# Supplementary material for: An investigation to elucidate the factors dictating the crystal structure of seven ammonium carboxyl­ate mol­ecular salts
Source: Acta Crystallogr E Crystallogr Commun. 2018 Apr 17;74(Pt 5):580–6. doi: 10.1107/S2056989017017856 (PMC5947467; doi:10.1107/S2056989017017856)
Supplement: Supplementary file 1 [file e-74-00580-sup1.cif]

##############################################################################
#                                                                            #
# This CIF contains the data in a paper accepted for publication in          #
# Acta Crystallographica Section E. It conforms to the requirements of       #
# Notes for Authors for Acta Crystallographica Section E, and has been       #
# peer reviewed under the auspices of the IUCr Commission on Journals.       #
#                                                                            #
# Full details of the Crystallographic Information File format               #
# are given in the paper "The Crystallographic Information File (CIF):       #
# a New Standard Archive File for Crystallography" by S. R. Hall, F. H.      #
# Allen and I. D. Brown [Acta Cryst. (1991), A47, 655-685].                  #
#                                                                            #
# The current version of the core CIF dictionary is obtainable from          #
# ftp://ftp.iucr.org/pub/cif_core.dic.                                       #
#                                                                            #
# Software is freely available for graphical display of the structure(s)     #
# in this CIF. For information consult the CIF software page                 #
# http://www.iucr.org/resources/cif/software.                                #
#                                                                            #
# This file may be used for bona fide research purposes within the           #
# scientific community so long as proper attribution is given to the journal # 
# article from which it was obtained.                                        #
#                                                                            #
##############################################################################
data_I
_audit_creation_method     'WinGX routine CIF_UPDATE'
_audit_conform_dict_name     cif_core.dic
_audit_conform_dict_version     2.4.3
_database_code_depnum_ccdc_archive     'CCDC 1811013'
_chemical_name_systematic
;
(<i>RS</i>)-1-Phenylethan-1-aminium pyridine-4-carboxylate
;
_chemical_name_common     '(RS)-alpha-methylbenzylammonium isonicotinate'
_chemical_formula_moiety     'C8 H12 N +, C6 H4 N O2 -'
_chemical_formula_sum     'C14 H16 N2 O2'
_chemical_formula_iupac     'C8 H12 N +, C6 H4 N O2 -'
_chemical_formula_weight     244.29
_symmetry_cell_setting     monoclinic
_symmetry_space_group_name_H-M     'P 21/n'
_symmetry_space_group_name_Hall     '-P 2yn'
loop_
    _symmetry_equiv_pos_as_xyz
    'x, y, z'
    '-x+1/2, y+1/2, -z+1/2'
    '-x, -y, -z'
    'x-1/2, -y-1/2, z-1/2'
_cell_length_a     9.4094(5)
_cell_length_b     9.4697(5)
_cell_length_c     15.1613(9)
_cell_angle_alpha     90
_cell_angle_beta     102.247(3)
_cell_angle_gamma     90
_cell_volume     1320.19(13)
_cell_formula_units_Z     4
_cell_measurement_reflns_used     8190
_cell_measurement_theta_min     2.35
_cell_measurement_theta_max     24.11
_cell_measurement_temperature     173(2)
_exptl_crystal_description     plate
_exptl_crystal_colour     colourless
_exptl_crystal_size_max     0.76
_exptl_crystal_size_mid     0.33
_exptl_crystal_size_min     0.07
_exptl_crystal_density_diffrn     1.229
_exptl_crystal_density_method     'not measured'
_exptl_crystal_F_000     520
loop_
    _exptl_crystal_face_index_h
    _exptl_crystal_face_index_k
    _exptl_crystal_face_index_l
    _exptl_crystal_face_perp_dist
    0 1 0 0.156
    0 -1 0 0.167
    1 -2 1 0.139
    0 0 -1 0.247
    0 0 1 0.34
    1 0 -1 0.034
    -1 0 1 0.024
_exptl_absorpt_coefficient_mu     0.083
_exptl_absorpt_correction_type     integration
_exptl_absorpt_process_details
;
(XPREP; Bruker, 2016)
;
_shelx_estimated_absorpt_T_min     0.939
_shelx_estimated_absorpt_T_max     0.994
_exptl_absorpt_correction_T_min     0.95
_exptl_absorpt_correction_T_max     0.96
_exptl_special_details
;
Numerical integration absorption corrections based on indexed crystal faces
        were applied using the XPREP routine (Bruker, 2016)
;
_diffrn_ambient_temperature     173(2)
_diffrn_radiation_type     MoK\a
_diffrn_radiation_wavelength     0.71073
_diffrn_radiation_monochromator     graphite
_diffrn_measurement_device_type     'Bruker D8 Venture Photon CCD area detector'
_diffrn_measurement_method     '\w scans'
_diffrn_reflns_number     38822
_diffrn_reflns_av_R_equivalents     0.1007
_diffrn_reflns_theta_min     2.346
_diffrn_reflns_theta_max     27.996
_diffrn_reflns_theta_full     25.242
_diffrn_measured_fraction_theta_max     1
_diffrn_measured_fraction_theta_full     1
_diffrn_reflns_limit_h_min     -12
_diffrn_reflns_limit_h_max     12
_diffrn_reflns_limit_k_min     -12
_diffrn_reflns_limit_k_max     12
_diffrn_reflns_limit_l_min     -20
_diffrn_reflns_limit_l_max     20
_diffrn_standards_number     0
_diffrn_standards_interval_count     .
_diffrn_standards_interval_time     .
_diffrn_standards_decay_%     ?
_reflns_number_total     3190
_reflns_number_gt     2359
_reflns_threshold_expression     'I > 2\s(I)'
_refine_ls_structure_factor_coef     Fsqd
_refine_ls_matrix_type     full
_refine_ls_R_factor_all     0.0755
_refine_ls_R_factor_gt     0.0561
_refine_ls_wR_factor_gt     0.1492
_refine_ls_wR_factor_ref     0.1708
_refine_ls_goodness_of_fit_ref     1.047
_refine_ls_restrained_S_all     1.047
_refine_ls_number_reflns     3190
_refine_ls_number_parameters     176
_refine_ls_number_restraints     0
_refine_ls_number_constraints     0
_refine_ls_hydrogen_treatment     mixed
_refine_ls_weighting_scheme     calc
_refine_ls_weighting_details
              'w=1/[\s^2^(Fo^2^)+(0.0941P)^2^+0.2604P] where P=(Fo^2^+2Fc^2^)/3'
_atom_sites_solution_hydrogens     mixed
_refine_ls_shift/su_max     0
_refine_ls_shift/su_mean     0
_refine_diff_density_max     0.381
_refine_diff_density_min     -0.396
_refine_ls_extinction_method     none
loop_
    _atom_type_symbol
    _atom_type_description
    _atom_type_scat_dispersion_real
    _atom_type_scat_dispersion_imag
    _atom_type_scat_source
    C C 0.0033 0.0016 'International Tables Vol C Tables 4.2.6.8 and 6.1.1.4'
    H H 0 0 'International Tables Vol C Tables 4.2.6.8 and 6.1.1.4'
    N N 0.0061 0.0033 'International Tables Vol C Tables 4.2.6.8 and 6.1.1.4'
    O O 0.0106 0.006 'International Tables Vol C Tables 4.2.6.8 and 6.1.1.4'
_computing_data_collection
;
APEX3 (Bruker, 2016)
;
_computing_cell_refinement
;
SAINT-Plus (Bruker, 2016)
;
_computing_data_reduction
;
SAINT-Plus (Bruker, 2016) and XPREP (Bruker, 2016)
;
_computing_structure_solution
;
SHELXS97 (Sheldrick, 2008)
;
_computing_structure_refinement
;
SHELXL2017 (Sheldrick, 2015)
;
_computing_molecular_graphics
;
ORTEP-3 for Windows (Farrugia, 2012) and DIAMOND (Brandenburg & Berndt,
1999)
;
_computing_publication_material
;
WinGX (Farrugia, 2012)
;
loop_
    _atom_site_type_symbol
    _atom_site_label
    _atom_site_fract_x
    _atom_site_fract_y
    _atom_site_fract_z
    _atom_site_U_iso_or_equiv
    _atom_site_adp_type
    _atom_site_calc_flag
    _atom_site_occupancy
    _atom_site_disorder_assembly
    _atom_site_disorder_group
    C C1 0.36397(17) 0.73101(15) 0.23522(11) 0.0356(4) Uani d 1 . .
    C C2 0.37700(18) 0.82392(16) 0.16665(12) 0.0379(4) Uani d 1 . .
    H H2 0.469713 0.861634 0.164378 0.045 Uiso calc 1 . .
    C C3 0.25688(19) 0.86235(18) 0.10161(13) 0.0427(4) Uani d 1 . .
    H H3 0.267388 0.924437 0.054193 0.051 Uiso calc 1 . .
    C C4 0.1213(2) 0.8100(2) 0.10587(13) 0.0475(4) Uani d 1 . .
    H H4 0.038141 0.837452 0.06192 0.057 Uiso calc 1 . .
    C C5 0.1068(2) 0.7180(2) 0.17387(15) 0.0536(5) Uani d 1 . .
    H H5 0.013626 0.68193 0.176604 0.064 Uiso calc 1 . .
    C C6 0.22735(19) 0.6783(2) 0.23802(14) 0.0471(4) Uani d 1 . .
    H H6 0.216714 0.614276 0.284453 0.057 Uiso calc 1 . .
    C C7 0.49410(18) 0.68555(16) 0.30626(11) 0.0368(4) Uani d 1 . .
    H H7 0.45852 0.621973 0.349619 0.044 Uiso calc 1 . .
    C C8 0.5745(2) 0.80785(18) 0.35973(13) 0.0482(5) Uani d 1 . .
    H H8A 0.657613 0.771497 0.404167 0.072 Uiso calc 1 . .
    H H8B 0.508569 0.858155 0.390937 0.072 Uiso calc 1 . .
    H H8C 0.609192 0.872738 0.318543 0.072 Uiso calc 1 . .
    C C10 0.71054(19) 0.61304(16) 0.01922(13) 0.0421(4) Uani d 1 . .
    H H10 0.783407 0.575032 0.066354 0.051 Uiso calc 1 . .
    C C11 0.6532(2) 0.53314(17) -0.05587(13) 0.0475(5) Uani d 1 . .
    H H11 0.690245 0.440511 -0.059585 0.057 Uiso calc 1 . .
    C C12 0.49964(18) 0.71011(17) -0.11664(12) 0.0389(4) Uani d 1 . .
    H H12 0.424163 0.744187 -0.163695 0.047 Uiso calc 1 . .
    C C13 0.55272(17) 0.79860(15) -0.04510(11) 0.0363(4) Uani d 1 . .
    H H13 0.515779 0.891799 -0.044027 0.044 Uiso calc 1 . .
    C C14 0.66020(16) 0.75029(15) 0.02501(11) 0.0320(3) Uani d 1 . .
    C C15 0.72087(15) 0.84180(15) 0.10609(11) 0.0312(3) Uani d 1 . .
    N N1 0.59829(15) 0.60289(13) 0.26409(10) 0.0340(3) Uani d 1 . .
    N N2 0.54883(16) 0.57833(14) -0.12346(10) 0.0420(4) Uani d 1 . .
    O O1 0.76355(12) 0.78218(11) 0.18042(8) 0.0382(3) Uani d 1 . .
    O O2 0.72283(14) 0.97236(11) 0.09234(8) 0.0446(3) Uani d 1 . .
    H H1A 0.549(2) 0.541(2) 0.2211(14) 0.047(5) Uiso d 1 . .
    H H1B 0.664(2) 0.560(2) 0.3127(15) 0.052(6) Uiso d 1 . .
    H H1C 0.651(2) 0.666(2) 0.2308(13) 0.048(5) Uiso d 1 . .
loop_
    _atom_site_aniso_label
    _atom_site_aniso_U_11
    _atom_site_aniso_U_22
    _atom_site_aniso_U_33
    _atom_site_aniso_U_12
    _atom_site_aniso_U_13
    _atom_site_aniso_U_23
    C1 0.0372(8) 0.0231(7) 0.0463(9) 0.0016(6) 0.0086(7) -0.0025(6)
    C2 0.0364(8) 0.0255(7) 0.0519(10) -0.0001(6) 0.0096(7) 0.0012(6)
    C3 0.0484(10) 0.0293(8) 0.0496(10) 0.0068(7) 0.0083(8) 0.0036(7)
    C4 0.0390(9) 0.0436(10) 0.0559(11) 0.0110(7) 0.0014(8) -0.0045(8)
    C5 0.0341(9) 0.0560(12) 0.0707(13) -0.0025(8) 0.0108(9) 0.0024(10)
    C6 0.0417(10) 0.0423(9) 0.0589(11) -0.0042(7) 0.0140(8) 0.0066(8)
    C7 0.0404(9) 0.0261(7) 0.0431(9) 0.0004(6) 0.0069(7) 0.0009(6)
    C8 0.0546(11) 0.0343(9) 0.0517(11) 0.0016(7) 0.0022(8) -0.0112(7)
    C10 0.0445(9) 0.0232(7) 0.0519(10) 0.0068(6) -0.0048(7) -0.0022(7)
    C11 0.0547(10) 0.0228(8) 0.0590(11) 0.0073(7) -0.0015(9) -0.0078(7)
    C12 0.0375(8) 0.0281(8) 0.0467(9) 0.0012(6) -0.0008(7) -0.0020(6)
    C13 0.0375(8) 0.0208(7) 0.0477(9) 0.0031(6) 0.0024(7) -0.0002(6)
    C14 0.0313(7) 0.0194(6) 0.0442(8) -0.0012(5) 0.0055(6) 0.0002(6)
    C15 0.0279(7) 0.0211(7) 0.0429(8) 0.0007(5) 0.0033(6) 0.0001(6)
    N1 0.0360(7) 0.0182(6) 0.0443(8) 0.0009(5) 0.0006(6) 0.0011(5)
    N2 0.0465(8) 0.0250(7) 0.0510(8) -0.0025(6) 0.0026(6) -0.0068(6)
    O1 0.0390(6) 0.0294(6) 0.0423(7) -0.0036(4) 0.0000(5) 0.0034(5)
    O2 0.0582(8) 0.0181(5) 0.0509(7) -0.0017(5) -0.0036(6) -0.0010(5)
_geom_special_details
;
 All esds (except the esd in the dihedral angle between two l.s. planes)
 are estimated using the full covariance matrix.  The cell esds are taken
 into account individually in the estimation of esds in distances, angles
 and torsion angles; correlations between esds in cell parameters are only
 used when they are defined by crystal symmetry.  An approximate (isotropic)
 treatment of cell esds is used for estimating esds involving l.s. planes.
;
loop_
    _geom_bond_atom_site_label_1
    _geom_bond_atom_site_label_2
    _geom_bond_site_symmetry_2
    _geom_bond_distance
    _geom_bond_publ_flag
    C1 C2 . 1.387(2) ?
    C1 C6 . 1.388(2) ?
    C1 C7 . 1.512(2) ?
    C2 C3 . 1.382(2) ?
    C2 H2 . 0.95 ?
    C3 C4 . 1.383(3) ?
    C3 H3 . 0.95 ?
    C4 C5 . 1.378(3) ?
    C4 H4 . 0.95 ?
    C5 C6 . 1.381(3) ?
    C5 H5 . 0.95 ?
    C6 H6 . 0.95 ?
    C7 N1 . 1.500(2) ?
    C7 C8 . 1.520(2) ?
    C7 H7 . 1 ?
    C8 H8A . 0.98 ?
    C8 H8B . 0.98 ?
    C8 H8C . 0.98 ?
    C10 C11 . 1.378(2) ?
    C10 C14 . 1.392(2) ?
    C10 H10 . 0.95 ?
    C11 N2 . 1.331(2) ?
    C11 H11 . 0.95 ?
    C12 N2 . 1.343(2) ?
    C12 C13 . 1.378(2) ?
    C12 H12 . 0.95 ?
    C13 C14 . 1.381(2) ?
    C13 H13 . 0.95 ?
    C14 C15 . 1.513(2) ?
    C15 O1 . 1.2482(18) ?
    C15 O2 . 1.2546(18) ?
    N1 H1A . 0.93(2) ?
    N1 H1B . 0.95(2) ?
    N1 H1C . 0.98(2) ?
loop_
    _geom_angle_atom_site_label_1
    _geom_angle_atom_site_label_2
    _geom_angle_atom_site_label_3
    _geom_angle_site_symmetry_1
    _geom_angle_site_symmetry_3
    _geom_angle
    _geom_angle_publ_flag
    C2 C1 C6 . . 118.74(16) ?
    C2 C1 C7 . . 121.84(14) ?
    C6 C1 C7 . . 119.41(15) ?
    C3 C2 C1 . . 120.86(16) ?
    C3 C2 H2 . . 119.6 ?
    C1 C2 H2 . . 119.6 ?
    C2 C3 C4 . . 119.69(17) ?
    C2 C3 H3 . . 120.2 ?
    C4 C3 H3 . . 120.2 ?
    C5 C4 C3 . . 120.01(17) ?
    C5 C4 H4 . . 120 ?
    C3 C4 H4 . . 120 ?
    C4 C5 C6 . . 120.16(17) ?
    C4 C5 H5 . . 119.9 ?
    C6 C5 H5 . . 119.9 ?
    C5 C6 C1 . . 120.53(17) ?
    C5 C6 H6 . . 119.7 ?
    C1 C6 H6 . . 119.7 ?
    N1 C7 C1 . . 110.42(13) ?
    N1 C7 C8 . . 109.18(14) ?
    C1 C7 C8 . . 113.54(13) ?
    N1 C7 H7 . . 107.8 ?
    C1 C7 H7 . . 107.8 ?
    C8 C7 H7 . . 107.8 ?
    C7 C8 H8A . . 109.5 ?
    C7 C8 H8B . . 109.5 ?
    H8A C8 H8B . . 109.5 ?
    C7 C8 H8C . . 109.5 ?
    H8A C8 H8C . . 109.5 ?
    H8B C8 H8C . . 109.5 ?
    C11 C10 C14 . . 119.06(16) ?
    C11 C10 H10 . . 120.5 ?
    C14 C10 H10 . . 120.5 ?
    N2 C11 C10 . . 123.73(15) ?
    N2 C11 H11 . . 118.1 ?
    C10 C11 H11 . . 118.1 ?
    N2 C12 C13 . . 123.55(16) ?
    N2 C12 H12 . . 118.2 ?
    C13 C12 H12 . . 118.2 ?
    C12 C13 C14 . . 119.25(14) ?
    C12 C13 H13 . . 120.4 ?
    C14 C13 H13 . . 120.4 ?
    C13 C14 C10 . . 117.66(15) ?
    C13 C14 C15 . . 121.61(13) ?
    C10 C14 C15 . . 120.73(14) ?
    O1 C15 O2 . . 125.63(15) ?
    O1 C15 C14 . . 117.90(13) ?
    O2 C15 C14 . . 116.46(14) ?
    C7 N1 H1A . . 110.8(12) ?
    C7 N1 H1B . . 105.6(12) ?
    H1A N1 H1B . . 115.0(18) ?
    C7 N1 H1C . . 110.6(12) ?
    H1A N1 H1C . . 104.9(16) ?
    H1B N1 H1C . . 110.0(17) ?
    C11 N2 C12 . . 116.73(14) ?
loop_
    _geom_torsion_atom_site_label_1
    _geom_torsion_atom_site_label_2
    _geom_torsion_atom_site_label_3
    _geom_torsion_atom_site_label_4
    _geom_torsion_site_symmetry_1
    _geom_torsion_site_symmetry_2
    _geom_torsion_site_symmetry_3
    _geom_torsion_site_symmetry_4
    _geom_torsion
    _geom_torsion_publ_flag
    C6 C1 C2 C3 . . . . -0.7(2) ?
    C7 C1 C2 C3 . . . . 179.00(15) ?
    C1 C2 C3 C4 . . . . 1.4(3) ?
    C2 C3 C4 C5 . . . . -1.1(3) ?
    C3 C4 C5 C6 . . . . 0.2(3) ?
    C4 C5 C6 C1 . . . . 0.5(3) ?
    C2 C1 C6 C5 . . . . -0.2(3) ?
    C7 C1 C6 C5 . . . . -179.94(17) ?
    C2 C1 C7 N1 . . . . -64.54(19) ?
    C6 C1 C7 N1 . . . . 115.18(17) ?
    C2 C1 C7 C8 . . . . 58.5(2) ?
    C6 C1 C7 C8 . . . . -121.83(18) ?
    C14 C10 C11 N2 . . . . -1.5(3) ?
    N2 C12 C13 C14 . . . . -1.4(3) ?
    C12 C13 C14 C10 . . . . 0.4(2) ?
    C12 C13 C14 C15 . . . . -178.95(14) ?
    C11 C10 C14 C13 . . . . 0.9(3) ?
    C11 C10 C14 C15 . . . . -179.69(16) ?
    C13 C14 C15 O1 . . . . 148.63(15) ?
    C10 C14 C15 O1 . . . . -30.7(2) ?
    C13 C14 C15 O2 . . . . -30.9(2) ?
    C10 C14 C15 O2 . . . . 149.70(16) ?
    C10 C11 N2 C12 . . . . 0.6(3) ?
    C13 C12 N2 C11 . . . . 0.9(3) ?
loop_
    _geom_hbond_atom_site_label_D
    _geom_hbond_atom_site_label_H
    _geom_hbond_atom_site_label_A
    _geom_hbond_site_symmetry_A
    _geom_hbond_distance_DH
    _geom_hbond_distance_HA
    _geom_hbond_distance_DA
    _geom_hbond_angle_DHA
    _geom_hbond_publ_flag
    N1 H1B O2 2_645 0.95(2) 1.80(2) 2.747(2) 176(2) yes
    N1 H1C O1 . 0.98(2) 1.81(2) 2.783(2) 174(2) yes
    N1 H1A N2 3_665 0.93(2) 1.93(2) 2.856(2) 175(2) yes
_shelx_hkl_file
;
   1   0   0   -0.04    0.06
   1   0   0   -0.02    0.05
   1   0   0    0.00    0.05
   1   0   0    0.08    0.03
   1   0   0   -0.07    0.04
   1   0   0   -0.01    0.02
  -1   0   0    0.04    0.05
  -1   0   0   -0.02    0.03
   1   0   0    0.05    0.05
   1   0   0   -0.12    0.02
   1   0   0   -0.01    0.04
  -1   0   0   -0.01    0.06
  -1   0   0    0.02    0.05
  -1   0   0   -0.08    0.03
  -1   0   0    0.03    0.05
  -1   0   0   -0.04    0.03
  -1   0   0   -0.11    0.04
  -2   0   0   55.41   12.03
  -2   0   0   60.14    9.91
  -2   0   0   70.13    9.87
  -2   0   0   62.05    9.42
   2   0   0   60.49    9.68
   2   0   0   60.49    9.66
   2   0   0   57.43   12.03
   2   0   0   65.85    9.91
   2   0   0   60.09    9.87
   2   0   0   62.73    9.42
  -2   0   0   60.94    9.69
  -2   0   0   72.47    9.67
  -2   0   0   57.92   10.56
  -3   0   0   -0.09    0.12
   3   0   0   -0.12    0.09
  -3   0   0   -0.01    0.09
   3   0   0   -0.05    0.05
   3   0   0    0.18    0.10
   3   0   0   -0.07    0.05
   3   0   0   -0.07    0.05
   3   0   0    0.03    0.08
   3   0   0   -0.15    0.12
   3   0   0    0.12    0.11
   3   0   0    0.15    0.10
  -3   0   0   -0.07    0.06
  -3   0   0   -0.04    0.11
  -3   0   0   -0.10    0.07
  -3   0   0   -0.06    0.06
   4   0   0   38.92    6.13
   4   0   0   47.46    6.72
   4   0   0   45.83    6.61
   4   0   0   45.40    6.27
   4   0   0   39.38    6.26
   4   0   0   39.70    7.64
   4   0   0   39.11    5.96
  -4   0   0   35.59    6.27
  -4   0   0   31.26    6.71
   4   0   0   37.87    6.12
  -4   0   0   37.14    7.65
  -4   0   0   33.97    6.13
   5   0   0   -0.06    0.11
   5   0   0   -0.01    0.12
   5   0   0    0.08    0.12
   5   0   0    0.11    0.13
   5   0   0   -0.18    0.07
  -5   0   0   -0.14    0.07
  -5   0   0    0.39    0.19
   5   0   0    0.01    0.08
  -5   0   0   -0.15    0.14
  -6   0   0   17.48    3.50
   6   0   0   18.55    3.43
   6   0   0   18.57    3.24
   6   0   0   22.71    3.17
   6   0   0   21.97    3.18
   6   0   0   20.84    3.07
  -6   0   0   18.58    3.17
  -6   0   0   20.87    3.99
  -7   0   0   -0.07    0.10
   7   0   0   -0.09    0.15
   7   0   0    0.11    0.17
   7   0   0   -0.19    0.09
   7   0   0    0.14    0.16
  -7   0   0   -0.19    0.25
  -7   0   0   -0.07    0.21
   7   0   0    0.36    0.15
  -8   0   0   25.78    4.01
   8   0   0   29.39    4.03
  -8   0   0   22.13    4.45
  -8   0   0   28.12    5.07
   8   0   0   24.05    3.88
   8   0   0   21.87    4.33
   8   0   0   26.91    4.12
   9   0   0   -0.15    0.19
  -9   0   0    0.57    0.39
  -9   0   0    0.01    0.29
   9   0   0   -0.04    0.22
   9   0   0   -0.08    0.19
  -9   0   0    0.19    0.17
  10   0   0   -0.27    0.22
  10   0   0   -0.16    0.22
 -10   0   0    0.17    0.40
  10   0   0    0.04    0.22
 -10   0   0   -0.49    0.31
 -11   0   0    0.19    0.43
  11   0   0   -0.37    0.24
 -11   0   0   -0.38    0.49
  11   0   0    0.44    0.32
  12   0   0    0.31    0.31
  12   0   0   -0.06    0.33
   0  -1   0   -0.78    0.14
   0  -1   0   -0.68    0.12
   0  -1   0   -0.80    0.12
   0  -1   0   -0.67    0.13
   0  -1   0   -0.66    0.14
   0  -1   0   -0.63    0.12
   0  -1   0   -0.73    0.12
   0  -1   0   -0.78    0.13
   0   1   0   -0.57    0.12
   0   1   0   -0.51    0.12
   0   1   0   -0.85    0.13
   0   1   0   -0.50    0.12
   0   1   0   -0.60    0.12
   0   1   0   -0.31    0.13
   0   1   0   -0.35    0.12
   0   1   0   -0.53    0.14
   1  -1   0   86.22   13.22
   1  -1   0   85.89   13.50
  -1  -1   0   90.87   13.57
  -1  -1   0   80.42   13.25
  -1  -1   0   90.60   12.90
   1  -1   0   81.61   14.50
  -1  -1   0   88.13   13.49
  -1  -1   0   81.02   16.45
   1  -1   0   75.03   13.56
   1  -1   0   79.03   12.47
   1  -1   0   88.29   13.26
  -1   1   0   73.73   16.45
  -1   1   0   73.55   14.21
   1   1   0   84.67   13.56
  -1   1   0   91.20   13.22
   1   1   0   96.48   14.22
   1   1   0   89.34   12.90
  -1   1   0   83.38   13.50
  -1   1   0   80.13   13.26
   1   1   0   82.61   14.50
  -1   1   0   94.95   14.45
  -1   1   0   98.42   14.51
   1   1   0   75.64   12.48
   1   1   0   91.67   14.44
   1   1   0   82.86   13.49
  -1   1   0   89.71   12.48
   1   1   0   80.79   16.45
  -1   1   0   84.19   13.56
  -2  -1   0  254.07   39.91
   2  -1   0  260.53   41.78
   2  -1   0  262.48   40.91
   2  -1   0  270.21   41.03
   2  -1   0  246.52   50.92
  -2  -1   0  249.29   44.00
  -2  -1   0  277.78   44.71
  -2  -1   0  305.28   41.78
  -2  -1   0  255.08   50.92
   2  -1   0  246.26   44.89
   2  -1   0  253.09   38.61
  -2   1   0  256.60   41.03
   2   1   0  236.51   38.62
  -2   1   0  246.75   44.70
   2   1   0  291.45   41.02
   2   1   0  285.84   40.90
   2   1   0  256.54   39.91
  -2   1   0  244.50   44.00
  -2   1   0  262.82   50.93
  -2   1   0  280.22   44.89
   2   1   0  267.95   41.98
   2   1   0  257.97   50.92
  -2   1   0  282.57   38.62
   2   1   0  263.73   41.77
  -3  -1   0    2.09    0.44
   3  -1   0    2.21    0.35
  -3  -1   0    1.41    0.31
   3  -1   0    1.73    0.35
  -3  -1   0    1.25    0.38
   3  -1   0    2.26    0.34
  -3  -1   0    1.55    0.37
  -3  -1   0    1.76    0.34
   3  -1   0    3.33    0.40
   3  -1   0    2.39    0.44
  -3  -1   0    2.22    0.34
   3  -1   0    2.03    0.35
  -3   1   0    2.15    0.34
   3   1   0    1.83    0.34
  -3   1   0    1.98    0.38
   3   1   0    1.84    0.33
   3   1   0    2.29    0.43
   3   1   0    1.87    0.32
   3   1   0    1.94    0.34
  -3   1   0    1.74    0.35
  -3   1   0    1.75    0.39
  -3   1   0    2.00    0.44
   3   1   0    1.59    0.30
   3   1   0    2.09    0.32
   3   1   0    2.69    0.39
   4  -1   0    6.57    1.24
  -4  -1   0    7.61    1.39
   4  -1   0    7.35    1.28
  -4  -1   0    7.04    1.36
   4  -1   0    8.23    1.56
   4  -1   0    9.77    1.37
   4  -1   0    7.93    1.24
   4  -1   0    8.09    1.34
  -4  -1   0    7.95    1.57
  -4  -1   0    8.32    1.27
  -4  -1   0    6.21    1.23
  -4   1   0    7.37    1.39
   4   1   0    9.02    1.38
  -4   1   0    7.35    1.57
   4   1   0    8.36    1.56
   4   1   0    9.15    1.36
   4   1   0    7.92    1.27
  -4   1   0    7.83    1.24
  -4   1   0    7.05    1.35
   4   1   0    7.83    1.23
   4   1   0    7.43    1.23
   4   1   0    7.12    1.15
   4   1   0    8.04    1.20
   5  -1   0    4.61    0.83
  -5  -1   0    4.23    0.76
   5  -1   0    5.10    0.78
  -5  -1   0    3.82    0.83
   5  -1   0    4.98    0.84
  -5  -1   0    3.46    0.73
   5  -1   0    4.49    0.76
   5  -1   0    4.91    0.75
  -5  -1   0    4.40    0.87
  -5  -1   0    5.42    0.98
   5   1   0    5.16    0.83
   5   1   0    4.61    0.75
  -5   1   0    3.58    0.95
   5   1   0    4.93    0.73
  -5   1   0    4.20    0.86
   5   1   0    4.36    0.72
  -5   1   0    4.25    0.75
   5   1   0    5.62    0.84
   5   1   0    4.94    0.77
   6  -1   0    9.03    1.63
  -6  -1   0   10.39    2.02
   6  -1   0    9.36    1.60
   6  -1   0   10.51    1.59
  -6  -1   0    8.57    1.80
   6  -1   0    9.43    1.73
  -6  -1   0    9.83    1.62
  -6   1   0    9.32    1.59
  -6   1   0    8.72    1.78
   6   1   0   10.81    1.59
   6   1   0   10.32    1.57
   6   1   0    8.95    1.73
   6   1   0   10.94    1.64
  -6   1   0   10.69    2.03
   6   1   0   10.36    1.54
  -7  -1   0    6.86    1.22
   7  -1   0    8.04    1.26
  -7  -1   0    7.66    1.61
   7  -1   0    6.90    1.36
   7  -1   0    7.28    1.28
  -7  -1   0    6.60    1.42
  -7  -1   0    7.24    1.25
  -7   1   0    7.74    1.24
   7   1   0    8.33    1.25
  -7   1   0    6.27    1.41
   7   1   0    8.80    1.29
  -7   1   0    8.18    1.61
   7   1   0    8.72    1.22
   7   1   0    6.27    1.35
   7   1   0    7.73    1.19
  -8  -1   0    2.31    0.69
  -8  -1   0    3.76    0.80
  -8  -1   0    2.45    0.52
   8  -1   0    2.64    0.59
   8  -1   0    3.07    0.64
  -8  -1   0    2.77    0.55
   8  -1   0    3.72    0.60
   8   1   0    2.69    0.62
   8   1   0    3.21    0.54
   8   1   0    3.08    0.52
  -8   1   0    2.96    0.55
   8   1   0    3.91    0.58
  -8   1   0    3.59    0.80
   8   1   0    3.02    0.59
  -8   1   0    3.06    0.71
   9  -1   0    2.18    0.41
   9  -1   0    2.02    0.42
  -9  -1   0    2.67    0.62
  -9  -1   0    1.28    0.34
   9  -1   0    0.99    0.39
  -9  -1   0    1.56    0.53
  -9   1   0    1.36    0.56
  -9   1   0    1.57    0.36
   9   1   0    1.57    0.42
   9   1   0    2.34    0.43
   9   1   0    1.36    0.31
   9   1   0    2.14    0.39
  -9   1   0    1.40    0.50
  10  -1   0    0.78    0.32
 -10  -1   0    0.40    0.43
  10  -1   0    0.47    0.28
  10  -1   0    0.07    0.27
 -10  -1   0    0.87    0.49
  10   1   0    0.53    0.28
  10   1   0    0.93    0.30
 -10   1   0   -0.09    0.20
 -10   1   0    0.99    0.43
 -10   1   0    0.71    0.48
  10   1   0    0.66    0.27
 -11  -1   0    0.68    0.62
  11  -1   0    1.37    0.40
 -11  -1   0    0.45    0.50
  11  -1   0    2.25    0.44
 -11   1   0    0.80    0.58
 -11   1   0    1.06    0.56
  11   1   0    0.77    0.35
  11   1   0    1.15    0.40
  12  -1   0    0.09    0.33
  12  -1   0   -0.19    0.31
  12   1   0   -0.15    0.33
  12   1   0   -0.36    0.31
   0  -2   0  924.59  131.49
   0  -2   0  842.62  152.81
   0  -2   0  757.80  149.70
   0  -2   0  799.21  152.05
   0  -2   0  816.81  142.83
   0  -2   0  866.65  142.14
   0  -2   0  917.60  139.67
   0  -2   0  864.18  139.20
   0   2   0  907.12  152.84
   0   2   0  946.68  135.78
   0   2   0  946.89  131.50
   0   2   0  978.12  139.20
   0   2   0  915.78  139.67
   0   2   0 1000.00  142.90
   0   2   0  951.78  142.15
  -1  -2   0    9.59    1.84
  -1  -2   0    9.43    1.41
   1  -2   0    9.07    1.63
   1  -2   0    9.73    1.40
   1  -2   0    9.61    1.52
   1  -2   0    8.42    1.84
   1  -2   0   10.20    1.49
  -1  -2   0    9.70    1.63
   1  -2   0    9.81    1.60
  -1  -2   0   10.19    1.48
   1  -2   0    8.80    1.48
  -1  -2   0    8.95    1.53
  -1   2   0   10.69    1.52
  -1   2   0   10.15    1.49
  -1   2   0   10.86    1.63
  -1   2   0    8.85    1.49
   1   2   0    8.44    1.40
   1   2   0    8.71    1.83
   1   2   0    9.44    1.53
   1   2   0    9.15    1.48
   1   2   0    8.62    1.59
   1   2   0    9.30    1.45
  -1   2   0   10.09    1.40
  -1   2   0   10.20    1.51
  -1   2   0    7.72    1.63
   1   2   0    9.16    1.63
   2  -2   0   22.69    3.66
   2  -2   0   23.32    3.59
  -2  -2   0   19.62    3.58
  -2  -2   0   19.28    3.86
   2  -2   0   21.60    3.37
  -2  -2   0   23.33    3.68
   2  -2   0   22.66    3.58
  -2  -2   0   25.05    4.46
   2  -2   0   21.60    3.66
   2  -2   0   21.51    3.92
   2   2   0   25.23    3.92
   2   2   0   22.63    3.50
   2   2   0   22.91    3.64
  -2   2   0   27.37    3.59
   2   2   0   26.16    3.58
   2   2   0   22.24    4.45
   2   2   0   22.50    3.92
  -2   2   0   23.08    3.37
  -2   2   0   21.47    3.93
   2   2   0   19.55    3.38
  -2   2   0   23.12    4.46
  -2   2   0   22.86    3.59
  -2   2   0   26.28    3.66
   3  -2   0   36.91    6.48
   3  -2   0   39.50    6.11
   3  -2   0   43.08    6.51
   3  -2   0   39.89    7.10
  -3  -2   0   40.03    6.65
  -3  -2   0   45.80    8.08
  -3  -2   0   36.85    6.98
   3  -2   0   42.03    8.07
   3  -2   0   41.98    6.62
  -3   2   0   37.79    6.98
  -3   2   0   44.57    7.11
   3   2   0   44.32    6.48
  -3   2   0   34.95    7.10
  -3   2   0   45.02    6.11
   3   2   0   41.50    8.07
   3   2   0   42.49    6.33
   3   2   0   38.59    6.11
   3   2   0   48.05    6.47
  -3   2   0   44.10    6.51
   3   2   0   41.87    6.61
   3   2   0   43.00    6.47
  -3   2   0   41.17    8.08
   3   2   0   38.29    7.10
   4  -2   0    1.03    0.26
   4  -2   0    1.20    0.33
   4  -2   0    1.40    0.27
  -4  -2   0    0.84    0.24
   4  -2   0    1.25    0.21
  -4  -2   0    1.42    0.33
   4  -2   0    1.96    0.31
  -4  -2   0    1.25    0.34
   4  -2   0    1.39    0.26
   4  -2   0    1.25    0.26
  -4  -2   0    0.80    0.28
   4   2   0    1.20    0.25
   4   2   0    1.43    0.33
   4   2   0    1.66    0.23
  -4   2   0    1.14    0.31
   4   2   0    1.14    0.23
   4   2   0    1.27    0.24
   4   2   0    1.75    0.30
  -4   2   0    1.14    0.21
   4   2   0    1.34    0.22
  -4   2   0    1.33    0.34
   4   2   0    1.00    0.23
   4   2   0    1.08    0.22
   4   2   0    1.28    0.25
  -4   2   0    1.19    0.25
  -4   2   0    1.36    0.26
  -4   2   0    1.38    0.30
   5  -2   0   11.72    2.02
   5  -2   0   10.71    1.90
  -5  -2   0    8.74    2.02
  -5  -2   0    9.38    2.07
   5  -2   0   11.64    1.87
   5  -2   0   13.25    2.03
  -5  -2   0   13.24    1.91
  -5  -2   0   13.98    2.35
   5  -2   0   11.94    1.87
   5   2   0   11.67    2.01
   5   2   0   11.98    1.89
  -5   2   0   12.52    1.87
   5   2   0   11.26    1.73
   5   2   0   11.86    1.85
  -5   2   0   10.27    2.33
   5   2   0   11.90    1.84
  -5   2   0   11.02    2.02
   5   2   0   12.27    1.81
   6  -2   0    0.01    0.16
   6  -2   0    0.33    0.18
  -6  -2   0   -0.22    0.13
  -6  -2   0    0.06    0.23
   6  -2   0    0.01    0.10
  -6  -2   0   -0.06    0.20
   6  -2   0    0.18    0.16
  -6  -2   0    0.03    0.09
  -6  -2   0   -0.22    0.16
   6   2   0    0.23    0.12
  -6   2   0   -0.08    0.19
  -6   2   0    0.30    0.23
   6   2   0    0.07    0.13
  -6   2   0    0.24    0.16
   6   2   0   -0.02    0.08
   6   2   0    0.07    0.09
   6   2   0    0.07    0.11
  -7  -2   0    0.50    0.30
  -7  -2   0    0.38    0.19
   7  -2   0    0.46    0.21
   7  -2   0    0.96    0.24
  -7  -2   0    0.16    0.13
  -7  -2   0    0.62    0.33
   7  -2   0    0.47    0.22
  -7  -2   0    0.21    0.25
   7   2   0    0.01    0.14
   7   2   0    0.62    0.23
   7   2   0    0.38    0.18
   7   2   0    0.20    0.19
  -7   2   0    0.25    0.29
  -7   2   0    0.51    0.18
  -7   2   0    0.51    0.27
   7   2   0    0.60    0.14
  -8  -2   0   14.86    2.54
  -8  -2   0   13.90    2.81
  -8  -2   0   11.77    2.46
   8  -2   0   17.27    2.58
  -8  -2   0   21.37    3.21
   8  -2   0   15.64    2.51
   8  -2   0   13.88    2.69
  -8   2   0   16.37    2.51
   8   2   0   13.45    2.70
   8   2   0   15.93    2.41
  -8   2   0   18.18    3.20
  -8   2   0   12.68    2.78
   8   2   0   18.27    2.49
   8   2   0   18.12    2.56
   9  -2   0    0.04    0.22
   9  -2   0   -0.25    0.18
   9  -2   0    0.48    0.25
  -9  -2   0    0.11    0.35
  -9  -2   0   -0.23    0.32
  -9   2   0    0.16    0.18
   9   2   0    0.01    0.16
  -9   2   0   -0.05    0.31
   9   2   0    0.08    0.21
  -9   2   0   -0.20    0.35
   9   2   0    0.14    0.20
   9   2   0    0.09    0.22
 -10  -2   0   -0.15    0.40
  10  -2   0   -0.02    0.26
  10  -2   0   -0.03    0.27
  10  -2   0    0.18    0.25
 -10  -2   0    0.33    0.43
  10   2   0    0.08    0.24
  10   2   0   -0.35    0.21
 -10   2   0    0.06    0.22
  10   2   0    0.50    0.27
 -10   2   0    0.26    0.41
 -10   2   0   -0.13    0.32
  11  -2   0    0.47    0.32
 -11  -2   0    0.34    0.59
 -11  -2   0    1.39    0.56
  11  -2   0    0.07    0.32
  11   2   0    0.84    0.32
 -11   2   0    0.51    0.55
  11   2   0    0.93    0.37
  12  -2   0    0.15    0.33
  12  -2   0    0.13    0.32
  12   2   0   -0.15    0.30
   0  -3   0    0.03    0.05
   0  -3   0    0.07    0.08
   0  -3   0   -0.11    0.10
   0  -3   0   -0.19    0.09
   0  -3   0    0.04    0.09
   0  -3   0   -0.05    0.09
   0  -3   0    0.12    0.10
   0  -3   0   -0.13    0.09
   0   3   0    0.06    0.09
   0   3   0   -0.03    0.09
   0   3   0    0.03    0.10
   0   3   0   -0.03    0.05
   0   3   0    0.06    0.10
   0   3   0   -0.04    0.08
   0   3   0    0.18    0.08
   0   3   0   -0.10    0.10
  -1  -3   0    7.09    1.32
  -1  -3   0    7.06    1.08
  -1  -3   0    7.45    1.03
   1  -3   0    6.30    1.16
   1  -3   0    6.65    1.11
   1  -3   0    6.64    1.19
   1  -3   0    5.08    1.07
   1  -3   0    5.90    1.33
   1  -3   0    6.86    1.10
   1  -3   0    7.21    1.19
  -1  -3   0    7.42    1.20
   1  -3   0    8.00    1.09
  -1  -3   0    6.00    1.16
   1  -3   0    7.19    1.03
  -1  -3   0    6.72    1.12
   1   3   0    6.24    1.02
  -1   3   0    4.84    1.19
   1   3   0    6.22    1.18
   1   3   0    7.33    1.07
  -1   3   0    7.62    1.19
  -1   3   0    7.38    1.10
   1   3   0    6.66    1.08
   1   3   0    6.54    1.16
  -1   3   0    6.76    1.02
  -1   3   0    7.89    1.08
  -1   3   0    7.81    1.09
  -1   3   0    6.81    1.05
   1   3   0    6.50    1.19
   2  -3   0   23.45    4.09
   2  -3   0   23.35    4.02
  -2  -3   0   29.13    4.98
   2  -3   0   24.33    4.40
   2  -3   0   24.54    3.78
  -2  -3   0   29.45    4.13
   2  -3   0   28.15    4.32
   2  -3   0   27.95    4.10
  -2  -3   0   22.59    4.01
   2  -3   0   27.63    4.98
   2  -3   0   23.96    4.01
  -2   3   0   24.29    3.90
   2   3   0   27.90    4.01
   2   3   0   24.70    4.38
  -2   3   0   30.09    4.11
  -2   3   0   24.85    3.78
  -2   3   0   23.27    4.98
   2   3   0   26.07    4.97
   2   3   0   25.31    4.39
   2   3   0   23.46    3.78
  -2   3   0   25.61    4.03
   2   3   0   22.81    3.91
  -2   3   0   22.89    4.40
   2   3   0   27.35    4.31
  -3  -3   0   10.91    1.58
   3  -3   0    8.58    1.67
   3  -3   0    8.46    1.56
   3  -3   0    9.11    1.54
   3  -3   0    7.36    1.89
   3  -3   0    8.11    1.53
  -3  -3   0    9.57    1.90
   3  -3   0    9.54    1.54
   3  -3   0    9.45    1.43
  -3  -3   0    8.34    1.66
   3  -3   0    9.84    1.65
   3   3   0    9.27    1.50
   3   3   0    9.94    1.67
   3   3   0    9.89    1.54
   3   3   0    9.30    1.68
  -3   3   0   10.59    1.68
  -3   3   0    9.60    1.54
  -3   3   0    8.32    1.70
  -3   3   0    7.43    1.65
   3   3   0    7.44    1.43
   3   3   0   11.47    1.90
   3   3   0   11.93    1.66
  -3   3   0   11.23    1.55
  -3   3   0   10.13    1.44
   3   3   0    9.74    1.51
  -3   3   0   10.18    1.91
   3   3   0   11.95    1.52
  -4  -3   0    1.16    0.27
  -4  -3   0    0.53    0.20
   4  -3   0    0.50    0.19
   4  -3   0    0.41    0.22
   4  -3   0    1.07    0.16
  -4  -3   0    0.73    0.22
   4  -3   0    0.93    0.20
   4  -3   0    0.59    0.19
   4  -3   0    0.71    0.20
  -4   3   0    0.73    0.26
   4   3   0    0.80    0.21
   4   3   0    0.71    0.15
  -4   3   0    0.64    0.25
   4   3   0    0.56    0.15
   4   3   0    0.97    0.19
   4   3   0    0.62    0.21
   4   3   0    0.60    0.17
  -4   3   0    0.36    0.22
  -4   3   0    0.68    0.18
  -4   3   0    0.41    0.18
  -4   3   0    0.80    0.15
   4   3   0    0.72    0.20
   4   3   0    0.51    0.14
   4   3   0    0.44    0.15
   5  -3   0   10.53    1.92
  -5  -3   0   11.65    1.84
   5  -3   0   10.21    1.82
   5  -3   0   10.23    1.79
   5  -3   0   11.61    1.66
  -5  -3   0   12.37    2.24
  -5  -3   0    9.32    1.99
   5  -3   0   10.94    1.93
  -5   3   0   11.63    1.94
   5   3   0   11.25    1.80
  -5   3   0    9.84    1.98
  -5   3   0   12.12    2.25
   5   3   0   11.58    1.74
   5   3   0   12.57    1.76
   5   3   0   10.07    1.95
   5   3   0   11.64    1.93
  -5   3   0   10.09    1.65
   5   3   0   10.55    1.66
  -5   3   0   11.73    1.80
   6  -3   0    3.59    0.77
  -6  -3   0    2.81    0.78
   6  -3   0    4.29    0.73
   6  -3   0    4.46    0.74
  -6  -3   0    4.14    0.91
  -6  -3   0    4.25    0.84
  -6  -3   0    3.68    0.72
   6  -3   0    4.37    0.74
   6   3   0    5.02    0.71
   6   3   0    4.14    0.64
  -6   3   0    4.21    0.71
  -6   3   0    3.80    0.74
   6   3   0    4.11    0.68
   6   3   0    4.42    0.68
  -6   3   0    4.48    0.93
   6   3   0    4.13    0.73
  -6   3   0    2.41    0.78
   7  -3   0    5.16    1.06
  -7  -3   0    7.10    1.02
   7  -3   0    6.10    1.03
  -7  -3   0    3.81    1.07
   7  -3   0    5.92    1.02
  -7  -3   0    6.42    1.27
  -7  -3   0    5.08    1.13
   7  -3   0    5.93    0.99
  -7   3   0    4.59    1.24
   7   3   0    6.56    0.96
   7   3   0    6.17    0.99
  -7   3   0    5.45    0.98
   7   3   0    6.34    0.89
   7   3   0    5.60    0.93
  -7   3   0    4.20    1.10
   8  -3   0    1.74    0.40
   8  -3   0    1.35    0.37
  -8  -3   0    1.54    0.53
  -8  -3   0    0.95    0.46
  -8  -3   0    1.24    0.50
  -8  -3   0    1.52    0.38
   8  -3   0    1.15    0.38
   8   3   0    1.57    0.36
  -8   3   0    2.75    0.40
   8   3   0    1.64    0.33
   8   3   0    1.24    0.38
  -8   3   0    1.91    0.55
   8   3   0    2.38    0.36
   8   3   0    1.64    0.29
  -8   3   0    0.46    0.42
  -9  -3   0    2.63    0.69
   9  -3   0    3.40    0.57
   9  -3   0    2.64    0.55
   9  -3   0    1.83    0.54
  -9  -3   0    2.58    0.52
  -9  -3   0    3.63    0.78
  -9   3   0    2.91    0.52
   9   3   0    1.94    0.45
   9   3   0    1.75    0.53
  -9   3   0    1.55    0.61
   9   3   0    3.05    0.53
  -9   3   0    3.13    0.77
   9   3   0    2.59    0.49
 -10  -3   0    1.78    0.66
  10  -3   0    2.12    0.56
 -10  -3   0    3.46    0.80
  10  -3   0    1.68    0.50
  10  -3   0    1.98    0.52
  10   3   0    2.72    0.53
  10   3   0    2.14    0.47
 -10   3   0    2.41    0.50
 -10   3   0    2.59    0.69
  10   3   0    2.19    0.44
 -10   3   0    2.70    0.77
  10   3   0    2.27    0.55
  11  -3   0    2.63    0.58
 -11  -3   0    3.56    0.91
  11  -3   0    2.09    0.57
 -11  -3   0    3.44    0.84
  11   3   0    1.51    0.54
 -11   3   0    2.13    0.82
 -11   3   0    3.80    0.84
   0  -4   0   14.40    2.61
   0  -4   0   14.04    2.60
   0  -4   0   15.93    2.39
   0  -4   0   16.97    2.36
   0  -4   0   17.79    2.26
   0  -4   0   12.81    2.55
   0  -4   0   13.44    2.44
   0   4   0   14.37    2.25
   0   4   0   15.76    2.36
   0   4   0   12.94    2.55
   0   4   0   14.80    2.38
   0   4   0   16.49    2.62
   0   4   0   16.08    2.33
  -1  -4   0  118.34   18.24
  -1  -4   0  121.46   16.78
   1  -4   0  116.44   19.10
  -1  -4   0  111.84   22.07
  -1  -4   0  120.47   19.50
   1  -4   0  116.69   18.22
   1  -4   0  101.59   22.08
   1  -4   0  116.94   18.12
   1  -4   0  123.32   16.78
   1  -4   0  119.24   17.82
   1  -4   0  109.31   19.49
   1  -4   0  129.43   19.41
  -1   4   0   95.17   19.40
   1   4   0  101.81   19.40
   1   4   0  112.86   17.33
   1   4   0  113.58   19.09
  -1   4   0  110.57   16.77
   1   4   0  107.76   16.77
  -1   4   0  107.03   17.32
   1   4   0  119.29   19.49
  -1   4   0  113.64   17.81
  -1   4   0  123.88   19.50
   1   4   0  114.01   17.80
   2  -4   0    1.67    0.36
  -2  -4   0    1.45    0.32
  -2  -4   0    1.76    0.34
  -2  -4   0    1.76    0.29
   2  -4   0    1.44    0.32
   2  -4   0    1.57    0.29
   2  -4   0    1.37    0.30
   2  -4   0    1.61    0.35
   2  -4   0    1.68    0.31
   2  -4   0    1.31    0.32
  -2  -4   0    1.30    0.32
   2  -4   0    1.93    0.29
   2   4   0    1.29    0.32
  -2   4   0    0.79    0.30
   2   4   0    1.41    0.32
   2   4   0    1.57    0.32
   2   4   0    1.53    0.28
  -2   4   0    1.06    0.34
   2   4   0    1.94    0.31
  -2   4   0    1.38    0.28
  -2   4   0    1.46    0.28
   2   4   0    1.78    0.29
   2   4   0    1.95    0.34
  -2   4   0    1.81    0.34
  -2   4   0    1.53    0.30
   3  -4   0    8.71    1.80
   3  -4   0    9.74    1.48
  -3  -4   0    6.74    1.57
   3  -4   0    7.73    1.48
   3  -4   0    9.54    1.47
  -3  -4   0    9.21    1.80
  -3  -4   0   10.73    1.52
   3  -4   0    9.19    1.37
   3  -4   0    8.68    1.60
  -3  -4   0    7.79    1.44
   3  -4   0   10.97    1.58
   3   4   0    9.18    1.43
  -3   4   0    9.92    1.41
  -3   4   0   10.82    1.38
  -3   4   0    8.63    1.47
  -3   4   0   10.09    1.61
   3   4   0    9.50    1.44
   3   4   0   10.17    1.58
   3   4   0    9.26    1.60
   3   4   0    8.97    1.59
  -3   4   0    7.16    1.58
   3   4   0    9.92    1.80
  -3   4   0    7.48    1.62
  -3   4   0    8.91    1.82
   3   4   0    7.86    1.37
   4  -4   0   11.27    1.65
   4  -4   0    9.89    1.54
   4  -4   0    9.38    1.65
   4  -4   0    9.16    1.79
  -4  -4   0   11.26    2.05
   4  -4   0    9.17    1.68
  -4  -4   0   10.29    1.70
   4  -4   0   11.67    1.78
   4  -4   0    8.53    2.03
  -4  -4   0    8.52    1.78
  -4   4   0   11.80    1.80
   4   4   0   10.40    1.55
   4   4   0    9.72    1.79
  -4   4   0   10.88    1.54
   4   4   0   10.60    1.62
   4   4   0   12.41    1.62
   4   4   0   10.48    1.65
   4   4   0   11.30    1.62
  -4   4   0    7.40    1.82
  -4   4   0    9.58    2.05
  -4   4   0   10.31    1.66
   4   4   0    9.61    2.02
   4   4   0    9.72    1.80
   5  -4   0   35.83    6.46
   5  -4   0   38.78    6.14
  -5  -4   0   42.81    6.19
   5  -4   0   37.23    6.58
  -5  -4   0   45.29    7.50
   5  -4   0   35.46    6.01
   5  -4   0   41.03    5.66
  -5  -4   0   31.22    6.48
  -5   4   0   36.93    7.49
   5   4   0   32.12    6.56
   5   4   0   38.40    5.66
  -5   4   0   36.79    6.04
   5   4   0   40.61    6.11
   5   4   0   40.42    6.57
  -5   4   0   38.27    5.65
   5   4   0   33.80    5.86
  -5   4   0   44.83    6.59
  -6  -4   0   12.10    1.93
  -6  -4   0    9.35    1.57
  -6  -4   0    8.37    1.67
   6  -4   0    8.76    1.55
   6  -4   0    8.94    1.63
   6  -4   0    9.11    1.63
   6  -4   0    9.69    1.53
  -6   4   0    7.07    1.68
   6   4   0    8.76    1.40
  -6   4   0    8.94    1.39
   6   4   0   10.07    1.47
  -6   4   0    8.98    1.63
  -6   4   0    9.46    1.53
   6   4   0   10.81    1.48
   6   4   0    9.18    1.62
   6   4   0   10.25    1.52
   6   4   0    7.44    1.64
  -6   4   0    8.95    1.91
   7  -4   0    1.12    0.32
  -7  -4   0    1.91    0.48
  -7  -4   0    1.28    0.39
   7  -4   0    0.88    0.31
   7  -4   0    0.99    0.28
   7  -4   0    0.99    0.31
   7   4   0    0.71    0.29
  -7   4   0    1.31    0.32
   7   4   0    1.62    0.29
  -7   4   0    1.01    0.42
   7   4   0    0.99    0.24
   7   4   0    1.31    0.25
  -7   4   0    1.06    0.29
  -7   4   0    0.73    0.37
   7   4   0    1.18    0.27
   8  -4   0    0.65    0.28
   8  -4   0    0.59    0.25
   8  -4   0    0.96    0.24
  -8  -4   0    0.69    0.34
  -8  -4   0    0.87    0.41
  -8  -4   0    0.18    0.26
   8  -4   0    0.33    0.25
   8   4   0    0.51    0.25
  -8   4   0    0.29    0.24
   8   4   0    0.75    0.21
  -8   4   0    0.22    0.33
  -8   4   0    0.40    0.38
   8   4   0    0.26    0.20
   8   4   0    0.51    0.19
   8   4   0    0.80    0.24
  -9  -4   0    0.19    0.37
  -9  -4   0   -0.14    0.33
   9  -4   0    0.22    0.21
   9  -4   0    0.15    0.24
   9  -4   0   -0.10    0.23
  -9  -4   0   -0.39    0.35
  -9  -4   0   -0.11    0.24
   9   4   0    0.09    0.21
   9   4   0    0.20    0.19
  -9   4   0    0.16    0.38
  -9   4   0    0.29    0.34
   9   4   0   -0.04    0.23
  -9   4   0   -0.06    0.22
   9   4   0    0.17    0.20
 -10  -4   0    0.76    0.53
  10  -4   0    0.99    0.39
  10  -4   0    1.59    0.42
  10  -4   0    2.40    0.45
 -10  -4   0    1.85    0.61
  10   4   0    1.09    0.39
 -10   4   0    1.28    0.38
 -10   4   0    0.66    0.46
  10   4   0    1.56    0.38
 -10   4   0    1.69    0.62
  10   4   0    1.26    0.32
  10   4   0    0.76    0.35
 -11  -4   0    1.15    0.72
  11  -4   0    0.90    0.41
  11  -4   0    0.65    0.35
 -11   4   0    0.41    0.33
  11   4   0    1.26    0.37
   0  -5   0   -0.08    0.14
   0  -5   0    0.05    0.10
   0  -5   0   -0.14    0.12
   0  -5   0   -0.21    0.13
   0  -5   0    0.17    0.14
   0  -5   0    0.09    0.12
   0   5   0    0.12    0.13
   0   5   0   -0.07    0.12
   0   5   0   -0.19    0.12
   0   5   0    0.01    0.12
   0   5   0    0.00    0.10
   0   5   0   -0.02    0.15
   0   5   0   -0.02    0.13
  -1  -5   0   18.05    3.81
  -1  -5   0   23.09    3.65
  -1  -5   0   23.04    3.90
   1  -5   0   24.58    3.36
   1  -5   0   22.99    3.64
   1  -5   0   23.99    3.60
  -1  -5   0   24.92    3.36
   1  -5   0   20.43    4.38
  -1  -5   0   22.80    3.52
   1  -5   0   22.12    3.81
   1  -5   0   23.40    3.90
   1  -5   0   23.49    3.53
   1   5   0   22.18    3.47
   1   5   0   23.11    3.55
   1   5   0   21.77    3.35
  -1   5   0   22.73    3.35
   1   5   0   22.49    3.51
  -1   5   0   23.58    3.90
   1   5   0   25.69    3.90
  -1   5   0   22.15    3.46
  -1   5   0   22.39    3.56
   1   5   0   18.53    3.87
   1   5   0   21.04    3.81
  -2  -5   0   11.33    2.06
   2  -5   0   10.27    1.72
   2  -5   0   10.42    1.68
  -2  -5   0   11.18    1.68
   2  -5   0    9.11    1.84
   2  -5   0    9.86    2.07
   2  -5   0   10.53    1.71
   2  -5   0   11.49    1.60
   2  -5   0   11.29    1.81
  -2  -5   0    9.74    1.74
   2   5   0    9.86    1.84
   2   5   0   12.18    1.86
   2   5   0    9.44    1.65
   2   5   0   10.51    1.67
  -2   5   0    9.60    1.69
  -2   5   0   12.22    1.64
  -2   5   0    8.55    1.86
   2   5   0   10.66    1.81
   2   5   0   10.46    1.59
  -2   5   0   10.37    1.59
   3  -5   0    8.10    1.30
   3  -5   0    7.83    1.31
  -3  -5   0    6.31    1.27
   3  -5   0    7.87    1.42
   3  -5   0    7.90    1.31
  -3  -5   0    8.84    1.35
   3  -5   0    8.60    1.23
  -3  -5   0   10.21    1.60
   3  -5   0    7.87    1.39
   3  -5   0    9.04    1.60
  -3  -5   0    6.28    1.39
  -3   5   0    7.52    1.22
   3   5   0    8.10    1.42
   3   5   0    7.62    1.22
   3   5   0    7.92    1.27
   3   5   0    7.25    1.27
   3   5   0    8.36    1.58
  -3   5   0    5.51    1.43
  -3   5   0    8.00    1.31
   3   5   0    7.57    1.42
  -3   5   0    9.37    1.25
   4  -5   0    0.83    0.22
  -4  -5   0    0.81    0.28
   4  -5   0    0.82    0.28
  -4  -5   0    0.62    0.19
  -4  -5   0    0.94    0.28
   4  -5   0    1.24    0.27
   4  -5   0    1.35    0.26
   4  -5   0    0.97    0.25
   4  -5   0    0.94    0.20
   4  -5   0    1.19    0.27
  -4  -5   0    0.83    0.29
  -4   5   0    0.93    0.21
   4   5   0    0.84    0.23
   4   5   0    1.02    0.26
   4   5   0    0.75    0.26
   4   5   0    0.97    0.19
   4   5   0    0.85    0.25
   4   5   0    0.98    0.24
  -4   5   0    0.81    0.34
  -4   5   0    0.59    0.30
  -4   5   0    0.78    0.19
  -4   5   0    1.21    0.27
   5  -5   0   12.31    1.62
   5  -5   0   12.02    1.78
   5  -5   0    8.86    1.85
  -5  -5   0    8.96    1.89
  -5  -5   0   12.43    1.81
   5  -5   0   10.60    1.89
   5  -5   0   11.83    1.75
  -5  -5   0   11.89    2.16
  -5   5   0   10.18    2.16
  -5   5   0   11.16    1.62
   5   5   0   10.61    1.62
   5   5   0   11.35    1.88
  -5   5   0    8.27    1.92
   5   5   0    9.18    1.68
   5   5   0   11.12    1.72
  -5   5   0   11.35    1.76
   5   5   0    8.83    1.88
   6  -5   0    1.06    0.28
  -6  -5   0    0.93    0.29
   6  -5   0    0.85    0.26
  -6  -5   0    0.86    0.33
   6  -5   0    0.59    0.25
  -6  -5   0    1.17    0.36
   6  -5   0    0.63    0.25
   6   5   0    0.49    0.25
  -6   5   0    0.91    0.28
  -6   5   0    0.53    0.33
   6   5   0    1.08    0.26
   6   5   0    0.75    0.20
   6   5   0    0.72    0.25
  -6   5   0    0.71    0.34
   6   5   0    0.80    0.21
  -6   5   0    0.73    0.19
  -7  -5   0   29.69    5.76
   7  -5   0   37.78    5.81
   7  -5   0   32.25    5.32
  -7  -5   0   38.37    5.48
   7  -5   0   36.34    5.44
   7   5   0   31.98    5.17
   7   5   0   27.90    5.79
   7   5   0   35.22    4.99
  -7   5   0   34.42    6.64
   7   5   0   38.11    5.39
  -7   5   0   33.87    5.34
  -7   5   0   32.12    4.97
  -7   5   0   26.64    5.83
  -8  -5   0    5.13    0.98
   8  -5   0    6.85    1.03
  -8  -5   0    7.85    1.30
   8  -5   0    4.19    1.01
   8  -5   0    5.92    1.00
  -8  -5   0    4.18    1.09
   8  -5   0    5.39    0.98
  -8   5   0    4.48    1.12
   8   5   0    6.53    0.95
   8   5   0    5.51    0.93
  -8   5   0    5.85    1.26
   8   5   0    3.99    1.02
  -8   5   0    5.54    0.98
  -9  -5   0   -0.24    0.34
   9  -5   0   -0.02    0.25
   9  -5   0    0.21    0.23
   9  -5   0    0.56    0.28
  -9  -5   0    0.62    0.46
  -9  -5   0    0.32    0.29
  -9   5   0   -0.06    0.25
  -9   5   0    0.65    0.46
   9   5   0    0.65    0.26
  -9   5   0    0.34    0.39
   9   5   0    0.11    0.21
   9   5   0    0.73    0.27
  10  -5   0    1.87    0.45
 -10  -5   0    1.84    0.68
  10  -5   0    1.66    0.43
 -10  -5   0    0.97    0.44
  10   5   0    1.40    0.40
  10   5   0    1.39    0.35
 -10   5   0    0.79    0.59
 -10   5   0    1.29    0.53
 -10   5   0    1.33    0.41
  11  -5   0    0.48    0.33
 -11  -5   0    0.07    0.68
  11  -5   0    0.40    0.33
 -11   5   0   -0.02    0.32
   0  -6   0    1.57    0.39
   0  -6   0    1.73    0.41
   0  -6   0    2.31    0.34
   0  -6   0    1.52    0.38
   0  -6   0    2.48    0.38
   0   6   0    1.96    0.36
   0   6   0    1.88    0.41
   0   6   0    1.53    0.34
   0   6   0    1.66    0.36
  -1  -6   0   84.32   16.93
   1  -6   0  109.69   15.73
  -1  -6   0  115.47   15.81
  -1  -6   0  106.33   17.29
   1  -6   0   93.64   16.16
   1  -6   0  109.71   16.05
  -1  -6   0   91.30   16.17
   1  -6   0   89.22   17.28
   1  -6   0  110.36   14.88
  -1  -6   0  103.72   15.71
  -1  -6   0  110.29   14.89
   1  -6   0  101.16   16.93
   1   6   0  101.79   15.78
   1   6   0   90.97   17.20
   1   6   0  106.90   15.71
  -1   6   0  100.46   15.36
   1   6   0   97.51   15.37
  -1   6   0   99.60   15.79
   1   6   0   97.55   14.87
  -1   6   0   98.23   14.87
  -2  -6   0    7.08    1.07
   2  -6   0    6.91    1.18
   2  -6   0    6.51    1.09
   2  -6   0    5.75    1.05
  -2  -6   0    6.40    1.11
  -2  -6   0    6.93    1.28
   2  -6   0    7.23    1.07
   2  -6   0    7.04    1.15
  -2  -6   0    4.32    1.13
   2  -6   0    6.94    1.02
   2  -6   0    7.07    1.29
   2   6   0    6.25    1.17
   2   6   0    5.88    1.00
  -2   6   0    6.61    1.03
   2   6   0    6.66    1.05
  -2   6   0    4.23    1.17
  -2   6   0    6.67    1.08
  -2   6   0    6.79    1.01
   2   6   0    5.81    1.04
  -3  -6   0   10.57    1.78
   3  -6   0    9.80    1.47
  -3  -6   0    6.55    1.55
   3  -6   0    8.17    1.44
  -3  -6   0    9.73    1.44
   3  -6   0    9.65    1.38
   3  -6   0    8.19    1.59
  -3  -6   0    8.34    1.50
   3  -6   0    8.75    1.47
   3  -6   0    8.62    1.55
   3  -6   0   10.21    1.78
   3   6   0    9.15    1.42
   3   6   0    8.53    1.42
  -3   6   0    9.17    1.37
   3   6   0    8.93    1.59
   3   6   0    7.73    1.36
  -3   6   0    7.24    1.45
  -3   6   0    9.48    1.40
  -3   6   0    7.77    1.62
   4  -6   0   13.17    2.21
  -4  -6   0   10.24    2.22
  -4  -6   0   11.39    2.12
   4  -6   0   15.64    1.95
   4  -6   0   13.29    2.25
  -4  -6   0   10.86    2.03
   4  -6   0   14.97    2.08
   4  -6   0   13.37    2.09
   4  -6   0   13.11    2.06
  -4  -6   0   15.06    2.54
  -4   6   0   12.03    1.92
   4   6   0   12.82    2.51
   4   6   0   11.14    2.24
   4   6   0   13.21    2.01
  -4   6   0   10.17    2.29
   4   6   0   12.23    1.93
  -4   6   0   10.84    2.06
  -4   6   0   12.86    1.97
   4   6   0   13.33    2.02
   5  -6   0   36.06    5.81
   5  -6   0   40.75    5.91
   5  -6   0   41.30    5.93
  -5  -6   0   30.24    6.26
   5  -6   0   41.60    5.47
   5  -6   0   34.90    6.36
  -5  -6   0   39.96    5.99
   5  -6   0   31.55    6.23
  -5   6   0   38.78    5.47
   5   6   0   38.64    5.67
  -5   6   0   29.20    6.37
   5   6   0   38.32    5.78
   5   6   0   38.54    5.77
  -5   6   0   33.77    5.83
   5   6   0   36.67    5.47
  -5   6   0   34.55    7.22
  -6  -6   0    1.96    0.41
   6  -6   0    0.11    0.24
   6  -6   0    0.97    0.31
  -6  -6   0    0.84    0.36
   6  -6   0    1.30    0.31
   6  -6   0    0.93    0.29
  -6  -6   0    0.56    0.32
  -6   6   0    1.19    0.31
  -6   6   0    0.93    0.22
  -6   6   0    1.56    0.42
   6   6   0    0.90    0.25
  -6   6   0    1.12    0.41
   6   6   0    0.29    0.24
   6   6   0    0.95    0.26
   7  -6   0    3.66    0.83
  -7  -6   0    6.21    1.07
   7  -6   0    4.83    0.83
  -7  -6   0    4.16    0.85
  -7  -6   0    4.32    0.94
   7  -6   0    4.02    0.80
   7  -6   0    4.25    0.85
  -7   6   0    4.84    0.83
  -7   6   0    3.92    0.73
   7   6   0    4.33    0.77
   7   6   0    5.54    0.74
  -7   6   0    4.58    1.04
  -7   6   0    4.38    0.94
   7   6   0    3.36    0.84
  -8  -6   0    2.19    0.69
   8  -6   0    4.12    0.64
   8  -6   0    3.48    0.62
   8  -6   0    2.42    0.59
   8  -6   0    1.77    0.58
  -8  -6   0    3.84    0.67
  -8  -6   0    4.84    0.86
  -8   6   0    3.40    0.63
  -8   6   0    3.33    0.76
   8   6   0    2.36    0.61
  -8   6   0    2.34    0.79
   8   6   0    2.66    0.56
   9  -6   0    0.48    0.28
  -9  -6   0    0.04    0.30
   9  -6   0   -0.09    0.26
  -9  -6   0    0.72    0.44
   9  -6   0   -0.38    0.20
  -9  -6   0    0.02    0.47
  -9   6   0   -0.21    0.44
  -9   6   0    0.37    0.40
   9   6   0   -0.07    0.20
   9   6   0   -0.21    0.20
  -9   6   0   -0.07    0.26
  10  -6   0   -0.09    0.28
  10  -6   0    0.55    0.33
 -10  -6   0    0.30    0.54
 -10  -6   0   -0.24    0.35
 -10   6   0    0.15    0.50
  10   6   0    0.15    0.24
 -10   6   0    0.48    0.34
  10   6   0    0.13    0.23
   0  -7   0    0.16    0.19
   0  -7   0   -0.08    0.12
   0  -7   0    0.01    0.19
   0  -7   0   -0.30    0.17
   0  -7   0   -0.04    0.19
   0   7   0    0.05    0.16
   0   7   0   -0.25    0.13
   0   7   0   -0.05    0.18
   0   7   0   -0.31    0.14
   1  -7   0   10.04    1.67
   1  -7   0   10.82    1.55
   1  -7   0    9.14    1.72
  -1  -7   0    9.90    1.72
   1  -7   0    8.59    1.59
   1  -7   0   11.31    1.54
  -1  -7   0    8.93    1.67
  -1  -7   0    8.77    1.61
  -1  -7   0   10.04    1.51
   1  -7   0   10.11    1.49
  -1   7   0    6.87    1.70
  -1   7   0    9.35    1.55
  -1   7   0    9.64    1.47
   1   7   0    9.13    1.47
   1   7   0    9.30    1.54
   1   7   0    9.75    1.52
   1   7   0    7.75    1.68
  -1   7   0   10.34    1.52
   2  -7   0    0.89    0.25
  -2  -7   0    0.41    0.23
  -2  -7   0    0.74    0.25
   2  -7   0    0.48    0.17
   2  -7   0    0.94    0.25
   2  -7   0    0.57    0.25
   2  -7   0    0.65    0.20
   2  -7   0    0.57    0.22
   2  -7   0    0.58    0.18
   2   7   0    0.56    0.21
   2   7   0    0.42    0.18
   2   7   0    0.36    0.21
  -2   7   0    0.54    0.22
  -2   7   0    0.61    0.30
   2   7   0    0.35    0.21
  -2   7   0    0.54    0.19
  -2   7   0    0.62    0.22
  -3  -7   0    0.09    0.20
   3  -7   0    0.07    0.22
   3  -7   0   -0.31    0.15
   3  -7   0   -0.06    0.17
   3  -7   0   -0.18    0.16
  -3  -7   0    0.15    0.16
   3  -7   0   -0.05    0.16
   3  -7   0    0.03    0.15
  -3  -7   0    0.04    0.21
   3  -7   0    0.07    0.21
   3   7   0    0.17    0.17
  -3   7   0   -0.24    0.26
  -3   7   0    0.03    0.15
   3   7   0    0.18    0.18
  -3   7   0    0.03    0.18
   3   7   0    0.25    0.14
   3   7   0   -0.07    0.17
  -3   7   0   -0.12    0.13
   4  -7   0    2.65    0.44
  -4  -7   0    2.56    0.49
   4  -7   0    1.88    0.47
   4  -7   0    1.95    0.41
   4  -7   0    1.77    0.39
  -4  -7   0    1.47    0.38
  -4  -7   0    2.60    0.50
  -4  -7   0    1.17    0.45
   4  -7   0    1.74    0.44
  -4   7   0    2.56    0.46
  -4   7   0    1.77    0.37
  -4   7   0    1.72    0.55
   4   7   0    1.90    0.37
   4   7   0    1.82    0.41
  -4   7   0    2.35    0.37
   4   7   0    2.18    0.47
   4   7   0    1.64    0.38
   5  -7   0   10.73    1.66
  -5  -7   0   10.77    1.59
   5  -7   0   10.27    1.49
   5  -7   0    8.72    1.50
   5  -7   0    7.38    1.59
   5  -7   0    8.76    1.52
  -5  -7   0    8.82    1.65
  -5  -7   0   11.37    1.86
  -5   7   0    7.39    1.50
  -5   7   0    9.06    1.40
   5   7   0    9.31    1.44
   5   7   0    6.38    1.60
  -5   7   0    6.41    1.67
   5   7   0   11.27    1.43
   5   7   0    8.53    1.46
  -6  -7   0    2.79    0.73
   6  -7   0    2.63    0.62
   6  -7   0    2.41    0.65
   6  -7   0    3.30    0.64
  -6  -7   0    4.81    0.72
   6  -7   0    4.19    0.71
  -6  -7   0    4.10    0.81
  -6   7   0    3.76    0.66
   6   7   0    3.14    0.61
  -6   7   0    1.99    0.72
  -6   7   0    3.44    0.58
   6   7   0    3.65    0.59
   6   7   0    2.84    0.67
  -7  -7   0   -0.16    0.32
  -7  -7   0    0.38    0.39
  -7  -7   0    0.09    0.31
   7  -7   0   -0.04    0.21
   7  -7   0    0.04    0.24
   7  -7   0    0.07    0.25
   7  -7   0    0.16    0.23
   7   7   0   -0.22    0.18
   7   7   0    0.24    0.22
  -7   7   0    0.19    0.38
  -7   7   0   -0.01    0.24
   7   7   0    0.32    0.23
   8  -7   0    0.28    0.26
  -8  -7   0    0.60    0.36
  -8  -7   0    0.64    0.45
   8  -7   0    1.21    0.34
  -8  -7   0    0.77    0.47
   8  -7   0   -0.14    0.26
  -8   7   0    0.58    0.39
  -8   7   0    0.34    0.30
   8   7   0    0.70    0.28
   8   7   0    0.31    0.26
  -9  -7   0    5.03    1.01
   9  -7   0    3.77    0.76
   9  -7   0    3.44    0.73
   9   7   0    3.83    0.69
  -9   7   0    3.64    0.90
   9   7   0    2.66    0.73
  -9   7   0    3.63    0.76
  10  -7   0    0.96    0.37
 -10  -7   0    0.27    0.40
  10  -7   0    0.43    0.32
  10   7   0    0.66    0.30
   0  -8   0   11.58    1.53
   0  -8   0   10.65    1.74
   0  -8   0    9.15    1.68
   0  -8   0    7.79    1.60
   0   8   0    7.77    1.70
   0   8   0    8.80    1.52
   0   8   0    9.60    1.47
   0   8   0    9.78    1.56
   1  -8   0   -0.17    0.21
   1  -8   0   -0.09    0.20
  -1  -8   0    0.11    0.23
   1  -8   0   -0.02    0.14
   1  -8   0   -0.24    0.11
  -1  -8   0   -0.45    0.17
   1  -8   0   -0.16    0.20
   1   8   0   -0.10    0.17
  -1   8   0   -0.19    0.21
   1   8   0    0.09    0.17
   1   8   0   -0.01    0.19
  -1   8   0   -0.01    0.18
   1   8   0   -0.21    0.15
  -1   8   0   -0.14    0.17
  -1   8   0    0.01    0.18
   2  -8   0   27.13    3.66
   2  -8   0   26.75    3.95
   2  -8   0   22.02    4.03
  -2  -8   0   22.44    3.95
   2  -8   0   22.09    3.75
  -2  -8   0   22.92    3.78
   2  -8   0   24.14    3.71
  -2   8   0   24.64    3.57
   2   8   0   23.82    3.65
   2   8   0   20.87    3.99
   2   8   0   24.02    3.47
  -2   8   0   23.27    3.46
  -2   8   0   22.59    3.68
  -2   8   0   18.71    4.02
   2   8   0   19.09    3.57
   3  -8   0    5.08    0.90
  -3  -8   0    4.01    0.90
   3  -8   0    4.42    0.81
   3  -8   0    4.60    0.92
   3  -8   0    5.08    0.82
   3  -8   0    4.96    0.83
  -3  -8   0    3.88    0.87
   3   8   0    5.56    0.83
   3   8   0    4.21    0.89
  -3   8   0    4.24    0.83
   3   8   0    5.07    0.79
  -3   8   0    3.18    0.93
   3   8   0    4.98    0.78
  -3   8   0    4.76    0.78
  -3   8   0    4.60    0.78
   4  -8   0    0.70    0.25
  -4  -8   0    0.92    0.30
   4  -8   0    0.69    0.26
  -4  -8   0    0.82    0.35
  -4  -8   0    0.69    0.33
   4  -8   0    1.14    0.34
   4  -8   0    0.31    0.25
   4  -8   0    0.55    0.27
   4   8   0    0.44    0.25
  -4   8   0    1.08    0.23
   4   8   0    0.41    0.26
   4   8   0    0.92    0.27
  -4   8   0    0.38    0.27
  -4   8   0    0.73    0.25
  -4   8   0    0.59    0.39
   4   8   0    0.62    0.20
   5  -8   0    4.35    0.83
  -5  -8   0    7.25    1.04
  -5  -8   0    2.68    0.89
   5  -8   0    5.11    0.92
   5  -8   0    3.96    0.83
   5  -8   0    4.75    0.90
  -5  -8   0    5.88    0.92
   5  -8   0    4.80    0.80
   5   8   0    3.56    0.88
  -5   8   0    4.76    0.77
  -5   8   0    4.06    0.83
   5   8   0    4.10    0.80
  -5   8   0    3.77    0.99
   5   8   0    5.22    0.79
   6  -8   0    0.31    0.25
   6  -8   0    0.06    0.22
   6  -8   0   -0.23    0.21
   6  -8   0    0.22    0.29
  -6  -8   0    0.69    0.35
  -6  -8   0   -0.11    0.28
  -6   8   0    0.26    0.26
  -6   8   0    0.52    0.43
  -6   8   0   -0.02    0.19
   6   8   0    0.65    0.25
   6   8   0   -0.03    0.22
   6   8   0   -0.13    0.20
   7  -8   0   -0.05    0.25
   7  -8   0   -0.02    0.25
   7  -8   0   -0.09    0.24
  -7  -8   0    0.83    0.43
   7  -8   0    0.48    0.31
  -7  -8   0    0.22    0.31
   7   8   0   -0.17    0.24
  -7   8   0    0.15    0.37
   7   8   0    0.17    0.23
   7   8   0   -0.18    0.17
  -7   8   0   -0.17    0.23
  -8  -8   0    0.78    0.38
   8  -8   0   -0.01    0.29
   8  -8   0   -0.10    0.25
   8  -8   0   -0.15    0.27
  -8   8   0   -0.60    0.36
   8   8   0   -0.33    0.25
   8   8   0    0.03    0.21
  -8   8   0    0.21    0.33
   9  -8   0    3.18    0.71
   9  -8   0    3.84    0.73
  -9  -8   0    3.35    0.76
   9   8   0    3.09    0.66
   0  -9   0   -0.06    0.15
   0  -9   0   -0.35    0.22
   0  -9   0    0.12    0.23
   0   9   0   -0.04    0.18
   0   9   0   -0.15    0.20
   0   9   0   -0.17    0.19
   0   9   0    0.01    0.24
   1  -9   0    2.34    0.53
  -1  -9   0    1.47    0.52
  -1  -9   0    2.75    0.57
   1  -9   0    2.67    0.56
   1  -9   0    2.92    0.48
   1  -9   0    2.58    0.58
   1   9   0    2.18    0.48
  -1   9   0    2.85    0.50
   1   9   0    2.36    0.50
  -1   9   0    2.98    0.51
   1   9   0    2.35    0.55
  -1   9   0    1.70    0.57
  -1   9   0    2.47    0.50
   1   9   0    2.47    0.48
   2  -9   0    0.53    0.21
   2  -9   0    0.81    0.23
  -2  -9   0    0.31    0.28
   2  -9   0    1.19    0.29
  -2  -9   0    0.65    0.31
   2  -9   0    0.36    0.25
   2  -9   0    0.78    0.32
   2   9   0    0.67    0.27
  -2   9   0   -0.11    0.32
   2   9   0    0.50    0.22
  -2   9   0    0.39    0.24
  -2   9   0    0.42    0.24
   2   9   0    0.70    0.25
   2   9   0    0.17    0.21
  -2   9   0    0.06    0.24
   3  -9   0    5.33    1.16
   3  -9   0    7.00    1.05
   3  -9   0    5.89    1.14
  -3  -9   0    6.53    1.14
   3  -9   0    6.92    1.08
  -3  -9   0    5.91    1.17
  -3   9   0    6.87    1.02
   3   9   0    5.86    1.02
  -3   9   0    5.92    1.22
   3   9   0    6.52    1.01
   3   9   0    6.04    1.15
  -3   9   0    6.04    1.00
  -3   9   0    5.94    1.07
   3   9   0    4.19    1.01
   4  -9   0   21.03    3.68
  -4  -9   0   19.97    3.63
   4  -9   0   21.40    3.34
  -4  -9   0   23.89    3.49
   4  -9   0   23.01    3.40
   4  -9   0   26.57    3.42
   4  -9   0   18.60    3.59
  -4   9   0   16.84    3.71
   4   9   0   21.78    3.16
   4   9   0   15.88    3.24
  -4   9   0   21.80    3.16
   4   9   0   17.36    3.63
  -4   9   0   19.17    3.36
  -4   9   0   23.62    3.23
   5  -9   0    0.22    0.26
   5  -9   0    0.52    0.27
  -5  -9   0    0.21    0.31
   5  -9   0    0.46    0.25
   5  -9   0    0.16    0.31
  -5  -9   0    0.65    0.34
  -5   9   0    0.32    0.25
   5   9   0    0.32    0.25
  -5   9   0    0.71    0.46
  -5   9   0    0.45    0.27
   5   9   0    0.42    0.24
   6  -9   0    0.10    0.25
  -6  -9   0   -0.10    0.28
  -6  -9   0    0.73    0.42
   6  -9   0    0.27    0.31
   6  -9   0   -0.23    0.23
   6  -9   0    0.42    0.26
  -6   9   0   -0.26    0.24
  -6   9   0    0.50    0.45
   6   9   0    0.04    0.22
  -6   9   0    0.12    0.27
   6   9   0   -0.09    0.23
  -7  -9   0    1.44    0.43
   7  -9   0    1.22    0.36
   7  -9   0    0.59    0.32
   7  -9   0    0.91    0.35
   7   9   0    0.33    0.27
  -7   9   0   -0.15    0.42
  -7   9   0    0.73    0.36
   7   9   0    0.64    0.30
   8  -9   0    0.09    0.29
  -8  -9   0    0.34    0.36
   8  -9   0   -0.19    0.26
   8   9   0   -0.09    0.28
   0 -10   0    7.06    1.32
   0 -10   0    7.14    1.25
   0  10   0    6.52    1.36
   0  10   0    6.86    1.20
   0  10   0    7.26    1.18
  -1 -10   0    1.25    0.43
   1 -10   0    1.63    0.35
   1 -10   0    2.07    0.46
  -1 -10   0    0.91    0.40
   1 -10   0    1.12    0.40
  -1  10   0    1.30    0.48
   1  10   0    1.16    0.43
   1  10   0    1.45    0.36
   1  10   0    1.65    0.38
  -1  10   0    1.40    0.38
  -1  10   0    2.17    0.39
   2 -10   0   20.18    2.51
  -2 -10   0   12.91    2.71
  -2 -10   0   12.87    2.59
   2 -10   0   17.27    2.72
   2 -10   0   15.72    2.57
   2  10   0   13.26    2.44
   2  10   0   17.05    2.50
   2  10   0   15.58    2.75
  -2  10   0   16.67    2.44
  -2  10   0   14.44    2.52
  -2  10   0   12.75    2.77
  -3 -10   0    2.27    0.53
   3 -10   0    2.31    0.50
   3 -10   0    2.86    0.46
   3 -10   0    1.50    0.45
  -3 -10   0    1.23    0.49
   3  10   0    1.47    0.45
  -3  10   0    2.34    0.42
  -3  10   0    1.35    0.56
   3  10   0    1.47    0.40
  -3  10   0    1.83    0.46
   3  10   0    1.81    0.42
  -4 -10   0    0.24    0.33
   4 -10   0    0.00    0.28
   4 -10   0   -0.42    0.20
   4 -10   0   -0.10    0.26
  -4 -10   0   -0.55    0.26
  -4  10   0   -0.20    0.40
   4  10   0    0.04    0.24
   4  10   0    0.21    0.24
  -4  10   0   -0.41    0.24
   5 -10   0   -0.11    0.29
   5 -10   0   -0.06    0.23
  -5 -10   0   -0.05    0.30
   5 -10   0   -0.13    0.24
  -5 -10   0   -0.02    0.34
   5  10   0    0.00    0.22
  -5  10   0   -0.55    0.39
  -5  10   0    0.05    0.26
   5  10   0   -0.12    0.21
  -6 -10   0    2.84    0.54
   6 -10   0    1.17    0.38
   6 -10   0    0.92    0.37
   6  10   0    1.10    0.36
   6  10   0    0.72    0.35
  -6  10   0    0.90    0.56
   7 -10   0    0.24    0.31
   7 -10   0    0.08    0.29
  -7 -10   0    0.00    0.33
   7  10   0    0.05    0.27
   0 -11   0   -0.05    0.28
   0 -11   0    0.04    0.27
   0  11   0    0.11    0.32
   0  11   0    0.47    0.25
   0  11   0   -0.31    0.19
   1 -11   0    0.13    0.29
   1 -11   0   -0.15    0.29
  -1 -11   0   -0.33    0.27
  -1 -11   0    0.09    0.27
  -1  11   0    0.20    0.21
  -1  11   0    0.23    0.33
   1  11   0   -0.09    0.22
   1  11   0    0.36    0.33
   1  11   0    0.18    0.23
  -1  11   0    0.05    0.24
  -2 -11   0    4.60    0.96
   2 -11   0    5.07    0.95
  -2 -11   0    3.79    0.88
   2 -11   0    5.28    0.89
  -2  11   0    5.42    1.03
   2  11   0    4.49    0.93
   2  11   0    4.80    0.82
  -2  11   0    4.99    0.81
   2  11   0    2.82    0.78
  -2  11   0    4.62    0.86
   3 -11   0    2.41    0.60
  -3 -11   0    2.03    0.57
  -3 -11   0    2.28    0.65
   3 -11   0    3.44    0.59
   3 -11   0    2.90    0.53
  -3  11   0    0.59    0.57
   3  11   0    1.85    0.50
   3  11   0    2.82    0.59
  -3  11   0    2.33    0.54
  -3  11   0    2.48    0.49
  -4 -11   0    1.14    0.40
   4 -11   0    0.00    0.19
   4  11   0    0.48    0.28
   4  11   0    0.79    0.30
  -4  11   0    0.69    0.34
  -4  11   0    0.14    0.47
   5 -11   0    0.03    0.26
  -5 -11   0    0.27    0.34
   5  11   0    0.02    0.26
  -6 -11   0    0.11    0.37
   6 -11   0   -0.05    0.29
   6  11   0    0.34    0.30
   0 -12   0    0.41    0.33
   0  12   0    0.47    0.27
   0  12   0    1.07    0.34
  -1 -12   0    1.98    0.54
   1 -12   0    1.94    0.53
   1  12   0    1.90    0.48
  -1  12   0    2.07    0.50
   1  12   0    1.90    0.49
  -1  12   0    2.37    0.48
  -2 -12   0    0.05    0.32
   2 -12   0   -0.19    0.31
   2  12   0   -0.01    0.24
  -2  12   0   -0.14    0.26
  -2  12   0    0.24    0.25
  -3 -12   0    0.60    0.39
   3 -12   0    1.24    0.41
   3  12   0    0.64    0.32
  12   0  -1   -0.05    0.32
  12   0  -1    0.05    0.30
 -11   0   1    7.14    1.59
 -11   0   1    8.20    1.77
  11   0  -1    8.20    1.36
  11   0  -1    5.45    1.40
  11   0  -1    9.40    1.33
 -10   0   1   -0.04    0.38
  10   0  -1   -0.12    0.21
 -10   0   1   -0.03    0.34
  10   0  -1   -0.13    0.22
  10   0  -1    0.18    0.23
  -9   0   1   15.64    2.84
   9   0  -1   14.20    2.26
   9   0  -1   11.45    2.38
  -9   0   1   11.22    2.48
   9   0  -1   15.19    2.21
  -9   0   1   13.75    2.19
   8   0  -1   -0.15    0.17
  -8   0   1   -0.13    0.13
   8   0  -1   -0.02    0.18
   8   0  -1   -0.16    0.19
   8   0  -1   -0.38    0.19
  -8   0   1   -0.02    0.28
   8   0  -1   -0.19    0.11
  -8   0   1   -0.52    0.32
   7   0  -1    6.07    0.87
   7   0  -1    4.80    1.00
  -7   0   1    4.72    1.06
   7   0  -1    5.75    0.91
   7   0  -1    5.10    0.95
  -7   0   1    5.29    1.21
   7   0  -1    5.85    0.93
  -7   0   1    5.58    0.91
  -6   0   1    0.10    0.09
  -6   0   1   -0.05    0.23
   6   0  -1   -0.08    0.13
   6   0  -1   -0.12    0.13
  -6   0   1   -0.03    0.16
   6   0  -1    0.07    0.11
   6   0  -1   -0.13    0.08
   6   0  -1   -0.07    0.14
  -5   0   1  153.06   29.26
  -5   0   1  156.70   24.09
   5   0  -1  164.15   24.09
   5   0  -1  172.13   25.29
   5   0  -1  138.92   23.48
  -5   0   1  124.71   25.68
  -5   0   1  136.23   23.54
   5   0  -1  147.71   23.54
   5   0  -1  165.37   22.90
   5   0  -1  141.13   23.99
   5   0  -1  159.01   25.28
   4   0  -1   -0.01    0.11
   4   0  -1   -0.04    0.07
   4   0  -1   -0.14    0.09
  -4   0   1   -0.05    0.08
   4   0  -1    0.19    0.12
   4   0  -1    0.10    0.12
  -4   0   1    0.25    0.18
  -4   0   1   -0.11    0.07
   4   0  -1    0.04    0.08
   4   0  -1    0.07    0.12
   4   0  -1   -0.01    0.07
   4   0  -1    0.06    0.13
  -4   0   1   -0.04    0.14
  -3   0   1  217.01   32.19
   3   0  -1  223.71   32.19
  -3   0   1  192.84   30.60
   3   0  -1  187.17   31.45
  -3   0   1  188.58   33.75
   3   0  -1  186.65   32.04
  -3   0   1  191.72   31.45
  -3   0   1  233.43   31.38
   3   0  -1  191.02   31.36
  -3   0   1  212.36   39.06
   3   0  -1  194.50   39.05
  -2   0   1    0.09    0.05
  -2   0   1   -0.05    0.08
   2   0  -1   -0.01    0.08
   2   0  -1   -0.03    0.07
   2   0  -1    0.04    0.05
   2   0  -1    0.08    0.07
  -2   0   1   -0.04    0.10
  -2   0   1    0.03    0.08
   2   0  -1    0.07    0.05
   2   0  -1    0.06    0.05
   2   0  -1    0.04    0.08
  -2   0   1    0.04    0.06
  -2   0   1    0.03    0.06
   2   0  -1    0.00    0.09
  -2   0   1    0.02    0.08
  -2   0   1   -0.06    0.08
  -1   0   1   86.06   12.12
   1   0  -1   70.90   11.90
   1   0  -1   68.33   11.86
  -1   0   1   72.32   11.86
  -1   0   1   78.61   11.90
  -1   0   1   86.45   11.20
   1   0  -1   77.27   12.12
  -1   0   1   78.76   12.76
  -1   0   1   77.09   14.77
   1   0  -1   66.02   14.77
   0   0   1   -0.02    0.02
   0   0   1   -0.03    0.02
   0   0  -1   -0.03    0.02
   0   0   1   -0.05    0.03
   0   0   1   -0.05    0.03
   0   0   1   -0.05    0.03
   0   0   1   -0.06    0.03
   0   0  -1    0.03    0.03
   0   0  -1   -0.04    0.03
   0   0  -1   -0.01    0.03
   0   0  -1    0.00    0.03
   0   0  -1   -0.07    0.02
  -1   0  -1  135.26   23.46
  -1   0  -1  134.73   23.57
  -1   0  -1  142.84   22.97
   1   0   1  160.78   22.97
   1   0   1  127.72   23.04
   1   0   1  152.15   23.57
  -1   0  -1  147.91   28.60
   1   0   1  140.01   23.46
  -1   0  -1  165.91   25.10
  -1   0  -1  154.05   24.71
   1   0   1  162.09   24.71
   1   0   1  150.60   22.97
   2   0   1   -0.06    0.09
   2   0   1   -0.15    0.06
   2   0   1   -0.01    0.09
   2   0   1    0.08    0.08
   2   0   1   -0.08    0.06
   2   0   1   -0.15    0.09
   2   0   1    0.07    0.10
  -2   0  -1   -0.15    0.09
  -2   0  -1   -0.12    0.11
   2   0   1   -0.06    0.11
  -2   0  -1   -0.13    0.05
  -2   0  -1   -0.03    0.09
   2   0   1    0.00    0.10
   2   0   1    0.11    0.07
  -2   0  -1    0.02    0.07
  -2   0  -1   -0.01    0.10
   3   0   1    4.85    0.73
  -3   0  -1    3.91    0.84
   3   0   1    3.74    0.66
  -3   0  -1    3.66    0.74
   3   0   1    3.88    0.63
   3   0   1    4.20    0.66
   3   0   1    4.17    0.67
   3   0   1    3.86    0.83
   3   0   1    4.01    0.68
  -3   0  -1    3.88    0.66
   3   0   1    4.84    0.74
   4   0   1    0.01    0.12
   4   0   1   -0.13    0.06
  -4   0  -1    0.08    0.16
  -4   0  -1   -0.09    0.11
  -4   0  -1    0.10    0.08
   4   0   1    0.11    0.07
   4   0   1   -0.05    0.10
   4   0   1    0.13    0.14
   4   0   1   -0.17    0.12
   4   0   1   -0.02    0.11
   4   0   1    0.04    0.06
   4   0   1    0.15    0.11
   5   0   1   16.68    2.94
  -5   0  -1   16.33    2.71
   5   0   1   18.19    2.95
   5   0   1   18.25    2.63
   5   0   1   18.68    2.72
   5   0   1   16.85    2.78
   5   0   1   16.50    2.95
   5   0   1   16.86    2.72
  -5   0  -1   13.98    2.99
  -5   0  -1   17.50    3.41
   6   0   1    0.30    0.15
   6   0   1   -0.03    0.07
   6   0   1    0.04    0.12
  -6   0  -1    0.12    0.20
  -6   0  -1    0.07    0.11
  -6   0  -1   -0.06    0.22
   6   0   1   -0.39    0.13
   6   0   1   -0.06    0.14
  -7   0  -1    0.50    0.28
   7   0   1    0.69    0.24
  -7   0  -1    1.08    0.36
   7   0   1    0.13    0.21
   7   0   1    0.37    0.23
  -7   0  -1    0.67    0.19
   7   0   1    0.60    0.15
   8   0   1    0.06    0.21
  -8   0  -1   -0.08    0.30
  -8   0  -1    0.23    0.16
   8   0   1   -0.02    0.11
  -8   0  -1   -0.15    0.23
   8   0   1   -0.24    0.21
   8   0   1    0.25    0.22
  -9   0  -1    3.86    0.84
   9   0   1    3.08    0.65
  -9   0  -1    3.76    0.64
  -9   0  -1    3.63    0.93
   9   0   1    3.71    0.69
   9   0   1    3.13    0.72
 -10   0  -1    0.48    0.47
 -10   0  -1    0.74    0.43
  10   0   1   -0.09    0.27
  10   0   1    0.44    0.27
  10   0   1   -0.09    0.22
  11   0   1    0.61    0.33
 -11   0  -1    0.48    0.56
 -11   0  -1    0.43    0.45
  11   0   1    0.39    0.33
  12   0   1   -0.02    0.33
  12   0   1    0.61    0.37
  12  -1  -1    0.16    0.33
  12  -1  -1    0.60    0.36
  12   1  -1    0.01    0.31
  12   1  -1   -0.05    0.32
  11  -1  -1    1.81    0.47
  11  -1  -1    1.32    0.42
 -11  -1   1    2.64    0.78
  11  -1  -1    1.83    0.45
 -11  -1   1    2.32    0.70
  11   1  -1    1.54    0.45
 -11   1   1    1.22    0.62
 -11   1   1    2.03    0.71
  11   1  -1    1.14    0.41
  11   1  -1    1.04    0.45
  10  -1  -1    0.00    0.23
  10  -1  -1    0.16    0.24
 -10  -1   1   -0.36    0.32
 -10  -1   1   -0.17    0.36
  10  -1  -1   -0.13    0.20
  10   1  -1    0.34    0.24
  10   1  -1    0.11    0.23
 -10   1   1   -0.19    0.17
 -10   1   1    0.09    0.35
 -10   1   1    0.05    0.42
  10   1  -1   -0.17    0.23
  -9  -1   1    0.65    0.38
   9  -1  -1   -0.09    0.19
   9  -1  -1    0.51    0.23
  -9  -1   1    0.48    0.39
  -9  -1   1   -0.02    0.14
   9  -1  -1    0.20    0.24
   9   1  -1    0.21    0.22
   9   1  -1   -0.01    0.13
  -9   1   1    0.36    0.36
  -9   1   1    0.24    0.18
  -9   1   1    0.57    0.37
   9   1  -1    0.12    0.21
   9   1  -1    0.18    0.21
  -8  -1   1    7.73    1.63
  -8  -1   1    7.32    1.38
  -8  -1   1    8.41    1.42
   8  -1  -1    8.99    1.43
  -8  -1   1   12.07    1.88
   8  -1  -1    7.57    1.45
   8  -1  -1    8.47    1.55
   8   1  -1   10.50    1.40
   8   1  -1    9.26    1.46
  -8   1   1    9.26    1.41
   8   1  -1    7.54    1.34
  -8   1   1   10.10    1.85
  -8   1   1    7.16    1.61
   8   1  -1   10.05    1.42
   8   1  -1    6.89    1.53
   7  -1  -1    2.92    0.57
  -7  -1   1    2.25    0.51
   7  -1  -1    2.82    0.58
  -7  -1   1    3.15    0.55
  -7  -1   1    4.40    0.79
  -7  -1   1    3.24    0.69
   7  -1  -1    3.42    0.49
   7  -1  -1    2.46    0.59
   7   1  -1    3.14    0.52
   7   1  -1    2.85    0.51
   7   1  -1    3.45    0.55
   7   1  -1    3.63    0.58
  -7   1   1    3.23    0.54
   7   1  -1    2.90    0.61
  -7   1   1    3.06    0.75
  -7   1   1    2.81    0.67
   6  -1  -1    0.08    0.16
  -6  -1   1   -0.12    0.18
   6  -1  -1    0.37    0.17
   6  -1  -1    0.13    0.14
   6  -1  -1    0.04    0.13
   6  -1  -1    0.20    0.07
  -6  -1   1    0.16    0.08
  -6  -1   1    0.23    0.13
  -6  -1   1   -0.11    0.22
   6   1  -1    0.17    0.15
  -6   1   1   -0.03    0.21
   6   1  -1    0.07    0.15
  -6   1   1    0.06    0.13
   6   1  -1    0.20    0.11
  -6   1   1    0.02    0.19
   6   1  -1    0.24    0.15
   6   1  -1    0.11    0.09
   5  -1  -1   29.23    4.63
   5  -1  -1   28.90    4.63
   5  -1  -1   28.32    4.15
   5  -1  -1   25.79    4.38
  -5  -1   1   26.49    5.35
  -5  -1   1   23.01    4.71
   5  -1  -1   26.22    4.29
  -5  -1   1   30.42    4.39
   5  -1  -1   27.86    4.29
   5   1  -1   28.84    4.28
   5   1  -1   27.86    4.63
  -5   1   1   28.37    4.29
   5   1  -1   27.74    4.17
   5   1  -1   24.77    4.37
  -5   1   1   28.35    5.36
   5   1  -1   24.28    4.27
  -4  -1   1   13.96    2.04
   4  -1  -1   11.53    1.99
   4  -1  -1   12.06    2.04
  -4  -1   1   12.87    2.49
  -4  -1   1    9.66    2.15
  -4  -1   1   11.32    2.20
   4  -1  -1   16.19    2.16
   4  -1  -1   13.42    1.99
   4  -1  -1   12.41    2.48
   4   1  -1   12.42    2.48
   4   1  -1   16.31    2.17
  -4   1   1   12.69    1.99
   4   1  -1   12.50    1.98
   4   1  -1   11.16    2.02
  -4   1   1   12.40    1.92
  -4   1   1   12.74    2.49
   4   1  -1   10.86    1.93
  -4   1   1   11.33    2.20
   4   1  -1   16.21    2.20
  -4   1   1   11.24    2.15
   3  -1  -1   12.09    2.36
  -3  -1   1   11.28    2.09
  -3  -1   1   13.61    1.94
   3  -1  -1   11.18    1.94
  -3  -1   1   12.03    2.36
   3  -1  -1   11.06    1.89
   3  -1  -1   11.56    2.06
  -3  -1   1   10.31    2.05
   3  -1  -1   12.30    1.90
   3   1  -1   11.59    1.84
  -3   1   1   12.97    2.06
   3   1  -1   11.98    1.93
   3   1  -1   11.64    1.77
  -3   1   1   11.54    2.08
   3   1  -1   12.08    2.36
  -3   1   1   12.49    2.37
  -3   1   1   12.70    1.90
   3   1  -1   11.92    1.88
  -3   1   1   11.19    2.05
   3   1  -1   13.69    1.94
  -2  -1   1   49.34    6.82
   2  -1  -1   40.87    6.69
   2  -1  -1   38.98    7.31
   2  -1  -1   42.60    8.31
  -2  -1   1   44.94    7.31
  -2  -1   1   45.54    7.19
  -2  -1   1   48.65    6.67
  -2  -1   1   43.47    8.31
  -2  -1   1   40.88    7.31
  -2  -1   1   42.12    6.30
   2  -1  -1   43.89    6.82
   2  -1  -1   42.41    6.68
  -2   1   1   48.16    6.83
  -2   1   1   38.27    6.84
   2   1  -1   40.82    6.29
   2   1  -1   40.24    8.31
  -2   1   1   43.45    8.31
  -2   1   1   40.87    7.18
  -2   1   1   43.22    6.70
  -2   1   1   38.58    6.29
   2   1  -1   46.45    6.51
  -2   1   1   38.28    7.30
  -2   1   1   50.71    6.68
   2   1  -1   42.12    6.81
  -2   1   1   42.76    7.32
   2   1  -1   40.60    7.31
  -2   1   1   43.32    6.50
   2   1  -1   40.73    6.66
  -1  -1   1    0.12    0.06
   1  -1  -1   -0.02    0.07
  -1  -1   1    0.05    0.08
  -1  -1   1   -0.02    0.08
  -1  -1   1   -0.14    0.05
  -1  -1   1   -0.09    0.05
  -1  -1   1    0.03    0.08
   1  -1  -1    0.00    0.06
   1  -1  -1   -0.07    0.07
  -1  -1   1   -0.04    0.08
   1  -1  -1   -0.03    0.08
  -1  -1   1   -0.07    0.06
   1  -1  -1   -0.02    0.07
   1  -1  -1    0.31    0.09
   1  -1  -1   -0.02    0.05
   1   1  -1   -0.04    0.06
   1   1  -1   -0.08    0.06
  -1   1   1    0.02    0.07
  -1   1   1   -0.20    0.09
   1   1  -1    0.15    0.08
   1   1  -1    0.07    0.06
   1   1  -1   -0.03    0.06
  -1   1   1   -0.14    0.07
   1   1  -1   -0.06    0.06
   1   1  -1   -0.06    0.07
   1   1  -1    0.02    0.09
  -1   1   1   -0.08    0.07
  -1   1   1    0.05    0.08
  -1   1   1   -0.02    0.06
  -1   1   1    0.06    0.08
   1   1  -1   -0.05    0.07
   0  -1  -1    2.89    0.54
   0  -1  -1    2.99    0.53
   0  -1  -1    3.26    0.53
   0  -1   1    3.33    0.50
   0  -1   1    2.46    0.53
   0  -1   1    2.63    0.53
   0  -1   1    2.94    0.53
   0  -1   1    3.23    0.58
   0  -1   1    3.24    0.58
   0  -1  -1    2.72    0.58
   0  -1   1    3.36    0.54
   0  -1   1    3.06    0.51
   0   1  -1    2.59    0.57
   0   1  -1    3.39    0.53
   0   1   1    2.69    0.54
   0   1  -1    3.43    0.51
   0   1  -1    3.26    0.58
   0   1   1    3.45    0.53
   0   1  -1    2.57    0.53
   0   1   1    2.75    0.57
   0   1   1    3.68    0.53
   0   1   1    3.64    0.54
   0   1  -1    3.25    0.53
   0   1  -1    3.29    0.50
   0   1   1    3.01    0.56
   1  -1   1  104.19   15.53
  -1  -1  -1   83.37   15.89
   1  -1   1   92.79   15.48
   1  -1   1  113.03   15.89
  -1  -1  -1   89.45   15.81
  -1  -1  -1  100.08   16.65
  -1  -1  -1   86.90   16.92
   1  -1   1  101.69   16.99
   1  -1   1  110.71   14.62
   1  -1   1   90.88   15.81
   1  -1   1  107.23   16.66
   1   1   1  101.75   15.81
  -1   1  -1   85.57   16.65
  -1   1  -1  115.80   16.93
  -1   1  -1   94.26   19.28
  -1   1  -1  108.78   16.99
   1   1   1  114.04   15.48
  -1   1  -1  104.08   14.62
   1   1   1   90.19   19.27
  -1   1  -1   86.45   15.53
   1   1   1  107.22   15.53
   1   1   1   93.85   15.89
   1   1   1   98.53   16.91
  -1   1  -1  108.45   15.49
   2  -1   1   30.53    3.83
   2  -1   1   23.77    4.07
  -2  -1  -1   26.55    4.38
   2  -1   1   27.00    4.45
   2  -1   1   25.37    4.07
   2  -1   1   23.12    4.15
  -2  -1  -1   25.39    4.07
  -2  -1  -1   28.36    5.06
  -2  -1  -1   26.91    4.46
   2   1   1   26.03    5.06
   2   1   1   24.20    4.15
   2   1   1   27.22    4.06
   2   1   1   27.16    4.06
   2   1   1   25.46    4.15
  -2   1  -1   24.64    4.38
   2   1   1   27.27    3.97
  -2   1  -1   27.72    4.45
  -2   1  -1   22.22    4.45
   2   1   1   22.58    4.16
   2   1   1   29.45    4.07
  -2   1  -1   25.49    3.83
  -2   1  -1   23.77    5.06
  -2   1  -1   26.59    4.08
   3  -1   1   80.16   12.90
  -3  -1  -1   77.38   12.95
   3  -1   1   77.98   13.84
  -3  -1  -1   81.37   15.72
   3  -1   1   82.06   15.72
   3  -1   1   78.45   12.66
   3  -1   1   77.67   12.62
  -3  -1  -1   76.95   13.59
   3  -1   1   90.80   11.90
   3   1   1   78.89   12.95
   3   1   1   85.07   12.65
  -3   1  -1   71.20   13.58
   3   1   1   89.12   12.31
  -3   1  -1   88.83   15.73
   3   1   1   83.95   12.62
  -3   1  -1   80.62   12.66
   3   1   1   82.98   12.62
  -3   1  -1   72.51   13.80
   3   1   1   81.36   15.72
   3   1   1   81.31   12.89
   4  -1   1   20.45    3.14
   4  -1   1   18.28    3.20
   4  -1   1   19.61    3.41
   4  -1   1   19.49    3.90
  -4  -1  -1   20.04    3.91
  -4  -1  -1   18.03    3.44
   4  -1   1   24.01    3.45
  -4  -1  -1   16.50    3.19
  -4  -1  -1   16.13    3.38
   4  -1   1   21.19    3.14
  -4   1  -1   18.31    3.13
   4   1   1   22.22    3.39
   4   1   1   20.45    3.04
  -4   1  -1   16.15    3.43
   4   1   1   20.48    3.20
   4   1   1   19.97    3.12
   4   1   1   21.00    3.13
   4   1   1   21.69    3.91
  -4   1  -1   22.53    3.92
   4   1   1   23.32    3.45
  -5  -1  -1    0.44    0.14
  -5  -1  -1    0.12    0.18
   5  -1   1    0.40    0.16
  -5  -1  -1    0.65    0.24
  -5  -1  -1    0.21    0.11
   5  -1   1    0.33    0.18
   5  -1   1    0.47    0.17
   5  -1   1    0.33    0.11
   5  -1   1    0.55    0.15
  -5   1  -1    0.59    0.15
  -5   1  -1    0.10    0.22
  -5   1  -1    0.62    0.20
   5   1   1    0.40    0.12
   5   1   1    0.15    0.13
   5   1   1    0.40    0.16
   5   1   1    0.51    0.15
   5   1   1    0.45    0.12
  -6  -1  -1   22.55    3.89
   6  -1   1   24.56    3.91
  -6  -1  -1   20.89    3.81
   6  -1   1   23.07    4.13
  -6  -1  -1   27.66    4.80
   6  -1   1   24.21    3.83
  -6  -1  -1   19.41    4.21
   6  -1   1   25.47    4.15
   6   1   1   25.78    3.71
   6   1   1   22.68    4.12
   6   1   1   25.49    3.82
  -6   1  -1   21.17    4.20
   6   1   1   26.46    3.91
   6   1   1   24.18    3.81
  -6   1  -1   29.81    4.81
  -6   1  -1   24.68    3.82
   7  -1   1   31.28    4.56
   7  -1   1   30.07    4.65
  -7  -1  -1   25.42    4.53
  -7  -1  -1   35.25    5.72
  -7  -1  -1   22.93    5.01
  -7  -1  -1   24.61    4.63
   7  -1   1   25.91    4.90
  -7   1  -1   28.85    4.55
   7   1   1   32.35    4.53
   7   1   1   30.67    4.54
   7   1   1   29.71    4.40
  -7   1  -1   28.66    5.02
  -7   1  -1   33.80    5.72
   7   1   1   23.70    4.89
   7   1   1   31.65    4.64
  -8  -1  -1   -0.03    0.14
  -8  -1  -1    0.30    0.35
   8  -1   1    0.20    0.21
   8  -1   1   -0.22    0.20
  -8  -1  -1    0.67    0.32
   8  -1   1   -0.11    0.22
  -8   1  -1    0.12    0.16
   8   1   1    0.25    0.22
   8   1   1    0.47    0.15
  -8   1  -1    0.56    0.31
   8   1   1    0.27    0.21
  -8   1  -1   -0.37    0.32
   8   1   1    0.37    0.22
   9  -1   1    0.07    0.23
  -9  -1  -1   -0.63    0.31
  -9  -1  -1    0.03    0.17
  -9  -1  -1   -0.03    0.32
   9  -1   1    0.23    0.22
   9  -1   1    0.15    0.23
   9   1   1    0.17    0.22
  -9   1  -1    0.08    0.18
  -9   1  -1   -0.02    0.33
   9   1   1   -0.04    0.20
  -9   1  -1   -0.18    0.28
   9   1   1    0.40    0.23
  10  -1   1    0.07    0.23
 -10  -1  -1   -0.54    0.41
  10  -1   1    0.54    0.28
  10  -1   1    0.64    0.29
 -10  -1  -1    0.03    0.38
  10   1   1   -0.16    0.21
 -10   1  -1   -0.01    0.20
 -10   1  -1   -0.06    0.35
 -10   1  -1    0.24    0.41
  10   1   1    0.31    0.24
  10   1   1   -0.06    0.23
  11  -1   1    0.55    0.32
 -11  -1  -1    0.61    0.57
  11  -1   1    0.57    0.32
 -11  -1  -1    0.11    0.42
 -11   1  -1    0.03    0.41
  11   1   1    0.64    0.30
 -11   1  -1    0.20    0.49
  11   1   1    0.45    0.30
  12  -1   1    0.32    0.35
  12  -1   1    0.94    0.37
  12   1   1    0.28    0.34
  12   1   1   -0.08    0.30
  12  -2  -1    0.10    0.34
  12  -2  -1   -0.09    0.30
  12   2  -1    0.31    0.33
 -11  -2   1    3.28    0.86
  11  -2  -1    2.06    0.53
  11  -2  -1    2.48    0.57
 -11  -2   1    1.77    0.73
  11   2  -1    2.57    0.55
 -11   2   1    1.80    0.70
 -11   2   1    2.17    0.81
  11   2  -1    2.21    0.51
 -10  -2   1    1.95    0.70
  10  -2  -1    2.40    0.53
  10  -2  -1    2.83    0.52
 -10  -2   1    2.46    0.72
  10  -2  -1    2.30    0.52
  10   2  -1    2.64    0.48
 -10   2   1    1.61    0.46
  10   2  -1    2.42    0.43
  10   2  -1    1.37    0.49
 -10   2   1    2.48    0.70
 -10   2   1    2.67    0.77
  10   2  -1    1.98    0.50
  -9  -2   1    4.13    0.75
   9  -2  -1    5.05    0.78
   9  -2  -1    4.93    0.80
  -9  -2   1    3.47    0.92
  -9  -2   1    6.03    1.07
   9  -2  -1    3.20    0.79
   9   2  -1    4.62    0.74
  -9   2   1    4.43    0.75
   9   2  -1    3.16    0.68
   9   2  -1    3.50    0.81
   9   2  -1    4.82    0.78
  -9   2   1    3.86    0.92
  -9   2   1    4.00    1.01
   8  -2  -1   -0.09    0.21
  -8  -2   1    0.03    0.20
  -8  -2   1    0.41    0.35
   8  -2  -1    0.19    0.19
   8  -2  -1   -0.07    0.19
  -8  -2   1   -0.23    0.33
   8   2  -1    0.11    0.19
  -8   2   1    0.60    0.34
   8   2  -1    0.07    0.15
  -8   2   1    0.58    0.35
  -8   2   1    0.03    0.17
   8   2  -1    0.31    0.18
   8   2  -1    0.10    0.20
  -7  -2   1   10.47    2.51
  -7  -2   1   18.53    2.95
   7  -2  -1   13.99    2.50
   7  -2  -1   15.30    2.32
  -7  -2   1   16.72    2.38
   7  -2  -1   13.43    2.37
  -7  -2   1   11.12    2.59
   7   2  -1   15.53    2.36
  -7   2   1   15.18    2.92
  -7   2   1   17.19    2.33
   7   2  -1   14.48    2.24
   7   2  -1   15.64    2.30
   7   2  -1   12.73    2.49
  -7   2   1   10.34    2.56
   6  -2  -1   -0.03    0.15
  -6  -2   1    0.15    0.16
   6  -2  -1    0.10    0.16
  -6  -2   1    0.16    0.22
  -6  -2   1    0.11    0.22
  -6  -2   1    0.14    0.19
   6  -2  -1   -0.08    0.14
   6   2  -1   -0.04    0.08
  -6   2   1    0.27    0.24
   6   2  -1    0.28    0.15
  -6   2   1    0.66    0.17
   6   2  -1    0.12    0.12
   6   2  -1    0.21    0.11
  -6   2   1    0.03    0.21
   5  -2  -1   16.19    2.62
   5  -2  -1   15.36    2.56
   5  -2  -1   17.41    2.56
   5  -2  -1   15.97    2.76
  -5  -2   1   18.65    2.63
   5  -2  -1   16.45    2.78
  -5  -2   1   19.09    3.21
  -5  -2   1   13.72    2.83
   5   2  -1   17.84    2.54
  -5   2   1   14.64    3.20
  -5   2   1   14.31    2.77
  -5   2   1   18.14    2.57
  -5   2   1   15.42    2.77
   5   2  -1   15.40    2.39
   5   2  -1   16.11    2.60
   5   2  -1   15.61    2.48
  -5   2   1   13.02    2.81
   4  -2  -1    9.01    1.26
  -4  -2   1    6.12    1.28
   4  -2  -1    6.02    1.15
   4  -2  -1    7.02    1.18
   4  -2  -1    7.58    1.44
  -4  -2   1    7.38    1.45
   4  -2  -1    7.10    1.24
   4  -2  -1    6.43    1.15
  -4  -2   1    5.52    1.26
  -4   2   1    8.48    1.17
   4   2  -1    9.16    1.26
   4   2  -1    7.05    1.16
   4   2  -1    8.09    1.28
  -4   2   1    6.38    1.25
   4   2  -1    6.69    1.07
   4   2  -1    6.66    1.13
  -4   2   1    6.53    1.44
  -4   2   1    8.06    1.25
  -4   2   1    6.30    1.28
   4   2  -1    7.24    1.24
   4   2  -1    7.33    1.43
   4   2  -1    7.16    1.12
   3  -2  -1    2.24    0.44
  -3  -2   1    2.43    0.50
  -3  -2   1    2.93    0.41
   3  -2  -1    2.31    0.53
  -3  -2   1    2.51    0.54
   3  -2  -1    2.49    0.45
  -3  -2   1    2.80    0.44
   3  -2  -1    2.39    0.43
  -3  -2   1    3.19    0.46
   3  -2  -1    1.98    0.46
  -3  -2   1    2.19    0.48
   3   2  -1    2.53    0.41
  -3   2   1    2.40    0.51
  -3   2   1    2.41    0.48
  -3   2   1    2.80    0.47
   3   2  -1    2.53    0.46
   3   2  -1    2.15    0.53
   3   2  -1    2.55    0.40
  -3   2   1    2.63    0.39
   3   2  -1    2.81    0.42
  -3   2   1    2.98    0.45
   3   2  -1    3.30    0.48
  -3   2   1    2.53    0.55
   3   2  -1    2.21    0.42
   2  -2  -1   -0.01    0.06
   2  -2  -1   -0.16    0.09
  -2  -2   1    0.00    0.06
   2  -2  -1   -0.03    0.09
   2  -2  -1   -0.08    0.08
  -2  -2   1   -0.01    0.10
  -2  -2   1   -0.13    0.10
  -2  -2   1    0.02    0.09
  -2  -2   1    0.01    0.06
   2  -2  -1   -0.02    0.10
   2  -2  -1   -0.14    0.10
   2  -2  -1   -0.05    0.09
   2  -2  -1    0.14    0.09
  -2  -2   1    0.03    0.10
  -2   2   1    0.03    0.07
   2   2  -1   -0.11    0.08
   2   2  -1   -0.06    0.11
  -2   2   1   -0.10    0.14
  -2   2   1    0.14    0.09
  -2   2   1    0.09    0.11
   2   2  -1    0.15    0.06
  -2   2   1   -0.05    0.09
   2   2  -1    0.05    0.08
  -2   2   1   -0.05    0.10
  -2   2   1    0.02    0.07
   2   2  -1    0.07    0.08
   2   2  -1   -0.09    0.08
  -2   2   1   -0.11    0.10
   2   2  -1   -0.11    0.07
   2   2  -1    0.03    0.09
   1  -2  -1   65.60   11.15
   1  -2  -1   62.32   10.42
  -1  -2   1   67.87   11.15
   1  -2  -1   67.85   10.16
  -1  -2   1   67.67   10.43
   1  -2  -1   61.42   10.19
  -1  -2   1   66.20    9.60
   1  -2  -1   69.79   12.63
  -1  -2   1   53.57   10.92
  -1  -2   1   67.24   10.18
  -1  -2   1   64.51   12.64
   1  -2  -1   64.23   10.92
   1   2  -1   57.82   10.92
   1   2  -1   59.12   11.10
   1   2  -1   70.30   11.15
  -1   2   1   63.35   11.11
  -1   2   1   64.95   10.16
  -1   2   1   63.40   10.42
  -1   2   1   66.02   10.19
   1   2  -1   68.81    9.59
  -1   2   1   62.12   11.15
  -1   2   1   74.63   10.38
   1   2  -1   66.06   10.18
   1   2  -1   69.92    9.92
   0  -2   1   21.62    3.39
   0  -2  -1   18.70    3.61
   0  -2   1   20.64    3.22
   0  -2   1   21.54    3.30
   0  -2   1   20.74    3.31
   0  -2  -1   21.96    3.39
   0  -2   1   20.49    3.63
   0  -2   1   19.38    3.61
   0  -2  -1   17.76    3.55
   0  -2   1   17.43    3.36
   0  -2  -1   21.86    3.32
   0  -2  -1   21.31    3.36
   0  -2   1   19.14    3.55
   0  -2  -1   22.63    3.30
   0  -2   1   21.77    3.12
   0   2  -1   23.00    3.63
   0   2   1   21.20    3.63
   0   2   1   18.20    3.55
   0   2   1   22.81    3.40
   0   2  -1   23.74    3.22
   0   2  -1   22.97    3.30
   0   2  -1   23.00    3.31
   0   2   1   23.09    3.32
   0   2   1   23.36    3.30
   0   2   1   20.01    3.12
   0   2  -1   22.30    3.12
   1  -2   1    9.83    1.56
   1  -2   1    9.92    1.58
   1  -2   1    9.01    1.55
  -1  -2  -1    8.52    1.67
   1  -2   1    9.64    1.71
  -1  -2  -1    8.71    1.60
   1  -2   1    9.63    1.47
  -1  -2  -1    8.26    1.54
   1  -2   1   10.29    1.51
   1  -2   1   10.84    1.59
   1  -2   1   10.30    1.67
  -1  -2  -1    9.87    1.92
  -1   2  -1    9.14    1.71
   1   2   1    9.06    1.67
   1   2   1    8.90    1.92
   1   2   1   10.91    1.54
  -1   2  -1   10.68    1.71
  -1   2  -1   10.02    1.56
  -1   2  -1    9.80    1.46
  -1   2  -1   10.19    1.51
   1   2   1   10.42    1.55
   1   2   1   10.03    1.70
   1   2   1   10.77    1.57
  -1   2  -1   11.59    1.56
   2  -2   1   33.95    6.92
   2  -2   1   30.99    5.68
   2  -2   1   34.88    5.24
   2  -2   1   32.87    5.56
   2  -2   1   34.70    5.58
  -2  -2  -1   38.24    6.92
   2  -2   1   35.81    6.10
  -2  -2  -1   34.02    5.99
   2  -2   1   36.09    5.69
  -2  -2  -1   31.28    5.71
   2  -2   1   42.13    5.99
   2   2   1   34.72    5.43
   2   2   1   40.46    5.67
   2   2   1   36.44    6.91
  -2   2  -1   36.73    5.24
   2   2   1   36.10    6.08
  -2   2  -1   33.03    6.92
  -2   2  -1   33.29    5.58
  -2   2  -1   34.77    6.09
  -2   2  -1   40.34    6.10
  -3  -2  -1   67.16   12.49
  -3  -2  -1   61.59   10.80
  -3  -2  -1   57.21   10.97
   3  -2   1   56.28   10.24
   3  -2   1   62.84   11.00
  -3  -2  -1   63.99   10.29
   3  -2   1   53.70   10.03
   3  -2   1   64.30   10.06
   3  -2   1   65.26   12.49
   3  -2   1   63.29    9.45
   3   2   1   73.97   10.02
  -3   2  -1   65.82   10.06
  -3   2  -1   64.86    9.46
  -3   2  -1   53.21   10.97
   3   2   1   73.82   10.02
   3   2   1   62.90    9.78
  -3   2  -1   67.33   11.00
   3   2   1   64.50   12.48
  -3   2  -1   67.32   12.50
  -3   2  -1   57.70   10.80
   3   2   1   69.24   10.23
   3   2   1   74.37   10.05
   4  -2   1    3.66    0.60
   4  -2   1    3.34    0.54
  -4  -2  -1    2.28    0.53
   4  -2   1    3.41    0.68
   4  -2   1    3.15    0.56
  -4  -2  -1    3.11    0.62
   4  -2   1    3.23    0.48
   4  -2   1    2.82    0.55
  -4  -2  -1    2.64    0.52
  -4  -2  -1    3.43    0.68
  -4  -2  -1    2.22    0.58
   4  -2   1    2.89    0.53
  -4   2  -1    3.14    0.69
   4   2   1    2.93    0.49
   4   2   1    3.19    0.53
  -4   2  -1    3.05    0.53
   4   2   1    2.88    0.66
  -4   2  -1    2.85    0.59
  -4   2  -1    3.03    0.48
   4   2   1    3.19    0.51
   4   2   1    3.41    0.52
   4   2   1    4.26    0.60
  -4   2  -1    2.70    0.60
  -4   2  -1    3.43    0.57
   4   2   1    3.28    0.52
   5  -2   1    7.79    1.41
  -5  -2  -1    6.92    1.36
  -5  -2  -1    6.15    1.53
  -5  -2  -1    8.61    1.41
  -5  -2  -1    9.83    1.75
   5  -2   1    9.61    1.51
   5  -2   1    9.65    1.49
   5  -2   1    8.05    1.38
  -5  -2  -1    7.96    1.51
   5   2   1    9.03    1.35
  -5   2  -1    7.73    1.53
  -5   2  -1    8.51    1.38
   5   2   1    9.49    1.37
   5   2   1    8.60    1.28
   5   2   1    9.06    1.34
  -5   2  -1    8.17    1.74
   5   2   1    8.69    1.40
  -6  -2  -1    2.46    0.45
   6  -2   1    2.64    0.52
   6  -2   1    2.61    0.49
   6  -2   1    1.89    0.46
  -6  -2  -1    2.84    0.62
  -6  -2  -1    2.20    0.56
   6  -2   1    2.81    0.46
  -6  -2  -1    1.77    0.53
  -6  -2  -1    2.19    0.43
  -6   2  -1    1.82    0.53
   6   2   1    2.15    0.42
   6   2   1    2.00    0.49
   6   2   1    2.61    0.40
  -6   2  -1    2.61    0.63
   6   2   1    2.69    0.44
   6   2   1    2.75    0.42
  -6   2  -1    2.76    0.46
   6   2   1    2.22    0.45
   7  -2   1   -0.06    0.18
  -7  -2  -1    0.22    0.30
   7  -2   1    0.09    0.13
  -7  -2  -1   -0.02    0.16
  -7  -2  -1   -0.09    0.13
  -7  -2  -1   -0.06    0.24
   7  -2   1   -0.35    0.15
   7  -2   1    0.03    0.18
   7   2   1   -0.08    0.12
  -7   2  -1    0.02    0.28
   7   2   1   -0.04    0.11
   7   2   1    0.03    0.18
  -7   2  -1    0.23    0.23
   7   2   1   -0.04    0.15
   7   2   1   -0.02    0.15
  -7   2  -1    0.05    0.14
  -8  -2  -1   -0.06    0.17
   8  -2   1   -0.30    0.21
  -8  -2  -1    0.02    0.15
  -8  -2  -1   -0.35    0.32
   8  -2   1    0.10    0.21
   8  -2   1    0.31    0.22
  -8  -2  -1    0.31    0.32
  -8   2  -1    0.37    0.36
   8   2   1   -0.09    0.19
  -8   2  -1    0.05    0.17
   8   2   1   -0.43    0.12
  -8   2  -1    0.39    0.29
   8   2   1    0.14    0.20
   8   2   1    0.08    0.19
   9  -2   1    0.28    0.26
   9  -2   1    1.09    0.31
  -9  -2  -1    1.19    0.45
  -9  -2  -1    0.86    0.44
   9  -2   1    0.79    0.30
  -9   2  -1    0.68    0.39
  -9   2  -1    0.75    0.25
   9   2   1    0.13    0.24
   9   2   1    0.80    0.27
   9   2   1    0.74    0.21
   9   2   1    0.75    0.28
  -9   2  -1    0.70    0.45
 -10  -2  -1    1.45    0.59
  10  -2   1    0.77    0.39
  10  -2   1    1.44    0.42
  10  -2   1    1.77    0.41
 -10  -2  -1    1.08    0.62
  10   2   1    2.14    0.44
 -10   2  -1    1.56    0.56
  10   2   1    0.98    0.39
 -10   2  -1    1.40    0.37
  10   2   1    2.07    0.39
 -10   2  -1    1.40    0.61
 -11  -2  -1    4.60    1.04
  11  -2   1    3.78    0.83
  11  -2   1    3.72    0.79
 -11  -2  -1    4.81    1.18
 -11   2  -1    3.75    1.12
 -11   2  -1    4.35    1.00
  11   2   1    4.05    0.78
  11   2   1    4.17    0.82
  12  -3  -1    0.05    0.32
  12  -3  -1    0.61    0.35
  12   3  -1    0.06    0.34
 -11  -3   1    1.75    0.64
 -11  -3   1    0.90    0.59
  11  -3  -1    0.28    0.31
  11  -3  -1    0.30    0.35
 -11   3   1    0.06    0.49
  11   3  -1    0.74    0.33
 -11   3   1    0.24    0.49
 -10  -3   1    7.66    1.42
  10  -3  -1    6.65    1.09
  10  -3  -1    6.64    1.05
  10  -3  -1    5.09    1.10
 -10  -3   1    4.95    1.25
  10   3  -1    4.38    1.09
  10   3  -1    7.76    1.03
 -10   3   1    6.26    1.04
 -10   3   1    6.13    1.39
 -10   3   1    3.70    1.20
  10   3  -1    4.98    1.03
  10   3  -1    5.80    0.96
  -9  -3   1   12.87    2.50
   9  -3  -1   13.61    2.25
   9  -3  -1   14.74    2.20
   9  -3  -1   10.10    2.34
  -9  -3   1   19.66    2.86
  -9  -3   1   13.02    2.23
  -9   3   1   10.48    2.44
   9   3  -1    9.50    2.33
   9   3  -1   15.43    2.16
   9   3  -1   12.95    2.10
  -9   3   1   15.13    2.81
  -9   3   1   15.17    2.20
   9   3  -1   14.92    2.23
  -8  -3   1    8.82    1.27
  -8  -3   1    6.83    1.43
   8  -3  -1    5.99    1.31
   8  -3  -1    6.28    1.25
   8  -3  -1    6.99    1.23
  -8  -3   1    5.55    1.36
   8   3  -1    8.57    1.24
   8   3  -1    7.29    1.17
  -8   3   1    6.37    1.40
  -8   3   1    8.47    1.59
   8   3  -1    7.96    1.19
  -8   3   1    7.07    1.23
   7  -3  -1    3.90    0.83
   7  -3  -1    4.45    0.88
  -7  -3   1    4.57    0.96
  -7  -3   1    3.00    0.89
  -7  -3   1    4.40    0.83
   7  -3  -1    4.83    0.84
  -7  -3   1    5.65    1.08
   7  -3  -1    5.26    0.83
   7   3  -1    5.27    0.82
  -7   3   1    4.56    0.96
   7   3  -1    5.16    0.78
   7   3  -1    4.64    0.78
  -7   3   1    5.13    0.83
   7   3  -1    4.40    0.72
  -7   3   1    4.68    1.05
   6  -3  -1    0.35    0.20
  -6  -3   1    0.06    0.25
  -6  -3   1    0.57    0.25
   6  -3  -1    0.22    0.19
  -6  -3   1    0.41    0.27
   6  -3  -1    0.49    0.16
   6  -3  -1    0.50    0.21
  -6  -3   1    0.39    0.19
  -6   3   1    0.58    0.27
  -6   3   1    0.16    0.22
   6   3  -1    0.77    0.18
   6   3  -1    0.44    0.13
  -6   3   1    0.41    0.15
   6   3  -1    0.22    0.13
   6   3  -1    0.50    0.16
   6   3  -1    0.51    0.15
  -6   3   1    0.46    0.20
   5  -3  -1    1.02    0.27
  -5  -3   1    1.02    0.35
  -5  -3   1    1.49    0.35
  -5  -3   1    1.70    0.31
   5  -3  -1    1.07    0.28
   5  -3  -1    1.69    0.31
   5  -3  -1    1.14    0.30
  -5  -3   1    1.85    0.41
   5   3  -1    1.32    0.30
  -5   3   1    1.21    0.29
  -5   3   1    1.21    0.22
   5   3  -1    1.38    0.24
  -5   3   1    1.41    0.37
  -5   3   1    1.33    0.28
  -5   3   1    0.97    0.34
   5   3  -1    1.40    0.24
   5   3  -1    1.38    0.27
   5   3  -1    1.10    0.26
   5   3  -1    1.12    0.26
   5   3  -1    1.01    0.23
  -4  -3   1    0.39    0.20
  -4  -3   1    0.03    0.16
   4  -3  -1    0.22    0.15
   4  -3  -1    0.37    0.18
   4  -3  -1    0.26    0.16
  -4  -3   1    0.53    0.19
   4  -3  -1    0.29    0.14
   4  -3  -1    0.31    0.15
   4  -3  -1    0.42    0.16
  -4   3   1    0.57    0.15
   4   3  -1    0.37    0.16
  -4   3   1    0.16    0.19
  -4   3   1    0.68    0.12
   4   3  -1    0.25    0.11
   4   3  -1    0.55    0.18
  -4   3   1    0.50    0.22
  -4   3   1    0.36    0.19
   4   3  -1    0.14    0.11
   4   3  -1    0.16    0.13
  -4   3   1    0.51    0.16
   4   3  -1    0.34    0.14
   4   3  -1    0.40    0.15
  -3  -3   1   12.18    2.02
   3  -3  -1   11.19    2.00
   3  -3  -1   12.80    1.96
   3  -3  -1   14.39    2.11
   3  -3  -1   12.66    1.97
  -3  -3   1   12.78    2.43
   3  -3  -1   14.53    1.99
   3  -3  -1   11.61    2.14
  -3  -3   1   11.12    1.84
  -3  -3   1    8.93    2.11
   3   3  -1   13.06    1.91
   3   3  -1   12.63    2.14
  -3   3   1   10.03    2.11
  -3   3   1   13.20    1.84
  -3   3   1   12.99    1.97
   3   3  -1   11.41    1.97
  -3   3   1   11.59    2.17
  -3   3   1   11.00    2.43
   3   3  -1   12.73    2.42
  -3   3   1   14.01    2.15
   3   3  -1   12.19    2.14
   3   3  -1   15.49    2.12
  -3   3   1   12.15    1.99
   3   3  -1   11.36    1.84
  -2  -3   1   11.71    2.56
   2  -3  -1   16.64    2.95
   2  -3  -1   14.33    2.39
   2  -3  -1   15.52    2.38
  -2  -3   1   17.16    2.37
  -2  -3   1   16.49    2.61
   2  -3  -1   14.80    2.43
  -2  -3   1   14.99    2.95
  -2  -3   1   15.33    2.45
   2  -3  -1   15.55    2.61
  -2  -3   1   15.11    2.25
   2  -3  -1   13.18    2.42
   2  -3  -1   15.67    2.55
   2  -3  -1   14.46    2.24
  -2   3   1   11.94    2.61
   2   3  -1   14.14    2.36
  -2   3   1   14.08    2.43
   2   3  -1   15.13    2.56
   2   3  -1   16.14    2.25
  -2   3   1   15.00    2.39
   2   3  -1   14.81    2.32
  -2   3   1   16.87    2.24
   2   3  -1   15.75    2.60
   2   3  -1   14.81    2.60
  -2   3   1   16.31    2.61
   2   3  -1   15.16    2.94
  -1  -3   1    0.46    0.19
   1  -3  -1    0.72    0.18
   1  -3  -1    0.88    0.20
   1  -3  -1    1.05    0.16
   1  -3  -1    0.81    0.18
   1  -3  -1    0.92    0.17
  -1  -3   1    0.57    0.20
   1  -3  -1    0.62    0.18
  -1  -3   1    0.87    0.20
  -1  -3   1    0.69    0.17
   1  -3  -1    0.74    0.19
  -1  -3   1    0.94    0.20
  -1  -3   1    1.03    0.17
  -1  -3   1    0.78    0.19
   1  -3  -1    0.97    0.18
  -1   3   1    0.62    0.18
  -1   3   1    0.74    0.17
   1   3  -1    0.81    0.18
   1   3  -1    0.61    0.16
  -1   3   1    0.96    0.17
  -1   3   1    0.59    0.21
  -1   3   1    0.49    0.18
   1   3  -1    1.00    0.17
  -1   3   1    0.72    0.17
  -1   3   1    0.92    0.20
   1   3  -1    0.75    0.19
   1   3  -1    0.75    0.19
  -1   3   1    0.71    0.16
   1   3  -1    0.87    0.16
   0  -3  -1   54.70    9.88
   0  -3  -1   49.74    9.72
   0  -3   1   55.58    9.93
   0  -3   1   59.62    9.03
   0  -3   1   57.39    9.89
   0  -3  -1   62.78    9.04
   0  -3  -1   64.73    9.22
   0  -3   1   48.29    9.72
   0  -3  -1   63.10    9.08
   0  -3   1   53.85    9.22
   0  -3   1   57.18    9.29
   0  -3   1   55.81    9.22
   0  -3  -1   55.00    9.29
   0  -3   1   54.23    8.54
   0  -3   1   61.41    9.07
   0   3  -1   65.53    9.94
   0   3  -1   60.14    9.07
   0   3  -1   65.68    9.04
   0   3   1   60.33    9.93
   0   3   1   60.52    9.22
   0   3   1   54.14    8.54
   0   3   1   49.73    9.72
   0   3   1   60.25    9.07
   0   3  -1   58.34    8.82
   0   3   1   61.58    9.04
   0   3  -1   58.69    8.54
   1  -3   1   36.41    5.62
   1  -3   1   31.17    5.17
  -1  -3  -1   28.24    5.46
   1  -3   1   40.52    6.00
   1  -3   1   33.40    5.59
   1  -3   1   36.92    5.90
  -1  -3  -1   36.18    5.63
   1  -3   1   33.56    6.02
   1  -3   1   38.79    5.51
   1  -3   1   33.72    5.59
   1   3   1   34.47    5.89
  -1   3  -1   37.69    6.02
  -1   3  -1   38.49    5.34
   1   3   1   36.56    6.02
  -1   3  -1   27.87    6.00
  -1   3  -1   40.02    5.48
   1   3   1   35.08    5.49
   1   3   1   38.75    5.47
   1   3   1   33.33    5.36
   1   3   1   31.75    6.80
  -1   3  -1   38.86    5.18
  -1   3  -1   37.76    5.50
   1   3   1   30.05    5.99
   2  -3   1   11.47    1.83
   2  -3   1   11.63    1.83
   2  -3   1   12.13    1.86
  -2  -3  -1    9.03    1.96
   2  -3   1   11.09    2.00
   2  -3   1   10.57    1.72
   2  -3   1   12.27    1.97
  -2  -3  -1   12.18    1.88
  -2  -3  -1   11.98    2.25
   2  -3   1   11.44    1.86
   2   3   1   11.29    2.00
   2   3   1   11.62    1.96
   2   3   1   11.57    1.79
   2   3   1   11.18    1.72
   2   3   1   10.53    1.99
  -2   3  -1   12.69    2.00
  -2   3  -1   12.86    1.86
   2   3   1   11.65    1.82
  -2   3  -1   12.18    1.76
  -2   3  -1   11.42    1.72
   2   3   1   11.38    2.25
  -2   3  -1   10.13    1.83
   3  -3   1    0.96    0.24
   3  -3   1    1.01    0.21
   3  -3   1    1.63    0.32
  -3  -3  -1    0.92    0.28
   3  -3   1    0.98    0.24
   3  -3   1    1.04    0.21
   3  -3   1    0.81    0.23
   3  -3   1    0.80    0.28
  -3  -3  -1    1.09    0.25
  -3  -3  -1    0.64    0.26
   3  -3   1    1.19    0.25
   3  -3   1    1.12    0.25
  -3   3  -1    1.10    0.25
  -3   3  -1    0.64    0.28
   3   3   1    1.28    0.21
   3   3   1    1.32    0.21
  -3   3  -1    1.10    0.31
   3   3   1    1.21    0.26
   3   3   1    0.65    0.23
   3   3   1    1.08    0.22
   3   3   1    0.87    0.26
  -3   3  -1    0.92    0.27
   3   3   1    1.08    0.20
   3   3   1    1.44    0.27
   3   3   1    0.86    0.21
  -3   3  -1    1.30    0.25
   3   3   1    1.60    0.25
  -3   3  -1    1.03    0.21
   3   3   1    1.40    0.22
   3   3   1    1.06    0.21
  -3   3  -1    1.21    0.21
   3   3   1    1.58    0.31
  -4  -3  -1   13.92    2.27
  -4  -3  -1   11.22    2.39
   4  -3   1   12.13    2.21
   4  -3   1   14.49    2.76
   4  -3   1   12.94    2.41
   4  -3   1   14.42    2.39
   4  -3   1   11.53    2.25
  -4  -3  -1   15.99    2.76
   4  -3   1   14.13    2.07
   4   3   1   13.58    2.08
  -4   3  -1   12.49    2.22
   4   3   1   16.86    2.20
  -4   3  -1   13.09    2.07
   4   3   1   15.96    2.19
  -4   3  -1   14.46    2.41
  -4   3  -1   13.25    2.40
   4   3   1   15.50    2.19
  -4   3  -1   12.71    2.76
  -4   3  -1   10.37    2.43
   4   3   1   14.40    2.19
   4   3   1   14.12    2.24
   4   3   1   13.33    2.16
   4   3   1   13.48    2.41
   4   3   1   15.99    2.75
   4   3   1   14.66    2.39
   4   3   1   13.41    2.42
   5  -3   1    0.09    0.10
  -5  -3  -1    0.02    0.19
   5  -3   1   -0.21    0.13
   5  -3   1    0.16    0.16
  -5  -3  -1    0.01    0.18
   5  -3   1    0.10    0.14
   5  -3   1    0.01    0.13
  -5  -3  -1   -0.06    0.11
  -5  -3  -1   -0.10    0.15
  -5   3  -1    0.21    0.19
  -5   3  -1    0.27    0.12
  -5   3  -1   -0.05    0.13
   5   3   1    0.03    0.11
  -5   3  -1    0.04    0.20
   5   3   1    0.31    0.09
   5   3   1    0.22    0.13
   5   3   1    0.09    0.13
  -5   3  -1    0.15    0.08
   5   3   1    0.17    0.11
   5   3   1    0.21    0.12
   5   3   1    0.06    0.11
   6  -3   1    0.13    0.17
   6  -3   1    0.18    0.18
  -6  -3  -1    0.06    0.21
  -6  -3  -1   -0.11    0.15
   6  -3   1    0.10    0.15
  -6  -3  -1    0.02    0.25
   6  -3   1    0.01    0.13
  -6  -3  -1    0.19    0.22
   6   3   1    0.23    0.12
  -6   3  -1   -0.20    0.21
   6   3   1   -0.12    0.11
   6   3   1   -0.05    0.08
  -6   3  -1    0.10    0.16
   6   3   1   -0.10    0.12
  -6   3  -1   -0.35    0.18
   6   3   1    0.09    0.12
   6   3   1    0.08    0.11
   6   3   1    0.10    0.13
  -6   3  -1   -0.02    0.09
   7  -3   1    7.59    1.24
   7  -3   1    7.59    1.19
   7  -3   1    6.22    1.19
  -7  -3  -1    5.25    1.28
  -7  -3  -1    6.16    1.18
   7  -3   1    5.26    1.25
  -7  -3  -1    8.03    1.50
  -7  -3  -1    5.95    1.33
   7   3   1    7.81    1.14
   7   3   1    7.80    1.12
   7   3   1    7.54    1.23
   7   3   1    7.39    1.06
  -7   3  -1    6.24    1.16
   7   3   1    6.75    1.11
  -7   3  -1    5.66    1.31
   7   3   1    6.22    1.12
   7   3   1    8.49    1.19
  -7   3  -1    8.04    1.51
   8  -3   1    0.25    0.16
   8  -3   1    0.08    0.22
  -8  -3  -1   -0.01    0.32
   8  -3   1    0.25    0.22
   8  -3   1    0.02    0.21
  -8  -3  -1    0.48    0.33
  -8  -3  -1   -0.05    0.20
  -8   3  -1    0.16    0.28
   8   3   1    0.11    0.18
   8   3   1    0.50    0.21
   8   3   1   -0.11    0.19
   8   3   1    0.10    0.15
  -8   3  -1    0.14    0.19
  -8   3  -1   -0.28    0.30
   8   3   1    0.17    0.14
   9  -3   1    5.04    0.76
   9  -3   1    3.64    0.74
  -9  -3  -1    2.74    0.70
  -9  -3  -1    3.49    0.88
   9  -3   1    3.36    0.78
  -9  -3  -1    6.02    1.04
   9   3   1    3.37    0.66
   9   3   1    4.36    0.73
  -9   3  -1    3.42    0.85
   9   3   1    4.82    0.70
  -9   3  -1    4.75    1.01
  -9   3  -1    3.62    0.71
   9   3   1    3.00    0.76
  10  -3   1    0.04    0.26
  10  -3   1    0.04    0.26
 -10  -3  -1    0.21    0.38
 -10  -3  -1    0.17    0.48
  10  -3   1    0.17    0.28
 -10   3  -1    0.11    0.45
 -10   3  -1    0.10    0.23
  10   3   1    0.03    0.24
  10   3   1    0.29    0.27
  10   3   1    0.37    0.26
 -10   3  -1    0.32    0.39
 -11  -3  -1    6.32    1.36
 -11  -3  -1    4.36    1.14
  11  -3   1    4.22    0.95
  11  -3   1    5.74    0.96
 -11   3  -1    3.70    1.09
  11   3   1    5.27    0.94
  11  -4  -1    0.46    0.33
 -11  -4   1    0.79    0.62
  11  -4  -1   -0.05    0.31
 -11   4   1    0.46    0.30
  11   4  -1   -0.14    0.20
 -11   4   1   -0.09    0.52
  11   4  -1   -0.32    0.28
  10  -4  -1    0.10    0.27
  10  -4  -1   -0.11    0.23
  10  -4  -1    0.53    0.31
 -10  -4   1    0.08    0.45
 -10  -4   1    0.37    0.45
  10   4  -1   -0.05    0.22
 -10   4   1   -0.02    0.26
  10   4  -1    0.19    0.21
 -10   4   1   -0.04    0.45
  10   4  -1    0.40    0.24
  10   4  -1   -0.20    0.23
 -10   4   1    0.41    0.40
  -9  -4   1    0.81    0.43
  -9  -4   1    0.28    0.29
   9  -4  -1    1.15    0.32
   9  -4  -1    0.81    0.32
   9  -4  -1    0.76    0.28
  -9  -4   1    0.43    0.44
  -9  -4   1    1.31    0.51
   9   4  -1    0.55    0.23
   9   4  -1    0.80    0.27
   9   4  -1    0.47    0.27
  -9   4   1    0.71    0.43
  -9   4   1    0.85    0.45
  -9   4   1    1.32    0.32
  -8  -4   1    0.12    0.33
  -8  -4   1    0.16    0.26
   8  -4  -1    0.54    0.23
   8  -4  -1    0.70    0.25
   8  -4  -1    0.29    0.23
  -8  -4   1    0.71    0.40
   8   4  -1    0.25    0.21
  -8   4   1   -0.07    0.34
   8   4  -1    0.30    0.20
  -8   4   1   -0.17    0.20
  -8   4   1    0.49    0.34
   8   4  -1    0.34    0.19
   8   4  -1    0.21    0.15
   8   4  -1    0.16    0.16
  -7  -4   1   16.15    2.52
   7  -4  -1   10.39    2.01
   7  -4  -1   12.86    2.13
  -7  -4   1    9.14    2.16
   7  -4  -1   10.05    2.11
   7  -4  -1   13.30    1.99
  -7   4   1   11.86    2.22
  -7   4   1   11.84    2.13
  -7   4   1   13.80    2.00
   7   4  -1   13.19    1.93
   7   4  -1   11.06    1.91
   7   4  -1   13.08    1.83
  -7   4   1   12.58    2.50
   7   4  -1   13.39    1.99
   7   4  -1    9.61    2.14
   6  -4  -1   10.54    1.88
   6  -4  -1   10.71    1.85
  -6  -4   1   12.93    1.91
  -6  -4   1   15.48    2.34
   6  -4  -1    9.93    1.97
  -6  -4   1    8.04    2.00
   6  -4  -1   12.39    2.00
   6   4  -1    9.54    2.00
   6   4  -1   12.21    1.80
  -6   4   1    7.95    2.03
  -6   4   1   12.60    2.00
   6   4  -1   11.99    1.85
   6   4  -1   12.43    1.72
   6   4  -1   10.62    1.79
  -6   4   1   11.16    2.31
  -6   4   1   11.96    1.86
   6   4  -1   11.71    1.98
  -6   4   1   11.28    1.70
   5  -4  -1   19.87    3.34
  -5  -4   1   18.66    3.62
   5  -4  -1   20.53    3.41
   5  -4  -1   18.53    3.58
   5  -4  -1   21.70    3.65
   5   4  -1   21.47    3.38
   5   4  -1   21.28    3.14
  -5   4   1   17.77    3.68
   5   4  -1   17.36    3.64
   5   4  -1   22.67    3.64
  -5   4   1   21.98    3.36
  -5   4   1   20.50    4.16
  -5   4   1   26.17    3.66
  -5   4   1   23.22    3.13
   5   4  -1   22.31    3.26
  -4  -4   1   12.70    2.61
  -4  -4   1   16.86    2.50
   4  -4  -1   13.50    2.46
   4  -4  -1   16.26    2.59
   4  -4  -1   15.45    2.42
   4  -4  -1   17.59    2.45
  -4  -4   1   17.04    3.01
   4  -4  -1   14.50    2.64
  -4   4   1   13.34    2.67
  -4   4   1   14.54    2.43
   4   4  -1   15.38    2.63
   4   4  -1   15.02    2.43
   4   4  -1   14.73    2.64
  -4   4   1   15.63    2.27
   4   4  -1   12.87    2.35
  -4   4   1   12.71    2.60
  -4   4   1   17.72    2.65
   4   4  -1   14.59    2.27
   4   4  -1   17.46    2.99
  -4   4   1   13.69    3.00
  -3  -4   1   88.67   15.05
  -3  -4   1   75.87   11.43
  -3  -4   1   86.59   12.44
   3  -4  -1   69.21   13.27
  -3  -4   1   67.88   12.11
   3  -4  -1   89.82   15.05
   3  -4  -1   80.20   13.01
   3  -4  -1   79.56   12.40
   3  -4  -1   75.24   12.10
   3  -4  -1   82.63   12.35
   3   4  -1   71.27   12.10
   3   4  -1   76.21   13.22
  -3   4   1   67.87   13.24
   3   4  -1   89.34   13.02
   3   4  -1   85.63   13.27
   3   4  -1   67.41   11.80
  -3   4   1   85.88   13.28
  -3   4   1   65.46   15.04
   3   4  -1   78.60   15.03
  -3   4   1   82.11   11.42
   3   4  -1   70.19   11.41
  -3   4   1   73.28   12.14
  -2  -4   1   26.54    3.54
   2  -4  -1   22.41    4.01
   2  -4  -1   19.79    3.74
   2  -4  -1   23.31    3.82
   2  -4  -1   23.58    4.63
   2  -4  -1   26.43    4.10
  -2  -4   1   28.00    3.74
   2  -4  -1   25.27    3.53
   2  -4  -1   24.09    4.10
  -2  -4   1   25.30    4.11
  -2  -4   1   20.66    3.85
   2  -4  -1   23.62    3.73
  -2  -4   1   24.36    4.63
   2   4  -1   22.39    3.73
   2   4  -1   23.03    3.53
  -2   4   1   23.83    3.53
   2   4  -1   21.58    4.08
  -2   4   1   22.86    3.75
   2   4  -1   23.69    4.02
   2   4  -1   25.34    4.10
  -2   4   1   25.04    4.11
   2   4  -1   22.05    3.65
   1  -4  -1   22.60    3.75
  -1  -4   1   22.80    4.32
  -1  -4   1   18.87    3.82
  -1  -4   1   24.90    3.50
   1  -4  -1   23.10    3.55
  -1  -4   1   20.19    3.59
   1  -4  -1   24.47    3.51
  -1  -4   1   18.24    3.75
   1  -4  -1   24.14    3.82
  -1  -4   1   24.80    3.31
  -1  -4   1   22.49    3.84
   1  -4  -1   20.98    3.58
   1  -4  -1   22.84    3.84
  -1   4   1   22.49    3.30
  -1   4   1   24.66    3.84
   1   4  -1   20.63    3.75
  -1   4   1   22.61    3.51
   1   4  -1   23.22    3.49
  -1   4   1   19.25    3.82
   1   4  -1   23.86    3.84
   1   4  -1   19.20    3.81
   1   4  -1   22.71    3.30
   1   4  -1   22.31    3.41
   0  -4  -1    3.90    0.55
   0  -4   1    2.97    0.60
   0  -4   1    3.55    0.53
   0  -4   1    3.24    0.60
   0  -4   1    3.13    0.52
   0  -4   1    2.96    0.59
   0  -4   1    2.86    0.52
   0  -4   1    2.94    0.56
   0  -4  -1    2.80    0.58
   0  -4  -1    3.41    0.53
   0  -4  -1    3.43    0.57
   0  -4  -1    3.55    0.60
   0  -4   1    3.69    0.55
   0  -4   1    3.28    0.53
   0   4  -1    3.29    0.60
   0   4  -1    3.36    0.52
   0   4  -1    3.96    0.54
   0   4  -1    2.42    0.57
   0   4   1    3.19    0.54
   0   4  -1    3.72    0.53
   0   4   1    2.24    0.58
   0   4   1    3.46    0.60
   0   4   1    3.36    0.53
   0   4  -1    3.33    0.54
   0   4   1    2.88    0.52
   0   4   1    3.18    0.54
   0   4   1    3.13    0.58
   0   4  -1    2.44    0.59
   1  -4   1    0.67    0.19
  -1  -4  -1    0.44    0.19
   1  -4   1    0.62    0.15
   1  -4   1    0.59    0.16
   1  -4   1    0.25    0.14
  -1  -4  -1    0.39    0.19
   1  -4   1    0.57    0.18
   1  -4   1    1.03    0.21
   1  -4   1    0.48    0.17
  -1  -4  -1    0.54    0.17
   1  -4   1    0.69    0.19
   1  -4   1    0.84    0.20
  -1  -4  -1    0.48    0.13
  -1   4  -1    0.69    0.15
   1   4   1    0.68    0.19
  -1   4  -1    0.32    0.16
   1   4   1    0.55    0.18
   1   4   1    0.46    0.13
   1   4   1    0.37    0.17
  -1   4  -1    0.97    0.18
  -1   4  -1    0.53    0.21
  -1   4  -1    0.81    0.19
  -1   4  -1    0.78    0.17
   1   4   1    0.65    0.17
   1   4   1    0.74    0.16
   1   4   1    0.80    0.17
   2  -4   1    0.34    0.14
  -2  -4  -1    0.26    0.12
   2  -4   1    0.42    0.16
   2  -4   1    0.03    0.06
   2  -4   1    0.51    0.14
  -2  -4  -1    0.26    0.15
  -2  -4  -1    0.39    0.16
   2  -4   1    0.17    0.13
   2  -4   1    0.31    0.13
  -2  -4  -1    0.23    0.12
   2  -4   1    0.21    0.15
   2  -4   1    0.09    0.15
   2   4   1    0.07    0.13
   2   4   1    0.23    0.14
   2   4   1    0.03    0.13
  -2   4  -1    0.07    0.11
   2   4   1    0.34    0.13
  -2   4  -1    0.42    0.14
  -2   4  -1    0.49    0.11
  -2   4  -1    0.12    0.17
   2   4   1    0.23    0.10
   2   4   1    0.33    0.12
   2   4   1    0.40    0.16
  -2   4  -1    0.19    0.14
  -2   4  -1    0.34    0.15
  -3  -4  -1   37.30    6.68
   3  -4   1   44.56    6.29
   3  -4   1   41.57    6.82
  -3  -4  -1   42.14    6.86
   3  -4   1   43.17    7.32
   3  -4   1   48.64    7.18
   3  -4   1   39.28    6.81
   3  -4   1   38.93    6.67
  -3  -4  -1   45.69    8.29
   3   4   1   45.29    8.28
   3   4   1   45.30    7.30
  -3   4  -1   34.22    7.18
  -3   4  -1   49.21    7.33
  -3   4  -1   43.32    6.70
   3   4   1   47.37    7.18
   3   4   1   35.08    6.51
  -3   4  -1   45.74    6.48
  -3   4  -1   42.07    8.31
   3   4   1   39.05    7.31
   3   4   1   48.64    6.67
  -3   4  -1   47.17    6.30
  -3   4  -1   36.68    7.31
   3   4   1   38.42    6.30
   4  -4   1    0.74    0.23
  -4  -4  -1    1.15    0.27
  -4  -4  -1    0.69    0.25
   4  -4   1    0.71    0.20
   4  -4   1    0.66    0.24
   4  -4   1    0.62    0.23
  -4  -4  -1    1.30    0.30
   4  -4   1    1.18    0.26
   4   4   1    1.17    0.20
   4   4   1    1.41    0.19
   4   4   1    0.79    0.23
  -4   4  -1    0.83    0.32
  -4   4  -1    1.06    0.24
   4   4   1    1.17    0.19
   4   4   1    0.82    0.23
  -4   4  -1    0.84    0.23
   4   4   1    0.83    0.19
   4   4   1    0.43    0.22
  -4   4  -1    0.51    0.29
   4   4   1    0.90    0.25
   4   4   1    1.22    0.20
  -4   4  -1    0.67    0.18
   4   4   1    0.46    0.19
   5  -4   1   21.75    2.82
   5  -4   1   19.73    3.29
  -5  -4  -1   13.92    3.24
   5  -4   1   17.06    3.01
  -5  -4  -1   20.31    3.10
   5  -4   1   16.29    3.23
   5  -4   1   15.85    3.06
   5   4   1   21.27    2.98
  -5   4  -1   18.77    3.02
  -5   4  -1   19.37    3.29
   5   4   1   22.36    2.98
   5   4   1   19.87    3.28
   5   4   1   19.29    2.83
  -5   4  -1   19.28    2.82
  -5   4  -1   19.30    3.76
   5   4   1   18.65    2.97
   5   4   1   15.45    3.27
   5   4   1   20.07    3.04
   5   4   1   17.33    2.93
  -6  -4  -1    1.17    0.28
   6  -4   1    1.22    0.26
  -6  -4  -1    0.94    0.35
   6  -4   1    0.81    0.20
  -6  -4  -1    0.58    0.30
   6  -4   1    0.85    0.26
   6  -4   1    0.68    0.25
   6  -4   1    0.58    0.26
   6   4   1    1.05    0.22
  -6   4  -1    0.93    0.36
  -6   4  -1    1.00    0.27
  -6   4  -1    0.85    0.32
   6   4   1    1.08    0.21
  -6   4  -1    0.66    0.18
  -6   4  -1    0.86    0.25
   6   4   1    1.11    0.23
   6   4   1    1.11    0.25
   6   4   1    0.51    0.24
   6   4   1    0.75    0.23
   6   4   1    1.04    0.20
   7  -4   1    3.49    0.66
  -7  -4  -1    5.01    0.87
   7  -4   1    4.01    0.66
   7  -4   1    3.50    0.65
  -7  -4  -1    2.00    0.69
   7  -4   1    3.01    0.67
   7   4   1    2.37    0.66
  -7   4  -1    3.06    0.82
  -7   4  -1    2.67    0.54
   7   4   1    3.80    0.62
  -7   4  -1    3.69    0.65
  -7   4  -1    3.25    0.75
   7   4   1    3.85    0.56
   7   4   1    3.72    0.59
   7   4   1    3.97    0.61
  -8  -4  -1    7.09    1.25
  -8  -4  -1    3.35    1.02
   8  -4   1    6.27    0.98
   8  -4   1    4.78    0.95
   8  -4   1    4.40    0.99
   8  -4   1    6.77    0.98
  -8  -4  -1    4.08    0.93
  -8   4  -1    5.22    1.22
   8   4   1    7.03    0.91
   8   4   1    5.18    0.89
  -8   4  -1    5.49    0.94
   8   4   1    3.30    0.98
  -8   4  -1    4.35    1.08
   8   4   1    7.30    0.95
  -9  -4  -1    6.19    1.41
  -9  -4  -1   11.91    1.67
   9  -4   1    7.58    1.22
   9  -4   1    4.71    1.26
  -9  -4  -1    6.64    1.23
   9  -4   1    7.79    1.26
  -9   4  -1    8.04    1.61
   9   4   1    5.57    1.28
  -9   4  -1    7.31    1.21
   9   4   1    6.78    1.15
  -9   4  -1    5.41    1.36
   9   4   1    8.74    1.22
  10  -4   1    0.61    0.34
 -10  -4  -1    0.47    0.54
  10  -4   1   -0.09    0.26
  10  -4   1    0.02    0.28
 -10  -4  -1    0.80    0.48
  10   4   1   -0.17    0.22
 -10   4  -1    0.02    0.25
  10   4   1   -0.26    0.18
  10   4   1    0.67    0.23
  10   4   1    0.90    0.30
 -10   4  -1    0.30    0.48
 -10   4  -1   -0.01    0.38
 -11  -4  -1    3.39    0.98
  11  -4   1    3.16    0.63
  11  -4   1    1.64    0.54
  11   4   1    2.71    0.57
 -11   4  -1    1.69    0.53
  11  -5  -1    1.05    0.40
 -11  -5   1    1.99    0.74
  11  -5  -1    1.03    0.40
 -11   5   1    0.78    0.39
  11   5  -1    0.83    0.30
 -10  -5   1    0.66    0.36
  10  -5  -1    1.23    0.38
  10  -5  -1    0.32    0.31
 -10  -5   1    2.03    0.66
  10  -5  -1    0.75    0.32
 -10   5   1    0.83    0.52
  10   5  -1    0.67    0.27
  10   5  -1    0.69    0.31
 -10   5   1    1.25    0.36
 -10   5   1    1.26    0.58
  -9  -5   1    3.67    1.01
  -9  -5   1    4.04    0.91
   9  -5  -1    4.37    0.90
   9  -5  -1    4.51    0.92
  -9  -5   1    8.01    1.26
   9  -5  -1    5.93    0.92
   9   5  -1    4.13    0.94
   9   5  -1    4.81    0.86
  -9   5   1    6.40    0.94
  -9   5   1    3.91    1.05
  -9   5   1    5.89    1.21
   9   5  -1    4.53    0.83
   8  -5  -1    0.70    0.28
  -8  -5   1    0.86    0.39
  -8  -5   1    0.82    0.36
  -8  -5   1    1.37    0.50
   8  -5  -1    0.96    0.32
   8  -5  -1    0.90    0.31
  -8   5   1    1.10    0.48
  -8   5   1    0.48    0.39
   8   5  -1    0.64    0.26
   8   5  -1    1.04    0.28
  -8   5   1    0.85    0.32
   8   5  -1    1.15    0.30
   7  -5  -1   -0.07    0.20
   7  -5  -1    0.09    0.16
  -7  -5   1   -0.01    0.27
   7  -5  -1    0.05    0.21
  -7  -5   1   -0.28    0.26
  -7  -5   1   -0.38    0.32
   7  -5  -1   -0.02    0.22
  -7   5   1    0.37    0.31
   7   5  -1   -0.18    0.17
  -7   5   1    0.35    0.34
  -7   5   1   -0.46    0.12
   7   5  -1   -0.22    0.16
  -7   5   1   -0.19    0.22
   7   5  -1   -0.01    0.16
   7   5  -1   -0.05    0.18
  -6  -5   1   10.69    1.51
   6  -5  -1    9.42    1.45
  -6  -5   1    6.21    1.56
   6  -5  -1    8.90    1.47
   6  -5  -1    6.81    1.52
   6  -5  -1    9.22    1.55
  -6  -5   1   10.81    1.82
  -6   5   1    7.46    1.78
   6   5  -1   10.56    1.43
   6   5  -1    9.95    1.54
   6   5  -1    7.12    1.55
   6   5  -1    9.19    1.33
   6   5  -1    7.77    1.38
  -6   5   1    6.40    1.59
  -6   5   1    8.79    1.32
  -6   5   1    8.45    1.45
   5  -5  -1    0.00    0.17
   5  -5  -1    0.44    0.20
  -5  -5   1   -0.07    0.21
  -5  -5   1    0.16    0.24
   5  -5  -1    0.16    0.19
  -5  -5   1    0.48    0.24
   5  -5  -1    0.14    0.10
   5  -5  -1    0.16    0.18
  -5   5   1   -0.10    0.19
  -5   5   1    0.38    0.28
  -5   5   1    0.10    0.14
   5   5  -1    0.54    0.16
   5   5  -1    0.15    0.12
  -5   5   1    0.04    0.22
   5   5  -1   -0.15    0.15
   5   5  -1    0.15    0.16
   5   5  -1    0.18    0.17
   4  -5  -1    4.71    0.85
   4  -5  -1    5.47    0.82
   4  -5  -1    4.79    0.84
   4  -5  -1    5.24    1.02
  -4  -5   1    6.11    0.89
   4  -5  -1    4.98    0.89
  -4  -5   1    3.80    0.80
  -4  -5   1    4.01    0.92
   4  -5  -1    5.85    0.92
  -4  -5   1    4.52    1.02
  -4   5   1    4.92    0.79
  -4   5   1    4.99    0.85
   4   5  -1    5.71    1.01
  -4   5   1    5.61    0.78
  -4   5   1    3.69    1.01
   4   5  -1    4.31    0.90
   4   5  -1    4.92    0.82
   4   5  -1    5.17    0.78
  -4   5   1    4.70    0.98
   4   5  -1    4.79    0.79
   4   5  -1    5.70    0.91
   3  -5  -1    7.41    1.16
   3  -5  -1    5.48    0.96
   3  -5  -1    5.12    0.95
   3  -5  -1    5.74    0.95
  -3  -5   1    6.76    1.17
   3  -5  -1    6.57    1.05
  -3  -5   1    4.48    1.02
   3  -5  -1    6.96    1.03
  -3  -5   1    5.48    0.93
  -3  -5   1    6.15    0.91
  -3  -5   1    6.37    1.05
  -3  -5   1    6.51    1.00
  -3   5   1    5.75    0.91
   3   5  -1    6.36    0.92
   3   5  -1    5.30    0.93
   3   5  -1    4.97    1.03
   3   5  -1    5.33    0.89
   3   5  -1    6.14    1.04
  -3   5   1    4.05    1.15
  -3   5   1    3.84    1.01
  -3   5   1    6.26    0.97
  -3   5   1    6.27    0.90
  -3   5   1    3.97    1.05
   2  -5  -1    1.07    0.19
  -2  -5   1    0.28    0.19
  -2  -5   1    0.27    0.19
   2  -5  -1    0.30    0.19
   2  -5  -1    0.35    0.16
  -2  -5   1    0.69    0.20
   2  -5  -1    0.71    0.16
  -2  -5   1    0.49    0.16
  -2  -5   1    0.51    0.17
   2  -5  -1    0.79    0.17
   2  -5  -1    0.53    0.18
  -2  -5   1    0.34    0.19
  -2   5   1    0.52    0.23
   2   5  -1    0.48    0.14
  -2   5   1    0.81    0.26
  -2   5   1    0.02    0.17
   2   5  -1    0.48    0.17
  -2   5   1    0.51    0.17
   2   5  -1    0.37    0.18
   2   5  -1    0.77    0.17
  -2   5   1    0.22    0.15
  -2   5   1    0.65    0.17
   2   5  -1    0.48    0.19
   2   5  -1    0.62    0.17
   1  -5  -1  128.57   18.81
   1  -5  -1  120.03   20.23
   1  -5  -1  122.55   20.66
  -1  -5   1  135.13   17.79
  -1  -5   1  123.14   20.66
  -1  -5   1  121.96   23.39
   1  -5  -1  137.21   19.20
  -1  -5   1  101.32   20.23
  -1  -5   1  104.92   19.31
   1  -5  -1  117.96   19.31
  -1   5   1  115.71   18.87
  -1   5   1  118.35   17.77
   1   5  -1  126.36   20.65
  -1   5   1  132.70   20.66
   1   5  -1  123.65   17.77
   1   5  -1  118.08   20.23
   1   5  -1  128.42   18.36
   1   5  -1  104.11   20.55
  -1   5   1  112.89   18.36
   1   5  -1  122.80   18.86
   0  -5  -1   55.01    7.46
   0  -5   1   44.38    7.98
   0  -5  -1   47.09    8.16
   0  -5  -1   54.59    7.41
   0  -5   1   44.12    7.62
   0  -5   1   43.00    8.15
   0  -5   1   52.09    7.03
   0  -5   1   54.29    7.45
   0  -5   1   47.68    7.40
   0  -5  -1   48.46    7.63
   0  -5  -1   46.20    7.98
   0   5   1   45.60    7.01
   0   5  -1   48.41    7.44
   0   5  -1   48.50    7.01
   0   5   1   46.00    8.15
   0   5  -1   49.95    8.16
   0   5   1   45.70    7.44
   0   5  -1   50.65    7.25
   0   5   1   45.05    7.25
   0   5  -1   38.90    7.97
   0   5   1   42.41    7.97
  -1  -5  -1    5.90    1.19
   1  -5   1    6.60    1.36
   1  -5   1    5.87    1.13
  -1  -5  -1    7.09    1.15
   1  -5   1    7.37    1.10
  -1  -5  -1    7.84    1.12
  -1  -5  -1    5.56    1.08
   1  -5   1    6.90    1.11
   1  -5   1    7.92    1.21
   1  -5   1    7.19    1.23
   1  -5   1    6.08    1.05
   1   5   1    5.60    1.21
  -1   5  -1    7.70    1.08
   1   5   1    7.25    1.06
   1   5   1    7.65    1.08
   1   5   1    6.69    1.19
  -1   5  -1    7.53    1.12
  -1   5  -1    5.26    1.22
  -1   5  -1    7.58    1.25
   1   5   1    7.36    1.11
  -1   5  -1    7.70    1.06
   1   5   1    5.80    1.09
   1   5   1    6.70    1.22
   2  -5   1   32.97    5.17
  -2  -5  -1   32.35    5.20
   2  -5   1   33.61    4.77
  -2  -5  -1   36.81    6.25
   2  -5   1   32.16    5.54
  -2  -5  -1   35.01    5.06
   2  -5   1   28.04    6.26
   2  -5   1   30.39    5.04
   2  -5   1   34.63    5.43
   2  -5   1   32.77    5.14
   2   5   1   32.62    5.42
   2   5   1   31.08    4.77
   2   5   1   32.26    5.53
  -2   5  -1   30.32    5.06
  -2   5  -1   35.47    4.91
   2   5   1   30.58    5.04
   2   5   1   28.29    4.93
  -2   5  -1   33.02    4.76
  -2   5  -1   25.60    5.52
   2   5   1   32.86    5.52
   3  -5   1    3.39    0.50
   3  -5   1    2.27    0.56
  -3  -5  -1    2.22    0.50
   3  -5   1    2.33    0.56
  -3  -5  -1    2.11    0.56
   3  -5   1    3.22    0.53
   3  -5   1    3.04    0.64
   3  -5   1    2.78    0.51
  -3  -5  -1    3.98    0.63
   3  -5   1    3.16    0.53
  -3  -5  -1    3.55    0.57
   3   5   1    3.21    0.58
   3   5   1    2.97    0.50
  -3   5  -1    2.47    0.48
  -3   5  -1    2.31    0.61
   3   5   1    2.92    0.57
   3   5   1    2.27    0.51
   3   5   1    2.91    0.50
  -3   5  -1    3.48    0.54
   3   5   1    2.54    0.60
  -3   5  -1    3.84    0.48
   4  -5   1    3.12    0.62
  -4  -5  -1    2.49    0.63
   4  -5   1    2.88    0.62
  -4  -5  -1    2.85    0.60
   4  -5   1    3.11    0.58
   4  -5   1    3.06    0.58
  -4  -5  -1    3.65    0.71
   4  -5   1    4.24    0.55
   4  -5   1    3.42    0.55
   4   5   1    3.64    0.55
   4   5   1    2.23    0.53
  -4   5  -1    3.40    0.59
   4   5   1    2.57    0.61
  -4   5  -1    2.90    0.52
   4   5   1    3.26    0.68
   4   5   1    3.40    0.57
  -4   5  -1    2.22    0.66
   4   5   1    4.07    0.55
  -5  -5  -1    0.33    0.21
   5  -5   1    0.57    0.21
  -5  -5  -1    0.08    0.23
   5  -5   1    0.17    0.18
  -5  -5  -1   -0.12    0.19
   5  -5   1   -0.01    0.17
   5  -5   1    0.21    0.15
   5  -5   1    0.25    0.19
   5   5   1    0.09    0.10
  -5   5  -1    0.45    0.14
   5   5   1    0.31    0.13
  -5   5  -1    0.07    0.17
   5   5   1    0.32    0.13
  -5   5  -1   -0.03    0.27
   5   5   1    0.12    0.17
   5   5   1    0.25    0.18
  -5   5  -1    0.05    0.24
   5   5   1    0.13    0.17
  -6  -5  -1    0.26    0.23
   6  -5   1   -0.13    0.18
   6  -5   1    0.03    0.15
  -6  -5  -1   -0.18    0.22
  -6  -5  -1    0.13    0.27
   6  -5   1   -0.32    0.15
   6  -5   1    0.06    0.18
   6  -5   1   -0.11    0.16
   6   5   1   -0.14    0.14
   6   5   1   -0.02    0.13
   6   5   1    0.10    0.17
  -6   5  -1    0.01    0.12
  -6   5  -1   -0.05    0.27
   6   5   1   -0.25    0.16
  -6   5  -1   -0.11    0.25
  -6   5  -1    0.09    0.19
   7  -5   1    1.06    0.29
  -7  -5  -1    0.59    0.31
  -7  -5  -1    0.97    0.41
   7  -5   1    1.33    0.31
  -7  -5  -1    1.60    0.41
   7  -5   1    0.27    0.25
   7  -5   1    0.95    0.30
  -7   5  -1    0.31    0.40
  -7   5  -1    1.02    0.39
   7   5   1    0.65    0.27
   7   5   1    0.65    0.26
  -7   5  -1    1.01    0.30
   7   5   1    0.73    0.25
   7   5   1    0.76    0.24
   7   5   1    1.26    0.23
  -7   5  -1    0.91    0.21
  -8  -5  -1    0.03    0.18
  -8  -5  -1   -0.06    0.31
   8  -5   1    0.29    0.21
   8  -5   1   -0.10    0.17
  -8  -5  -1    0.14    0.35
   8  -5   1    0.20    0.24
   8  -5   1   -0.12    0.22
   8   5   1   -0.03    0.18
   8   5   1    0.05    0.20
  -8   5  -1   -0.44    0.33
  -8   5  -1   -0.02    0.22
   8   5   1    0.27    0.20
  -8   5  -1    0.07    0.33
  -9  -5  -1   -0.11    0.35
   9  -5   1    0.14    0.24
   9  -5   1    0.21    0.26
  -9  -5  -1    0.49    0.29
  -9  -5  -1    0.48    0.46
   9  -5   1    0.28    0.25
   9   5   1    0.59    0.26
  -9   5  -1    0.32    0.47
  -9   5  -1    0.04    0.22
   9   5   1   -0.10    0.20
  -9   5  -1    0.04    0.36
   9   5   1   -0.07    0.18
  10  -5   1   -0.04    0.27
  10  -5   1    0.16    0.29
 -10  -5  -1   -0.04    0.53
  10   5   1    0.16    0.22
 -10   5  -1   -0.26    0.24
  10   5   1    0.06    0.22
 -10   5  -1   -0.26    0.33
 -10   5  -1    0.11    0.41
  11  -5   1    1.82    0.54
  11  -5   1    2.78    0.58
 -11   5  -1    2.00    0.55
  10  -6  -1    0.22    0.27
  10  -6  -1    0.12    0.28
 -10  -6   1    0.13    0.53
 -10  -6   1    0.69    0.36
  10   6  -1    0.20    0.23
 -10   6   1   -0.25    0.30
 -10   6   1   -0.42    0.50
  10   6  -1   -0.05    0.21
 -10   6   1    0.38    0.48
   9  -6  -1    1.73    0.41
   9  -6  -1    1.20    0.36
   9  -6  -1    1.72    0.41
  -9  -6   1    1.83    0.60
  -9  -6   1    1.07    0.54
  -9  -6   1    1.90    0.46
  -9   6   1    0.53    0.46
   9   6  -1    0.80    0.34
  -9   6   1    0.90    0.55
   9   6  -1    0.85    0.32
  -9   6   1    1.56    0.41
  -8  -6   1    0.95    0.48
   8  -6  -1    0.43    0.26
  -8  -6   1    0.97    0.37
  -8  -6   1    0.70    0.39
   8  -6  -1    0.40    0.24
   8  -6  -1    0.70    0.29
   8   6  -1    0.59    0.25
  -8   6   1    0.39    0.29
  -8   6   1    0.83    0.45
   8   6  -1    0.38    0.24
  -8   6   1   -0.28    0.32
  -7  -6   1   -0.04    0.28
   7  -6  -1   -0.06    0.16
  -7  -6   1   -0.17    0.25
  -7  -6   1   -0.03    0.33
   7  -6  -1    0.14    0.23
   7  -6  -1    0.21    0.23
   7   6  -1    0.20    0.19
  -7   6   1    0.10    0.23
  -7   6   1    0.05    0.15
   7   6  -1   -0.17    0.18
  -7   6   1   -0.09    0.33
   7   6  -1   -0.02    0.18
  -7   6   1   -0.28    0.28
   6  -6  -1   12.97    2.20
   6  -6  -1   13.05    2.07
  -6  -6   1   17.02    2.55
  -6  -6   1   11.31    2.22
   6  -6  -1   12.46    2.03
  -6  -6   1   16.85    2.14
   6  -6  -1   10.75    2.15
   6   6  -1   12.46    1.96
  -6   6   1   12.90    2.05
   6   6  -1   12.85    1.89
   6   6  -1    8.78    2.17
  -6   6   1    9.86    2.25
  -6   6   1   10.73    2.51
  -6   6   1   13.92    1.89
   5  -6  -1   -0.18    0.17
   5  -6  -1   -0.10    0.17
   5  -6  -1    0.26    0.13
  -5  -6   1    0.00    0.23
  -5  -6   1    0.44    0.27
   5  -6  -1   -0.01    0.20
  -5  -6   1    0.23    0.27
   5  -6  -1   -0.17    0.20
  -5   6   1    0.00    0.12
   5   6  -1    0.11    0.17
  -5   6   1   -0.07    0.15
  -5   6   1   -0.18    0.26
  -5   6   1    0.09    0.25
   5   6  -1    0.42    0.18
  -5   6   1   -0.34    0.19
   5   6  -1   -0.28    0.15
   4  -6  -1    0.89    0.21
  -4  -6   1    0.43    0.28
   4  -6  -1    0.69    0.24
  -4  -6   1    0.83    0.29
   4  -6  -1    0.91    0.27
   4  -6  -1    0.75    0.26
   4  -6  -1    0.94    0.27
  -4  -6   1    0.72    0.21
   4  -6  -1    0.29    0.22
  -4  -6   1    0.25    0.27
   4   6  -1    1.17    0.25
   4   6  -1    1.21    0.19
  -4   6   1    0.60    0.25
  -4   6   1    1.67    0.41
  -4   6   1    0.66    0.23
   4   6  -1    1.12    0.24
   4   6  -1    0.61    0.26
  -4   6   1    0.60    0.20
  -3  -6   1    0.32    0.20
  -3  -6   1    0.43    0.23
   3  -6  -1    0.40    0.17
  -3  -6   1    0.65    0.23
  -3  -6   1    0.56    0.18
   3  -6  -1    0.39    0.17
   3  -6  -1    0.62    0.21
   3  -6  -1    0.52    0.24
  -3  -6   1    0.14    0.22
   3  -6  -1    0.61    0.20
   3  -6  -1    0.62    0.20
  -3   6   1    0.42    0.18
   3   6  -1    0.79    0.23
   3   6  -1    0.50    0.18
  -3   6   1    0.65    0.21
   3   6  -1    0.65    0.16
  -3   6   1    0.35    0.18
  -3   6   1    0.55    0.29
   3   6  -1    0.44    0.19
   2  -6  -1    2.87    0.48
   2  -6  -1    2.92    0.49
  -2  -6   1    2.87    0.56
  -2  -6   1    2.95    0.53
   2  -6  -1    2.51    0.52
   2  -6  -1    2.70    0.54
  -2  -6   1    2.52    0.54
  -2  -6   1    2.92    0.48
  -2  -6   1    3.74    0.49
  -2  -6   1    1.81    0.51
   2  -6  -1    2.90    0.47
   2   6  -1    2.86    0.46
  -2   6   1    2.00    0.48
  -2   6   1    2.27    0.46
   2   6  -1    2.76    0.48
   2   6  -1    2.30    0.45
   2   6  -1    2.22    0.51
  -2   6   1    2.16    0.56
  -2   6   1    2.29    0.45
   1  -6  -1   23.39    3.64
  -1  -6   1   24.00    4.18
   1  -6  -1   22.29    3.48
   1  -6  -1   21.27    3.73
  -1  -6   1   22.85    3.22
  -1  -6   1   17.63    3.64
  -1  -6   1   17.06    3.48
   1  -6  -1   23.50    3.38
  -1  -6   1   23.21    3.74
   1  -6  -1   25.56    3.44
  -1   6   1   21.23    3.40
   1   6  -1   21.69    3.38
  -1   6   1   21.23    3.20
   1   6  -1   19.41    3.30
  -1   6   1   21.57    3.31
   1   6  -1   18.08    3.69
  -1   6   1   17.21    3.71
   1   6  -1   22.32    3.20
   0  -6   1   17.15    2.44
   0  -6  -1   18.13    2.45
   0  -6  -1   15.95    2.54
   0  -6   1   15.57    2.72
   0  -6   1   15.14    2.34
   0  -6  -1   13.53    2.64
   0  -6   1   14.27    2.53
   0  -6   1   15.50    2.65
   0   6  -1   16.19    2.33
   0   6   1   13.66    2.40
   0   6   1   14.79    2.47
   0   6   1   14.84    2.33
   0   6   1   13.56    2.69
   0   6  -1   16.49    2.40
   0   6  -1   16.02    2.47
   1  -6   1    0.87    0.26
   1  -6   1    1.08    0.25
   1  -6   1    0.72    0.22
  -1  -6  -1    1.06    0.26
   1  -6   1    0.77    0.23
   1  -6   1    1.18    0.21
   1  -6   1    0.89    0.25
  -1  -6  -1    0.75    0.25
   1  -6   1    1.10    0.20
  -1  -6  -1    0.54    0.18
   1   6   1    0.79    0.24
   1   6   1    0.90    0.19
  -1   6  -1    0.82    0.22
  -1   6  -1    0.78    0.22
   1   6   1    0.68    0.23
   1   6   1    0.60    0.21
  -1   6  -1    0.86    0.28
  -1   6  -1    0.96    0.22
   1   6   1    0.69    0.21
  -2  -6  -1    1.34    0.33
   2  -6   1    1.74    0.36
   2  -6   1    1.15    0.29
  -2  -6  -1    1.40    0.34
   2  -6   1    1.43    0.31
   2  -6   1    1.27    0.33
   2  -6   1    1.22    0.29
   2  -6   1    1.46    0.28
  -2  -6  -1    1.48    0.31
   2  -6   1    1.57    0.35
   2   6   1    1.72    0.32
   2   6   1    0.73    0.27
   2   6   1    1.72    0.30
  -2   6  -1    0.59    0.33
  -2   6  -1    1.55    0.31
   2   6   1    1.21    0.32
  -2   6  -1    1.49    0.29
  -2   6  -1    1.47    0.27
  -3  -6  -1    0.99    0.40
   3  -6   1    1.56    0.42
   3  -6   1    2.06    0.38
   3  -6   1    2.11    0.46
  -3  -6  -1    1.54    0.35
   3  -6   1    2.12    0.38
   3  -6   1    1.83    0.42
   3  -6   1    1.93    0.38
  -3  -6  -1    2.07    0.43
   3  -6   1    1.81    0.37
  -3  -6  -1    2.04    0.42
   3   6   1    2.13    0.35
   3   6   1    1.89    0.39
  -3   6  -1    1.49    0.47
  -3   6  -1    2.07    0.34
   3   6   1    1.73    0.42
  -3   6  -1    1.85    0.39
   3   6   1    1.63    0.36
  -3   6  -1    2.13    0.36
   4  -6   1   -0.22    0.17
   4  -6   1   -0.20    0.18
   4  -6   1   -0.29    0.14
   4  -6   1    0.11    0.14
   4  -6   1    0.24    0.18
  -4  -6  -1   -0.06    0.19
  -4  -6  -1   -0.02    0.19
  -4  -6  -1    0.26    0.15
  -4  -6  -1   -0.13    0.18
   4  -6   1    0.01    0.19
  -4   6  -1   -0.02    0.08
   4   6   1   -0.06    0.19
   4   6   1    0.22    0.15
   4   6   1    0.02    0.16
   4   6   1    0.10    0.17
  -4   6  -1    0.05    0.13
   4   6   1   -0.08    0.11
  -4   6  -1   -0.39    0.24
  -4   6  -1   -0.24    0.14
   5  -6   1    0.36    0.21
  -5  -6  -1    0.22    0.24
   5  -6   1    0.08    0.20
   5  -6   1   -0.14    0.18
   5  -6   1    0.34    0.15
   5  -6   1   -0.05    0.20
  -5  -6  -1    0.35    0.25
   5  -6   1    0.15    0.21
  -5  -6  -1    0.41    0.25
  -5   6  -1   -0.15    0.18
   5   6   1    0.18    0.19
   5   6   1    0.32    0.20
   5   6   1    0.36    0.14
   5   6   1    0.14    0.20
  -5   6  -1    0.05    0.27
   5   6   1    0.49    0.14
  -5   6  -1   -0.07    0.14
  -6  -6  -1    0.50    0.30
   6  -6   1    0.44    0.25
   6  -6   1    0.64    0.21
   6  -6   1    0.39    0.24
  -6  -6  -1    0.27    0.30
  -6  -6  -1    0.16    0.26
   6  -6   1    0.60    0.25
   6  -6   1    0.35    0.23
   6   6   1    0.64    0.23
  -6   6  -1   -0.02    0.28
   6   6   1    0.32    0.20
   6   6   1    0.24    0.21
  -6   6  -1    0.02    0.21
  -6   6  -1    0.48    0.19
   6   6   1    0.47    0.18
  -7  -6  -1    6.73    1.46
  -7  -6  -1    8.88    1.39
   7  -6   1    5.71    1.39
   7  -6   1    7.40    1.32
  -7  -6  -1    9.69    1.69
   7  -6   1    8.57    1.43
   7  -6   1    7.76    1.35
  -7   6  -1    5.83    1.47
   7   6   1    9.24    1.23
   7   6   1    8.57    1.29
  -7   6  -1    8.03    1.69
  -7   6  -1    6.92    1.33
  -8  -6  -1    0.56    0.41
  -8  -6  -1    0.42    0.30
   8  -6   1    0.04    0.27
  -8  -6  -1    0.17    0.36
   8  -6   1    0.26    0.23
   8  -6   1    0.30    0.27
   8  -6   1    0.12    0.25
  -8   6  -1    0.10    0.43
   8   6   1    0.60    0.25
  -8   6  -1   -0.02    0.32
   8   6   1    0.15    0.21
  -8   6  -1    0.34    0.25
   9  -6   1    3.05    0.64
   9  -6   1    2.86    0.65
  -9  -6  -1    3.41    0.82
   9  -6   1    2.14    0.64
  -9  -6  -1    5.62    0.98
  -9  -6  -1    2.40    0.66
  -9   6  -1    3.24    0.65
   9   6   1    3.64    0.61
   9   6   1    2.60    0.65
  -9   6  -1    3.15    0.90
  -9   6  -1    3.27    0.81
  10  -6   1    1.83    0.43
  10  -6   1    0.57    0.35
 -10  -6  -1    0.53    0.41
 -10  -6  -1    1.90    0.75
  10   6   1    0.49    0.32
 -10   6  -1    0.37    0.57
 -10   6  -1    1.96    0.43
 -10  -7   1    0.77    0.65
  10  -7  -1    0.37    0.33
  10  -7  -1    0.43    0.33
 -10  -7   1    0.65    0.38
 -10   7   1    0.59    0.60
  10   7  -1    1.01    0.30
  -9  -7   1    0.15    0.33
  -9  -7   1    0.12    0.46
   9  -7  -1    0.16    0.29
   9  -7  -1   -0.16    0.25
   9  -7  -1   -0.04    0.27
   9   7  -1   -0.25    0.22
  -9   7   1    0.18    0.49
  -9   7   1    0.17    0.44
  -9   7   1   -0.47    0.27
   9   7  -1   -0.02    0.19
   8  -7  -1    1.49    0.39
   8  -7  -1    1.00    0.33
   8  -7  -1    1.62    0.40
  -8  -7   1    0.87    0.42
  -8  -7   1    2.90    0.63
  -8  -7   1    0.79    0.47
  -8   7   1    0.86    0.36
   8   7  -1    0.94    0.32
  -8   7   1    0.20    0.42
   8   7  -1    0.99    0.34
  -8   7   1    1.43    0.54
  -7  -7   1   -0.25    0.28
   7  -7  -1   -0.38    0.20
   7  -7  -1   -0.01    0.20
  -7  -7   1    0.33    0.34
   7  -7  -1   -0.18    0.21
  -7  -7   1    0.33    0.38
   7   7  -1   -0.06    0.21
   7   7  -1   -0.22    0.20
  -7   7   1    0.13    0.26
   7   7  -1   -0.27    0.17
  -7   7   1    0.13    0.37
  -7   7   1    0.23    0.38
  -6  -7   1    0.47    0.32
   6  -7  -1    0.16    0.22
   6  -7  -1    0.02    0.22
  -6  -7   1    0.18    0.30
   6  -7  -1    0.60    0.25
   6  -7  -1    0.36    0.25
  -6  -7   1    0.30    0.34
   6   7  -1    0.01    0.21
   6   7  -1    0.21    0.20
  -6   7   1    0.36    0.37
  -6   7   1   -0.21    0.22
  -6   7   1    0.14    0.19
   6   7  -1    0.82    0.25
   5  -7  -1   -0.02    0.14
  -5  -7   1   -0.29    0.22
  -5  -7   1   -0.34    0.24
   5  -7  -1   -0.16    0.19
   5  -7  -1   -0.08    0.20
  -5  -7   1   -0.29    0.21
   5  -7  -1   -0.05    0.17
   5  -7  -1   -0.18    0.20
   5   7  -1   -0.11    0.16
  -5   7   1   -0.07    0.22
  -5   7   1    0.11    0.18
   5   7  -1    0.22    0.19
  -5   7   1   -0.03    0.14
  -5   7   1   -0.09    0.31
   5   7  -1    0.00    0.19
   4  -7  -1   -0.31    0.17
   4  -7  -1   -0.13    0.18
  -4  -7   1    0.25    0.24
   4  -7  -1    0.03    0.18
   4  -7  -1    0.14    0.23
  -4  -7   1   -0.06    0.23
   4  -7  -1    0.04    0.16
  -4  -7   1    0.23    0.23
   4  -7  -1    0.07    0.10
  -4  -7   1    0.28    0.16
  -4   7   1    0.49    0.32
  -4   7   1    0.23    0.19
   4   7  -1   -0.07    0.15
   4   7  -1    0.19    0.17
  -4   7   1    0.33    0.17
   4   7  -1    0.08    0.17
  -4   7   1    0.01    0.19
   4   7  -1    0.21    0.13
   3  -7  -1   16.49    3.13
  -3  -7   1   21.04    2.86
   3  -7  -1   20.22    3.51
  -3  -7   1   20.25    3.52
   3  -7  -1   17.49    2.85
   3  -7  -1   17.01    3.06
   3  -7  -1   17.70    2.91
   3  -7  -1   19.12    2.90
  -3  -7   1   16.48    2.95
   3   7  -1   14.28    2.77
   3   7  -1   17.76    2.70
   3   7  -1   18.38    2.83
   3   7  -1   16.63    3.11
  -3   7   1   18.18    2.78
  -3   7   1   18.20    2.70
  -3   7   1   14.17    3.15
  -3   7   1   17.43    2.88
   2  -7  -1    0.72    0.18
  -2  -7   1    0.40    0.25
   2  -7  -1    0.66    0.24
   2  -7  -1    0.62    0.21
  -2  -7   1    0.60    0.19
  -2  -7   1    0.51    0.24
  -2  -7   1    0.63    0.26
   2  -7  -1    0.38    0.21
   2  -7  -1    0.05    0.10
  -2   7   1    0.78    0.21
   2   7  -1    0.56    0.19
   2   7  -1    0.41    0.20
  -2   7   1    0.45    0.27
   2   7  -1    0.18    0.16
  -2   7   1    0.54    0.21
   2   7  -1    0.14    0.18
  -2   7   1    0.58    0.21
   1  -7  -1   -0.14    0.11
  -1  -7   1    0.13    0.20
  -1  -7   1   -0.02    0.10
  -1  -7   1   -0.16    0.17
   1  -7  -1   -0.25    0.16
  -1  -7   1    0.10    0.20
   1  -7  -1   -0.04    0.18
   1  -7  -1   -0.01    0.12
   1  -7  -1    0.13    0.20
   1   7  -1   -0.02    0.15
  -1   7   1   -0.13    0.16
   1   7  -1    0.05    0.11
   1   7  -1   -0.01    0.14
  -1   7   1    0.19    0.16
   1   7  -1    0.03    0.15
  -1   7   1    0.06    0.23
  -1   7   1    0.23    0.16
   1   7  -1   -0.25    0.12
   0  -7   1   11.85    1.54
   0  -7  -1   11.22    1.54
   0  -7   1   10.03    1.69
   0  -7  -1    8.67    1.67
   0  -7  -1    9.24    1.61
   0  -7   1    9.12    1.73
   0  -7   1    8.45    1.60
   0  -7   1    9.11    1.49
   0   7  -1    8.14    1.70
   0   7   1    7.46    1.69
   0   7   1    9.87    1.48
   0   7  -1    9.63    1.48
   0   7   1   11.07    1.57
   0   7   1    8.77    1.52
   0   7  -1    9.63    1.52
   0   7  -1    9.55    1.56
  -1  -7  -1   -0.09    0.17
   1  -7   1    0.13    0.18
   1  -7   1   -0.20    0.12
   1  -7   1    0.26    0.21
   1  -7   1    0.04    0.14
   1  -7   1   -0.01    0.11
   1  -7   1   -0.19    0.17
  -1  -7  -1   -0.06    0.17
  -1  -7  -1    0.09    0.11
   1  -7   1    0.07    0.19
   1   7   1    0.10    0.16
   1   7   1    0.18    0.16
   1   7   1    0.24    0.18
  -1   7  -1    0.22    0.21
  -1   7  -1   -0.02    0.14
  -1   7  -1    0.24    0.16
   1   7   1    0.04    0.18
  -1   7  -1    0.05    0.15
   2  -7   1    0.14    0.19
   2  -7   1    0.13    0.17
  -2  -7  -1   -0.01    0.19
   2  -7   1    0.08    0.14
   2  -7   1    0.08    0.18
  -2  -7  -1   -0.21    0.19
   2  -7   1   -0.13    0.19
   2  -7   1    0.00    0.13
   2  -7   1    0.12    0.21
   2   7   1    0.20    0.17
  -2   7  -1    0.45    0.18
   2   7   1    0.04    0.15
   2   7   1    0.35    0.19
  -2   7  -1    0.34    0.16
  -2   7  -1    0.23    0.17
  -2   7  -1    0.51    0.27
   2   7   1    0.08    0.19
   3  -7   1    0.08    0.18
   3  -7   1    0.14    0.16
   3  -7   1    0.16    0.20
  -3  -7  -1    0.06    0.20
   3  -7   1    0.11    0.20
  -3  -7  -1   -0.08    0.20
  -3  -7  -1    0.21    0.16
   3  -7   1    0.11    0.23
   3  -7   1   -0.13    0.16
   3  -7   1   -0.19    0.17
   3   7   1   -0.08    0.15
  -3   7  -1    0.04    0.11
   3   7   1    0.06    0.19
   3   7   1    0.10    0.19
  -3   7  -1   -0.27    0.22
  -3   7  -1    0.20    0.16
  -3   7  -1    0.24    0.19
   3   7   1    0.07    0.17
  -4  -7  -1    8.68    1.44
   4  -7   1    9.78    1.32
  -4  -7  -1   11.29    1.70
   4  -7   1    9.08    1.39
   4  -7   1    7.37    1.48
   4  -7   1    8.20    1.52
  -4  -7  -1    6.39    1.49
   4  -7   1    7.34    1.37
  -4   7  -1    7.99    1.39
   4   7   1    8.04    1.51
   4   7   1    9.23    1.31
   4   7   1    7.85    1.35
  -4   7  -1    5.11    1.53
  -4   7  -1    7.19    1.28
   4   7   1    8.28    1.34
  -4   7  -1    9.18    1.30
  -5  -7  -1   15.38    2.13
   5  -7   1   13.68    2.04
   5  -7   1   12.74    2.07
   5  -7   1   15.66    1.93
   5  -7   1   12.45    2.22
   5  -7   1   12.13    2.03
   5  -7   1    9.49    2.16
  -5  -7  -1   16.09    2.52
  -5  -7  -1    9.44    2.19
   5   7   1   14.19    1.92
   5   7   1   11.83    1.98
  -5   7  -1   10.73    1.89
  -5   7  -1    9.41    2.02
   5   7   1   13.92    1.99
  -5   7  -1    8.88    2.24
   6  -7   1    0.68    0.29
  -6  -7  -1    0.18    0.32
   6  -7   1    0.52    0.29
   6  -7   1    0.32    0.27
   6  -7   1    0.59    0.28
  -6  -7  -1    0.80    0.36
  -6  -7  -1    0.78    0.31
   6  -7   1    0.89    0.29
   6   7   1    0.52    0.27
   6   7   1    0.82    0.27
  -6   7  -1    0.56    0.37
  -6   7  -1    1.12    0.25
  -6   7  -1    0.21    0.24
  -7  -7  -1    0.10    0.37
   7  -7   1    0.36    0.29
   7  -7   1    0.38    0.28
  -7  -7  -1    0.11    0.31
  -7  -7  -1    0.11    0.30
   7  -7   1    0.13    0.23
   7  -7   1    0.55    0.28
  -7   7  -1    0.43    0.37
   7   7   1    0.22    0.23
   7   7   1    0.01    0.22
  -7   7  -1    0.41    0.25
   7   7   1    0.53    0.25
  -8  -7  -1    1.81    0.71
   8  -7   1    2.22    0.64
  -8  -7  -1    6.53    0.94
   8  -7   1    3.50    0.66
  -8  -7  -1    3.35    0.68
   8  -7   1    3.30    0.64
   8   7   1    2.08    0.63
  -8   7  -1    2.97    0.77
   8   7   1    3.15    0.60
  -8   7  -1    3.87    0.67
   9  -7   1    0.19    0.30
   9  -7   1   -0.59    0.22
  -9  -7  -1   -0.33    0.31
  -9   7  -1    0.05    0.40
   9   7   1   -0.02    0.25
   9   7   1    0.29    0.24
  -9   7  -1    0.26    0.30
  10  -7   1   -0.07    0.29
 -10  -7  -1    0.04    0.36
  10  -7   1   -0.10    0.27
  10   7   1    0.18    0.29
   9  -8  -1    0.20    0.32
   9  -8  -1    0.44    0.32
  -9  -8   1    0.99    0.42
   9   8  -1    0.48    0.28
   8  -8  -1    5.03    0.85
   8  -8  -1    4.43    0.84
   8  -8  -1    4.22    0.88
   8   8  -1    3.83    0.79
   8   8  -1    4.65    0.89
  -8   8   1    5.56    1.06
  -8   8   1    3.21    0.84
  -7  -8   1    0.25    0.38
   7  -8  -1    0.02    0.25
  -7  -8   1    0.08    0.33
   7  -8  -1   -0.30    0.22
   7  -8  -1   -0.11    0.23
   7   8  -1   -0.09    0.22
   7   8  -1   -0.10    0.21
  -7   8   1   -0.40    0.35
  -7   8   1    0.03    0.25
   7   8  -1   -0.24    0.18
  -6  -8   1    8.07    1.61
   6  -8  -1    7.19    1.52
   6  -8  -1    9.66    1.46
   6  -8  -1    9.75    1.47
  -6   8   1    8.07    1.67
   6   8  -1    7.85    1.39
   6   8  -1    6.59    1.54
  -6   8   1    7.65    1.45
  -6   8   1    9.16    1.35
   6   8  -1   12.18    1.38
   5  -8  -1    1.05    0.31
   5  -8  -1    0.47    0.25
  -5  -8   1    0.68    0.35
   5  -8  -1    0.89    0.24
   5  -8  -1    0.66    0.26
  -5  -8   1    0.89    0.37
  -5  -8   1    0.88    0.35
   5   8  -1    0.91    0.28
  -5   8   1    0.45    0.29
   5   8  -1    0.64    0.27
   5   8  -1    0.50    0.25
  -5   8   1    0.68    0.24
  -5   8   1    0.19    0.40
   4  -8  -1    4.75    0.79
  -4  -8   1    4.38    0.85
   4  -8  -1    5.58    0.81
   4  -8  -1    4.95    0.89
  -4  -8   1    3.11    0.86
   4  -8  -1    3.52    0.83
   4  -8  -1    3.73    0.78
  -4   8   1    3.94    0.95
  -4   8   1    4.73    0.82
  -4   8   1    4.88    0.76
   4   8  -1    4.06    0.77
   4   8  -1    5.31    0.77
  -4   8   1    4.19    0.75
   4   8  -1    4.82    0.75
   4   8  -1    3.98    0.86
   3  -8  -1    1.86    0.38
  -3  -8   1    0.79    0.41
   3  -8  -1    1.65    0.38
   3  -8  -1    2.14    0.40
  -3  -8   1    2.04    0.44
  -3  -8   1    1.70    0.45
   3  -8  -1    1.27    0.43
   3  -8  -1    2.35    0.43
   3   8  -1    1.90    0.38
  -3   8   1    1.75    0.38
   3   8  -1    1.82    0.35
   3   8  -1    2.25    0.43
  -3   8   1    1.45    0.38
  -3   8   1    1.64    0.41
   3   8  -1    1.21    0.36
  -3   8   1    1.30    0.49
  -2  -8   1    1.14    0.36
   2  -8  -1    0.68    0.28
  -2  -8   1    0.68    0.34
   2  -8  -1    1.55    0.34
   2  -8  -1    1.61    0.29
   2  -8  -1    1.23    0.32
  -2   8   1    0.90    0.39
  -2   8   1    1.09    0.30
   2   8  -1    1.43    0.34
   2   8  -1    1.02    0.30
   2   8  -1    1.21    0.30
  -2   8   1    1.32    0.32
   2   8  -1    1.49    0.29
  -2   8   1    0.86    0.31
  -1  -8   1    3.42    0.69
   1  -8  -1    3.36    0.64
  -1  -8   1    2.95    0.63
   1  -8  -1    2.89    0.61
   1  -8  -1    4.04    0.56
   1  -8  -1    3.85    0.58
  -1  -8   1    2.92    0.65
   1   8  -1    2.33    0.63
  -1   8   1    3.24    0.60
  -1   8   1    3.00    0.59
   1   8  -1    3.25    0.58
  -1   8   1    3.17    0.57
   1   8  -1    3.19    0.57
  -1   8   1    2.43    0.67
   1   8  -1    2.85    0.57
   0  -8  -1    9.38    1.58
   0  -8   1   10.12    1.60
   0  -8   1    8.33    1.52
   0  -8   1    7.82    1.62
   0  -8  -1    9.26    1.52
   0  -8   1   10.60    1.44
   0  -8  -1   10.62    1.44
   0   8   1    8.00    1.46
   0   8   1    7.74    1.43
   0   8  -1    7.37    1.60
   0   8  -1    8.92    1.39
   0   8   1    7.18    1.60
   0   8   1    8.58    1.39
   0   8  -1    8.47    1.46
   0   8  -1    9.64    1.43
   1  -8   1    2.19    0.34
  -1  -8  -1    1.39    0.38
   1  -8   1    1.83    0.40
   1  -8   1    1.21    0.36
  -1  -8  -1    1.69    0.30
   1  -8   1    1.66    0.31
  -1  -8  -1    1.57    0.39
   1  -8   1    1.05    0.39
   1   8   1    1.40    0.38
  -1   8  -1    1.59    0.33
  -1   8  -1    1.39    0.34
  -1   8  -1    1.61    0.43
  -1   8  -1    1.18    0.34
   1   8   1    1.44    0.34
   1   8   1    0.93    0.32
   1   8   1    1.55    0.36
  -2  -8  -1    1.11    0.37
  -2  -8  -1    1.14    0.36
   2  -8   1    1.08    0.29
   2  -8   1    0.96    0.31
   2  -8   1    2.04    0.40
   2  -8   1    1.91    0.37
   2  -8   1    1.14    0.39
   2   8   1    1.24    0.36
  -2   8  -1    1.77    0.31
   2   8   1    1.46    0.33
  -2   8  -1    1.33    0.41
  -2   8  -1    1.28    0.32
   2   8   1    1.39    0.32
   2   8   1    1.55    0.34
  -2   8  -1    0.94    0.32
  -3  -8  -1   11.78    2.55
   3  -8   1   14.39    2.36
   3  -8   1   16.26    2.57
   3  -8   1   16.27    2.42
   3  -8   1   15.64    2.40
   3  -8   1   12.70    2.60
  -3  -8  -1   14.16    2.46
   3   8   1   14.70    2.24
  -3   8  -1   14.32    2.38
  -3   8  -1   15.35    2.28
  -3   8  -1   14.26    2.23
   3   8   1   14.29    2.32
   3   8   1   14.99    2.59
   3   8   1   15.15    2.35
   4  -8   1   26.65    4.52
   4  -8   1   27.67    4.18
   4  -8   1   23.25    4.41
  -4  -8  -1   29.50    4.26
   4  -8   1   25.63    4.10
  -4  -8  -1   20.28    4.42
   4  -8   1   31.76    4.20
  -4   8  -1   23.32    3.86
  -4   8  -1   23.70    4.12
  -4   8  -1   26.65    3.97
   4   8   1   28.17    3.89
   4   8   1   28.37    4.09
   4   8   1   23.64    4.48
  -4   8  -1   20.72    4.53
  -5  -8  -1    0.73    0.30
   5  -8   1    0.50    0.30
   5  -8   1    0.39    0.27
  -5  -8  -1    0.48    0.30
   5  -8   1    0.50    0.27
   5  -8   1    0.47    0.24
   5   8   1    0.30    0.24
  -5   8  -1    0.56    0.26
  -5   8  -1    0.58    0.40
   5   8   1    0.94    0.28
  -5   8  -1   -0.01    0.21
   5   8   1    0.56    0.26
   6  -8   1    3.22    0.54
   6  -8   1    1.75    0.49
   6  -8   1    1.88    0.55
  -6  -8  -1    3.01    0.64
   6  -8   1    2.39    0.53
  -6  -8  -1    3.18    0.59
   6   8   1    2.25    0.49
  -6   8  -1    1.77    0.44
   6   8   1    2.03    0.53
  -6   8  -1    2.53    0.66
  -6   8  -1    1.67    0.49
   6   8   1    3.38    0.50
   7  -8   1    0.07    0.24
  -7  -8  -1   -0.29    0.27
   7  -8   1   -0.44    0.25
   7  -8   1   -0.17    0.27
  -7  -8  -1    0.06    0.37
   7  -8   1   -0.08    0.28
   7   8   1    0.09    0.19
   7   8   1   -0.07    0.25
  -7   8  -1   -0.45    0.23
   7   8   1    0.52    0.26
  -7   8  -1    0.30    0.38
   8  -8   1    2.65    0.51
   8  -8   1    1.28    0.44
  -8  -8  -1    2.71    0.56
   8   8   1    1.72    0.43
  -8   8  -1    1.46    0.57
  -8   8  -1    2.00    0.51
   8   8   1    1.17    0.43
  -9  -8  -1    0.07    0.39
   9  -8   1   -0.15    0.27
   9  -8   1    0.01    0.31
   9   8   1    0.21    0.29
   8  -9  -1    0.21    0.30
   8  -9  -1    0.03    0.29
  -8  -9   1    0.04    0.33
   8   9  -1   -0.03    0.26
  -7  -9   1   -0.69    0.31
   7  -9  -1    0.38    0.27
   7  -9  -1   -0.04    0.27
   7  -9  -1    0.31    0.28
  -7   9   1   -0.21    0.37
  -7   9   1    0.11    0.30
   7   9  -1    0.15    0.21
   7   9  -1    0.04    0.23
   6  -9  -1    3.11    0.56
   6  -9  -1    2.57    0.53
  -6  -9   1    2.76    0.64
  -6  -9   1    2.80    0.68
   6  -9  -1    2.45    0.55
  -6   9   1    2.31    0.55
  -6   9   1    2.94    0.52
  -6   9   1    0.86    0.63
   6   9  -1    1.89    0.49
   6   9  -1    2.34    0.55
   5  -9  -1   12.38    2.44
  -5  -9   1   13.14    2.51
  -5  -9   1   16.09    2.41
   5  -9  -1   14.66    2.29
   5  -9  -1   16.90    2.34
  -5   9   1   14.68    2.16
   5   9  -1   13.93    2.49
  -5   9   1   12.14    2.31
  -5   9   1   11.46    2.56
   4  -9  -1    0.85    0.33
   4  -9  -1    1.24    0.32
  -4  -9   1    0.14    0.38
   4  -9  -1    1.44    0.34
   4  -9  -1    1.46    0.37
  -4  -9   1    0.65    0.39
   4   9  -1    0.97    0.32
  -4   9   1    1.05    0.49
  -4   9   1    0.92    0.36
   4   9  -1    1.24    0.35
  -4   9   1    1.44    0.35
  -4   9   1    1.36    0.31
   4   9  -1    1.02    0.33
   3  -9  -1    0.12    0.22
  -3  -9   1   -0.06    0.27
  -3  -9   1   -0.21    0.25
   3  -9  -1    0.01    0.12
   3  -9  -1   -0.20    0.17
   3  -9  -1   -0.03    0.23
  -3   9   1    0.11    0.22
  -3   9   1    0.11    0.35
   3   9  -1    0.05    0.20
   3   9  -1    0.24    0.18
   3   9  -1    0.18    0.22
   3   9  -1   -0.08    0.18
  -3   9   1    0.23    0.23
  -3   9   1   -0.01    0.20
  -2  -9   1   -0.52    0.20
   2  -9  -1    0.15    0.22
   2  -9  -1   -0.08    0.16
  -2  -9   1    0.15    0.27
   2  -9  -1   -0.01    0.22
   2  -9  -1    0.03    0.16
  -2   9   1   -0.20    0.20
  -2   9   1   -0.23    0.20
  -2   9   1   -0.04    0.30
   2   9  -1    0.42    0.19
   2   9  -1   -0.16    0.18
  -2   9   1   -0.06    0.19
   2   9  -1   -0.31    0.16
   2   9  -1   -0.14    0.17
  -1  -9   1    7.44    1.30
  -1  -9   1    7.42    1.33
   1  -9  -1    8.21    1.16
   1  -9  -1    6.80    1.22
   1  -9  -1    7.80    1.29
  -1  -9   1    5.85    1.22
  -1   9   1    6.40    1.18
  -1   9   1    7.78    1.14
   1   9  -1    7.76    1.13
  -1   9   1    6.13    1.14
   1   9  -1    5.54    1.27
   1   9  -1    7.26    1.17
  -1   9   1    5.93    1.32
   1   9  -1    6.83    1.15
   0  -9  -1    3.01    0.57
   0  -9  -1    2.26    0.53
   0  -9   1    2.23    0.54
   0  -9   1    3.27    0.48
   0  -9   1    3.02    0.59
   0  -9   1    2.00    0.57
   0  -9  -1    2.81    0.47
   0   9   1    3.16    0.61
   0   9   1    1.91    0.49
   0   9  -1    1.90    0.57
   0   9  -1    2.50    0.50
   0   9   1    2.21    0.48
   0   9  -1    1.98    0.47
   0   9   1    2.18    0.49
   0   9  -1    2.79    0.50
   1  -9   1   12.93    1.72
   1  -9   1   12.79    1.91
   1  -9   1   10.11    1.93
  -1  -9  -1   10.30    1.88
   1  -9   1   10.13    1.79
  -1  -9  -1    9.39    1.80
   1   9   1   10.85    1.71
   1   9   1   10.67    1.73
  -1   9  -1   10.20    1.65
  -1   9  -1   11.65    1.69
   1   9   1   10.08    1.91
  -1   9  -1    7.35    1.90
  -1   9  -1   11.60    1.75
   1   9   1    9.46    1.64
   2  -9   1    1.99    0.48
  -2  -9  -1    2.14    0.49
   2  -9   1    1.31    0.49
   2  -9   1    2.13    0.41
   2  -9   1    2.18    0.47
   2  -9   1    1.80    0.40
  -2  -9  -1    1.79    0.48
   2   9   1    1.71    0.41
  -2   9  -1    1.55    0.50
  -2   9  -1    2.26    0.41
  -2   9  -1    1.89    0.42
   2   9   1    2.10    0.44
   2   9   1    2.27    0.49
  -2   9  -1    1.93    0.44
   2   9   1    2.15    0.42
  -3  -9  -1    1.76    0.47
   3  -9   1    1.42    0.43
   3  -9   1    1.91    0.48
  -3  -9  -1    2.00    0.46
   3  -9   1    2.03    0.41
   3  -9   1    1.39    0.35
   3   9   1    1.39    0.35
  -3   9  -1    1.58    0.40
   3   9   1    1.25    0.40
   3   9   1    1.46    0.40
  -3   9  -1    1.97    0.39
  -3   9  -1    1.39    0.51
  -3   9  -1    1.72    0.35
   3   9   1    1.71    0.39
   4  -9   1    0.23    0.31
   4  -9   1    0.35    0.22
   4  -9   1    0.25    0.24
   4  -9   1   -0.21    0.20
  -4  -9  -1    0.15    0.27
   4  -9   1   -0.06    0.23
  -4  -9  -1    0.16    0.28
   4   9   1   -0.14    0.17
   4   9   1   -0.09    0.22
  -4   9  -1    0.17    0.17
   4   9   1    0.03    0.23
  -4   9  -1   -0.20    0.19
  -4   9  -1    0.27    0.23
  -4   9  -1    0.10    0.35
  -5  -9  -1    1.78    0.57
   5  -9   1    1.77    0.48
   5  -9   1    1.76    0.48
   5  -9   1    3.28    0.60
  -5  -9  -1    3.32    0.59
   5  -9   1    1.84    0.51
  -5   9  -1    2.77    0.49
   5   9   1    1.71    0.52
  -5   9  -1    2.32    0.51
  -5   9  -1    2.13    0.66
   5   9   1    2.32    0.49
   6  -9   1    0.49    0.28
   6  -9   1    0.33    0.28
   6  -9   1    0.72    0.35
  -6  -9  -1    0.54    0.40
   6  -9   1    0.28    0.29
  -6  -9  -1    0.68    0.35
   6   9   1   -0.01    0.22
   6   9   1    0.56    0.27
  -6   9  -1    0.36    0.31
  -6   9  -1    0.10    0.39
   7  -9   1    1.02    0.43
  -7  -9  -1    3.10    0.57
   7  -9   1    1.60    0.46
   7  -9   1    2.00    0.50
  -7   9  -1    1.85    0.60
   7   9   1    1.21    0.41
  -7   9  -1    1.50    0.47
   7   9   1    0.92    0.39
   8  -9   1    3.92    0.83
   8  -9   1    3.99    0.83
  -8  -9  -1    4.80    0.91
   8   9   1    3.94    0.79
   7 -10  -1    2.26    0.50
   7 -10  -1    2.41    0.49
   7  10  -1    0.79    0.40
   6 -10  -1    0.13    0.29
   6 -10  -1   -0.04    0.25
   6 -10  -1   -0.28    0.29
  -6 -10   1   -0.16    0.33
   6  10  -1   -0.17    0.20
  -6  10   1    0.30    0.30
   6  10  -1    0.02    0.23
  -6  10   1   -0.13    0.44
  -5 -10   1    1.00    0.45
   5 -10  -1    0.15    0.26
   5 -10  -1    0.22    0.29
   5 -10  -1    0.31    0.27
  -5 -10   1    0.33    0.35
  -5  10   1   -0.04    0.27
   5  10  -1    0.34    0.24
   5  10  -1    0.46    0.26
  -5  10   1    0.29    0.47
   4 -10  -1    7.73    1.11
  -4 -10   1    6.04    1.24
   4 -10  -1    5.41    1.16
  -4 -10   1    6.35    1.17
   4 -10  -1    7.18    1.09
  -4  10   1    5.64    1.29
   4  10  -1    6.13    1.17
   4  10  -1    5.44    1.05
  -4  10   1    5.02    1.10
  -3 -10   1    8.52    1.53
  -3 -10   1    6.50    1.57
   3 -10  -1   10.11    1.49
   3 -10  -1    8.82    1.56
   3 -10  -1    9.95    1.45
  -3  10   1    5.44    1.60
   3  10  -1    8.70    1.58
   3  10  -1    7.28    1.40
   3  10  -1    8.70    1.42
  -3  10   1   10.10    1.41
  -3  10   1    9.31    1.48
   2 -10  -1    3.43    0.53
   2 -10  -1    3.18    0.57
   2 -10  -1    2.59    0.57
  -2 -10   1    2.25    0.58
  -2 -10   1    2.50    0.61
  -2  10   1    1.99    0.50
  -2  10   1    2.10    0.63
  -2  10   1    2.34    0.53
   2  10  -1    2.54    0.50
   2  10  -1    1.82    0.49
   2  10  -1    2.52    0.58
   1 -10  -1    0.31    0.19
  -1 -10   1    0.16    0.29
  -1 -10   1    0.16    0.29
   1 -10  -1    0.09    0.26
   1 -10  -1    0.46    0.28
  -1  10   1   -0.08    0.32
  -1  10   1    0.20    0.23
  -1  10   1    0.29    0.24
   1  10  -1    0.02    0.27
   1  10  -1    0.23    0.20
   1  10  -1    0.22    0.20
   0 -10   1   -0.11    0.27
   0 -10  -1    0.13    0.25
   0 -10   1   -0.12    0.26
   0 -10  -1    0.13    0.25
   0  10  -1    0.00    0.30
   0  10   1    0.09    0.23
   0  10   1    0.11    0.20
   0  10  -1    0.07    0.18
   0  10   1   -0.06    0.30
   0  10  -1    0.10    0.21
  -1 -10  -1    0.77    0.34
   1 -10   1    1.00    0.28
   1 -10   1    1.36    0.38
   1 -10   1    0.40    0.32
   1 -10   1    0.54    0.36
  -1 -10  -1    0.48    0.32
  -1  10  -1    1.11    0.39
   1  10   1    0.93    0.29
   1  10   1    0.67    0.30
  -1  10  -1    0.93    0.27
   1  10   1    0.69    0.35
  -1  10  -1    0.97    0.30
   2 -10   1    4.97    0.87
  -2 -10  -1    4.38    0.87
   2 -10   1    4.69    0.76
  -2 -10  -1    4.03    0.84
   2 -10   1    3.63    0.79
   2 -10   1    4.06    0.89
   2  10   1    4.06    0.85
  -2  10  -1    3.06    0.88
   2  10   1    4.50    0.76
   2  10   1    4.13    0.78
  -2  10  -1    3.85    0.78
  -2  10  -1    4.28    0.74
   3 -10   1    2.78    0.62
  -3 -10  -1    2.67    0.61
   3 -10   1    3.12    0.66
   3 -10   1    2.79    0.58
  -3 -10  -1    2.21    0.63
   3 -10   1    3.11    0.55
  -3  10  -1    3.02    0.51
  -3  10  -1    1.46    0.65
   3  10   1    2.44    0.52
   3  10   1    2.78    0.61
  -3  10  -1    3.15    0.59
   3  10   1    2.25    0.55
   4 -10   1   30.04    4.42
   4 -10   1   27.39    3.99
   4 -10   1   23.70    4.29
  -4 -10  -1   31.74    4.17
  -4 -10  -1   24.00    4.33
   4  10   1   24.26    4.35
  -4  10  -1   19.87    4.41
  -4  10  -1   26.20    4.02
   4  10   1   19.31    3.87
   5 -10   1   -0.07    0.33
  -5 -10  -1    0.06    0.34
   5 -10   1   -0.12    0.22
   5 -10   1    0.01    0.35
  -5 -10  -1   -0.12    0.28
   5 -10   1    0.39    0.26
  -5  10  -1    0.43    0.27
   5  10   1    0.03    0.24
  -5  10  -1    0.14    0.42
   5  10   1   -0.21    0.21
   6 -10   1    0.00    0.37
   6 -10   1   -0.03    0.28
   6 -10   1    0.28    0.27
  -6 -10  -1    0.37    0.34
   6  10   1   -0.04    0.24
  -6  10  -1    0.55    0.43
   6  10   1   -0.12    0.24
   7 -10   1    0.18    0.31
   7 -10   1    0.57    0.31
  -7 -10  -1   -0.15    0.33
   7  10   1   -0.19    0.25
  -6 -11   1    4.92    0.94
   6 -11  -1    4.30    0.83
   6  11  -1    3.67    0.80
   5 -11  -1    1.02    0.40
  -5 -11   1    1.74    0.52
   5  11  -1    1.41    0.40
  -4 -11   1    1.19    0.42
   4 -11  -1    0.64    0.37
   4 -11  -1   -0.07    0.18
   4 -11  -1    0.76    0.31
   4  11  -1    0.46    0.26
  -4  11   1    0.77    0.51
  -4  11   1    0.17    0.30
   4  11  -1    0.34    0.28
  -3 -11   1    2.08    0.63
   3 -11  -1    1.98    0.48
   3 -11  -1    2.23    0.52
   3 -11  -1    1.35    0.52
  -3 -11   1    2.35    0.59
  -3  11   1    2.40    0.53
   3  11  -1    1.79    0.47
  -3  11   1    2.28    0.47
   3  11  -1    2.54    0.54
  -3  11   1    1.85    0.64
   2 -11  -1    0.17    0.29
  -2 -11   1   -0.02    0.32
   2 -11  -1   -0.20    0.26
  -2 -11   1   -0.49    0.28
  -2  11   1    0.06    0.25
   2  11  -1   -0.31    0.19
   2  11  -1    0.00    0.23
   2  11  -1   -0.18    0.20
  -2  11   1    0.20    0.37
  -2  11   1   -0.06    0.24
   1 -11  -1    0.77    0.35
  -1 -11   1    0.60    0.36
  -1 -11   1    0.81    0.37
   1 -11  -1    0.60    0.35
   1  11  -1    0.95    0.39
  -1  11   1    0.63    0.29
  -1  11   1    0.45    0.38
   1  11  -1    0.61    0.27
   1  11  -1    0.62    0.28
  -1  11   1    0.92    0.32
   0 -11  -1    0.07    0.27
   0 -11   1    0.16    0.31
   0 -11  -1    0.27    0.29
   0 -11   1   -0.11    0.26
   0  11  -1    0.27    0.32
   0  11   1    0.12    0.24
   0  11  -1    0.00    0.21
   0  11   1    0.08    0.25
   0  11  -1   -0.12    0.21
   0  11   1    0.22    0.33
   1 -11   1    1.43    0.42
  -1 -11  -1    0.14    0.32
   1 -11   1    1.08    0.36
  -1 -11  -1    1.38    0.39
  -1  11  -1    1.19    0.30
   1  11   1    0.67    0.39
  -1  11  -1    0.62    0.29
   1  11   1    0.75    0.30
  -1  11  -1    0.14    0.34
   1  11   1    0.23    0.27
   2 -11   1    4.91    0.91
  -2 -11  -1    4.07    0.97
   2 -11   1    5.42    0.99
  -2 -11  -1    5.59    0.95
   2  11   1    4.51    0.86
   2  11   1    3.59    0.94
  -2  11  -1    4.88    0.88
  -2  11  -1    3.28    0.98
   2  11   1    5.18    0.86
  -2  11  -1    5.28    0.84
   3 -11   1   -0.07    0.33
   3 -11   1    0.47    0.33
  -3 -11  -1    0.19    0.38
   3 -11   1    0.16    0.24
  -3 -11  -1    0.52    0.36
   3  11   1    0.98    0.31
  -3  11  -1    0.28    0.27
  -3  11  -1    0.15    0.38
   3  11   1    0.38    0.30
   4 -11   1    1.68    0.56
  -4 -11  -1    3.62    0.73
  -4  11  -1    2.98    0.65
  -4  11  -1    3.05    0.81
   4  11   1    3.79    0.70
   4  11   1    4.22    0.66
  -5 -11  -1    0.15    0.36
   5 -11   1    0.41    0.29
   5  11   1    0.10    0.25
   3 -12  -1    1.04    0.38
  -3 -12   1    1.08    0.42
   3  12  -1    0.55    0.30
   2 -12  -1   -0.21    0.29
  -2 -12   1    0.39    0.35
   2  12  -1    0.37    0.24
  -2  12   1    0.17    0.30
  -2  12   1   -0.08    0.23
  -1 -12   1    0.56    0.36
   1 -12  -1    0.20    0.33
  -1  12   1    0.24    0.27
   1  12  -1    0.66    0.27
  -1  12   1    0.76    0.32
   1  12  -1    0.30    0.24
   0 -12   1    0.30    0.35
   0 -12  -1    0.66    0.36
   0  12   1    0.43    0.28
   0  12  -1    0.69    0.29
   0  12   1    0.47    0.29
   0  12  -1    0.54    0.27
  -1 -12  -1    0.31    0.32
   1 -12   1    0.52    0.32
  -1  12  -1    0.10    0.24
  -1  12  -1    0.32    0.27
   1  12   1   -0.06    0.22
   1  12   1    0.55    0.31
  -2 -12  -1    0.64    0.37
   2 -12   1    0.61    0.36
  -2  12  -1    0.58    0.29
   2  12   1    0.47    0.29
  -2  12  -1    0.27    0.29
  -3 -12  -1    0.37    0.38
   3 -12   1    0.27    0.35
   3  12   1    0.57    0.29
  12   0  -2    0.36    0.32
  12   0  -2    0.14    0.30
  11   0  -2    0.25    0.27
 -11   0   2    0.90    0.55
  11   0  -2   -0.38    0.28
  11   0  -2    0.10    0.27
  10   0  -2    0.31    0.24
 -10   0   2    0.31    0.39
  10   0  -2   -0.01    0.21
  10   0  -2    0.04    0.25
 -10   0   2    0.45    0.42
  -9   0   2    0.45    0.38
   9   0  -2   -0.09    0.18
   9   0  -2   -0.13    0.22
  -9   0   2   -0.32    0.33
   9   0  -2   -0.15    0.10
  -9   0   2   -0.20    0.13
   9   0  -2   -0.03    0.21
  -8   0   2   39.23    6.49
   8   0  -2   45.49    6.49
  -8   0   2   48.97    8.17
   8   0  -2   40.79    6.31
  -8   0   2   34.83    7.16
   8   0  -2   42.19    6.50
   8   0  -2   42.85    6.65
   8   0  -2   36.64    7.00
   7   0  -2    0.20    0.16
   7   0  -2    0.00    0.16
   7   0  -2    0.08    0.15
  -7   0   2   -0.13    0.09
  -7   0   2    0.15    0.24
   7   0  -2   -0.11    0.09
   7   0  -2   -0.15    0.12
  -7   0   2    0.02    0.25
  -6   0   2    6.94    1.76
   6   0  -2    9.81    1.52
  -6   0   2   12.45    1.61
   6   0  -2    9.25    1.62
   6   0  -2   10.02    1.57
   6   0  -2    9.59    1.71
  -6   0   2    9.21    1.57
   6   0  -2    9.41    1.58
  -6   0   2   10.66    2.01
  -5   0   2   -0.35    0.09
   5   0  -2   -0.14    0.13
   5   0  -2    0.12    0.13
   5   0  -2   -0.06    0.07
  -5   0   2    0.09    0.10
  -5   0   2   -0.31    0.18
   5   0  -2   -0.05    0.10
   5   0  -2   -0.09    0.11
  -5   0   2   -0.15    0.15
   5   0  -2    0.04    0.09
   5   0  -2   -0.15    0.12
   4   0  -2   12.34    2.19
  -4   0   2   16.68    2.19
  -4   0   2   12.15    2.68
   4   0  -2   12.51    2.13
   4   0  -2   11.95    2.13
  -4   0   2   13.62    2.13
   4   0  -2   13.58    2.67
  -4   0   2   11.52    2.36
   4   0  -2   16.38    2.08
  -3   0   2   -0.06    0.09
   3   0  -2   -0.08    0.07
  -3   0   2   -0.05    0.12
  -3   0   2    0.09    0.08
   3   0  -2    0.00    0.08
   3   0  -2    0.08    0.07
  -3   0   2   -0.13    0.10
   3   0  -2   -0.09    0.09
   3   0  -2   -0.09    0.09
  -3   0   2    0.07    0.07
   3   0  -2   -0.04    0.11
   3   0  -2   -0.12    0.08
   3   0  -2    0.08    0.10
  -3   0   2    0.09    0.12
   2   0  -2   91.44   14.20
   2   0  -2   88.39   13.94
  -2   0   2   85.57   13.12
  -2   0   2   98.02   14.27
   2   0  -2   79.93   13.90
  -2   0   2   94.53   14.96
  -2   0   2   93.91   13.90
  -2   0   2   92.07   13.94
  -2   0   2  104.62   14.21
  -2   0   2   77.92   15.19
  -2   0   2   81.85   17.31
   2   0  -2   82.17   17.30
   1   0  -2   -0.02    0.04
   1   0  -2    0.03    0.06
   1   0  -2   -0.03    0.05
  -1   0   2    0.10    0.08
  -1   0   2    0.00    0.05
   1   0  -2   -0.02    0.06
  -1   0   2    0.03    0.08
  -1   0   2    0.04    0.07
  -1   0   2    0.01    0.08
   1   0  -2    0.04    0.05
   1   0  -2   -0.01    0.06
  -1   0   2   -0.10    0.05
  -1   0   2    0.10    0.06
   1   0  -2   -0.04    0.05
  -1   0   2    0.03    0.06
   0   0  -2   35.85    6.09
   0   0  -2   31.10    5.79
   0   0   2   40.98    5.69
   0   0  -2   35.84    5.53
   0   0   2   35.97    6.09
   0   0   2   42.00    5.67
   0   0  -2   34.52    5.67
   0   0   2   34.56    5.79
   1   0   2    0.00    0.08
   1   0   2   -0.04    0.05
   1   0   2   -0.13    0.09
  -1   0  -2   -0.12    0.05
   1   0   2   -0.05    0.07
   1   0   2   -0.07    0.06
   1   0   2   -0.13    0.06
  -1   0  -2   -0.02    0.07
  -1   0  -2   -0.11    0.06
  -1   0  -2   -0.06    0.08
   1   0   2   -0.01    0.05
  -1   0  -2   -0.12    0.04
   1   0   2    0.02    0.08
   2   0   2    0.45    0.12
  -2   0  -2    0.69    0.15
  -2   0  -2    0.32    0.15
  -2   0  -2    0.44    0.11
  -2   0  -2    0.43    0.15
   2   0   2    0.66    0.15
   2   0   2    0.65    0.15
   2   0   2    0.41    0.12
  -2   0  -2    0.55    0.15
  -2   0  -2    0.32    0.12
   2   0   2    0.94    0.18
  -2   0  -2    0.74    0.21
   2   0   2    0.64    0.20
   2   0   2    0.75    0.16
   3   0   2   -0.09    0.10
  -3   0  -2    0.08    0.10
  -3   0  -2    0.25    0.07
  -3   0  -2    0.07    0.12
   3   0   2   -0.10    0.09
   3   0   2   -0.12    0.05
   3   0   2   -0.09    0.09
   3   0   2   -0.03    0.11
   3   0   2    0.00    0.12
   3   0   2    0.13    0.11
   3   0   2    0.09    0.07
  -3   0  -2    0.12    0.08
  -3   0  -2   -0.08    0.14
   4   0   2   74.34   12.35
  -4   0  -2   73.81   15.03
  -4   0  -2   68.75   13.19
   4   0   2   89.59   13.20
  -4   0  -2   66.33   12.09
   4   0   2   80.66   12.99
   4   0   2   73.27   12.32
   4   0   2   78.91   12.06
   4   0   2   81.75   11.75
   4   0   2   79.07   12.09
   4   0   2   88.60   12.99
   4   0   2   75.30   15.02
  -5   0  -2   -0.10    0.17
   5   0   2    0.06    0.14
  -5   0  -2   -0.17    0.13
  -5   0  -2    0.04    0.10
   5   0   2    0.01    0.08
   5   0   2    0.01    0.06
   5   0   2   -0.05    0.10
   5   0   2    0.09    0.13
   5   0   2    0.30    0.15
  -5   0  -2   -0.10    0.07
   6   0   2   17.54    3.07
   6   0   2   15.36    3.07
  -6   0  -2   21.45    3.59
   6   0   2   20.83    2.85
  -6   0  -2   16.57    3.14
   6   0   2   18.33    2.84
  -6   0  -2   16.52    2.83
   6   0   2   17.74    2.91
   6   0   2   18.59    2.74
   7   0   2   -0.16    0.16
   7   0   2   -0.04    0.17
  -7   0  -2    0.01    0.13
   7   0   2    0.18    0.19
   7   0   2    0.02    0.10
  -7   0  -2   -0.25    0.26
  -7   0  -2    0.00    0.21
   8   0   2    2.09    0.48
   8   0   2    2.23    0.43
  -8   0  -2    1.99    0.40
  -8   0  -2    2.11    0.62
  -8   0  -2    1.74    0.52
   8   0   2    1.71    0.34
   8   0   2    2.18    0.44
  -9   0  -2   -0.08    0.35
   9   0   2   -0.25    0.20
   9   0   2    0.05    0.21
  -9   0  -2   -0.45    0.28
  -9   0  -2    0.00    0.17
   9   0   2   -0.62    0.19
  10   0   2   10.20    1.49
  10   0   2    6.32    1.57
 -10   0  -2    6.76    1.68
 -10   0  -2   10.72    1.96
  10   0   2   10.14    1.53
  11   0   2    0.10    0.29
 -11   0  -2   -0.06    0.57
  11   0   2    0.26    0.28
 -11   0  -2   -0.43    0.36
  12  -1  -2   -0.09    0.26
  12  -1  -2   -0.10    0.29
  12   1  -2    0.27    0.30
  12   1  -2    0.14    0.33
  11  -1  -2    0.13    0.25
 -11  -1   2    0.39    0.49
 -11  -1   2   -0.05    0.50
  11  -1  -2   -0.25    0.26
  11  -1  -2    0.21    0.29
 -11   1   2    1.02    0.53
  11   1  -2    0.41    0.30
 -11   1   2    1.32    0.54
  11   1  -2   -0.16    0.27
  11   1  -2   -0.15    0.25
 -10  -1   2    1.60    0.56
  10  -1  -2    1.59    0.37
  10  -1  -2    0.84    0.33
 -10  -1   2    1.39    0.55
  10  -1  -2    0.68    0.31
  10   1  -2    1.21    0.35
  10   1  -2    1.05    0.32
 -10   1   2    1.04    0.51
 -10   1   2    1.13    0.50
  10   1  -2    0.70    0.31
   9  -1  -2   -0.13    0.21
  -9  -1   2    0.15    0.38
   9  -1  -2   -0.04    0.19
   9  -1  -2   -0.33    0.21
  -9  -1   2    0.27    0.36
   9   1  -2    0.00    0.21
   9   1  -2    0.26    0.13
   9   1  -2   -0.18    0.18
  -9   1   2   -0.43    0.31
  -9   1   2   -0.12    0.15
  -9   1   2    0.15    0.32
   9   1  -2   -0.05    0.18
   8  -1  -2    0.31    0.22
   8  -1  -2    0.17    0.23
  -8  -1   2    0.26    0.36
   8  -1  -2    0.34    0.20
  -8  -1   2    0.02    0.12
   8  -1  -2    0.73    0.13
  -8  -1   2    0.61    0.21
  -8  -1   2   -0.23    0.31
   8   1  -2    0.80    0.23
   8   1  -2    0.34    0.16
  -8   1   2    0.26    0.31
   8   1  -2    0.73    0.26
  -8   1   2    0.11    0.32
   8   1  -2    0.44    0.21
  -8   1   2    0.68    0.20
  -7  -1   2    0.03    0.08
  -7  -1   2    0.00    0.26
   7  -1  -2    0.16    0.09
   7  -1  -2    0.14    0.17
   7  -1  -2    0.04    0.15
   7  -1  -2   -0.09    0.17
  -7  -1   2    0.09    0.24
   7  -1  -2    0.03    0.15
  -7  -1   2    0.07    0.16
  -7   1   2   -0.19    0.12
   7   1  -2    0.11    0.10
   7   1  -2    0.01    0.17
   7   1  -2   -0.11    0.15
  -7   1   2    0.17    0.28
   7   1  -2    0.08    0.16
  -7   1   2   -0.12    0.23
   7   1  -2   -0.01    0.10
   6  -1  -2   25.50    4.42
   6  -1  -2   28.15    4.10
   6  -1  -2   25.66    4.19
  -6  -1   2   21.06    4.43
   6  -1  -2   25.31    4.10
  -6  -1   2   28.71    5.14
  -6  -1   2   24.16    4.53
   6  -1  -2   29.22    3.97
   6   1  -2   26.66    4.09
   6   1  -2   25.69    4.18
  -6   1   2   25.53    5.13
   6   1  -2   26.78    4.08
   6   1  -2   23.33    4.41
  -6   1   2   22.49    4.51
  -6   1   2   27.78    4.11
   6   1  -2   26.32    3.98
   5  -1  -2    0.20    0.14
   5  -1  -2   -0.03    0.11
  -5  -1   2    0.21    0.19
  -5  -1   2    0.09    0.21
   5  -1  -2    0.00    0.13
   5  -1  -2    0.16    0.08
  -5  -1   2    0.13    0.13
  -5  -1   2    0.26    0.18
   5  -1  -2    0.18    0.13
   5  -1  -2    0.56    0.16
   5   1  -2    0.12    0.13
  -5   1   2    0.29    0.21
   5   1  -2    0.10    0.10
   5   1  -2   -0.09    0.11
  -5   1   2    0.07    0.17
   5   1  -2    0.20    0.15
  -5   1   2    0.01    0.13
   4  -1  -2    0.11    0.11
   4  -1  -2    0.02    0.12
  -4  -1   2   -0.04    0.15
   4  -1  -2    0.19    0.10
   4  -1  -2    0.01    0.11
  -4  -1   2    0.13    0.11
   4  -1  -2    0.19    0.07
   4  -1  -2    0.07    0.11
   4  -1  -2    0.07    0.12
   4  -1  -2   -0.06    0.11
  -4  -1   2   -0.15    0.13
  -4  -1   2   -0.01    0.12
  -4   1   2    0.01    0.15
   4   1  -2    0.14    0.11
  -4   1   2    0.07    0.10
   4   1  -2    0.34    0.15
   4   1  -2    0.03    0.08
   4   1  -2    0.09    0.10
   4   1  -2    0.33    0.13
   4   1  -2    0.00    0.11
  -4   1   2    0.09    0.15
   3  -1  -2    0.55    0.14
   3  -1  -2    0.40    0.14
  -3  -1   2    0.38    0.15
   3  -1  -2    0.42    0.15
  -3  -1   2    0.07    0.10
   3  -1  -2    0.47    0.13
   3  -1  -2    0.85    0.17
   3  -1  -2    0.25    0.12
  -3  -1   2    0.38    0.12
   3  -1  -2    0.65    0.11
  -3  -1   2    0.45    0.17
  -3  -1   2    0.49    0.11
   3  -1  -2    0.93    0.13
  -3  -1   2    0.45    0.19
   3  -1  -2    0.80    0.15
   3   1  -2    0.64    0.15
   3   1  -2    0.36    0.11
   3   1  -2    0.59    0.10
  -3   1   2    0.68    0.15
   3   1  -2    0.18    0.15
  -3   1   2    0.47    0.11
  -3   1   2    0.46    0.14
   3   1  -2    0.49    0.12
  -3   1   2    0.09    0.16
   3   1  -2    0.25    0.12
  -3   1   2    0.35    0.11
  -3   1   2    0.68    0.13
   3   1  -2    0.51    0.14
  -3   1   2    0.23    0.15
  -2  -1   2  919.20  148.06
  -2  -1   2  976.88  129.99
  -2  -1   2  931.87  137.64
  -2  -1   2  976.54  140.59
   2  -1  -2  758.55  140.58
  -2  -1   2  939.87  151.09
   2  -1  -2  830.42  171.34
  -2  -1   2  814.95  171.34
   2  -1  -2  845.46  138.07
  -2  -1   2  979.63  141.33
   2   1  -2  966.15  148.04
  -2   1   2  858.41  138.08
  -2   1   2  876.28  150.47
   2   1  -2  937.25  134.32
   2   1  -2  795.20  140.57
  -2   1   2  926.40  137.65
   2   1  -2  956.82  130.00
  -2   1   2  827.26  148.09
   2   1  -2  863.98  137.63
   2   1  -2  812.67  171.34
  -2   1   2  809.59  171.34
  -1  -1   2   76.43   11.79
  -1  -1   2   67.49   10.90
   1  -1  -2   79.55   11.58
   1  -1  -2   70.24   11.55
  -1  -1   2   72.14   12.61
  -1  -1   2   83.36   11.86
   1  -1  -2   80.39   11.85
  -1  -1   2   73.07   11.54
  -1  -1   2   71.53   11.26
   1  -1  -2   76.08   11.79
   1  -1  -2   79.67   12.41
  -1   1   2   76.49   11.55
  -1   1   2   72.08   14.36
   1   1  -2   64.42   11.78
   1   1  -2   75.29   11.54
   1   1  -2   72.93   11.57
   1   1  -2   71.78   12.41
  -1   1   2   68.42   11.85
  -1   1   2   79.01   11.58
   0  -1  -2   84.68   13.80
   0  -1   2   88.69   13.03
   0  -1   2   89.58   15.07
   0  -1   2   91.66   14.17
   0  -1  -2   80.93   15.07
   0  -1   2   77.90   13.80
   0  -1   2   97.36   13.46
   0  -1  -2   78.07   14.16
   0  -1  -2   97.52   13.85
   0  -1   2   91.42   14.09
   0  -1   2   89.07   14.84
   0   1  -2   85.82   13.80
   0   1  -2   85.92   15.07
   0   1   2   85.64   14.83
   0   1   2   83.20   15.07
   0   1  -2   88.50   13.84
   0   1  -2   80.48   14.09
   0   1   2  101.17   13.80
   0   1   2   96.01   13.85
   0   1  -2   95.71   15.15
   0   1   2   77.20   14.16
   0   1  -2   94.56   13.46
   0   1  -2  101.08   13.03
  -1  -1  -2   11.79    1.80
   1  -1   2    9.76    1.71
   1  -1   2    9.66    1.68
   1  -1   2   11.04    1.68
   1  -1   2   12.10    1.80
   1  -1   2    8.78    2.08
   1  -1   2    9.86    1.83
  -1  -1  -2   10.34    1.71
   1  -1   2   11.55    1.58
  -1  -1  -2    9.83    2.08
   1  -1   2    9.50    1.67
  -1  -1  -2   10.91    1.68
   1   1   2   12.07    1.71
  -1   1  -2    9.43    1.62
   1   1   2   11.80    1.80
  -1   1  -2   10.27    1.68
   1   1   2   12.85    1.67
   1   1   2   12.09    1.68
  -1   1  -2   11.79    1.58
  -1   1  -2    9.12    1.67
  -1   1  -2    8.69    1.83
   1   1   2   11.40    1.72
  -1   1  -2    9.74    1.71
  -1   1  -2    9.56    1.80
   2  -1   2  220.06   30.26
  -2  -1  -2  197.18   37.66
  -2  -1  -2  175.75   30.89
  -2  -1  -2  199.71   33.06
  -2  -1  -2  195.38   32.54
   2  -1   2  205.40   30.27
   2  -1   2  205.04   28.56
   2  -1   2  186.14   30.34
  -2  -1  -2  185.73   30.34
  -2   1  -2  222.36   37.68
   2   1   2  219.80   30.25
   2   1   2  188.04   30.34
   2   1   2  171.29   37.65
  -2   1  -2  184.22   32.54
   2   1   2  192.09   31.05
  -2   1  -2  176.69   30.34
  -2   1  -2  201.63   28.56
  -2   1  -2  176.99   33.05
   3  -1   2   34.83    7.49
  -3  -1  -2   32.85    6.02
  -3  -1  -2   35.54    6.48
   3  -1   2   39.54    6.03
   3  -1   2   39.96    5.66
  -3  -1  -2   35.54    6.16
  -3  -1  -2   37.30    6.59
  -3  -1  -2   39.83    7.49
   3  -1   2   39.34    6.59
   3  -1   2   39.72    6.15
   3  -1   2   37.03    6.02
   3   1   2   39.75    7.49
   3   1   2   44.80    6.48
   3   1   2   40.77    6.02
  -3   1  -2   39.86    6.03
   3   1   2   37.90    6.01
   3   1   2   45.16    5.87
   3   1   2   37.48    6.14
  -3   1  -2   39.49    7.50
  -3   1  -2   32.72    6.47
   4  -1   2   31.24    4.51
   4  -1   2   28.93    4.91
  -4  -1  -2   23.69    4.49
   4  -1   2   27.82    4.60
  -4  -1  -2   25.58    4.59
   4  -1   2   29.59    5.61
   4  -1   2   31.09    4.22
  -4  -1  -2   33.12    5.62
  -4  -1  -2   25.71    4.93
   4  -1   2   26.56    4.50
   4   1   2   32.56    4.86
   4   1   2   28.41    4.92
   4   1   2   31.03    4.38
  -4   1  -2   27.70    4.50
   4   1   2   28.68    4.49
   4   1   2   31.79    4.59
  -4   1  -2   27.36    5.61
   4   1   2   27.16    4.85
   4   1   2   31.42    4.50
   4   1   2   29.05    5.60
  -4   1  -2   23.52    4.92
  -5  -1  -2   10.05    1.73
   5  -1   2    7.85    1.40
  -5  -1  -2    6.43    1.37
  -5  -1  -2    8.79    1.53
   5  -1   2    8.27    1.25
  -5  -1  -2    7.81    1.35
   5  -1   2    9.12    1.47
   5  -1   2    9.13    1.49
   5  -1   2    8.06    1.37
   5  -1   2    9.12    1.37
   5   1   2    9.11    1.35
   5   1   2    9.76    1.32
  -5   1  -2    5.80    1.49
  -5   1  -2    8.42    1.36
   5   1   2    8.29    1.39
   5   1   2    9.41    1.49
   5   1   2    8.32    1.36
  -5   1  -2    9.00    1.73
   6  -1   2   10.42    1.52
   6  -1   2    8.58    1.55
  -6  -1  -2    8.25    1.69
  -6  -1  -2   11.42    1.94
  -6  -1  -2    7.57    1.51
   6  -1   2    9.12    1.64
   6  -1   2    9.00    1.61
   6   1   2   10.67    1.45
  -6   1  -2    7.80    1.68
  -6   1  -2    9.17    1.50
   6   1   2    8.99    1.54
  -6   1  -2   10.03    1.92
   6   1   2    9.31    1.49
   6   1   2    9.39    1.64
   6   1   2   10.54    1.51
   7  -1   2    1.74    0.45
   7  -1   2    2.95    0.45
  -7  -1  -2    2.65    0.61
   7  -1   2    2.44    0.40
  -7  -1  -2    1.44    0.38
   7  -1   2    2.20    0.45
  -7  -1  -2    2.62    0.55
  -7  -1  -2    1.67    0.38
  -7   1  -2    1.71    0.56
   7   1   2    2.30    0.41
  -7   1  -2    1.70    0.39
   7   1   2    1.36    0.44
  -7   1  -2    1.67    0.49
   7   1   2    2.31    0.37
   7   1   2    2.55    0.44
   8  -1   2   27.57    5.41
  -8  -1  -2   28.42    5.02
   8  -1   2   34.77    5.03
   8  -1   2   35.74    5.15
  -8  -1  -2   26.57    5.54
  -8   1  -2   35.49    6.33
  -8   1  -2   32.82    5.03
   8   1   2   35.48    5.14
   8   1   2   27.43    5.41
   8   1   2   38.75    5.03
   8   1   2   31.19    4.86
  -8   1  -2   27.13    5.53
   9  -1   2    0.11    0.26
   9  -1   2    0.18    0.23
   9  -1   2    0.08    0.22
  -9  -1  -2   -0.01    0.33
  -9  -1  -2    0.24    0.18
  -9  -1  -2    0.44    0.42
   9   1   2    0.05    0.23
   9   1   2    0.11    0.22
  -9   1  -2    0.36    0.19
  -9   1  -2    0.01    0.29
   9   1   2    0.12    0.24
  -9   1  -2    0.26    0.40
  10  -1   2    0.36    0.27
  10  -1   2    0.28    0.27
  10  -1   2    0.39    0.30
 -10  -1  -2    1.03    0.50
 -10  -1  -2    0.32    0.39
  10   1   2    0.27    0.27
  10   1   2   -0.07    0.26
 -10   1  -2    0.39    0.24
 -10   1  -2    0.41    0.37
 -10   1  -2   -0.18    0.45
  10   1   2    0.11    0.28
 -11  -1  -2    0.70    0.48
  11  -1   2    0.15    0.31
  11  -1   2    0.62    0.35
 -11  -1  -2    0.49    0.61
  11   1   2    0.61    0.32
 -11   1  -2   -0.01    0.41
  11   1   2   -0.44    0.29
  12  -2  -2    1.50    0.49
  12  -2  -2    1.70    0.51
  12   2  -2    2.27    0.52
 -11  -2   2    0.84    0.56
  11  -2  -2    0.26    0.30
  11  -2  -2    0.07    0.31
 -11  -2   2    0.47    0.59
  11  -2  -2    0.60    0.30
  11   2  -2    0.14    0.27
 -11   2   2    0.06    0.48
 -11   2   2    1.57    0.57
  11   2  -2    0.20    0.29
 -10  -2   2   -0.19    0.40
 -10  -2   2    0.44    0.47
  10  -2  -2    0.74    0.30
  10  -2  -2    0.18    0.22
  10  -2  -2    0.70    0.31
 -10   2   2   -0.15    0.38
  10   2  -2    0.17    0.25
  10   2  -2    0.07    0.18
  10   2  -2    0.62    0.26
  10   2  -2    0.22    0.25
 -10   2   2    0.81    0.44
 -10   2   2    0.56    0.25
   9  -2  -2    6.00    1.13
  -9  -2   2    6.33    1.33
  -9  -2   2    8.84    1.50
   9  -2  -2    6.11    1.11
   9  -2  -2    5.67    1.18
  -9  -2   2    7.49    1.13
   9   2  -2    5.98    1.04
  -9   2   2    6.64    1.44
   9   2  -2    7.41    1.09
   9   2  -2    6.37    1.12
  -9   2   2    5.88    1.31
  -9   2   2    7.36    1.11
   9   2  -2    4.68    1.17
   8  -2  -2    3.40    0.58
  -8  -2   2    1.81    0.63
   8  -2  -2    2.37    0.59
   8  -2  -2    2.69    0.58
  -8  -2   2    3.71    0.58
  -8  -2   2    3.63    0.80
  -8  -2   2    2.26    0.70
   8   2  -2    3.17    0.54
  -8   2   2    3.35    0.77
   8   2  -2    2.68    0.60
  -8   2   2    3.42    0.72
  -8   2   2    3.19    0.56
   8   2  -2    3.09    0.52
   8   2  -2    2.59    0.56
  -7  -2   2   -0.01    0.28
   7  -2  -2   -0.12    0.17
  -7  -2   2   -0.09    0.17
  -7  -2   2   -0.08    0.21
   7  -2  -2   -0.07    0.17
  -7  -2   2   -0.17    0.24
   7  -2  -2    0.18    0.17
   7   2  -2    0.10    0.14
  -7   2   2   -0.09    0.16
  -7   2   2    0.08    0.26
  -7   2   2    0.11    0.28
   7   2  -2    0.05    0.13
   7   2  -2   -0.11    0.16
   6  -2  -2    1.33    0.29
  -6  -2   2    1.45    0.31
  -6  -2   2    1.67    0.42
   6  -2  -2    1.12    0.29
   6  -2  -2    1.74    0.32
  -6  -2   2    0.71    0.32
  -6  -2   2    1.19    0.38
  -6   2   2    1.35    0.39
   6   2  -2    1.50    0.26
   6   2  -2    1.29    0.22
  -6   2   2    1.65    0.39
   6   2  -2    0.91    0.27
  -6   2   2    1.05    0.27
   6   2  -2    1.13    0.25
  -5  -2   2   29.56    4.12
  -5  -2   2   28.97    5.02
   5  -2  -2   24.47    4.01
  -5  -2   2   22.09    4.33
   5  -2  -2   24.62    4.31
  -5  -2   2   21.14    4.42
   5  -2  -2   23.61    4.01
   5  -2  -2   21.57    4.09
   5  -2  -2   29.46    3.88
   5   2  -2   25.69    3.90
  -5   2   2   19.96    4.40
   5   2  -2   31.19    4.34
   5   2  -2   23.52    4.08
  -5   2   2   23.69    4.33
  -5   2   2   27.39    5.01
   5   2  -2   23.54    3.98
  -5   2   2   27.98    4.03
   5   2  -2   25.46    3.76
  -5   2   2   28.24    4.37
   4  -2  -2    1.80    0.28
   4  -2  -2    2.29    0.35
  -4  -2   2    1.01    0.28
  -4  -2   2    1.45    0.32
   4  -2  -2    1.25    0.30
  -4  -2   2    1.36    0.24
   4  -2  -2    0.96    0.25
  -4  -2   2    1.02    0.26
  -4  -2   2    1.19    0.22
  -4  -2   2    1.06    0.32
   4  -2  -2    1.10    0.26
   4  -2  -2    1.09    0.25
   4   2  -2    1.26    0.24
   4   2  -2    1.67    0.30
  -4   2   2    0.98    0.25
  -4   2   2    1.43    0.21
  -4   2   2    1.04    0.25
   4   2  -2    1.35    0.22
   4   2  -2    1.26    0.31
   4   2  -2    1.72    0.29
  -4   2   2    1.16    0.28
  -4   2   2    1.45    0.33
   4   2  -2    0.97    0.21
  -4   2   2    1.00    0.30
   4   2  -2    1.02    0.23
   4   2  -2    0.94    0.24
   3  -2  -2   52.41    9.01
   3  -2  -2   50.24    9.17
   3  -2  -2   59.28   11.18
  -3  -2   2   59.37    8.48
  -3  -2   2   53.45    9.83
  -3  -2   2   66.94    8.97
  -3  -2   2   60.70   11.19
  -3  -2   2   60.69    9.23
  -3  -2   2   58.34    9.85
   3  -2  -2   51.56    8.98
  -3  -2   2   54.84    9.67
   3   2  -2   63.07    9.84
  -3   2   2   51.71    9.67
  -3   2   2   63.98    9.85
   3   2  -2   57.96    8.47
   3   2  -2   61.17    8.77
   3   2  -2   55.64    9.16
  -3   2   2   55.72    8.47
  -3   2   2   49.61    9.83
  -3   2   2   58.99   11.18
   3   2  -2   56.47   11.18
   3   2  -2   54.10    8.96
  -3   2   2   55.85    9.01
   3   2  -2   68.04    9.82
   2  -2  -2  121.31   17.35
   2  -2  -2  100.97   16.91
   2  -2  -2  125.06   18.18
   2  -2  -2   94.93   16.96
  -2  -2   2   98.36   21.04
   2  -2  -2  107.19   17.27
  -2  -2   2  115.53   15.97
  -2  -2   2   94.37   18.19
   2  -2  -2  102.06   21.03
  -2  -2   2  113.47   17.26
  -2  -2   2  120.47   17.37
  -2  -2   2  119.68   18.56
   2   2  -2   94.10   21.04
   2   2  -2  118.94   18.19
  -2   2   2   96.62   18.48
   2   2  -2  122.44   16.50
   2   2  -2  123.79   15.96
   2   2  -2  105.43   17.26
   2   2  -2  116.41   18.47
  -2   2   2   98.96   16.96
   2   2  -2  119.04   18.55
  -2   2   2  100.99   21.04
  -2   2   2   99.65   18.55
  -2   2   2   97.73   18.18
  -1  -2   2  209.53   33.58
   1  -2  -2  207.30   40.70
   1  -2  -2  217.03   32.71
  -1  -2   2  215.41   30.89
   1  -2  -2  213.66   35.17
  -1  -2   2  199.21   35.90
   1  -2  -2  208.91   32.82
   1  -2  -2  194.74   33.57
  -1  -2   2  226.12   33.40
  -1  -2   2  189.68   35.73
  -1  -2   2  210.29   32.80
   1  -2  -2  238.97   35.74
   1   2  -2  188.11   35.73
   1   2  -2  213.67   33.40
   1   2  -2  225.33   30.89
  -1   2   2  199.15   40.70
  -1   2   2  214.95   32.82
  -1   2   2  199.04   35.74
   1   2  -2  182.45   35.17
   1   2  -2  228.92   35.90
   1   2  -2  224.09   31.92
   1   2  -2  221.89   32.80
   0  -2   2  148.71   27.89
   0  -2   2  157.99   28.46
   0  -2  -2  186.94   26.02
   0  -2   2  159.66   25.93
   0  -2   2  170.34   26.62
   0  -2  -2  163.26   26.48
   0  -2  -2  172.62   28.33
   0  -2   2  172.12   28.33
   0  -2   2  161.32   26.48
   0  -2   2  165.74   25.93
   0  -2  -2  163.93   26.62
   0  -2   2  170.29   26.01
   0  -2   2  162.94   24.49
   0   2   2  185.44   25.93
   0   2  -2  181.34   24.49
   0   2  -2  184.54   26.01
   0   2  -2  187.33   25.30
   0   2  -2  144.87   28.32
   0   2   2  174.51   26.02
   0   2   2  148.04   28.33
   0   2  -2  165.96   26.48
   0   2   2  142.55   27.88
   1  -2   2    0.03    0.09
  -1  -2  -2    0.01    0.10
  -1  -2  -2   -0.11    0.10
   1  -2   2    0.06    0.10
  -1  -2  -2    0.06    0.08
  -1  -2  -2   -0.02    0.11
   1  -2   2    0.13    0.10
   1  -2   2   -0.05    0.12
  -1  -2  -2    0.06    0.09
  -1  -2  -2    0.08    0.11
   1  -2   2   -0.03    0.11
   1  -2   2    0.15    0.10
   1  -2   2    0.01    0.08
  -1  -2  -2    0.03    0.09
   1  -2   2    0.01    0.09
   1  -2   2    0.17    0.14
  -1   2  -2    0.13    0.08
   1   2   2    0.16    0.09
   1   2   2   -0.06    0.09
   1   2   2    0.22    0.10
   1   2   2    0.14    0.08
  -1   2  -2    0.15    0.09
  -1   2  -2    0.01    0.13
  -1   2  -2   -0.01    0.09
  -1   2  -2    0.00    0.06
   1   2   2    0.12    0.09
  -1   2  -2    0.02    0.09
  -1   2  -2    0.05    0.09
  -1   2  -2   -0.07    0.09
   1   2   2    0.10    0.08
  -1   2  -2   -0.01    0.08
  -2  -2  -2   15.07    2.82
   2  -2   2   19.75    2.89
   2  -2   2   15.87    3.52
   2  -2   2   17.23    2.66
  -2  -2  -2   15.80    2.90
   2  -2   2   17.76    2.89
  -2  -2  -2   16.59    2.88
   2  -2   2   18.04    2.84
   2  -2   2   17.45    2.83
  -2  -2  -2   15.32    3.04
  -2  -2  -2   18.54    3.52
   2  -2   2   21.11    3.05
   2  -2   2   15.31    3.10
   2   2   2   20.02    2.84
  -2   2  -2   16.33    2.83
   2   2   2   20.92    2.84
  -2   2  -2   17.91    3.11
   2   2   2   20.23    3.05
  -2   2  -2   19.02    3.10
   2   2   2   18.70    3.51
   2   2   2   19.81    2.88
   2   2   2   21.91    2.82
  -2   2  -2   14.80    3.04
  -2   2  -2   19.11    2.67
   2   2   2   17.57    3.09
   3  -2   2   76.20   12.43
   3  -2   2   83.30   12.17
   3  -2   2   76.76   12.20
   3  -2   2   86.72   15.15
  -3  -2  -2   73.92   13.09
  -3  -2  -2   83.48   15.14
   3  -2   2   74.49   13.34
  -3  -2  -2   70.61   12.47
  -3  -2  -2   68.96   12.15
  -3  -2  -2   77.40   13.31
   3  -2   2   83.01   11.47
  -3   2  -2   85.80   15.16
  -3   2  -2   79.05   12.20
   3   2   2   71.30   15.13
  -3   2  -2   87.08   13.34
  -3   2  -2   72.06   11.47
  -3   2  -2   70.33   13.09
   3   2   2   85.03   12.19
  -4  -2  -2    6.83    1.30
   4  -2   2    6.84    1.20
   4  -2   2    6.64    1.29
  -4  -2  -2    6.27    1.19
  -4  -2  -2    6.47    1.22
  -4  -2  -2    8.04    1.35
   4  -2   2    7.21    1.20
   4  -2   2   10.04    1.33
  -4  -2  -2    8.40    1.51
   4  -2   2    7.79    1.11
   4  -2   2    6.83    1.23
   4   2   2    7.97    1.17
   4   2   2    9.03    1.20
  -4   2  -2    6.29    1.32
  -4   2  -2    7.76    1.52
   4   2   2    7.95    1.22
   4   2   2    7.90    1.50
   4   2   2    8.11    1.31
  -4   2  -2    6.92    1.11
  -4   2  -2    7.84    1.20
   4   2   2    7.27    1.18
  -4   2  -2    5.87    1.30
   5  -2   2    3.79    0.65
  -5  -2  -2    2.92    0.71
   5  -2   2    3.74    0.55
  -5  -2  -2    3.85    0.70
  -5  -2  -2    2.77    0.60
   5  -2   2    3.30    0.64
   5  -2   2    3.56    0.68
  -5  -2  -2    3.65    0.79
  -5  -2  -2    3.45    0.62
   5  -2   2    3.17    0.62
   5   2   2    4.57    0.61
  -5   2  -2    4.19    0.81
   5   2   2    3.55    0.61
   5   2   2    3.79    0.62
  -5   2  -2    2.39    0.68
  -5   2  -2    4.03    0.62
   5   2   2    3.48    0.59
   6  -2   2   12.69    2.19
   6  -2   2   12.58    2.08
  -6  -2  -2   10.50    2.02
   6  -2   2   13.11    1.88
   6  -2   2   11.46    2.20
   6  -2   2   11.72    2.03
  -6  -2  -2   17.08    2.59
  -6  -2  -2   10.85    2.06
  -6  -2  -2   11.67    2.27
   6   2   2   12.90    1.89
   6   2   2   13.43    1.97
   6   2   2   12.79    2.01
  -6   2  -2   13.18    2.03
   6   2   2   14.14    2.02
  -6   2  -2   11.57    2.25
  -6   2  -2   12.04    2.56
   6   2   2   11.82    2.19
   6   2   2   14.30    2.07
  -7  -2  -2    0.32    0.31
   7  -2   2   -0.18    0.13
  -7  -2  -2   -0.12    0.13
   7  -2   2   -0.10    0.20
   7  -2   2    0.05    0.18
   7  -2   2    0.45    0.22
  -7  -2  -2    0.13    0.16
  -7  -2  -2    0.07    0.27
   7   2   2   -0.07    0.13
  -7   2  -2    0.06    0.15
  -7   2  -2   -0.05    0.28
   7   2   2   -0.01    0.15
   7   2   2   -0.04    0.13
  -7   2  -2    0.27    0.26
   7   2   2   -0.01    0.19
   7   2   2    0.01    0.16
   7   2   2    0.07    0.13
  -8  -2  -2   12.55    2.66
   8  -2   2   15.26    2.85
  -8  -2  -2   14.59    2.95
   8  -2   2   18.08    2.65
  -8  -2  -2   14.46    2.62
   8  -2   2   17.90    2.84
   8  -2   2   17.88    2.71
  -8   2  -2   16.14    2.64
   8   2   2   17.48    2.54
   8   2   2   20.34    2.63
  -8   2  -2   19.09    3.36
   8   2   2   19.62    2.70
  -8   2  -2   12.66    2.91
   8   2   2   13.94    2.84
   9  -2   2    1.18    0.33
  -9  -2  -2    0.00    0.38
  -9  -2  -2    0.94    0.50
   9  -2   2    0.74    0.30
   9  -2   2    1.13    0.31
   9   2   2    0.67    0.30
   9   2   2    1.37    0.30
   9   2   2    0.61    0.21
  -9   2  -2    0.71    0.26
  -9   2  -2    0.37    0.45
  -9   2  -2    0.22    0.36
   9   2   2    0.62    0.28
  10  -2   2    0.40    0.28
 -10  -2  -2   -0.24    0.39
  10  -2   2    0.20    0.27
  10  -2   2   -0.10    0.26
 -10  -2  -2    0.45    0.44
  10   2   2    0.09    0.25
 -10   2  -2    0.26    0.35
 -10   2  -2    0.18    0.24
  10   2   2   -0.26    0.22
 -10   2  -2   -0.15    0.41
  10   2   2    0.49    0.28
  11  -2   2    0.23    0.33
 -11  -2  -2    0.22    0.44
  11  -2   2   -0.28    0.26
 -11  -2  -2    0.22    0.59
 -11   2  -2    0.16    0.39
  11   2   2    0.01    0.29
  11   2   2   -0.10    0.29
  12  -3  -2   -0.09    0.31
  12  -3  -2   -0.02    0.29
  12   3  -2    0.17    0.32
 -11  -3   2   -0.07    0.54
 -11  -3   2    1.04    0.59
  11  -3  -2   -0.19    0.29
  11  -3  -2    0.43    0.32
  11   3  -2   -0.04    0.27
 -11   3   2    0.52    0.52
 -11   3   2   -0.10    0.50
  10  -3  -2    0.82    0.31
  10  -3  -2    0.68    0.31
  10  -3  -2    0.40    0.26
 -10  -3   2    1.50    0.56
 -10  -3   2    0.91    0.53
  10   3  -2    0.40    0.29
  10   3  -2    0.39    0.30
 -10   3   2    0.26    0.28
 -10   3   2    1.04    0.54
  10   3  -2    0.44    0.21
 -10   3   2    0.86    0.50
  -9  -3   2    5.47    0.90
  -9  -3   2    5.29    1.09
  -9  -3   2    4.43    1.02
   9  -3  -2    4.67    0.93
  -9  -3   2    7.08    1.22
   9  -3  -2    4.90    0.90
   9  -3  -2    5.62    0.89
   9   3  -2    5.36    0.87
  -9   3   2    5.12    0.88
   9   3  -2    3.54    0.79
  -9   3   2    5.11    1.16
   9   3  -2    5.63    0.84
  -9   3   2    4.02    1.01
   9   3  -2    3.36    0.90
  -8  -3   2    0.89    0.40
   8  -3  -2    0.70    0.26
  -8  -3   2    0.43    0.41
  -8  -3   2    0.70    0.28
   8  -3  -2    0.80    0.28
   8  -3  -2    0.06    0.25
  -8  -3   2    0.68    0.35
  -8   3   2    1.25    0.40
   8   3  -2    0.84    0.24
  -8   3   2    0.87    0.39
   8   3  -2    0.23    0.14
  -8   3   2    0.18    0.25
   8   3  -2    0.46    0.20
   8   3  -2    0.71    0.21
  -7  -3   2    3.89    0.60
  -7  -3   2    2.41    0.63
  -7  -3   2    3.88    0.76
   7  -3  -2    3.42    0.59
   7  -3  -2    2.55    0.59
  -7  -3   2    2.51    0.67
   7  -3  -2    3.00    0.56
   7   3  -2    2.59    0.54
  -7   3   2    3.41    0.57
   7   3  -2    2.89    0.47
  -7   3   2    3.09    0.72
  -7   3   2    3.28    0.68
   7   3  -2    2.78    0.51
   7   3  -2    3.11    0.52
  -7   3   2    2.38    0.55
  -6  -3   2    0.64    0.32
   6  -3  -2    1.22    0.30
   6  -3  -2    0.80    0.27
  -6  -3   2    0.46    0.34
   6  -3  -2    1.16    0.30
  -6  -3   2    1.32    0.41
  -6   3   2    1.29    0.30
   6   3  -2    1.43    0.27
  -6   3   2    1.11    0.36
  -6   3   2    1.62    0.40
   6   3  -2    1.50    0.25
  -6   3   2    1.06    0.27
   6   3  -2    1.45    0.26
   6   3  -2    1.12    0.22
  -5  -3   2    0.24    0.21
  -5  -3   2    0.17    0.17
  -5  -3   2    0.20    0.19
  -5  -3   2    0.04    0.11
   5  -3  -2   -0.13    0.13
  -5  -3   2   -0.10    0.18
   5  -3  -2   -0.18    0.13
   5  -3  -2   -0.10    0.13
  -5   3   2   -0.06    0.08
   5   3  -2    0.11    0.12
   5   3  -2    0.16    0.14
   5   3  -2   -0.04    0.12
  -5   3   2   -0.14    0.14
   5   3  -2   -0.03    0.09
  -5   3   2    0.34    0.21
  -5   3   2   -0.02    0.12
  -5   3   2   -0.09    0.17
   5   3  -2    0.11    0.10
  -5   3   2    0.10    0.17
   5   3  -2    0.18    0.09
   4  -3  -2   44.84    8.77
  -4  -3   2   51.35    6.66
  -4  -3   2   51.67    8.79
  -4  -3   2   37.43    7.59
   4  -3  -2   43.71    7.05
   4  -3  -2   41.51    7.07
  -4  -3   2   47.83    7.72
   4  -3  -2   41.77    7.20
  -4  -3   2   53.58    7.26
  -4   3   2   39.11    7.73
   4   3  -2   42.05    6.87
  -4   3   2   44.94    7.08
   4   3  -2   44.63    7.18
  -4   3   2   42.01    7.60
   4   3  -2   45.22    6.64
  -4   3   2   45.99    7.23
   4   3  -2   49.77    8.77
  -4   3   2   42.23    8.77
   4   3  -2   45.13    7.71
  -4   3   2   39.92    7.21
  -4   3   2   49.19    7.73
  -4   3   2   45.17    6.64
   4   3  -2   47.50    7.72
   3  -3  -2    8.45    1.19
   3  -3  -2    8.72    1.26
  -3  -3   2    7.38    1.22
  -3  -3   2    7.05    1.11
  -3  -3   2    7.12    1.28
  -3  -3   2    7.60    1.18
   3  -3  -2    7.10    1.44
   3  -3  -2    6.27    1.19
   3  -3  -2    5.92    1.17
  -3  -3   2    7.59    1.46
   3  -3  -2    5.82    1.17
  -3  -3   2    6.71    1.28
  -3   3   2    6.51    1.26
  -3   3   2    6.42    1.45
   3   3  -2    7.71    1.18
  -3   3   2    7.85    1.19
   3   3  -2    6.78    1.10
   3   3  -2    7.42    1.27
   3   3  -2    8.52    1.27
   3   3  -2    7.51    1.45
  -3   3   2    7.75    1.32
   3   3  -2    8.03    1.29
   3   3  -2    7.57    1.15
  -3   3   2    7.21    1.28
  -3   3   2    6.79    1.10
   2  -3  -2   46.57    7.66
  -2  -3   2   49.91    7.07
   2  -3  -2   51.36    7.64
   2  -3  -2   48.28    7.48
  -2  -3   2   49.90    7.69
   2  -3  -2   41.64    7.50
  -2  -3   2   52.27    7.48
  -2  -3   2   50.22    9.30
   2  -3  -2   51.51    8.04
  -2  -3   2   39.15    8.04
   2  -3  -2   47.90    9.29
  -2  -3   2   48.04    8.21
   2   3  -2   52.10    7.30
  -2   3   2   42.62    8.18
  -2   3   2   45.52    7.06
   2   3  -2   50.98    7.48
   2   3  -2   49.64    8.04
  -2   3   2   39.83    7.50
  -2   3   2   40.12    9.29
   2   3  -2   51.18    7.06
   2   3  -2   53.99    8.20
  -2   3   2   49.14    8.21
   2   3  -2   48.92    8.17
  -1  -3   2   28.91    5.74
  -1  -3   2   33.28    5.77
  -1  -3   2   30.54    5.40
   1  -3  -2   31.08    5.39
   1  -3  -2   36.51    5.36
   1  -3  -2   33.06    5.64
   1  -3  -2   35.09    5.74
  -1  -3   2   37.84    5.27
   1  -3  -2   36.02    5.28
  -1  -3   2   34.82    4.97
   1  -3  -2   33.39    5.25
  -1   3   2   34.01    5.28
  -1   3   2   26.97    5.74
  -1   3   2   35.80    5.36
   1   3  -2   37.09    5.77
   1   3  -2   29.75    5.65
  -1   3   2   36.20    5.25
   1   3  -2   33.97    5.13
   1   3  -2   36.47    5.26
  -1   3   2   34.93    5.77
   1   3  -2   34.95    4.96
  -1   3   2   34.00    4.96
   1   3  -2   27.60    5.73
   0  -3  -2   11.26    2.26
   0  -3   2   12.79    1.99
   0  -3   2   12.58    2.10
   0  -3  -2   13.67    2.10
   0  -3   2   14.84    2.31
   0  -3  -2   12.78    2.17
   0  -3  -2   14.55    2.12
   0  -3   2   11.95    2.14
   0  -3  -2   11.89    2.14
   0  -3   2   13.68    2.10
   0  -3   2   13.45    2.17
   0  -3  -2   13.54    2.31
   0  -3   2   10.82    2.31
   0  -3   2   15.53    2.12
   0   3   2   15.06    2.10
   0   3  -2   15.25    2.06
   0   3   2   13.56    2.26
   0   3   2   12.14    2.30
   0   3  -2   14.64    2.11
   0   3  -2   14.73    2.00
   0   3   2   11.96    2.32
   0   3   2   14.84    2.12
   0   3  -2   15.17    2.32
   0   3  -2   11.91    2.30
   0   3  -2   12.81    2.14
  -1  -3  -2  132.30   25.42
   1  -3   2  109.58   22.43
   1  -3   2  119.41   20.43
  -1  -3  -2  111.37   21.97
  -1  -3  -2  120.65   22.33
  -1  -3  -2  124.28   20.50
   1  -3   2  120.78   19.30
   1  -3   2  143.44   20.98
  -1  -3  -2  137.66   20.99
   1  -3   2  130.62   20.50
   1  -3   2  151.48   21.99
   1   3   2  124.19   22.33
  -1   3  -2  149.12   22.44
  -1   3  -2  143.15   19.93
  -1   3  -2  138.67   19.30
   1   3   2  138.61   20.50
   1   3   2  138.62   21.98
   2  -3   2   70.58   11.22
   2  -3   2   66.47   13.92
  -2  -3  -2   75.24   13.91
  -2  -3  -2   59.75   11.40
  -2  -3  -2   61.41   12.03
  -2  -3  -2   65.46   11.48
   2  -3   2   63.21   11.42
   2  -3   2   62.61   11.18
   2  -3   2   65.37   10.55
  -2  -3  -2   60.66   11.21
   2  -3   2   75.63   10.90
   2  -3   2   66.03   12.27
   2  -3   2   81.31   11.47
   2  -3   2   81.48   12.04
   2   3   2   80.62   12.03
   2   3   2   72.45   11.21
  -2   3  -2   84.05   11.48
  -2   3  -2   72.16   10.89
  -2   3  -2   81.33   12.28
  -2   3  -2   74.52   10.56
   2   3   2   81.00   11.41
  -2   3  -2   71.26   11.22
   2   3   2   75.75   12.22
   2   3   2   74.29   13.90
  -3  -3  -2   46.20    8.69
   3  -3   2   53.52    7.99
  -3  -3  -2   48.04    8.46
  -3  -3  -2   46.16    9.12
  -3  -3  -2   60.49   10.55
   3  -3   2   44.61    8.47
   3  -3   2   59.85    9.12
   3  -3   2   53.31    8.67
   3  -3   2   54.77    9.30
   3  -3   2   48.78    8.65
   3  -3   2   58.40   10.56
   3  -3   2   59.51    8.51
   3   3   2   62.49    8.50
   3   3   2   60.67   10.54
  -3   3  -2   53.96   10.56
  -3   3  -2   53.77    9.29
   3   3   2   55.08    8.64
  -3   3  -2   47.37    9.28
  -3   3  -2   55.67    8.00
   3   3   2   55.88    9.26
  -3   3  -2   57.32    8.68
   3   3   2   65.17    9.13
  -3   3  -2   52.58    8.50
   3   3   2   49.23    8.27
   4  -3   2   13.30    2.34
   4  -3   2   13.57    2.20
   4  -3   2   16.08    2.32
  -4  -3  -2   10.97    2.31
   4  -3   2   13.62    2.01
  -4  -3  -2   12.28    2.19
   4  -3   2   12.03    2.14
  -4  -3  -2   16.34    2.68
  -4   3  -2   12.66    2.15
   4   3   2   12.83    2.34
   4   3   2   12.37    2.01
   4   3   2   15.77    2.14
   4   3   2   13.77    2.13
   4   3   2   13.87    2.17
  -4   3  -2   10.53    2.00
  -4   3  -2   10.02    2.35
  -4   3  -2   14.09    2.69
   4   3   2   16.29    2.13
  -4   3  -2   13.59    2.34
   4   3   2   15.29    2.10
   4   3   2   13.68    2.66
   4   3   2   13.47    2.31
  -5  -3  -2    0.18    0.22
   5  -3   2    0.12    0.17
  -5  -3  -2   -0.06    0.18
   5  -3   2   -0.24    0.12
   5  -3   2    0.11    0.10
  -5  -3  -2   -0.03    0.10
   5  -3   2    0.21    0.16
  -5  -3  -2    0.39    0.19
   5  -3   2    0.23    0.16
  -5   3  -2    0.10    0.08
   5   3   2   -0.14    0.11
   5   3   2    0.01    0.13
   5   3   2    0.02    0.08
   5   3   2    0.20    0.13
  -5   3  -2    0.17    0.13
  -5   3  -2    0.19    0.18
   5   3   2    0.05    0.11
  -5   3  -2    0.04    0.21
   5   3   2    0.05    0.12
  -6  -3  -2    6.25    1.27
  -6  -3  -2    8.44    1.47
   6  -3   2    7.34    1.04
   6  -3   2    6.85    1.22
   6  -3   2    6.86    1.16
   6  -3   2    6.46    1.17
  -6  -3  -2    5.91    1.29
  -6  -3  -2    5.88    1.16
   6  -3   2    5.75    1.23
  -6   3  -2    5.94    1.28
   6   3   2    6.70    1.12
   6   3   2    5.97    1.10
   6   3   2    7.91    1.11
  -6   3  -2    7.55    1.47
   6   3   2    7.26    1.06
  -6   3  -2    6.28    1.14
   6   3   2    7.60    1.16
   6   3   2    8.67    1.13
   7  -3   2    2.02    0.45
  -7  -3  -2    2.82    0.62
  -7  -3  -2    1.97    0.53
   7  -3   2    1.67    0.43
  -7  -3  -2    1.62    0.50
   7  -3   2    2.22    0.43
  -7  -3  -2    2.03    0.43
   7  -3   2    1.46    0.46
   7   3   2    2.53    0.38
   7   3   2    2.30    0.40
   7   3   2    2.41    0.43
   7   3   2    1.53    0.37
   7   3   2    1.41    0.45
  -7   3  -2    2.18    0.43
  -7   3  -2    2.70    0.55
  -7   3  -2    2.07    0.59
   7   3   2    2.22    0.39
   7   3   2    2.30    0.41
  -8  -3  -2    0.74    0.32
   8  -3   2    1.38    0.32
  -8  -3  -2    1.02    0.46
   8  -3   2    1.39    0.36
   8  -3   2    1.92    0.41
   8  -3   2    1.68    0.38
  -8  -3  -2    2.06    0.53
   8   3   2    1.18    0.29
   8   3   2    1.04    0.37
  -8   3  -2    1.66    0.34
  -8   3  -2    0.72    0.45
   8   3   2    0.92    0.28
   8   3   2    1.39    0.32
   8   3   2    2.03    0.35
  -8   3  -2    1.36    0.45
  -9  -3  -2    0.74    0.40
   9  -3   2   -0.10    0.21
   9  -3   2   -0.51    0.20
  -9  -3  -2   -0.10    0.21
  -9  -3  -2   -0.09    0.43
   9  -3   2    0.13    0.27
   9   3   2    0.06    0.17
   9   3   2    0.28    0.24
   9   3   2    0.25    0.25
  -9   3  -2   -0.24    0.27
  -9   3  -2    0.43    0.41
   9   3   2    0.26    0.23
  -9   3  -2   -0.14    0.18
  10  -3   2    0.72    0.33
 -10  -3  -2    0.89    0.50
  10  -3   2    0.24    0.32
 -10  -3  -2    1.31    0.53
  10  -3   2    0.83    0.34
 -10   3  -2    0.11    0.49
  10   3   2    0.67    0.33
  10   3   2    1.02    0.32
 -10   3  -2    1.43    0.34
 -10   3  -2    0.54    0.42
  10   3   2    0.67    0.30
  11  -3   2   -0.21    0.31
 -11  -3  -2   -0.17    0.58
  11  -3   2    0.02    0.32
  11   3   2    0.11    0.31
 -11   3  -2    0.12    0.31
  11  -4  -2    2.38    0.53
  11  -4  -2    2.12    0.53
 -11  -4   2    3.16    0.88
  11   4  -2    2.20    0.52
 -11   4   2    1.80    0.74
  11   4  -2    1.61    0.42
  11   4  -2    2.56    0.52
 -11   4   2    1.98    0.50
 -11   4   2    0.68    0.67
  10  -4  -2    0.60    0.28
 -10  -4   2    0.19    0.34
  10  -4  -2    0.14    0.23
 -10  -4   2    0.45    0.50
  10  -4  -2   -0.11    0.25
 -10  -4   2    0.16    0.39
  10   4  -2    0.49    0.22
 -10   4   2    0.00    0.44
  10   4  -2    0.07    0.25
  10   4  -2    0.04    0.20
 -10   4   2   -0.35    0.35
  10   4  -2    0.02    0.25
 -10   4   2    0.12    0.27
  -9  -4   2    5.29    1.43
   9  -4  -2    7.59    1.33
  -9  -4   2   10.19    1.37
   9  -4  -2    8.07    1.31
   9  -4  -2    6.20    1.37
   9   4  -2    6.25    1.39
  -9   4   2   10.44    1.74
  -9   4   2    8.76    1.32
   9   4  -2    6.63    1.23
  -9   4   2    6.65    1.50
   9   4  -2    9.28    1.31
   8  -4  -2    1.07    0.36
   8  -4  -2    1.59    0.38
   8  -4  -2    1.11    0.34
  -8  -4   2    2.35    0.42
  -8  -4   2    2.09    0.57
  -8  -4   2    0.82    0.43
   8   4  -2    0.82    0.34
  -8   4   2    1.70    0.39
  -8   4   2    0.78    0.49
   8   4  -2    1.35    0.31
   8   4  -2    2.07    0.35
   8   4  -2    2.01    0.31
   8   4  -2    1.19    0.27
  -8   4   2    0.81    0.45
   7  -4  -2   -0.18    0.19
   7  -4  -2    0.12    0.17
  -7  -4   2   -0.13    0.26
   7  -4  -2    0.28    0.21
  -7  -4   2   -0.11    0.30
  -7  -4   2   -0.21    0.22
  -7   4   2   -0.52    0.16
  -7   4   2    0.09    0.22
   7   4  -2    0.15    0.15
   7   4  -2    0.00    0.12
  -7   4   2    0.47    0.31
   7   4  -2   -0.12    0.16
   7   4  -2   -0.05    0.12
   7   4  -2   -0.04    0.16
  -7   4   2   -0.01    0.28
   6  -4  -2   -0.29    0.16
  -6  -4   2    0.23    0.27
   6  -4  -2    0.14    0.16
   6  -4  -2    0.16    0.18
  -6  -4   2   -0.15    0.21
  -6  -4   2    0.10    0.23
   6   4  -2    0.10    0.15
  -6   4   2   -0.04    0.19
  -6   4   2    0.42    0.27
   6   4  -2    0.36    0.14
  -6   4   2    0.13    0.11
   6   4  -2    0.30    0.14
  -6   4   2   -0.11    0.24
   6   4  -2    0.27    0.15
  -6   4   2   -0.10    0.19
   6   4  -2    0.24    0.15
  -5  -4   2   19.58    3.32
  -5  -4   2   21.24    2.75
   5  -4  -2   15.81    2.83
   5  -4  -2   13.80    2.70
  -5  -4   2   13.28    2.86
   5  -4  -2   13.85    2.64
   5   4  -2   17.93    2.58
  -5   4   2   17.20    2.48
  -5   4   2   16.02    2.66
   5   4  -2   17.46    2.88
  -5   4   2   13.56    3.28
   5   4  -2   17.95    2.68
  -5   4   2   18.93    2.90
  -5   4   2   15.07    2.93
   5   4  -2   17.07    2.48
   5   4  -2   17.03    2.89
  -4  -4   2    3.15    0.60
  -4  -4   2    2.38    0.61
  -4  -4   2    3.75    0.54
  -4  -4   2    3.54    0.71
   4  -4  -2    3.31    0.68
   4  -4  -2    3.69    0.60
   4  -4  -2    2.90    0.57
  -4  -4   2    3.72    0.60
   4  -4  -2    3.10    0.56
   4  -4  -2    3.74    0.54
   4   4  -2    3.32    0.61
  -4   4   2    3.35    0.61
  -4   4   2    2.60    0.68
  -4   4   2    2.90    0.51
  -4   4   2    2.81    0.57
   4   4  -2    3.08    0.67
   4   4  -2    3.39    0.54
  -4   4   2    3.00    0.62
   4   4  -2    3.38    0.59
   4   4  -2    2.76    0.51
   4   4  -2    2.63    0.53
  -4   4   2    2.87    0.66
   3  -4  -2    0.07    0.12
  -3  -4   2    0.06    0.15
   3  -4  -2   -0.21    0.12
  -3  -4   2    0.12    0.14
  -3  -4   2    0.17    0.09
   3  -4  -2   -0.04    0.11
  -3  -4   2   -0.05    0.16
  -3  -4   2    0.04    0.08
   3  -4  -2   -0.08    0.13
   3  -4  -2    0.23    0.10
  -3  -4   2    0.28    0.16
  -3   4   2    0.04    0.14
  -3   4   2   -0.10    0.20
  -3   4   2    0.08    0.14
   3   4  -2    0.16    0.12
   3   4  -2    0.04    0.11
   3   4  -2    0.30    0.14
  -3   4   2    0.05    0.16
  -3   4   2   -0.10    0.11
   3   4  -2    0.12    0.11
   3   4  -2    0.21    0.07
   3   4  -2    0.14    0.13
  -3   4   2   -0.06    0.15
   2  -4  -2   28.78    4.48
  -2  -4   2   28.86    4.89
   2  -4  -2   27.73    4.57
   2  -4  -2   28.91    4.79
  -2  -4   2   30.46    4.22
   2  -4  -2   30.57    5.52
   2  -4  -2   31.68    4.88
  -2  -4   2   32.59    4.46
   2  -4  -2   28.23    4.46
  -2  -4   2   29.22    5.54
  -2  -4   2   24.46    4.59
  -2   4   2   22.91    4.88
   2   4  -2   26.87    4.79
   2   4  -2   30.61    4.89
  -2   4   2   26.92    4.89
   2   4  -2   28.72    4.45
   2   4  -2   28.17    4.35
  -2   4   2   25.81    4.47
   2   4  -2   26.54    4.87
   2   4  -2   27.86    4.21
  -2   4   2   28.09    4.21
  -1  -4   2    2.85    0.67
  -1  -4   2    3.98    0.69
   1  -4  -2    3.81    0.63
   1  -4  -2    3.75    0.61
  -1  -4   2    3.71    0.69
   1  -4  -2    4.15    0.68
  -1  -4   2    4.40    0.62
  -1  -4   2    3.52    0.59
  -1  -4   2    3.54    0.65
   1  -4  -2    4.15    0.62
   1  -4  -2    3.60    0.63
   1  -4  -2    3.73    0.66
  -1   4   2    3.45    0.68
   1   4  -2    3.03    0.67
   1   4  -2    3.92    0.67
  -1   4   2    3.91    0.63
   1   4  -2    3.94    0.61
   1   4  -2    3.62    0.59
   1   4  -2    4.30    0.61
  -1   4   2    2.83    0.65
  -1   4   2    3.18    0.59
  -1   4   2    3.25    0.69
   1   4  -2    3.88    0.68
   0  -4   2    3.60    0.58
   0  -4   2    3.78    0.52
   0  -4   2    2.28    0.49
   0  -4  -2    3.14    0.49
   0  -4  -2    3.58    0.57
   0  -4   2    2.82    0.53
   0  -4  -2    3.14    0.53
   0  -4  -2    3.51    0.52
   0  -4   2    3.23    0.57
   0  -4   2    3.27    0.56
   0  -4   2    2.70    0.49
   0  -4  -2    3.05    0.50
   0  -4  -2    2.40    0.53
   0  -4   2    2.65    0.50
   0  -4   2    2.82    0.49
   0   4  -2    3.39    0.56
   0   4   2    2.74    0.56
   0   4   2    3.08    0.52
   0   4   2    3.08    0.54
   0   4   2    2.22    0.49
   0   4  -2    3.24    0.49
   0   4   2    3.42    0.50
   0   4  -2    2.80    0.54
   0   4   2    3.29    0.50
   0   4  -2    3.04    0.50
   0   4  -2    2.25    0.55
   0   4   2    1.89    0.54
   0   4  -2    3.05    0.49
  -1  -4  -2   65.87    9.87
   1  -4   2   66.02    9.87
  -1  -4  -2   54.65   10.74
   1  -4   2   59.58   10.80
   1  -4   2   67.98   10.59
   1  -4   2   60.56    9.29
   1  -4   2   63.08   10.09
   1  -4   2   56.10   10.03
  -1  -4  -2   63.82   10.10
  -1  -4  -2   51.68   10.57
  -1   4  -2   68.95    9.87
   1   4   2   67.18   10.57
  -1   4  -2   68.86    9.59
  -1   4  -2   64.13    9.29
   1   4   2   61.62   10.75
   1   4   2   69.59    9.87
   1   4   2   63.54   10.80
   1   4   2   58.99    9.29
  -1   4  -2   69.99   10.80
  -1   4  -2   52.17   10.75
   1   4   2   69.85    9.82
  -2  -4  -2    0.26    0.13
  -2  -4  -2    0.61    0.16
   2  -4   2    0.44    0.16
   2  -4   2    0.65    0.16
   2  -4   2    0.62    0.20
   2  -4   2    0.70    0.18
   2  -4   2    0.90    0.17
   2  -4   2    0.42    0.15
  -2  -4  -2    0.64    0.19
  -2  -4  -2    0.38    0.18
  -2  -4  -2    0.64    0.17
   2  -4   2    0.68    0.20
   2  -4   2    0.17    0.16
  -2   4  -2    0.32    0.17
   2   4   2    0.64    0.18
   2   4   2    0.65    0.15
   2   4   2    0.66    0.19
  -2   4  -2    0.62    0.18
   2   4   2    0.94    0.21
  -2   4  -2    0.65    0.16
   2   4   2    0.63    0.13
   2   4   2    0.66    0.17
  -2   4  -2    0.69    0.16
  -2   4  -2    0.67    0.13
   2   4   2    0.39    0.17
   2   4   2    0.66    0.16
  -2   4  -2    0.28    0.20
   3  -4   2   15.91    2.73
   3  -4   2   14.68    2.99
  -3  -4  -2   13.83    2.70
  -3  -4  -2   14.33    2.94
  -3  -4  -2   19.53    2.82
  -3  -4  -2   18.31    3.38
   3  -4   2   17.48    3.40
   3  -4   2   18.93    2.95
   3  -4   2   17.01    2.57
   3  -4   2   16.63    2.78
   3  -4   2   15.95    2.79
   3   4   2   19.08    2.69
  -3   4  -2   15.70    3.01
   3   4   2   20.42    2.71
   3   4   2   18.16    2.99
  -3   4  -2   16.96    2.57
   3   4   2   18.28    2.73
   3   4   2   16.37    2.99
  -3   4  -2   15.24    2.74
   3   4   2   16.16    2.58
   3   4   2   19.55    2.76
   3   4   2   19.63    2.95
  -3   4  -2   19.36    3.00
   3   4   2   19.98    3.38
  -3   4  -2   13.10    2.95
  -3   4  -2   16.12    2.63
   3   4   2   18.93    2.73
   4  -4   2   21.89    3.39
   4  -4   2   19.74    3.11
  -4  -4  -2   17.32    3.57
  -4  -4  -2   22.30    3.41
  -4  -4  -2   23.30    4.12
   4  -4   2   17.53    3.31
   4  -4   2   21.53    3.63
   4  -4   2   22.41    3.57
  -4   4  -2   19.85    3.33
   4   4   2   26.28    3.26
   4   4   2   20.07    4.10
   4   4   2   21.48    3.62
   4   4   2   23.76    3.36
  -4   4  -2   20.39    3.63
  -4   4  -2   19.53    3.11
   4   4   2   23.86    3.30
  -4   4  -2   20.46    4.14
   4   4   2   19.09    3.12
   4   4   2   21.64    3.30
   4   4   2   17.96    3.61
  -4   4  -2   18.98    3.65
  -5  -4  -2    0.13    0.21
   5  -4   2    0.16    0.13
   5  -4   2    0.18    0.17
   5  -4   2    0.12    0.18
   5  -4   2    0.14    0.17
   5  -4   2    0.21    0.16
  -5  -4  -2   -0.02    0.17
  -5  -4  -2   -0.09    0.16
   5   4   2    0.00    0.11
  -5   4  -2    0.28    0.26
   5   4   2    0.16    0.14
  -5   4  -2   -0.03    0.21
   5   4   2    0.06    0.14
   5   4   2    0.04    0.14
  -5   4  -2    0.00    0.10
  -5   4  -2    0.17    0.16
   5   4   2    0.03    0.13
   5   4   2   -0.10    0.09
   5   4   2   -0.07    0.16
   5   4   2    0.18    0.13
   6  -4   2    2.62    0.44
  -6  -4  -2    1.98    0.56
  -6  -4  -2    3.50    0.67
  -6  -4  -2    2.54    0.51
   6  -4   2    3.54    0.54
   6  -4   2    1.61    0.51
   6  -4   2    2.95    0.54
   6  -4   2    2.51    0.51
  -6   4  -2    2.14    0.43
   6   4   2    2.10    0.53
  -6   4  -2    2.69    0.59
  -6   4  -2    2.62    0.51
   6   4   2    3.36    0.49
   6   4   2    3.22    0.47
   6   4   2    2.68    0.46
   6   4   2    2.56    0.51
   6   4   2    2.59    0.46
   6   4   2    2.85    0.49
   6   4   2    2.18    0.44
  -6   4  -2    2.48    0.67
   7  -4   2   21.82    4.47
   7  -4   2   30.12    4.54
   7  -4   2   25.44    4.17
   7  -4   2   24.76    4.25
  -7  -4  -2   24.85    4.52
  -7  -4  -2   21.14    4.25
   7   4   2   29.22    4.23
   7   4   2   20.19    4.53
   7   4   2   32.76    4.14
  -7   4  -2   27.29    5.23
  -7   4  -2   22.81    4.58
  -7   4  -2   26.33    4.18
   7   4   2   28.01    4.05
   7   4   2   26.04    4.13
   7   4   2   29.85    3.91
   8  -4   2    0.31    0.21
   8  -4   2    0.85    0.27
  -8  -4  -2   -0.05    0.31
  -8  -4  -2    0.81    0.43
   8  -4   2    0.20    0.22
   8  -4   2    0.14    0.24
  -8  -4  -2   -0.14    0.20
   8   4   2    0.00    0.19
  -8   4  -2    0.12    0.38
  -8   4  -2    0.03    0.18
   8   4   2    0.22    0.20
  -8   4  -2    0.61    0.36
   8   4   2    0.05    0.22
   8   4   2   -0.01    0.19
   8   4   2    0.24    0.20
  -9  -4  -2    7.34    1.14
  -9  -4  -2    3.78    0.90
   9  -4   2    2.41    0.76
  -9  -4  -2    2.34    0.71
   9  -4   2    3.44    0.74
   9  -4   2    4.98    0.78
   9   4   2    5.28    0.71
   9   4   2    2.56    0.76
  -9   4  -2    4.32    0.90
  -9   4  -2    3.75    0.73
   9   4   2    4.80    0.74
   9   4   2    4.05    0.81
  -9   4  -2    4.88    1.04
 -10  -4  -2   -0.10    0.52
  10  -4   2   -0.31    0.25
  10  -4   2    0.01    0.28
 -10   4  -2    0.47    0.26
  10   4   2    0.14    0.22
  10   4   2    0.13    0.24
 -10   4  -2    0.38    0.39
  10   4   2   -0.15    0.27
 -10   4  -2   -0.43    0.45
  11  -4   2    0.53    0.36
  11  -4   2    0.67    0.41
 -11   4  -2    0.45    0.33
 -11  -5   2    2.44    0.82
  11  -5  -2    1.19    0.41
  11  -5  -2    1.27    0.41
  11   5  -2    1.14    0.32
 -11   5   2    0.41    0.61
 -11   5   2    0.75    0.41
 -10  -5   2   -0.15    0.34
  10  -5  -2    0.34    0.29
  10  -5  -2    0.61    0.31
 -10  -5   2    0.62    0.56
  10  -5  -2    0.20    0.23
  10   5  -2    0.19    0.23
  10   5  -2    0.14    0.23
 -10   5   2    0.58    0.49
 -10   5   2    0.75    0.34
 -10   5   2    0.27    0.50
  -9  -5   2    0.57    0.38
  -9  -5   2   -0.24    0.28
   9  -5  -2    0.10    0.27
  -9  -5   2   -0.40    0.42
   9  -5  -2    0.53    0.22
   9  -5  -2    0.36    0.27
   9   5  -2   -0.04    0.18
   9   5  -2    0.44    0.25
   9   5  -2    0.25    0.22
  -9   5   2    0.31    0.41
  -9   5   2    0.10    0.40
  -9   5   2    0.70    0.32
  -8  -5   2    2.39    0.53
  -8  -5   2    1.31    0.55
   8  -5  -2    2.22    0.50
   8  -5  -2    1.85    0.46
   8  -5  -2    2.47    0.49
  -8  -5   2    3.09    0.70
  -8   5   2    2.47    0.62
  -8   5   2    1.81    0.48
  -8   5   2    1.31    0.60
   8   5  -2    2.32    0.40
   8   5  -2    2.54    0.43
   8   5  -2    1.48    0.46
   8   5  -2    2.71    0.45
   7  -5  -2    3.66    0.72
  -7  -5   2    5.33    0.95
   7  -5  -2    3.69    0.71
  -7  -5   2    4.68    0.76
   7  -5  -2    3.86    0.73
  -7  -5   2    2.59    0.78
  -7   5   2    3.32    0.60
  -7   5   2    4.04    0.73
   7   5  -2    3.25    0.74
   7   5  -2    4.34    0.63
  -7   5   2    3.24    0.82
  -7   5   2    3.14    0.87
   7   5  -2    4.37    0.67
   7   5  -2    3.77    0.67
   6  -5  -2    0.12    0.16
   6  -5  -2   -0.19    0.17
  -6  -5   2   -0.12    0.24
  -6  -5   2    0.24    0.30
   6  -5  -2   -0.03    0.18
  -6  -5   2    0.37    0.26
  -6   5   2    0.05    0.13
  -6   5   2   -0.15    0.21
   6   5  -2    0.10    0.15
   6   5  -2    0.19    0.14
   6   5  -2    0.12    0.17
   6   5  -2    0.05    0.15
  -6   5   2    0.36    0.30
   6   5  -2   -0.03    0.15
  -6   5   2    0.32    0.28
   5  -5  -2   24.00    3.71
   5  -5  -2   22.45    3.63
   5  -5  -2   22.43    3.89
  -5  -5   2   16.91    3.93
   5  -5  -2   26.46    3.68
   5   5  -2   24.76    3.96
   5   5  -2   19.16    3.95
  -5   5   2   19.48    4.50
  -5   5   2   22.47    4.02
   5   5  -2   25.72    3.66
  -5   5   2   23.88    3.41
   5   5  -2   23.56    3.41
  -5   5   2   22.30    3.65
   5   5  -2   22.61    3.54
   4  -5  -2    8.70    1.56
  -4  -5   2   11.13    1.24
   4  -5  -2    8.56    1.28
  -4  -5   2    8.77    1.59
   4  -5  -2    7.06    1.29
  -4  -5   2    5.13    1.37
   4  -5  -2    7.98    1.36
  -4  -5   2    5.54    1.37
  -4  -5   2    9.59    1.35
   4  -5  -2    8.80    1.29
   4   5  -2    6.82    1.24
   4   5  -2    7.58    1.39
   4   5  -2    8.48    1.38
  -4   5   2    8.69    1.20
  -4   5   2    6.87    1.44
   4   5  -2    7.58    1.19
  -4   5   2    7.09    1.57
  -4   5   2    6.78    1.28
  -3  -5   2   73.69   12.53
  -3  -5   2   85.08   15.17
   3  -5  -2   78.45   12.20
   3  -5  -2   86.93   15.15
   3  -5  -2   78.46   13.11
   3  -5  -2   82.99   12.45
   3  -5  -2   75.03   12.50
   3   5  -2   78.80   12.20
   3   5  -2   69.93   11.90
  -3   5   2   63.16   13.34
   3   5  -2   76.01   11.51
  -3   5   2   76.71   12.24
  -3   5   2   83.22   11.52
   3   5  -2   87.10   13.38
   3   5  -2   73.35   13.32
   2  -5  -2   28.90    4.45
  -2  -5   2   31.54    5.52
   2  -5  -2   31.33    4.54
  -2  -5   2   24.92    4.58
   2  -5  -2   26.55    4.56
   2  -5  -2   28.61    4.78
  -2  -5   2   31.02    4.22
  -2  -5   2   29.71    4.90
   2  -5  -2   30.38    5.50
   2   5  -2   29.07    4.88
   2   5  -2   28.05    4.44
   2   5  -2   26.57    4.34
  -2   5   2   26.71    4.20
   2   5  -2   24.82    4.86
   2   5  -2   27.51    4.20
  -2   5   2   26.08    4.47
  -1  -5   2   11.38    1.91
   1  -5  -2   11.07    1.77
   1  -5  -2   13.59    1.75
  -1  -5   2   10.68    1.64
   1  -5  -2    9.66    1.71
  -1  -5   2    8.54    1.86
  -1  -5   2   12.78    1.73
   1  -5  -2   11.37    1.85
  -1  -5   2   10.43    1.70
  -1  -5   2    9.28    1.78
  -1   5   2   11.44    1.64
  -1   5   2   10.44    1.74
  -1   5   2    8.57    1.89
   1   5  -2   11.38    1.64
  -1   5   2    9.51    1.85
   1   5  -2    9.50    1.88
   1   5  -2   11.24    1.86
   1   5  -2   11.72    1.72
   1   5  -2   10.88    1.68
   1   5  -2   11.63    1.90
   0  -5  -2   10.46    1.55
   0  -5  -2   12.07    1.59
   0  -5   2   10.78    1.55
   0  -5  -2   10.19    1.62
   0  -5   2   11.69    1.58
   0  -5   2    9.80    1.69
   0  -5   2   10.28    1.57
   0  -5  -2    9.63    1.68
   0  -5   2    7.83    1.72
   0  -5   2    9.02    1.48
   0  -5  -2   10.11    1.57
   0  -5   2    9.18    1.61
   0   5   2    7.65    1.70
   0   5   2    9.39    1.57
   0   5  -2   10.05    1.57
   0   5  -2    8.10    1.70
   0   5   2    9.44    1.67
   0   5  -2    8.49    1.68
   0   5  -2   10.69    1.52
   0   5   2    9.17    1.49
   0   5  -2   10.53    1.48
   1  -5   2   15.46    2.46
  -1  -5  -2   13.19    2.40
  -1  -5  -2   16.12    2.50
   1  -5   2   15.95    3.01
   1  -5   2   14.96    2.49
  -1  -5  -2   12.06    2.59
   1  -5   2   14.25    2.29
   1  -5   2   14.75    2.67
   1  -5   2   17.36    2.62
   1  -5   2   15.98    2.42
  -1  -5  -2   17.37    2.44
   1   5   2   15.80    2.60
   1   5   2   14.23    2.30
  -1   5  -2   16.51    2.44
   1   5   2   17.21    2.40
   1   5   2   12.76    2.64
   1   5   2   12.32    2.37
   1   5   2   15.62    2.43
  -1   5  -2   16.46    2.29
  -1   5  -2   17.47    2.36
  -2  -5  -2   10.27    1.66
   2  -5   2    9.95    1.63
   2  -5   2    9.70    1.63
  -2  -5  -2    9.24    1.72
   2  -5   2    9.82    1.98
   2  -5   2    8.99    1.59
   2  -5   2   12.42    1.75
   2  -5   2    9.49    1.76
   2  -5   2    9.95    1.52
  -2  -5  -2    9.00    1.60
   2   5   2   10.55    1.76
  -2   5  -2    8.80    1.77
  -2   5  -2   10.62    1.54
   2   5   2    9.71    1.58
  -2   5  -2    9.73    1.51
  -2   5  -2   10.54    1.61
   2   5   2   10.62    1.60
   2   5   2    8.99    1.51
   2   5   2   10.54    1.72
   3  -5   2  108.14   20.93
   3  -5   2  127.99   18.01
  -3  -5  -2  134.28   19.59
   3  -5   2  121.66   19.47
   3  -5   2  111.71   23.73
   3  -5   2  132.42   19.56
   3  -5   2  110.39   19.07
   3  -5   2  132.35   20.53
  -3   5  -2  128.25   18.58
   3   5   2  135.02   19.12
  -3   5  -2  116.05   19.13
   3   5   2  120.99   23.70
   3   5   2  114.97   18.62
  -3   5  -2  106.78   20.86
   3   5   2  124.69   18.01
  -3   5  -2  117.68   18.00
   3   5   2  135.23   19.04
   3   5   2  120.93   20.84
  -4  -5  -2    6.79    1.23
   4  -5   2    5.75    1.02
   4  -5   2    6.01    0.99
   4  -5   2    6.56    0.94
   4  -5   2    5.36    1.07
  -4  -5  -2    6.58    1.05
   4  -5   2    5.86    1.01
  -4  -5  -2    3.91    1.07
   4  -5   2    5.79    1.10
   4   5   2    6.87    0.98
  -4   5  -2    3.72    1.11
   4   5   2    5.30    1.09
   4   5   2    5.67    0.94
  -4   5  -2    5.32    0.92
   4   5   2    6.69    0.98
   4   5   2    7.74    0.97
   4   5   2    4.36    0.97
   4   5   2    6.49    1.21
   4   5   2    6.09    0.96
   4   5   2    5.89    0.98
  -4   5  -2    5.64    1.01
   5  -5   2   10.43    1.98
   5  -5   2   12.67    1.73
   5  -5   2   11.04    1.85
  -5  -5  -2   10.60    1.89
   5  -5   2   10.84    1.88
  -5  -5  -2    8.95    1.99
   5  -5   2   11.80    2.01
   5   5   2   13.50    1.82
   5   5   2   10.47    2.01
   5   5   2   11.81    1.73
  -5   5  -2   10.86    1.72
   5   5   2   11.14    1.81
  -5   5  -2   10.46    1.85
  -5   5  -2    8.86    2.03
   5   5   2   12.86    1.84
   5   5   2   12.43    1.81
   6  -5   2    0.28    0.21
   6  -5   2    0.58    0.23
   6  -5   2    0.51    0.19
   6  -5   2   -0.02    0.20
  -6  -5  -2    1.28    0.36
   6  -5   2    0.46    0.23
  -6  -5  -2    0.84    0.26
  -6  -5  -2    0.02    0.26
  -6   5  -2    0.08    0.20
   6   5   2    0.64    0.17
  -6   5  -2    0.41    0.35
  -6   5  -2    0.26    0.13
   6   5   2    0.30    0.17
  -6   5  -2    0.49    0.29
   6   5   2    0.39    0.22
   6   5   2    0.12    0.18
   6   5   2    0.13    0.20
   6   5   2    0.60    0.17
   7  -5   2    0.08    0.24
   7  -5   2    1.07    0.28
  -7  -5  -2    1.13    0.40
   7  -5   2    0.40    0.26
   7  -5   2    0.31    0.24
  -7  -5  -2    0.24    0.29
  -7  -5  -2    0.71    0.29
  -7   5  -2    1.00    0.41
   7   5   2    0.65    0.19
  -7   5  -2    0.70    0.26
   7   5   2    0.73    0.25
  -7   5  -2    0.64    0.35
   7   5   2    0.38    0.21
  -7   5  -2    0.46    0.17
   7   5   2    0.65    0.25
   7   5   2    0.41    0.21
   8  -5   2    0.90    0.29
  -8  -5  -2   -0.15    0.18
   8  -5   2    0.31    0.24
  -8  -5  -2    0.84    0.38
  -8  -5  -2    0.62    0.46
   8  -5   2    0.22    0.22
   8  -5   2    0.42    0.27
  -8   5  -2    0.42    0.44
  -8   5  -2    0.32    0.36
  -8   5  -2    0.52    0.25
   8   5   2    0.67    0.26
   8   5   2    0.67    0.23
   8   5   2    0.76    0.25
  -9  -5  -2    0.87    0.33
   9  -5   2    0.43    0.29
  -9  -5  -2    0.44    0.51
  -9  -5  -2    0.05    0.41
   9  -5   2    0.45    0.28
   9  -5   2    1.15    0.34
   9   5   2    0.61    0.29
  -9   5  -2    0.40    0.27
  -9   5  -2    1.31    0.55
   9   5   2    0.56    0.26
  -9   5  -2    0.47    0.41
   9   5   2    0.45    0.27
 -10  -5  -2    0.50    0.54
  10  -5   2    0.23    0.29
  10  -5   2    0.38    0.31
 -10   5  -2    0.40    0.50
 -10   5  -2   -0.02    0.35
  10   5   2    0.16    0.24
  10   5   2    0.17    0.24
 -10   5  -2   -0.05    0.26
 -10  -6   2    0.31    0.38
 -10  -6   2    2.37    0.72
  10  -6  -2    2.40    0.46
  10  -6  -2    1.56    0.44
 -10   6   2    2.28    0.66
  10   6  -2    0.84    0.36
 -10   6   2    1.60    0.65
  10   6  -2    1.06    0.33
 -10   6   2    2.05    0.48
   9  -6  -2    1.32    0.41
  -9  -6   2    3.19    0.72
   9  -6  -2    1.69    0.43
  -9  -6   2    1.13    0.56
   9  -6  -2    1.62    0.44
   9   6  -2    1.16    0.40
  -9   6   2    1.64    0.45
  -9   6   2    1.70    0.64
   9   6  -2    2.28    0.40
  -9   6   2    1.67    0.62
  -8  -6   2    0.01    0.30
   8  -6  -2    0.03    0.22
   8  -6  -2    0.05    0.25
  -8  -6   2   -0.07    0.29
  -8  -6   2    0.57    0.43
   8  -6  -2    0.13    0.19
   8   6  -2    0.20    0.19
   8   6  -2   -0.16    0.18
  -8   6   2    0.19    0.37
  -8   6   2    0.04    0.26
  -8   6   2   -0.56    0.32
   7  -6  -2    0.22    0.19
  -7  -6   2    0.26    0.27
   7  -6  -2    0.16    0.24
  -7  -6   2   -0.26    0.32
  -7  -6   2    0.21    0.30
   7  -6  -2    0.06    0.22
  -7   6   2    0.02    0.15
  -7   6   2    0.14    0.24
   7   6  -2    0.06    0.17
  -7   6   2   -0.05    0.31
   7   6  -2    0.17    0.19
   7   6  -2    0.27    0.20
  -7   6   2    0.14    0.31
   6  -6  -2    0.26    0.23
   6  -6  -2    0.86    0.24
   6  -6  -2    0.58    0.26
  -6  -6   2    0.72    0.31
  -6  -6   2    0.95    0.38
  -6  -6   2    1.18    0.38
   6   6  -2    0.76    0.21
  -6   6   2    0.13    0.19
   6   6  -2    0.46    0.22
   6   6  -2    0.41    0.22
  -6   6   2    0.14    0.32
  -6   6   2    0.32    0.26
  -6   6   2    0.86    0.34
  -5  -6   2    0.18    0.25
  -5  -6   2    0.24    0.25
   5  -6  -2    0.09    0.19
   5  -6  -2   -0.02    0.19
   5  -6  -2    0.30    0.20
  -5  -6   2    0.43    0.27
   5  -6  -2    0.31    0.14
  -5   6   2    0.20    0.24
   5   6  -2   -0.12    0.16
  -5   6   2   -0.16    0.18
  -5   6   2    0.13    0.18
   5   6  -2   -0.01    0.16
   5   6  -2   -0.14    0.15
  -5   6   2    0.05    0.29
  -5   6   2    0.35    0.15
  -4  -6   2   10.76    1.30
   4  -6  -2    7.55    1.41
   4  -6  -2    8.72    1.61
  -4  -6   2    5.50    1.43
   4  -6  -2    8.70    1.33
  -4  -6   2    7.16    1.29
   4  -6  -2    6.83    1.33
  -4  -6   2    7.63    1.38
   4  -6  -2    8.13    1.33
  -4  -6   2   10.65    1.65
  -4   6   2    8.33    1.25
   4   6  -2    8.44    1.29
  -4   6   2    7.26    1.62
  -4   6   2    7.22    1.33
   4   6  -2    8.25    1.28
   4   6  -2    8.06    1.44
  -4   6   2    7.17    1.50
   4   6  -2    8.49    1.25
   3  -6  -2    6.65    1.08
   3  -6  -2    6.81    1.07
  -3  -6   2    7.10    1.31
   3  -6  -2    7.17    1.29
  -3  -6   2    7.35    1.05
  -3  -6   2    8.26    1.07
  -3  -6   2    7.67    1.20
  -3  -6   2    5.34    1.17
   3  -6  -2    5.98    1.14
   3  -6  -2    6.00    1.08
  -3  -6   2    5.53    1.11
  -3   6   2    4.29    1.19
  -3   6   2    6.27    1.09
   3   6  -2    5.29    1.00
   3   6  -2    5.87    1.04
  -3   6   2    6.78    1.02
   3   6  -2    6.43    1.04
   3   6  -2    6.12    1.17
  -2  -6   2    2.72    0.49
  -2  -6   2    1.82    0.45
  -2  -6   2    1.56    0.45
  -2  -6   2    2.75    0.42
  -2  -6   2    2.50    0.42
   2  -6  -2    1.81    0.42
   2  -6  -2    2.57    0.41
   2  -6  -2    2.07    0.41
  -2  -6   2    2.47    0.48
   2  -6  -2    2.33    0.44
   2   6  -2    2.23    0.40
  -2   6   2    1.26    0.40
  -2   6   2    2.58    0.41
   2   6  -2    2.02    0.40
  -2   6   2    2.43    0.44
   2   6  -2    1.56    0.44
   2   6  -2    2.25    0.39
  -2   6   2    2.33    0.51
   1  -6  -2   15.81    2.30
  -1  -6   2   13.32    2.49
   1  -6  -2   14.38    2.47
   1  -6  -2   17.24    2.34
  -1  -6   2   16.03    2.55
  -1  -6   2   16.34    2.84
  -1  -6   2   17.28    2.27
  -1  -6   2   15.30    2.20
   1  -6  -2   15.11    2.37
  -1  -6   2   11.24    2.37
   1   6  -2   12.41    2.51
  -1   6   2   14.01    2.18
  -1   6   2   10.83    2.52
   1   6  -2   14.51    2.30
   1   6  -2   14.92    2.25
   1   6  -2   15.41    2.18
  -1   6   2   13.55    2.31
  -1   6   2   12.47    2.25
  -1   6   2   11.69    2.47
   0  -6  -2    0.18    0.12
   0  -6   2   -0.12    0.16
   0  -6   2    0.05    0.18
   0  -6  -2    0.25    0.16
   0  -6   2    0.09    0.17
   0  -6  -2    0.02    0.15
   0  -6   2   -0.15    0.15
   0  -6   2    0.00    0.10
   0   6  -2    0.21    0.13
   0   6   2    0.31    0.18
   0   6  -2    0.12    0.13
   0   6   2    0.13    0.16
   0   6  -2    0.02    0.15
   0   6   2    0.09    0.15
   0   6   2   -0.14    0.14
   0   6  -2   -0.24    0.12
   0   6   2    0.02    0.16
  -1  -6  -2    0.26    0.16
   1  -6   2    0.22    0.11
  -1  -6  -2    0.10    0.11
  -1  -6  -2    0.14    0.17
   1  -6   2   -0.04    0.16
   1  -6   2    0.09    0.16
   1  -6   2    0.16    0.16
   1  -6   2    0.12    0.17
   1  -6   2    0.26    0.13
   1  -6   2    0.07    0.17
   1   6   2    0.04    0.15
  -1   6  -2    0.17    0.14
   1   6   2    0.13    0.16
  -1   6  -2    0.15    0.20
  -1   6  -2    0.01    0.12
   1   6   2    0.29    0.19
  -1   6  -2    0.23    0.15
   1   6   2    0.16    0.15
  -2  -6  -2   -0.11    0.13
   2  -6   2   -0.12    0.16
  -2  -6  -2    0.08    0.10
  -2  -6  -2    0.14    0.15
   2  -6   2    0.01    0.18
   2  -6   2   -0.08    0.14
   2  -6   2   -0.07    0.13
   2  -6   2   -0.05    0.16
   2  -6   2   -0.14    0.15
   2  -6   2    0.12    0.13
  -2   6  -2    0.22    0.21
   2   6   2   -0.23    0.13
   2   6   2   -0.30    0.15
  -2   6  -2    0.21    0.15
  -2   6  -2    0.01    0.11
   2   6   2   -0.03    0.10
   2   6   2   -0.19    0.12
   2   6   2   -0.09    0.16
  -2   6  -2   -0.02    0.13
  -3  -6  -2    2.50    0.45
   3  -6   2    2.58    0.41
   3  -6   2    1.99    0.40
   3  -6   2    2.06    0.46
   3  -6   2    2.36    0.41
   3  -6   2    2.09    0.45
  -3  -6  -2    1.39    0.44
  -3  -6  -2    1.62    0.39
  -3  -6  -2    2.58    0.47
   3   6   2    1.98    0.38
  -3   6  -2    2.05    0.41
  -3   6  -2    1.89    0.37
   3   6   2    2.21    0.42
  -3   6  -2    1.18    0.46
   3   6   2    1.77    0.44
   3   6   2    2.20    0.46
   3   6   2    1.81    0.39
  -3   6  -2    2.33    0.36
  -4  -6  -2    0.71    0.27
   4  -6   2    0.77    0.27
   4  -6   2    1.13    0.23
   4  -6   2    0.92    0.24
   4  -6   2    0.72    0.28
  -4  -6  -2    0.74    0.27
  -4  -6  -2    0.84    0.23
   4  -6   2    0.88    0.25
  -4  -6  -2    0.99    0.28
   4  -6   2    0.86    0.25
   4   6   2    0.61    0.21
   4   6   2    1.23    0.29
  -4   6  -2    0.36    0.32
   4   6   2    0.53    0.24
  -4   6  -2    0.68    0.24
  -4   6  -2    0.81    0.21
  -4   6  -2    0.81    0.17
   4   6   2    0.86    0.25
   4   6   2    0.42    0.25
   4   6   2    1.16    0.23
  -5  -6  -2   13.82    2.72
   5  -6   2   17.67    2.57
   5  -6   2   17.86    2.37
   5  -6   2   12.29    2.68
  -5  -6  -2   18.83    2.61
   5  -6   2   15.47    2.52
   5  -6   2   16.45    2.75
  -5   6  -2   15.75    2.35
   5   6   2   16.02    2.36
   5   6   2   18.35    2.48
   5   6   2   16.35    2.48
  -5   6  -2   13.89    2.78
  -5   6  -2   13.19    2.51
   5   6   2   13.12    2.73
   5   6   2   13.79    2.45
   6  -6   2   25.62    4.15
  -6  -6  -2   19.75    4.10
   6  -6   2   21.56    3.79
  -6  -6  -2   23.18    3.90
   6  -6   2   22.08    3.86
  -6   6  -2   18.36    4.16
   6   6   2   24.29    3.70
   6   6   2   27.98    3.82
  -6   6  -2   22.88    3.81
  -6   6  -2   22.74    3.55
   6   6   2   26.49    3.75
   6   6   2   25.61    3.57
   7  -6   2   14.64    2.16
   7  -6   2   10.02    2.27
  -7  -6  -2   11.07    2.33
  -7  -6  -2   15.42    2.22
   7  -6   2   12.79    2.18
   7  -6   2   15.24    2.33
   7   6   2   13.10    2.08
   7   6   2   10.18    2.30
  -7   6  -2   11.20    2.37
   7   6   2   15.54    2.00
  -7   6  -2   14.78    2.17
  -8  -6  -2    1.30    0.55
  -8  -6  -2    0.39    0.42
   8  -6   2    1.18    0.37
   8  -6   2    1.54    0.38
  -8  -6  -2    0.71    0.38
   8  -6   2    0.96    0.35
   8  -6   2    0.99    0.36
   8   6   2    1.00    0.34
   8   6   2    1.13    0.33
  -8   6  -2    1.39    0.35
  -8   6  -2    1.33    0.50
   9  -6   2   -0.27    0.24
   9  -6   2    0.33    0.30
  -9  -6  -2   -0.02    0.26
  -9  -6  -2   -0.47    0.49
  -9   6  -2    0.14    0.37
   9   6   2    0.15    0.22
  -9   6  -2    0.45    0.26
   9   6   2    0.06    0.25
 -10  -6  -2    2.99    0.82
  10  -6   2    1.42    0.46
  10  -6   2    0.79    0.43
 -10   6  -2    1.82    0.49
  10   6   2    1.63    0.41
  10  -7  -2    0.21    0.31
  10  -7  -2    0.39    0.29
 -10  -7   2    0.59    0.62
 -10  -7   2    0.27    0.37
  10   7  -2    0.10    0.22
 -10   7   2    0.20    0.54
 -10   7   2    0.03    0.41
   9  -7  -2    0.17    0.27
   9  -7  -2    1.24    0.35
   9  -7  -2    0.50    0.31
  -9  -7   2    0.64    0.40
  -9  -7   2    0.28    0.56
   9   7  -2    0.42    0.25
  -9   7   2    0.43    0.34
  -9   7   2   -0.03    0.46
  -9   7   2   -0.36    0.48
   9   7  -2    0.33    0.23
  -8  -7   2    3.02    0.69
   8  -7  -2    1.26    0.41
  -8  -7   2    2.44    0.63
  -8  -7   2    1.97    0.52
   8  -7  -2    1.76    0.44
   8  -7  -2    1.89    0.45
  -8   7   2    2.08    0.62
   8   7  -2    1.60    0.43
   8   7  -2    1.62    0.41
  -8   7   2    1.20    0.63
  -8   7   2    1.80    0.47
  -7  -7   2    0.38    0.40
  -7  -7   2   -0.21    0.28
   7  -7  -2    0.10    0.23
  -7  -7   2    0.28    0.34
   7  -7  -2    0.36    0.23
   7  -7  -2    0.53    0.26
  -7   7   2    0.18    0.39
  -7   7   2    0.35    0.27
   7   7  -2    0.55    0.24
  -7   7   2    0.12    0.36
   7   7  -2    0.25    0.22
   7   7  -2    0.05    0.19
   6  -7  -2   -0.13    0.18
   6  -7  -2    0.14    0.22
  -6  -7   2    0.24    0.27
  -6  -7   2    0.00    0.29
  -6  -7   2    0.12    0.27
   6  -7  -2    0.45    0.23
  -6   7   2    0.32    0.37
   6   7  -2    0.22    0.19
  -6   7   2    0.29    0.27
   6   7  -2    0.03    0.19
  -6   7   2   -0.11    0.21
   6   7  -2    0.15    0.20
  -6   7   2    0.36    0.20
   5  -7  -2    1.53    0.35
   5  -7  -2    1.45    0.34
   5  -7  -2    1.61    0.29
  -5  -7   2    1.49    0.43
   5  -7  -2    1.47    0.34
  -5  -7   2    1.74    0.40
  -5  -7   2    1.13    0.41
   5   7  -2    0.82    0.33
  -5   7   2    1.33    0.29
   5   7  -2    1.25    0.31
   5   7  -2    1.10    0.31
  -5   7   2    1.31    0.35
  -5   7   2    0.86    0.30
  -5   7   2    1.65    0.50
  -4  -7   2    6.50    1.71
  -4  -7   2    9.20    1.56
  -4  -7   2   12.38    1.97
   4  -7  -2   10.83    1.61
   4  -7  -2   12.05    1.94
   4  -7  -2    9.31    1.59
  -4  -7   2   10.31    1.67
   4  -7  -2    9.91    1.70
  -4   7   2   10.38    1.50
  -4   7   2    9.12    1.53
  -4   7   2    8.41    1.60
  -4   7   2    7.59    1.78
   4   7  -2   10.45    1.50
   4   7  -2    8.91    1.73
   4   7  -2    9.69    1.54
   4   7  -2    8.07    1.54
  -3  -7   2    0.49    0.25
   3  -7  -2    1.08    0.22
   3  -7  -2    0.78    0.23
   3  -7  -2    1.07    0.23
  -3  -7   2    0.94    0.30
  -3  -7   2    0.32    0.27
  -3  -7   2    0.35    0.27
  -3  -7   2    0.97    0.24
   3  -7  -2    0.53    0.23
   3  -7  -2    0.92    0.25
   3   7  -2    0.53    0.23
  -3   7   2    0.50    0.23
   3   7  -2    0.72    0.19
  -3   7   2    0.12    0.31
  -3   7   2    0.69    0.25
   3   7  -2    0.53    0.21
   3   7  -2    0.43    0.21
  -3   7   2    0.60    0.23
   2  -7  -2   16.24    2.27
   2  -7  -2   13.52    2.29
  -2  -7   2   10.95    2.41
   2  -7  -2   15.14    2.40
  -2  -7   2   15.27    2.48
  -2  -7   2   12.46    2.31
  -2  -7   2   17.31    2.76
  -2   7   2   13.71    2.26
   2   7  -2   14.67    2.12
  -2   7   2   12.12    2.18
   2   7  -2   13.58    2.44
   2   7  -2   14.17    2.22
   2   7  -2   12.71    2.18
  -2   7   2   11.38    2.47
  -2   7   2   13.65    2.12
   1  -7  -2   13.15    2.11
   1  -7  -2   13.99    1.95
  -1  -7   2   11.25    2.12
  -1  -7   2   12.77    2.39
  -1  -7   2   10.91    1.92
  -1  -7   2   12.18    2.17
   1  -7  -2   14.45    1.97
  -1  -7   2   10.88    2.02
   1  -7  -2   12.20    2.01
  -1   7   2   12.15    1.86
  -1   7   2   11.00    1.92
  -1   7   2   11.45    1.97
   1   7  -2   12.31    1.91
   1   7  -2   12.93    1.95
   1   7  -2   12.40    1.86
   1   7  -2   11.43    2.14
  -1   7   2    9.23    2.15
   0  -7   2    2.98    0.62
   0  -7   2    3.46    0.53
   0  -7  -2    3.36    0.60
   0  -7   2    3.52    0.65
   0  -7  -2    3.16    0.53
   0  -7   2    2.77    0.59
   0  -7  -2    3.12    0.59
   0   7   2    2.78    0.56
   0   7  -2    3.40    0.54
   0   7   2    2.53    0.55
   0   7   2    2.43    0.61
   0   7   2    2.81    0.54
   0   7  -2    3.69    0.56
   0   7  -2    2.83    0.53
   0   7  -2    2.46    0.61
   1  -7   2    0.12    0.13
  -1  -7  -2    0.10    0.13
  -1  -7  -2    0.52    0.21
  -1  -7  -2    0.22    0.18
   1  -7   2    0.23    0.22
   1  -7   2    0.10    0.15
   1  -7   2    0.00    0.19
   1  -7   2    0.06    0.22
   1  -7   2    0.39    0.21
   1  -7   2    0.20    0.17
  -1   7  -2    0.27    0.15
  -1   7  -2    0.23    0.23
   1   7   2    0.11    0.16
   1   7   2    0.02    0.18
  -1   7  -2    0.47    0.18
   1   7   2    0.51    0.20
  -1   7  -2    0.31    0.16
   1   7   2    0.35    0.18
   2  -7   2    2.94    0.53
  -2  -7  -2    1.69    0.48
   2  -7   2    1.94    0.51
   2  -7   2    2.72    0.44
  -2  -7  -2    2.96    0.51
   2  -7   2    2.32    0.55
   2  -7   2    2.99    0.49
   2  -7   2    1.88    0.46
   2  -7   2    1.83    0.43
  -2  -7  -2    1.73    0.40
   2   7   2    2.24    0.44
  -2   7  -2    2.93    0.43
   2   7   2    2.23    0.46
  -2   7  -2    1.88    0.52
  -2   7  -2    2.88    0.47
  -2   7  -2    2.68    0.44
   2   7   2    2.38    0.45
   2   7   2    2.92    0.52
   3  -7   2   -0.01    0.16
   3  -7   2    0.48    0.23
   3  -7   2   -0.14    0.18
  -3  -7  -2    0.08    0.19
   3  -7   2    0.01    0.17
   3  -7   2    0.27    0.23
   3  -7   2   -0.03    0.23
  -3  -7  -2    0.32    0.21
   3   7   2   -0.30    0.19
   3   7   2    0.03    0.18
   3   7   2   -0.01    0.14
  -3   7  -2   -0.13    0.15
  -3   7  -2   -0.05    0.11
  -3   7  -2    0.07    0.16
   3   7   2   -0.08    0.17
  -3   7  -2    0.24    0.26
   4  -7   2    7.22    1.32
  -4  -7  -2    8.18    1.26
  -4  -7  -2    9.06    1.46
   4  -7   2    6.84    1.29
   4  -7   2    8.01    1.20
   4  -7   2    7.48    1.20
   4  -7   2    6.13    1.20
  -4  -7  -2    6.52    1.30
   4   7   2    6.63    1.31
   4   7   2    7.60    1.17
  -4   7  -2    6.18    1.11
  -4   7  -2    6.51    1.37
   4   7   2    6.90    1.18
   4   7   2    7.40    1.13
  -4   7  -2    6.46    1.20
  -4   7  -2    6.40    1.11
   5  -7   2    0.97    0.33
   5  -7   2    1.03    0.33
  -5  -7  -2    1.20    0.36
   5  -7   2    1.21    0.31
   5  -7   2    1.21    0.26
   5  -7   2    1.11    0.32
  -5  -7  -2    0.83    0.36
  -5  -7  -2    1.58    0.38
   5   7   2    1.14    0.25
  -5   7  -2    0.64    0.28
  -5   7  -2    1.05    0.42
  -5   7  -2    0.84    0.25
   5   7   2    0.74    0.30
   5   7   2    0.64    0.28
   5   7   2    0.75    0.30
   6  -7   2    6.95    1.10
  -6  -7  -2    6.49    1.13
  -6  -7  -2    4.32    1.18
   6  -7   2    5.46    1.16
  -6  -7  -2    9.34    1.38
   6  -7   2    6.84    1.11
   6  -7   2    7.51    1.19
   6   7   2    7.23    1.02
  -6   7  -2    5.97    0.99
  -6   7  -2    5.36    1.23
  -6   7  -2    6.06    1.09
   6   7   2    5.90    1.06
   6   7   2    4.15    1.14
   7  -7   2    0.79    0.30
   7  -7   2    0.93    0.30
  -7  -7  -2    0.37    0.34
  -7  -7  -2   -0.20    0.39
   7  -7   2    0.69    0.30
   7  -7   2    0.47    0.28
  -7  -7  -2    0.10    0.29
   7   7   2   -0.05    0.24
   7   7   2    0.58    0.27
   7   7   2   -0.04    0.21
  -7   7  -2    0.27    0.26
  -7   7  -2    0.64    0.37
  -8  -7  -2    0.30    0.42
   8  -7   2    0.22    0.28
  -8  -7  -2    0.03    0.32
  -8  -7  -2    0.10    0.47
   8  -7   2   -0.06    0.26
   8  -7   2    0.17    0.28
   8   7   2    0.29    0.26
  -8   7  -2    0.32    0.26
   8   7   2   -0.22    0.19
  -8   7  -2    0.16    0.36
   9  -7   2    1.12    0.38
   9  -7   2    0.69    0.36
  -9  -7  -2    0.75    0.43
  -9   7  -2    0.21    0.41
  -9   7  -2    1.04    0.39
   9   7   2    1.16    0.36
   9   7   2    0.77    0.34
  -9  -8   2    0.76    0.43
   9  -8  -2   -0.33    0.28
   9  -8  -2    0.35    0.31
   9   8  -2    0.15    0.23
   8  -8  -2    0.58    0.32
   8  -8  -2    0.88    0.33
   8  -8  -2    1.05    0.35
  -8  -8   2    0.65    0.43
  -8   8   2    1.07    0.43
  -8   8   2    0.77    0.50
   8   8  -2    0.59    0.30
   8   8  -2    0.84    0.31
  -7  -8   2    1.02    0.41
   7  -8  -2    1.21    0.35
  -7  -8   2    0.07    0.42
   7  -8  -2    1.20    0.38
  -7  -8   2    1.23    0.52
   7  -8  -2    1.26    0.37
   7   8  -2    1.27    0.30
   7   8  -2    1.34    0.35
   7   8  -2    0.94    0.32
  -7   8   2    0.66    0.36
  -7   8   2    0.77    0.49
   6  -8  -2    3.26    0.70
   6  -8  -2    3.69    0.69
  -6  -8   2    3.43    0.75
  -6  -8   2    5.62    0.90
   6  -8  -2    3.59    0.69
  -6  -8   2    3.31    0.80
   6   8  -2    2.92    0.64
   6   8  -2    4.37    0.64
  -6   8   2    2.71    0.84
   6   8  -2    2.73    0.71
  -6   8   2    3.00    0.70
  -6   8   2    3.85    0.64
  -5  -8   2    2.16    0.52
   5  -8  -2    1.57    0.44
   5  -8  -2    2.17    0.41
   5  -8  -2    1.87    0.43
  -5  -8   2    2.80    0.58
  -5  -8   2    2.52    0.56
   5  -8  -2    1.56    0.44
  -5   8   2    1.44    0.45
  -5   8   2    2.18    0.40
  -5   8   2    2.02    0.61
   5   8  -2    2.04    0.41
   5   8  -2    1.64    0.41
  -5   8   2    1.94    0.42
   5   8  -2    1.77    0.45
   4  -8  -2   11.33    1.76
   4  -8  -2   12.97    1.79
  -4  -8   2   11.72    1.86
   4  -8  -2    8.71    1.86
  -4  -8   2    8.21    1.90
   4  -8  -2   11.38    1.77
  -4   8   2   11.55    1.67
   4   8  -2   10.93    1.66
  -4   8   2    9.28    1.98
   4   8  -2   11.25    1.71
   4   8  -2    9.32    1.70
  -4   8   2   12.41    1.71
   4   8  -2    9.08    1.90
  -4   8   2   10.66    1.78
  -3  -8   2    1.54    0.44
   3  -8  -2    1.80    0.39
   3  -8  -2    1.64    0.40
   3  -8  -2    1.60    0.37
  -3  -8   2    1.84    0.46
   3  -8  -2    1.68    0.38
  -3  -8   2    2.01    0.45
  -3  -8   2    2.09    0.47
   3   8  -2    2.00    0.38
  -3   8   2    1.87    0.41
   3   8  -2    1.25    0.36
  -3   8   2    1.66    0.50
  -3   8   2    1.88    0.39
   3   8  -2    1.79    0.34
   3   8  -2    1.22    0.39
  -3   8   2    1.43    0.37
   2  -8  -2    0.03    0.19
  -2  -8   2    0.17    0.27
   2  -8  -2    0.20    0.16
  -2  -8   2   -0.01    0.22
  -2  -8   2   -0.11    0.23
  -2  -8   2    0.07    0.17
   2  -8  -2    0.14    0.20
   2  -8  -2    0.00    0.16
  -2   8   2    0.41    0.31
   2   8  -2   -0.01    0.17
  -2   8   2    0.49    0.23
  -2   8   2    0.29    0.22
   2   8  -2    0.20    0.18
  -2   8   2    0.00    0.18
   2   8  -2    0.03    0.15
   2   8  -2    0.19    0.18
  -1  -8   2    4.50    0.86
   1  -8  -2    4.79    0.72
  -1  -8   2    5.45    0.89
   1  -8  -2    4.09    0.73
   1  -8  -2    3.62    0.77
  -1  -8   2    4.67    0.84
  -1  -8   2    3.00    0.78
   1  -8  -2    4.39    0.81
   1   8  -2    3.94    0.82
   1   8  -2    4.29    0.72
  -1   8   2    3.91    0.75
  -1   8   2    3.75    0.72
  -1   8   2    4.28    0.76
   1   8  -2    3.97    0.73
   1   8  -2    4.38    0.74
  -1   8   2    3.33    0.85
   0  -8  -2    6.37    1.07
   0  -8   2    4.69    1.02
   0  -8   2    6.11    1.09
   0  -8   2    6.84    0.96
   0  -8  -2    7.00    0.96
   0  -8  -2    6.07    1.03
   0  -8   2    6.10    1.19
   0  -8   2    5.86    1.11
   0   8   2    4.93    0.93
   0   8   2    5.27    0.98
   0   8  -2    5.87    0.95
   0   8   2    5.47    0.98
   0   8   2    4.55    1.08
   0   8  -2    4.27    1.07
   0   8  -2    6.93    0.99
   0   8  -2    4.94    0.92
  -1  -8  -2    2.44    0.50
   1  -8   2    2.12    0.51
  -1  -8  -2    2.48    0.50
   1  -8   2    2.32    0.43
   1  -8   2    2.04    0.47
   1  -8   2    2.05    0.41
   1  -8   2    2.65    0.56
  -1  -8  -2    2.12    0.41
   1  -8   2    2.46    0.51
  -1   8  -2    1.64    0.51
   1   8   2    2.45    0.45
  -1   8  -2    1.83    0.41
  -1   8  -2    2.61    0.43
   1   8   2    2.18    0.46
  -1   8  -2    1.66    0.43
   1   8   2    2.16    0.45
   1   8   2    2.78    0.52
   2  -8   2   15.00    2.48
   2  -8   2   14.66    2.72
  -2  -8  -2   16.11    2.56
   2  -8   2   17.77    2.68
   2  -8   2   15.67    2.45
  -2  -8  -2   13.42    2.65
   2  -8   2   16.98    2.54
  -2   8  -2   16.02    2.38
  -2   8  -2   16.29    2.48
  -2   8  -2   14.80    2.32
   2   8   2   14.04    2.42
   2   8   2   14.61    2.33
   2   8   2   16.47    2.46
   2   8   2   15.89    2.70
  -2   8  -2   11.29    2.70
   3  -8   2   37.02    5.77
  -3  -8  -2   28.92    6.21
  -3  -8  -2   38.27    5.95
   3  -8   2   38.99    6.23
   3  -8   2   43.90    5.93
   3  -8   2   32.61    6.34
   3  -8   2   39.57    5.88
   3   8   2   35.96    5.46
   3   8   2   30.93    5.64
   3   8   2   37.26    6.31
  -3   8  -2   36.86    5.80
   3   8   2   38.44    5.77
  -3   8  -2   33.89    5.44
  -3   8  -2   38.64    5.60
   4  -8   2    0.19    0.25
   4  -8   2    0.58    0.22
  -4  -8  -2    0.69    0.30
   4  -8   2    0.32    0.21
   4  -8   2    0.37    0.25
  -4  -8  -2    0.36    0.26
   4  -8   2    0.18    0.27
  -4   8  -2   -0.26    0.28
   4   8   2    0.38    0.23
  -4   8  -2    0.39    0.25
  -4   8  -2    0.13    0.20
  -4   8  -2    0.08    0.13
   4   8   2    0.06    0.20
   4   8   2    0.13    0.24
   4   8   2   -0.24    0.22
   5  -8   2    1.62    0.46
   5  -8   2    1.66    0.43
   5  -8   2    2.02    0.50
   5  -8   2    2.00    0.45
  -5  -8  -2    2.22    0.53
  -5  -8  -2    2.74    0.51
   5   8   2    1.72    0.47
  -5   8  -2    1.95    0.59
   5   8   2    2.66    0.45
  -5   8  -2    1.45    0.38
   5   8   2    1.49    0.43
  -5   8  -2    2.04    0.45
   6  -8   2    0.20    0.25
   6  -8   2    0.15    0.25
  -6  -8  -2    0.18    0.32
   6  -8   2    0.40    0.29
  -6  -8  -2    0.06    0.27
   6  -8   2   -0.10    0.24
  -6   8  -2    0.12    0.23
  -6   8  -2   -0.18    0.19
   6   8   2   -0.38    0.19
  -6   8  -2   -0.06    0.33
   6   8   2   -0.19    0.22
   6   8   2   -0.10    0.22
   7  -8   2    5.97    0.97
   7  -8   2    5.98    0.90
   7  -8   2    4.21    0.93
  -7  -8  -2    4.79    0.91
   7  -8   2    3.15    0.83
  -7  -8  -2    4.53    1.00
   7   8   2    3.30    0.88
  -7   8  -2    3.08    0.98
  -7   8  -2    5.48    0.90
   7   8   2    6.32    0.83
   7   8   2    4.39    0.83
   8  -8   2   -0.26    0.25
   8  -8   2    0.01    0.28
  -8  -8  -2   -0.17    0.36
  -8   8  -2    0.13    0.31
   8   8   2   -0.04    0.23
   8   8   2    0.27    0.26
  -8   8  -2    0.21    0.39
   9  -8   2    0.95    0.39
   9  -8   2    1.11    0.44
  -9  -8  -2    0.80    0.46
   9   8   2    1.46    0.40
  -8  -9   2   -0.08    0.37
   8  -9  -2    0.62    0.33
   8  -9  -2   -0.09    0.29
   8   9  -2    0.09    0.24
   7  -9  -2    1.09    0.36
   7  -9  -2    0.69    0.33
   7  -9  -2    1.11    0.35
  -7  -9   2    1.01    0.46
  -7   9   2    1.01    0.38
  -7   9   2    1.02    0.56
   7   9  -2    0.80    0.31
   7   9  -2    0.61    0.30
  -6  -9   2    0.16    0.35
   6  -9  -2   -0.15    0.23
   6  -9  -2    0.02    0.23
  -6  -9   2    0.00    0.34
   6  -9  -2    0.00    0.23
   6   9  -2    0.08    0.19
  -6   9   2   -0.09    0.43
   6   9  -2    0.04    0.23
  -6   9   2   -0.12    0.26
  -6   9   2   -0.24    0.26
  -5  -9   2    5.33    1.24
   5  -9  -2    7.37    1.14
   5  -9  -2    6.84    1.10
   5  -9  -2    6.43    1.19
   5  -9  -2    7.05    1.12
  -5  -9   2    6.59    1.21
  -5   9   2    5.45    1.31
   5   9  -2    5.57    1.19
   5   9  -2    5.77    1.07
  -5   9   2    6.81    1.06
  -5   9   2    5.91    1.13
   4  -9  -2   40.14    5.80
  -4  -9   2   28.89    6.12
   4  -9  -2   40.52    5.68
   4  -9  -2   43.84    5.79
   4  -9  -2   34.25    6.08
  -4  -9   2   33.52    5.85
  -4   9   2   28.04    6.24
   4   9  -2   38.14    5.36
  -4   9   2   35.04    5.70
  -4   9   2   38.34    5.37
   4   9  -2   31.83    6.17
   4   9  -2   31.69    5.52
  -4   9   2   38.99    5.52
  -3  -9   2    0.54    0.30
   3  -9  -2    0.54    0.25
  -3  -9   2   -0.04    0.27
   3  -9  -2    0.09    0.19
   3  -9  -2   -0.05    0.15
   3  -9  -2   -0.06    0.21
  -3   9   2   -0.30    0.21
   3   9  -2    0.24    0.20
   3   9  -2    0.02    0.16
  -3   9   2   -0.09    0.21
   3   9  -2   -0.14    0.20
   3   9  -2   -0.32    0.14
  -3   9   2    0.22    0.35
  -3   9   2   -0.20    0.23
   2  -9  -2    3.01    0.54
   2  -9  -2    2.81    0.59
  -2  -9   2    2.55    0.62
  -2  -9   2    3.43    0.66
   2  -9  -2    2.08    0.55
   2  -9  -2    2.75    0.51
  -2  -9   2    2.59    0.60
  -2   9   2    3.19    0.55
   2   9  -2    2.45    0.53
   2   9  -2    3.04    0.53
  -2   9   2    2.74    0.56
  -2   9   2    2.15    0.65
   2   9  -2    3.11    0.60
   2   9  -2    2.71    0.51
  -2   9   2    2.59    0.56
  -1  -9   2    5.75    0.92
   1  -9  -2    6.11    0.89
   1  -9  -2    4.82    0.78
  -1  -9   2    3.99    0.84
   1  -9  -2    3.68    0.81
  -1  -9   2    3.95    0.90
  -1   9   2    3.66    0.90
   1   9  -2    4.42    0.88
  -1   9   2    3.80    0.79
  -1   9   2    4.36    0.78
   1   9  -2    4.22    0.77
   1   9  -2    4.75    0.79
   1   9  -2    4.85    0.76
  -1   9   2    4.13    0.79
   0  -9   2   22.59    4.12
   0  -9  -2   22.01    3.83
   0  -9   2   26.78    4.05
   0  -9   2   28.89    3.70
   0  -9   2   18.13    3.82
   0  -9  -2   26.55    3.70
   0  -9  -2   25.85    4.02
   0   9  -2   22.94    3.62
   0   9   2   21.93    3.53
   0   9  -2   24.02    3.73
   0   9  -2   19.38    4.08
   0   9   2   22.86    3.73
   0   9   2   23.19    4.10
   0   9   2   20.06    3.64
   0   9  -2   23.40    3.52
  -1  -9  -2    1.00    0.37
   1  -9   2    1.34    0.39
   1  -9   2    1.86    0.44
   1  -9   2    1.59    0.44
  -1  -9  -2    1.68    0.41
   1  -9   2    1.59    0.33
   1   9   2    0.82    0.36
   1   9   2    1.28    0.40
  -1   9  -2    1.66    0.36
  -1   9  -2    1.69    0.45
  -1   9  -2    2.01    0.35
   1   9   2    1.48    0.37
   1   9   2    1.07    0.34
  -1   9  -2    1.50    0.35
   2  -9   2    7.49    1.21
   2  -9   2    7.50    1.33
   2  -9   2    7.15    1.37
  -2  -9  -2    8.43    1.30
  -2  -9  -2    6.94    1.33
   2  -9   2    7.91    1.21
   2  -9   2    7.40    1.26
  -2   9  -2    6.71    1.37
  -2   9  -2    6.78    1.15
   2   9   2    6.52    1.16
  -2   9  -2    7.11    1.17
   2   9   2    6.77    1.21
  -2   9  -2    7.03    1.23
   2   9   2    7.94    1.35
   2   9   2    5.70    1.19
   3  -9   2    5.36    0.89
  -3  -9  -2    4.19    0.97
   3  -9   2    5.45    0.93
  -3  -9  -2    4.66    0.95
   3  -9   2    5.36    0.99
   3  -9   2    4.81    1.02
   3   9   2    5.77    0.89
   3   9   2    5.00    0.86
   3   9   2    6.31    1.01
  -3   9  -2    5.66    0.86
  -3   9  -2    5.37    0.84
   3   9   2    4.06    0.88
  -3   9  -2    5.50    0.92
  -3   9  -2    2.45    0.98
   4  -9   2    3.01    0.70
   4  -9   2    3.06    0.60
   4  -9   2    3.28    0.60
   4  -9   2    3.06    0.67
   4  -9   2    2.60    0.59
  -4  -9  -2    2.60    0.68
  -4  -9  -2    4.17    0.70
   4   9   2    3.13    0.61
  -4   9  -2    2.53    0.56
  -4   9  -2    2.79    0.61
  -4   9  -2    2.29    0.73
   4   9   2    3.13    0.67
   4   9   2    3.53    0.58
   5  -9   2    0.31    0.34
  -5  -9  -2    0.75    0.36
   5  -9   2    0.35    0.30
   5  -9   2    0.75    0.31
   5  -9   2    0.58    0.27
  -5  -9  -2    1.00    0.36
  -5   9  -2    0.62    0.26
  -5   9  -2    0.56    0.44
  -5   9  -2    0.68    0.29
   5   9   2    0.54    0.29
   5   9   2    0.16    0.26
   6  -9   2    2.00    0.51
   6  -9   2    2.25    0.59
  -6  -9  -2    3.20    0.60
   6  -9   2    1.97    0.50
   6  -9   2    1.68    0.54
  -6  -9  -2    1.94    0.62
  -6   9  -2    2.58    0.54
  -6   9  -2    1.50    0.61
   6   9   2    2.81    0.57
   6   9   2    1.75    0.48
   7  -9   2    1.71    0.47
  -7  -9  -2    1.97    0.54
   7  -9   2    1.67    0.47
   7  -9   2    2.24    0.55
   7   9   2    1.42    0.47
   7   9   2    1.55    0.45
  -7   9  -2    2.16    0.64
   8  -9   2    0.35    0.31
  -8  -9  -2   -0.19    0.35
   8  -9   2    0.23    0.32
   8   9   2   -0.08    0.27
  -7 -10   2    0.39    0.38
   7 -10  -2    0.04    0.29
   7 -10  -2    0.34    0.32
   7  10  -2    0.18    0.28
   6 -10  -2    1.99    0.44
   6 -10  -2    1.79    0.46
   6 -10  -2    2.01    0.43
  -6 -10   2    2.03    0.54
  -6  10   2    1.63    0.64
   6  10  -2    0.75    0.35
  -6  10   2    1.26    0.45
   6  10  -2    0.69    0.37
   5 -10  -2    1.62    0.41
  -5 -10   2    1.82    0.49
  -5 -10   2    1.07    0.53
   5 -10  -2    1.43    0.43
   5 -10  -2    2.01    0.42
  -5  10   2    1.52    0.61
   5  10  -2    1.43    0.39
  -5  10   2    1.86    0.45
   5  10  -2    0.92    0.38
   4 -10  -2    0.18    0.24
  -4 -10   2   -0.37    0.28
  -4 -10   2   -0.39    0.33
   4 -10  -2    0.19    0.26
   4 -10  -2   -0.14    0.23
  -4  10   2    0.31    0.44
   4  10  -2   -0.40    0.20
  -4  10   2   -0.05    0.26
  -4  10   2   -0.01    0.27
   4  10  -2    0.11    0.21
   3 -10  -2    0.13    0.25
  -3 -10   2   -0.02    0.32
   3 -10  -2   -0.20    0.21
  -3 -10   2    0.18    0.32
   3 -10  -2   -0.41    0.19
  -3  10   2   -0.21    0.33
   3  10  -2    0.00    0.21
   3  10  -2    0.23    0.24
  -3  10   2    0.08    0.25
  -3  10   2   -0.28    0.23
   2 -10  -2    0.02    0.24
   2 -10  -2   -0.17    0.23
  -2 -10   2   -0.06    0.27
   2 -10  -2   -0.11    0.18
  -2 -10   2    0.28    0.29
  -2  10   2   -0.15    0.23
   2  10  -2   -0.19    0.19
  -2  10   2   -0.05    0.23
   2  10  -2    0.09    0.18
  -2  10   2   -0.22    0.30
   2  10  -2    0.12    0.23
  -1 -10   2    1.68    0.47
  -1 -10   2    1.71    0.48
   1 -10  -2    2.15    0.37
   1 -10  -2    1.92    0.44
  -1 -10   2    0.83    0.41
   1 -10  -2    1.58    0.41
   1  10  -2    1.79    0.37
  -1  10   2    1.07    0.38
   1  10  -2    1.98    0.37
  -1  10   2    1.14    0.47
   1  10  -2    1.40    0.43
  -1  10   2    0.77    0.36
   0 -10   2    3.49    0.75
   0 -10   2    4.70    0.75
   0 -10   2    2.91    0.74
   0 -10  -2    3.68    0.72
   0 -10  -2    2.99    0.69
   0  10  -2    2.85    0.74
   0  10  -2    3.73    0.63
   0  10   2    3.39    0.66
   0  10   2    2.34    0.74
   0  10   2    4.03    0.68
   0  10  -2    3.39    0.64
  -1 -10  -2    4.03    0.80
   1 -10   2    5.10    0.85
   1 -10   2    3.82    0.77
  -1 -10  -2    3.74    0.77
   1 -10   2    4.15    0.84
   1  10   2    2.93    0.71
  -1  10  -2    3.99    0.69
   1  10   2    4.42    0.73
  -1  10  -2    3.82    0.72
   1  10   2    3.96    0.81
  -1  10  -2    2.61    0.80
  -2 -10  -2    1.22    0.42
  -2 -10  -2    2.24    0.47
   2 -10   2    1.47    0.45
   2 -10   2    1.84    0.37
   2 -10   2    1.30    0.41
   2 -10   2    2.10    0.50
  -2  10  -2    0.56    0.41
   2  10   2    1.05    0.35
   2  10   2    1.23    0.39
   2  10   2    2.22    0.46
  -2  10  -2    1.62    0.39
  -2  10  -2    1.32    0.34
   3 -10   2    0.69    0.36
   3 -10   2    0.81    0.33
   3 -10   2    0.75    0.29
  -3 -10  -2    1.45    0.41
  -3 -10  -2    1.03    0.37
   3 -10   2    0.72    0.37
   3  10   2    0.74    0.32
   3  10   2    0.57    0.26
  -3  10  -2    0.78    0.31
   3  10   2    0.68    0.31
  -3  10  -2    0.88    0.26
  -3  10  -2    0.32    0.40
  -4 -10  -2   -0.01    0.34
   4 -10   2    0.86    0.42
   4 -10   2    1.18    0.35
   4 -10   2    1.15    0.40
   4 -10   2    1.62    0.36
  -4 -10  -2    1.18    0.41
  -4  10  -2    0.41    0.42
  -4  10  -2    0.92    0.34
   4  10   2    0.96    0.35
   4  10   2    0.82    0.34
   5 -10   2    0.94    0.35
   5 -10   2    0.70    0.42
  -5 -10  -2    1.61    0.49
  -5 -10  -2    1.54    0.45
   5 -10   2    0.72    0.33
   5  10   2    0.78    0.34
   5  10   2    0.49    0.31
  -5  10  -2    1.14    0.51
  -5  10  -2    1.12    0.37
   6 -10   2    1.17    0.50
   6 -10   2    1.22    0.42
   6 -10   2    1.01    0.37
  -6 -10  -2    1.73    0.47
   6  10   2    0.98    0.43
   6  10   2    1.24    0.39
   7 -10   2   -0.01    0.29
   7 -10   2    0.27    0.31
  -7 -10  -2   -0.07    0.35
   7  10   2    0.44    0.32
  -6 -11   2    7.25    1.20
   6 -11  -2    6.36    1.07
   6  11  -2    4.43    0.99
  -5 -11   2    1.63    0.48
   5 -11  -2    0.57    0.36
   5  11  -2    0.51    0.31
   4 -11  -2    0.16    0.28
   4 -11  -2    0.00    0.31
  -4 -11   2    0.13    0.36
   4 -11  -2   -0.17    0.19
  -4  11   2   -0.02    0.28
   4  11  -2    0.62    0.27
   4  11  -2    0.04    0.22
  -4  11   2    0.24    0.49
   3 -11  -2    0.30    0.26
  -3 -11   2    0.25    0.36
   3 -11  -2   -0.05    0.24
   3 -11  -2    0.16    0.31
   3  11  -2    0.47    0.27
  -3  11   2   -0.62    0.36
  -3  11   2   -0.02    0.25
   3  11  -2    0.36    0.25
  -3  11   2    0.10    0.26
   2 -11  -2    0.39    0.30
  -2 -11   2    0.52    0.38
   2 -11  -2    0.16    0.30
  -2 -11   2    0.89    0.39
   2  11  -2    0.13    0.25
  -2  11   2    0.09    0.26
   2  11  -2   -0.22    0.20
  -2  11   2    0.09    0.26
  -2  11   2    0.65    0.42
   1 -11  -2    1.20    0.37
   1 -11  -2    1.30    0.38
  -1 -11   2    0.70    0.41
  -1 -11   2    0.47    0.37
  -1  11   2    0.86    0.41
   1  11  -2    1.04    0.30
   1  11  -2    1.29    0.42
  -1  11   2    0.95    0.34
  -1  11   2    0.43    0.30
   1  11  -2    0.42    0.26
   0 -11  -2    0.79    0.37
   0 -11  -2    0.64    0.35
   0 -11   2    0.58    0.37
   0 -11   2    0.27    0.35
   0 -11   2    0.90    0.42
   0  11   2    0.75    0.43
   0  11   2    0.98    0.33
   0  11  -2    0.98    0.30
   0  11   2    0.86    0.32
   0  11  -2    1.06    0.30
   0  11  -2    1.62    0.44
  -1 -11  -2    3.34    0.71
   1 -11   2    2.71    0.75
  -1 -11  -2    4.11    0.77
   1 -11   2    2.97    0.71
   1 -11   2    4.42    0.80
   1  11   2    2.63    0.64
  -1  11  -2    3.05    0.61
   1  11   2    3.54    0.66
   1  11   2    3.67    0.78
  -1  11  -2    3.68    0.66
  -1  11  -2    2.53    0.75
   2 -11   2    2.61    0.66
   2 -11   2    2.72    0.66
  -2 -11  -2    2.85    0.61
   2 -11   2    2.43    0.58
  -2 -11  -2    2.92    0.65
  -2  11  -2    2.29    0.50
  -2  11  -2    1.80    0.64
   2  11   2    2.83    0.63
   2  11   2    1.83    0.53
  -2  11  -2    2.80    0.57
   2  11   2    2.78    0.54
   3 -11   2    5.04    0.79
  -3 -11  -2    4.24    0.87
  -3 -11  -2    3.77    0.80
   3  11   2    4.42    0.84
  -3  11  -2    1.88    0.82
  -3  11  -2    4.05    0.75
   3  11   2    3.03    0.71
   4 -11   2    0.10    0.23
  -4 -11  -2   -0.11    0.32
  -4  11  -2   -0.30    0.38
   4  11   2   -0.28    0.25
   4  11   2   -0.11    0.27
  -5 -11  -2    0.39    0.38
   5 -11   2    1.21    0.37
   5  11   2    0.40    0.33
  -3 -12   2    2.26    0.67
   3 -12  -2    3.49    0.63
   3  12  -2    2.18    0.55
   2 -12  -2    0.10    0.30
  -2 -12   2   -0.02    0.33
  -2  12   2   -0.04    0.25
   2  12  -2    0.26    0.25
   1 -12  -2    0.76    0.36
  -1 -12   2    0.40    0.39
  -1  12   2    0.61    0.32
  -1  12   2    0.61    0.34
   1  12  -2    1.02    0.31
   0 -12   2    1.70    0.46
   0 -12  -2    0.65    0.39
   0  12   2    1.28    0.37
   0  12  -2    1.28    0.35
   0  12   2    0.56    0.35
   0  12  -2    0.70    0.30
   1 -12   2   -0.14    0.30
  -1 -12  -2   -0.25    0.27
   1  12   2    0.14    0.29
  -1  12  -2   -0.10    0.21
  -1  12  -2    0.16    0.27
   1  12   2    0.11    0.28
  -2 -12  -2    0.01    0.31
   2 -12   2    0.55    0.36
  -2  12  -2    0.43    0.33
   2  12   2    0.09    0.27
   3 -12   2    0.46    0.37
  -3 -12  -2   -0.09    0.36
   3  12   2    0.53    0.31
  12   0  -3   -0.02    0.27
  12   0  -3   -0.17    0.30
 -11   0   3    1.76    0.63
  11   0  -3    0.94    0.39
  11   0  -3    0.99    0.38
  11   0  -3    1.52    0.39
 -11   0   3    2.21    0.67
  10   0  -3   -0.06    0.22
 -10   0   3    0.32    0.44
  10   0  -3    0.44    0.25
 -10   0   3   -0.28    0.34
  10   0  -3    0.04    0.19
  -9   0   3   -0.10    0.13
  -9   0   3    0.22    0.37
   9   0  -3    0.02    0.11
   9   0  -3   -0.38    0.21
   9   0  -3   -0.15    0.18
   9   0  -3   -0.03    0.20
  -9   0   3    0.08    0.35
  -8   0   3    0.02    0.15
  -8   0   3   -0.28    0.12
   8   0  -3   -0.42    0.16
   8   0  -3   -0.15    0.14
   8   0  -3   -0.44    0.19
   8   0  -3    0.07    0.11
   8   0  -3   -0.30    0.19
  -8   0   3   -0.32    0.28
  -8   0   3    0.26    0.31
   7   0  -3    1.17    0.32
  -7   0   3    1.07    0.40
  -7   0   3    1.50    0.27
   7   0  -3    1.30    0.30
  -7   0   3    1.80    0.30
   7   0  -3    1.26    0.27
  -7   0   3    1.89    0.46
   7   0  -3    0.88    0.30
   7   0  -3    1.27    0.26
   6   0  -3    0.24    0.11
   6   0  -3   -0.05    0.12
  -6   0   3   -0.10    0.19
   6   0  -3   -0.16    0.11
  -6   0   3    0.11    0.24
   6   0  -3   -0.15    0.13
  -6   0   3    0.18    0.12
  -6   0   3   -0.06    0.10
   6   0  -3   -0.28    0.13
   5   0  -3    0.09    0.11
  -5   0   3   -0.11    0.08
   5   0  -3   -0.16    0.12
  -5   0   3   -0.07    0.17
  -5   0   3    0.01    0.10
  -5   0   3   -0.22    0.17
   5   0  -3   -0.02    0.12
   5   0  -3   -0.03    0.11
   5   0  -3   -0.03    0.09
   5   0  -3    0.06    0.08
   4   0  -3   -0.04    0.08
   4   0  -3   -0.02    0.10
  -4   0   3    0.06    0.09
   4   0  -3   -0.16    0.08
  -4   0   3   -0.09    0.12
   4   0  -3   -0.13    0.10
  -4   0   3   -0.24    0.13
   4   0  -3    0.01    0.13
  -4   0   3    0.09    0.11
   4   0  -3   -0.14    0.10
   4   0  -3   -0.06    0.11
  -4   0   3   -0.01    0.16
   4   0  -3   -0.04    0.10
  -3   0   3  321.39   48.96
  -3   0   3  293.35   46.22
  -3   0   3  299.13   53.50
  -3   0   3  369.42   50.26
  -3   0   3  343.31   49.10
  -3   0   3  316.18   52.66
   3   0  -3  287.33   60.94
   3   0  -3  367.18   52.66
   3   0  -3  285.48   48.95
   3   0  -3  287.33   50.00
   3   0  -3  308.08   49.10
  -3   0   3  301.96   60.95
  -2   0   3    0.13    0.11
   2   0  -3    0.09    0.09
   2   0  -3    0.02    0.08
   2   0  -3   -0.07    0.10
  -2   0   3    0.12    0.07
  -2   0   3   -0.17    0.08
  -2   0   3   -0.15    0.09
  -2   0   3   -0.08    0.09
  -2   0   3   -0.07    0.12
   2   0  -3   -0.07    0.07
   2   0  -3   -0.02    0.08
   2   0  -3   -0.23    0.09
   2   0  -3   -0.19    0.08
   2   0  -3   -0.10    0.07
  -2   0   3   -0.13    0.10
   1   0  -3  198.35   33.49
  -1   0   3  234.88   33.49
  -1   0   3  207.34   35.25
  -1   0   3  181.25   32.89
  -1   0   3  220.40   32.89
  -1   0   3  234.82   32.79
   1   0  -3  199.63   32.78
  -1   0   3  189.99   35.81
  -1   0   3  233.15   33.67
   0   0  -3    0.08    0.06
   0   0   3   -0.04    0.06
   0   0   3    0.02    0.07
   0   0  -3   -0.04    0.08
   0   0   3   -0.04    0.05
   0   0   3   -0.07    0.08
   0   0  -3   -0.03    0.08
   0   0  -3   -0.05    0.06
   0   0  -3   -0.06    0.05
   0   0   3    0.06    0.08
   0   0   3   -0.05    0.09
   0   0  -3   -0.14    0.07
  -1   0  -3   34.51    4.91
   1   0   3   34.69    5.26
  -1   0  -3   28.50    4.89
   1   0   3   26.42    4.76
   1   0   3   28.31    4.89
   1   0   3   37.05    5.34
  -1   0  -3   29.53    5.00
   1   0   3   26.92    4.90
  -1   0  -3   31.91    5.34
   1   0   3   35.10    5.02
  -2   0  -3   -0.17    0.13
  -2   0  -3   -0.03    0.10
   2   0   3    0.06    0.09
   2   0   3    0.01    0.09
  -2   0  -3    0.04    0.11
   2   0   3    0.00    0.07
   2   0   3    0.03    0.13
  -2   0  -3   -0.05    0.08
   2   0   3    0.18    0.11
   2   0   3    0.21    0.08
  -2   0  -3   -0.07    0.07
  -2   0  -3    0.10    0.08
   3   0   3   52.28    8.03
   3   0   3   61.71    8.65
   3   0   3   45.41    8.04
  -3   0  -3   50.19    8.05
  -3   0  -3   51.45   10.01
   3   0   3   55.49    8.22
   3   0   3   53.23    8.65
  -3   0  -3   48.47    8.78
   3   0   3   48.38    9.99
  -3   0  -3   48.47    8.64
   4   0   3    0.01    0.08
  -4   0  -3   -0.34    0.16
  -4   0  -3    0.21    0.14
   4   0   3   -0.10    0.12
   4   0   3    0.17    0.14
   4   0   3   -0.12    0.08
   4   0   3   -0.01    0.10
   4   0   3    0.08    0.13
   4   0   3   -0.10    0.13
   4   0   3   -0.04    0.14
  -4   0  -3    0.00    0.09
  -5   0  -3    2.36    0.48
   5   0   3    1.92    0.33
   5   0   3    1.55    0.35
  -5   0  -3    1.31    0.38
   5   0   3    2.33    0.40
   5   0   3    1.48    0.34
   5   0   3    1.56    0.29
  -5   0  -3    1.42    0.32
   5   0   3    1.74    0.30
   6   0   3    0.18    0.10
  -6   0  -3   -0.10    0.17
   6   0   3    0.11    0.18
  -6   0  -3    0.34    0.26
   6   0   3   -0.05    0.17
   6   0   3    0.11    0.17
   6   0   3   -0.01    0.10
  -6   0  -3   -0.06    0.12
   6   0   3    0.12    0.11
  -7   0  -3    1.53    0.50
   7   0   3    1.78    0.41
   7   0   3    1.56    0.37
   7   0   3    1.33    0.32
   7   0   3    2.24    0.38
  -7   0  -3    1.43    0.32
  -7   0  -3    1.39    0.43
   8   0   3   -0.03    0.20
  -8   0  -3    0.09    0.28
   8   0   3   -0.16    0.21
  -8   0  -3   -0.17    0.15
   8   0   3    0.20    0.22
   8   0   3   -0.05    0.12
  -8   0  -3    0.01    0.35
  -9   0  -3    0.53    0.44
  -9   0  -3    0.42    0.23
  -9   0  -3    1.17    0.42
   9   0   3    0.65    0.28
   9   0   3    0.50    0.27
   9   0   3    0.65    0.31
 -10   0  -3    0.30    0.38
  10   0   3    0.13    0.29
 -10   0  -3    0.26    0.44
  10   0   3    0.18    0.26
  10   0   3    0.28    0.28
  11   0   3    0.20    0.31
  11   0   3   -0.03    0.29
 -11   0  -3   -0.50    0.35
  12  -1  -3    0.54    0.30
  12  -1  -3    0.12    0.30
  12   1  -3   -0.33    0.26
  12   1  -3    0.05    0.30
 -11  -1   3    2.60    0.73
  11  -1  -3    0.88    0.38
  11  -1  -3    0.82    0.36
 -11  -1   3    2.63    0.71
  11  -1  -3    1.24    0.42
  11   1  -3    1.16    0.38
  11   1  -3    1.33    0.42
 -11   1   3    1.81    0.61
  11   1  -3    1.23    0.41
 -11   1   3    2.56    0.71
  10  -1  -3    0.41    0.26
  10  -1  -3   -0.02    0.22
 -10  -1   3    0.11    0.45
  10  -1  -3   -0.17    0.19
 -10  -1   3    0.26    0.43
  10   1  -3    0.16    0.20
  10   1  -3    0.21    0.26
 -10   1   3   -0.45    0.34
  10   1  -3   -0.11    0.13
 -10   1   3    0.77    0.46
  10   1  -3   -0.31    0.20
  -9  -1   3    0.81    0.30
   9  -1  -3    1.00    0.29
  -9  -1   3    1.28    0.47
   9  -1  -3    0.62    0.29
  -9  -1   3    0.58    0.42
   9  -1  -3    1.07    0.30
  -9   1   3    0.64    0.23
   9   1  -3    0.88    0.28
   9   1  -3    0.47    0.25
  -9   1   3    0.77    0.41
   9   1  -3    0.91    0.22
  -9   1   3    1.46    0.47
   9   1  -3    0.17    0.24
  -8  -1   3   13.33    1.96
   8  -1  -3    8.86    1.60
   8  -1  -3    8.68    1.52
  -8  -1   3    7.93    1.71
   8  -1  -3    8.41    1.48
   8  -1  -3    9.17    1.40
   8   1  -3    8.17    1.51
  -8   1   3    8.31    1.69
  -8   1   3   11.26    1.49
   8   1  -3    8.70    1.47
  -8   1   3    8.30    1.89
   8   1  -3    8.97    1.42
   8   1  -3    8.07    1.60
  -7  -1   3   19.33    3.34
  -7  -1   3   13.73    2.93
   7  -1  -3   17.16    2.63
   7  -1  -3   15.29    2.84
   7  -1  -3   17.61    2.54
   7  -1  -3   15.13    2.70
  -7  -1   3   20.53    2.71
   7  -1  -3   15.28    2.63
  -7   1   3   18.95    2.64
   7   1  -3   16.60    2.55
   7   1  -3   16.19    2.63
  -7   1   3   15.10    2.94
   7   1  -3   13.43    2.83
  -7   1   3   17.13    3.32
   7   1  -3   15.59    2.69
   6  -1  -3    1.06    0.31
   6  -1  -3    1.71    0.26
  -6  -1   3    1.82    0.41
   6  -1  -3    1.44    0.32
   6  -1  -3    1.44    0.32
   6  -1  -3    0.88    0.28
  -6  -1   3    0.95    0.35
  -6  -1   3    2.03    0.32
  -6  -1   3    1.77    0.44
   6   1  -3    1.13    0.29
  -6   1   3    1.61    0.43
  -6   1   3    1.08    0.37
   6   1  -3    1.16    0.31
   6   1  -3    2.00    0.28
  -6   1   3    1.28    0.30
   5  -1  -3  107.31   14.76
   5  -1  -3  111.76   16.30
   5  -1  -3   92.59   15.18
  -5  -1   3   95.20   18.87
   5  -1  -3   78.77   15.46
   5   1  -3   82.19   15.13
  -5   1   3   97.63   15.19
   5   1  -3   85.26   15.46
   5   1  -3  105.28   16.30
  -5   1   3  104.80   15.53
   5   1  -3  111.12   14.77
  -5   1   3   95.68   18.87
   4  -1  -3    2.27    0.50
  -4  -1   3    2.09    0.52
   4  -1  -3    3.40    0.45
   4  -1  -3    1.65    0.41
  -4  -1   3    2.41    0.36
   4  -1  -3    3.83    0.49
   4  -1  -3    1.83    0.40
  -4  -1   3    1.89    0.47
  -4  -1   3    2.28    0.42
   4  -1  -3    1.95    0.39
  -4  -1   3    1.96    0.45
   4  -1  -3    2.57    0.38
   4  -1  -3    3.02    0.45
   4   1  -3    2.43    0.36
  -4   1   3    2.34    0.40
  -4   1   3    2.03    0.47
   4   1  -3    2.90    0.40
   4   1  -3    2.01    0.39
   4   1  -3    2.47    0.44
   4   1  -3    2.02    0.50
  -4   1   3    2.11    0.52
  -4   1   3    1.70    0.40
   4   1  -3    2.97    0.46
   4   1  -3    1.79    0.40
  -3  -1   3  316.06   55.73
  -3  -1   3  382.28   53.19
  -3  -1   3  333.23   48.91
   3  -1  -3  344.98   55.72
  -3  -1   3  328.86   56.85
  -3  -1   3  329.58   64.50
   3  -1  -3  313.81   64.49
   3  -1  -3  299.82   52.92
  -3  -1   3  380.58   51.81
   3  -1  -3  332.39   51.97
  -3  -1   3  316.20   56.62
   3   1  -3  317.23   51.80
   3   1  -3  317.71   64.49
  -3   1   3  340.97   51.97
  -3   1   3  333.37   64.50
   3   1  -3  369.12   55.73
   3   1  -3  309.67   52.91
  -2  -1   3  409.88   67.73
   2  -1  -3  387.13   62.98
  -2  -1   3  453.79   62.98
   2  -1  -3  419.47   64.33
  -2  -1   3  379.84   63.16
   2  -1  -3  388.56   63.17
  -2  -1   3  423.65   68.81
  -2  -1   3  427.50   64.65
  -2  -1   3  421.84   78.40
   2  -1  -3  346.93   78.38
  -2   1   3  388.73   78.39
   2   1  -3  430.12   67.73
   2   1  -3  399.37   64.32
  -2   1   3  423.63   63.18
   2   1  -3  381.10   62.96
  -2   1   3  457.85   62.99
  -2   1   3  350.51   68.80
   1  -1  -3  436.05   79.54
  -1  -1   3  484.51   75.11
   1  -1  -3  507.30   81.24
   1  -1  -3  565.76   79.80
  -1  -1   3  474.95   79.54
  -1  -1   3  469.34   85.54
  -1  -1   3  483.18   86.89
  -1  -1   3  543.62   81.25
  -1  -1   3  448.04   81.64
   1  -1  -3  520.93   77.61
   1   1  -3  559.99   77.61
  -1   1   3  463.66   79.79
  -1   1   3  569.65   81.67
   1   1  -3  501.42   79.54
   1   1  -3  569.63   75.14
  -1   1   3  526.71   79.55
   1   1  -3  444.20   86.89
   1   1  -3  542.53   79.81
  -1   1   3  575.83   81.25
  -1   1   3  555.06   86.91
   0  -1   3   40.45    6.65
   0  -1   3   38.99    6.14
   0  -1  -3   42.04    6.68
   0  -1  -3   38.88    6.50
   0  -1   3   40.68    6.51
   0  -1   3   41.73    6.99
   0  -1  -3   41.02    7.09
   0  -1   3   44.11    7.10
   0  -1  -3   38.29    6.64
   0  -1   3   46.52    6.69
   0  -1   3   39.80    6.34
   0  -1  -3   43.45    6.53
   0   1   3   38.28    6.68
   0   1  -3   36.71    6.64
   0   1  -3   42.58    6.52
   0   1   3   45.97    6.53
   0   1  -3   43.74    6.51
   0   1  -3   46.39    7.10
   0   1  -3   43.81    6.34
   0   1   3   39.32    7.09
   1  -1   3    9.47    1.24
   1  -1   3    9.93    1.32
  -1  -1  -3    7.75    1.30
  -1  -1  -3    8.58    1.29
  -1  -1  -3    8.96    1.37
  -1  -1  -3    8.03    1.39
  -1  -1  -3    7.06    1.27
   1  -1   3    6.17    1.39
   1  -1   3    8.33    1.37
   1  -1   3    6.63    1.27
   1  -1   3    6.78    1.20
   1  -1   3    7.36    1.28
  -1   1  -3    8.67    1.39
  -1   1  -3    7.45    1.23
   1   1   3    8.04    1.37
   1   1   3    9.62    1.29
   1   1   3    7.53    1.58
   1   1   3    9.05    1.30
   1   1   3    8.24    1.28
  -1   1  -3    7.16    1.30
  -1   1  -3    8.86    1.21
  -1   1  -3    7.64    1.37
  -1   1  -3    7.59    1.28
  -1   1  -3    7.57    1.28
   1   1   3    8.83    1.28
   2  -1   3    4.29    1.12
  -2  -1  -3    6.56    1.13
  -2  -1  -3    5.28    0.91
  -2  -1  -3    4.04    0.91
   2  -1   3    4.42    0.89
   2  -1   3    7.42    0.99
  -2  -1  -3    5.14    0.90
   2  -1   3    5.11    0.98
  -2  -1  -3    6.23    1.00
   2  -1   3    5.21    0.84
   2  -1   3    6.61    0.86
   2  -1   3    4.72    0.90
  -2  -1  -3    5.51    0.92
  -2   1  -3    5.25    0.97
   2   1   3    6.33    0.97
  -2   1  -3    5.25    0.98
   2   1   3    5.66    1.12
   2   1   3    6.42    0.97
   2   1   3    6.89    0.99
   2   1   3    5.05    0.89
   2   1   3    7.07    0.91
  -2   1  -3    5.68    0.90
  -2   1  -3    5.25    0.92
  -3  -1  -3   46.78    7.74
   3  -1   3   36.11    7.72
  -3  -1  -3   35.79    6.19
  -3  -1  -3   36.30    6.35
   3  -1   3   40.09    6.79
  -3  -1  -3   39.28    6.79
  -3  -1  -3   39.12    6.33
   3  -1   3   37.51    6.22
  -3  -1  -3   36.85    6.22
   3  -1   3   40.05    6.21
   3  -1   3   40.27    5.84
   3   1   3   39.67    6.20
  -3   1  -3   37.99    6.78
   3   1   3   48.30    6.69
   3   1   3   45.54    6.68
   3   1   3   38.72    6.21
  -3   1  -3   41.61    7.74
  -3   1  -3   37.55    6.68
   3   1   3   35.69    7.71
  -3   1  -3   42.65    6.22
   4  -1   3    0.61    0.19
   4  -1   3    0.50    0.15
   4  -1   3    0.41    0.12
   4  -1   3    0.68    0.21
  -4  -1  -3    0.39    0.20
   4  -1   3    0.55    0.16
  -4  -1  -3    0.54    0.15
   4  -1   3    0.97    0.20
  -4  -1  -3    0.80    0.25
  -4  -1  -3    0.45    0.17
  -4   1  -3    0.46    0.18
   4   1   3    0.50    0.15
  -4   1  -3    0.63    0.16
   4   1   3    0.59    0.15
   4   1   3    0.72    0.20
  -4   1  -3    0.46    0.18
   4   1   3    0.43    0.17
  -4   1  -3    0.74    0.26
   4   1   3    0.55    0.17
   4   1   3    0.82    0.24
   4   1   3    0.63    0.19
   5  -1   3    0.05    0.15
  -5  -1  -3    0.35    0.19
  -5  -1  -3    0.10    0.11
  -5  -1  -3    0.59    0.16
   5  -1   3    0.16    0.10
   5  -1   3    0.03    0.16
   5  -1   3    0.38    0.17
   5  -1   3    0.33    0.12
  -5  -1  -3    0.86    0.26
   5   1   3    0.18    0.16
   5   1   3    0.21    0.13
   5   1   3    0.43    0.16
   5   1   3    0.54    0.16
  -5   1  -3    0.32    0.23
  -5   1  -3    0.10    0.12
  -5   1  -3    0.28    0.18
   5   1   3    0.26    0.12
   6  -1   3    3.16    0.62
   6  -1   3    3.41    0.68
   6  -1   3    3.11    0.54
  -6  -1  -3    2.43    0.59
  -6  -1  -3    4.13    0.75
   6  -1   3    3.11    0.64
  -6  -1  -3    4.82    0.85
  -6  -1  -3    3.41    0.62
   6  -1   3    4.29    0.67
   6   1   3    3.46    0.58
  -6   1  -3    5.61    0.87
  -6   1  -3    3.58    0.62
  -6   1  -3    3.69    0.72
   6   1   3    4.50    0.64
   6   1   3    3.96    0.65
   6   1   3    3.12    0.68
   7  -1   3   16.25    3.43
   7  -1   3   21.37    3.20
  -7  -1  -3   25.79    4.05
   7  -1   3   20.66    3.27
  -7  -1  -3   18.99    3.18
  -7  -1  -3   19.35    3.54
   7  -1   3   19.01    3.45
  -7   1  -3   24.31    4.04
  -7   1  -3   18.85    3.19
   7   1   3   23.36    3.19
   7   1   3   15.15    2.96
   7   1   3   22.67    3.27
  -7   1  -3   19.11    3.53
   7   1   3   23.17    3.08
   7   1   3   17.80    3.44
  -8  -1  -3    0.01    0.18
   8  -1   3    0.00    0.23
   8  -1   3   -0.13    0.20
  -8  -1  -3    0.52    0.33
   8  -1   3    0.15    0.14
  -8  -1  -3    0.14    0.35
  -8  -1  -3    0.06    0.14
   8  -1   3    0.17    0.22
  -8   1  -3   -0.08    0.25
   8   1   3    0.02    0.22
   8   1   3   -0.08    0.19
  -8   1  -3    0.09    0.35
  -8   1  -3    0.00    0.16
   8   1   3   -0.21    0.13
   8   1   3    0.19    0.13
   8   1   3    0.04    0.21
  -9  -1  -3   -0.08    0.21
   9  -1   3    0.06    0.23
   9  -1   3    0.20    0.23
   9  -1   3   -0.50    0.20
  -9  -1  -3   -0.08    0.36
  -9  -1  -3   -0.13    0.30
  -9   1  -3   -0.10    0.19
   9   1   3   -0.17    0.23
  -9   1  -3    0.17    0.30
   9   1   3   -0.19    0.22
   9   1   3   -0.09    0.22
  -9   1  -3    0.42    0.40
  10  -1   3    3.07    0.54
  10  -1   3    2.24    0.51
 -10  -1  -3    1.36    0.61
  10  -1   3    2.38    0.54
 -10  -1  -3    2.50    0.76
 -10   1  -3    2.19    0.71
 -10   1  -3    2.18    0.63
  10   1   3    2.32    0.50
  10   1   3    2.03    0.52
 -10   1  -3    1.35    0.45
  10   1   3    2.24    0.56
  11  -1   3    0.46    0.33
  11  -1   3    0.28    0.31
 -11  -1  -3    0.81    0.46
  11   1   3   -0.01    0.29
  11   1   3    0.69    0.35
 -11   1  -3   -0.04    0.42
  12  -2  -3   -0.06    0.30
  12  -2  -3   -0.32    0.33
  12   2  -3   -0.32    0.29
 -11  -2   3    0.99    0.57
 -11  -2   3    0.71    0.56
  11  -2  -3    0.08    0.28
  11  -2  -3    0.47    0.30
  11  -2  -3    0.17    0.25
  11   2  -3    0.07    0.25
 -11   2   3    0.09    0.45
 -11   2   3    0.69    0.48
  11   2  -3    0.78    0.28
  11   2  -3   -0.04    0.29
 -10  -2   3    0.19    0.46
  10  -2  -3   -0.14    0.23
 -10  -2   3   -0.46    0.37
  10  -2  -3    0.02    0.19
  10  -2  -3   -0.17    0.23
  10   2  -3   -0.14    0.18
 -10   2   3   -0.19    0.20
 -10   2   3   -0.08    0.38
 -10   2   3   -0.24    0.38
  10   2  -3    0.02    0.24
  10   2  -3    0.06    0.15
  10   2  -3   -0.16    0.20
   9  -2  -3   -0.13    0.21
   9  -2  -3    0.21    0.19
  -9  -2   3    0.02    0.39
  -9  -2   3   -0.20    0.37
  -9  -2   3    0.34    0.25
   9  -2  -3   -0.05    0.23
   9   2  -3    0.25    0.24
   9   2  -3    0.36    0.22
  -9   2   3   -0.35    0.20
   9   2  -3   -0.08    0.14
  -9   2   3    0.07    0.36
  -9   2   3    0.30    0.38
   9   2  -3    0.03    0.19
   8  -2  -3    2.03    0.43
   8  -2  -3    1.99    0.32
  -8  -2   3    2.03    0.56
  -8  -2   3    1.48    0.50
   8  -2  -3    2.19    0.44
  -8  -2   3    1.78    0.58
  -8  -2   3    2.41    0.44
   8  -2  -3    1.30    0.40
  -8   2   3    1.32    0.39
  -8   2   3    2.44    0.60
   8   2  -3    2.24    0.39
   8   2  -3    1.78    0.36
   8   2  -3    1.45    0.40
  -8   2   3    1.63    0.52
   8   2  -3    1.66    0.42
   7  -2  -3    1.34    0.30
   7  -2  -3    1.17    0.30
  -7  -2   3    1.03    0.35
  -7  -2   3    0.78    0.39
  -7  -2   3    1.50    0.44
  -7  -2   3    1.31    0.30
   7  -2  -3    1.14    0.20
   7  -2  -3    0.69    0.28
  -7   2   3    1.19    0.28
   7   2  -3    1.00    0.28
  -7   2   3    1.01    0.39
   7   2  -3    0.81    0.25
   7   2  -3    0.97    0.24
  -7   2   3    1.14    0.38
   6  -2  -3    9.47    1.39
   6  -2  -3    8.31    1.57
   6  -2  -3    8.44    1.46
   6  -2  -3    8.66    1.49
  -6  -2   3    8.49    1.65
  -6  -2   3   12.03    1.52
  -6  -2   3    7.31    1.59
  -6  -2   3    9.51    1.85
  -6   2   3    8.24    1.83
  -6   2   3    9.28    1.46
  -6   2   3    7.45    1.63
   6   2  -3    8.24    1.48
   6   2  -3    8.01    1.43
   6   2  -3    9.52    1.34
   6   2  -3   10.96    1.42
   5  -2  -3   13.43    1.94
  -5  -2   3   10.45    2.22
  -5  -2   3   15.48    1.89
   5  -2  -3   10.90    2.01
   5  -2  -3   14.14    2.17
   5  -2  -3   16.00    2.18
  -5  -2   3   10.16    2.18
   5  -2  -3   10.93    2.05
  -5  -2   3   13.13    2.52
   5  -2  -3   12.06    2.01
  -5   2   3   13.98    2.18
  -5   2   3   11.37    2.17
   5   2  -3   12.91    2.17
  -5   2   3   13.76    2.02
   5   2  -3   10.47    2.04
   5   2  -3   12.92    1.95
  -5   2   3   13.50    2.04
   5   2  -3   11.34    1.99
   5   2  -3   13.49    1.87
  -5   2   3   11.32    2.22
  -5   2   3   10.76    2.50
   4  -2  -3   15.51    3.09
  -4  -2   3   13.14    2.74
  -4  -2   3   12.97    2.69
  -4  -2   3   16.79    2.71
   4  -2  -3   14.11    2.49
  -4  -2   3   19.85    2.57
  -4  -2   3   17.04    3.11
  -4  -2   3   17.32    2.34
   4  -2  -3   12.56    2.54
   4  -2  -3   15.49    2.49
   4   2  -3   16.72    2.33
  -4   2   3   15.57    2.71
   4   2  -3   15.01    3.09
   4   2  -3   20.39    2.74
  -4   2   3   14.04    2.73
   4   2  -3   15.81    2.53
   4   2  -3   16.77    2.42
   4   2  -3   19.90    2.69
  -4   2   3   15.28    2.33
  -4   2   3   14.96    2.49
   4   2  -3   14.16    2.46
  -4   2   3   19.35    2.55
  -4   2   3   14.04    2.68
  -4   2   3   12.33    3.09
  -3  -2   3   35.08    6.55
  -3  -2   3   27.77    5.66
   3  -2  -3   29.45    5.26
   3  -2  -3   30.13    5.37
  -3  -2   3   37.70    5.76
  -3  -2   3   37.36    5.24
   3  -2  -3   31.81    5.27
  -3  -2   3   34.28    4.96
  -3   2   3   33.92    5.28
  -3   2   3   32.85    5.76
  -3   2   3   28.16    5.65
   3   2  -3   38.47    4.96
  -3   2   3   33.56    5.76
  -3   2   3   40.32    5.41
   3   2  -3   36.16    5.66
  -3   2   3   31.31    6.54
   3   2  -3   29.55    6.53
   3   2  -3   32.44    5.24
   3   2  -3   39.80    5.75
   3   2  -3   31.67    5.36
  -2  -2   3   60.37    9.73
   2  -2  -3   53.96   12.12
   2  -2  -3   60.71    9.75
   2  -2  -3   70.53   10.48
   2  -2  -3   53.97    9.96
   2  -2  -3   62.37    9.78
   2  -2  -3   68.16   10.00
  -2  -2   3   53.80   12.13
  -2  -2   3   59.51   10.02
  -2  -2   3   69.71    9.96
  -2  -2   3   66.39    9.21
   2   2  -3   70.38    9.21
  -2   2   3   63.16   10.67
   2   2  -3   57.28   10.48
   2   2  -3   64.75   10.65
   2   2  -3   70.19    9.76
  -2   2   3   56.24   12.12
   2   2  -3   68.71    9.74
   2   2  -3   71.86    9.52
  -2   2   3   57.48    9.78
   2   2  -3   54.44    9.94
  -1  -2   3  117.57   20.97
  -1  -2   3  110.80   21.40
  -1  -2   3  120.18   18.41
   1  -2  -3  124.60   19.50
  -1  -2   3  127.17   19.91
   1  -2  -3  124.74   19.56
   1  -2  -3  135.23   21.30
  -1  -2   3  115.78   20.02
   1  -2  -3  125.57   20.01
  -1  -2   3  114.99   21.30
   1  -2  -3  135.80   19.91
   1  -2  -3  117.50   20.95
   1   2  -3  126.85   19.55
  -1   2   3  120.53   24.25
  -1   2   3  117.64   19.56
   1   2  -3  140.43   18.41
   1   2  -3  143.92   21.40
   1   2  -3  113.94   20.96
   1   2  -3  120.44   19.90
   1   2  -3  136.51   19.49
  -1   2   3  130.86   21.30
   1   2  -3  136.20   19.02
   0  -2   3  596.64  104.28
   0  -2   3  535.03   94.99
   0  -2   3  522.18   95.29
   0  -2   3  677.21  103.80
   0  -2  -3  649.68   95.30
   0  -2  -3  595.98   97.51
   0  -2  -3  621.79  103.79
   0  -2   3  560.06   97.51
   0  -2   3  662.35  102.18
   0  -2  -3  534.44  102.15
   0  -2  -3  569.43   95.00
   0  -2   3  550.79   89.71
   0  -2   3  629.67   97.03
   0   2  -3  606.34   97.03
   0   2  -3  686.33  104.35
   0   2  -3  692.85   95.00
   0   2  -3  675.38   92.73
   0   2   3  660.48   95.31
   0   2   3  611.66  102.16
   0   2  -3  528.08  102.16
   0   2   3  571.95  103.78
   0   2  -3  630.01   95.31
   0   2  -3  699.93   89.72
   1  -2   3   15.65    2.68
  -1  -2  -3   16.93    2.85
   1  -2   3   19.34    2.76
  -1  -2  -3   15.88    3.10
  -1  -2  -3   16.58    2.90
   1  -2   3   19.73    2.92
  -1  -2  -3   18.17    3.06
   1  -2   3   15.98    3.12
  -1  -2  -3   18.03    2.92
   1  -2   3   15.87    2.84
   1  -2   3   20.51    3.07
   1  -2   3   17.71    2.85
  -1   2  -3   16.98    2.90
  -1   2  -3   19.90    2.69
   1   2   3   19.34    2.86
  -1   2  -3   22.22    2.93
  -1   2  -3   19.49    3.12
  -1   2  -3   18.23    3.11
   1   2   3   20.24    3.05
  -1   2  -3   16.68    2.76
  -1   2  -3   18.64    2.85
   1   2   3   18.16    3.53
   1   2   3   17.86    3.10
   2  -2   3    2.22    0.37
  -2  -2  -3    1.76    0.35
   2  -2   3    1.68    0.35
   2  -2   3    2.32    0.32
   2  -2   3    1.37    0.44
   2  -2   3    2.30    0.35
   2  -2   3    1.82    0.38
  -2  -2  -3    1.62    0.35
  -2  -2  -3    2.04    0.44
   2  -2   3    2.01    0.39
  -2  -2  -3    1.79    0.38
   2  -2   3    2.24    0.33
  -2   2  -3    1.86    0.39
   2   2   3    2.85    0.36
  -2   2  -3    1.95    0.35
  -2   2  -3    1.72    0.32
   2   2   3    2.40    0.36
   2   2   3    2.96    0.42
  -2   2  -3    1.33    0.31
  -2   2  -3    1.95    0.40
   2   2   3    2.00    0.38
   2   2   3    2.45    0.38
  -2   2  -3    2.20    0.39
   2   2   3    2.10    0.35
   2   2   3    1.95    0.43
   3  -2   3   17.83    2.79
  -3  -2  -3   17.19    2.79
   3  -2   3   14.32    2.78
  -3  -2  -3   18.36    3.00
   3  -2   3   17.90    2.84
  -3  -2  -3   16.97    2.84
   3  -2   3   14.52    3.03
   3  -2   3   18.00    2.82
  -3  -2  -3   17.42    3.05
   3  -2   3   18.82    3.47
  -3  -2  -3   21.25    3.47
   3  -2   3   16.06    2.61
   3   2   3   15.70    3.45
   3   2   3   20.56    2.79
  -3   2  -3   18.89    3.48
  -3   2  -3   17.86    2.61
  -3   2  -3   16.42    2.78
  -3   2  -3   16.10    3.00
   3   2   3   20.80    3.00
   3   2   3   18.99    2.78
  -4  -2  -3   53.97    9.63
   4  -2   3   47.78    8.79
  -4  -2  -3   52.78    8.81
  -4  -2  -3   66.28   10.96
   4  -2   3   48.34    8.98
   4  -2   3   57.48    9.63
  -4  -2  -3   47.64    9.46
   4  -2   3   56.23    8.28
  -4   2  -3   52.24    9.47
   4   2   3   59.53    9.47
   4   2   3   62.49   10.95
  -4   2  -3   59.18    8.82
  -4   2  -3   61.64   10.98
  -4   2  -3   51.15    9.62
   4   2   3   65.30    8.98
   4   2   3   58.19    8.80
   5  -2   3   11.83    1.91
  -5  -2  -3   17.10    2.61
   5  -2   3   11.66    2.23
  -5  -2  -3   12.04    2.28
   5  -2   3   11.22    2.06
   5  -2   3   13.64    2.11
  -5  -2  -3   12.31    2.06
   5  -2   3   12.93    2.23
  -5  -2  -3   11.94    2.09
  -5   2  -3   13.41    2.60
   5   2   3   12.59    2.22
   5   2   3   12.23    2.04
   5   2   3   14.38    2.05
  -5   2  -3   12.87    2.06
  -5   2  -3   10.90    2.26
   5   2   3   14.01    2.10
   5   2   3   15.60    2.01
   6  -2   3    4.73    0.89
   6  -2   3    5.60    0.94
  -6  -2  -3    6.70    1.13
  -6  -2  -3    4.22    0.84
  -6  -2  -3    3.86    0.83
  -6  -2  -3    4.35    0.97
   6  -2   3    5.70    0.87
   6  -2   3    4.50    0.75
   6  -2   3    4.70    0.88
   6   2   3    5.99    0.82
  -6   2  -3    4.47    0.95
  -6   2  -3    4.52    0.84
   6   2   3    6.00    0.87
   6   2   3    6.11    0.85
   6   2   3    4.54    0.81
  -6   2  -3    5.41    1.11
   6   2   3    4.68    0.92
   7  -2   3    8.83    1.41
   7  -2   3    7.91    1.52
  -7  -2  -3   11.95    1.83
   7  -2   3    8.51    1.44
  -7  -2  -3    7.34    1.38
  -7  -2  -3    6.29    1.56
   7  -2   3    8.58    1.49
  -7  -2  -3    6.79    1.40
  -7   2  -3    8.13    1.79
   7   2   3   10.95    1.41
  -7   2  -3    7.06    1.55
  -7   2  -3    8.41    1.40
   7   2   3    9.75    1.43
   7   2   3    9.87    1.35
   7   2   3    7.66    1.51
   8  -2   3   10.98    1.86
  -8  -2  -3    9.76    2.04
   8  -2   3   10.79    1.82
   8  -2   3   11.73    1.93
   8  -2   3    9.08    1.95
  -8  -2  -3    9.76    1.79
  -8  -2  -3   14.74    2.36
  -8   2  -3    9.95    1.80
  -8   2  -3    8.78    2.01
   8   2   3    9.02    1.94
   8   2   3   11.79    1.73
  -8   2  -3   12.60    2.33
   8   2   3   11.97    1.84
   8   2   3   13.29    1.80
   9  -2   3    0.53    0.30
   9  -2   3    0.45    0.27
  -9  -2  -3    0.05    0.41
   9  -2   3    0.39    0.27
  -9  -2  -3    0.42    0.39
  -9   2  -3    0.83    0.27
  -9   2  -3    0.37    0.41
   9   2   3    0.56    0.29
  -9   2  -3    0.18    0.34
   9   2   3    0.85    0.28
   9   2   3    0.09    0.26
 -10  -2  -3    0.68    0.55
  10  -2   3    0.21    0.28
  10  -2   3    0.47    0.30
  10  -2   3   -0.20    0.26
 -10  -2  -3    1.04    0.48
 -10   2  -3   -0.08    0.23
 -10   2  -3    0.37    0.38
 -10   2  -3    0.60    0.48
  10   2   3    0.45    0.29
  10   2   3   -0.03    0.26
  10   2   3    0.18    0.28
  11  -2   3   -0.05    0.33
  11  -2   3   -0.52    0.28
  11   2   3    0.23    0.30
  11   2   3    0.02    0.30
  12  -3  -3    0.50    0.34
  12  -3  -3   -0.13    0.31
  12   3  -3    0.84    0.37
 -11  -3   3    0.73    0.65
 -11  -3   3    1.06    0.58
  11  -3  -3    1.19    0.40
  11  -3  -3    0.15    0.30
  11  -3  -3    1.13    0.35
 -11   3   3    0.02    0.53
 -11   3   3    0.74    0.57
  11   3  -3    0.97    0.36
  10  -3  -3    0.40    0.24
  10  -3  -3   -0.01    0.25
 -10  -3   3    0.04    0.43
 -10  -3   3    0.48    0.47
  10  -3  -3   -0.14    0.23
  10   3  -3    0.14    0.18
 -10   3   3    0.01    0.44
  10   3  -3   -0.18    0.24
 -10   3   3    0.01    0.26
 -10   3   3    0.50    0.46
  10   3  -3    0.02    0.23
  -9  -3   3    2.69    0.56
  -9  -3   3    4.14    0.84
  -9  -3   3    3.08    0.76
   9  -3  -3    3.04    0.58
   9  -3  -3    2.69    0.56
  -9  -3   3    2.21    0.67
   9  -3  -3    2.22    0.56
   9   3  -3    2.81    0.49
   9   3  -3    2.90    0.56
  -9   3   3    1.87    0.68
  -9   3   3    2.83    0.56
   9   3  -3    1.84    0.55
  -9   3   3    2.35    0.74
   9   3  -3    2.94    0.51
   8  -3  -3   21.29    3.45
   8  -3  -3   17.96    3.61
  -8  -3   3   17.89    3.67
  -8  -3   3   20.24    3.77
  -8  -3   3   26.66    3.48
   8  -3  -3   18.49    3.36
  -8  -3   3   26.51    4.28
  -8   3   3   22.96    3.39
  -8   3   3   18.60    3.74
   8   3  -3   19.02    3.26
   8   3  -3   23.03    3.43
  -8   3   3   21.17    4.23
   8   3  -3   21.84    3.33
  -7  -3   3    7.36    1.00
   7  -3  -3    4.64    0.96
   7  -3  -3    5.36    0.95
   7  -3  -3    4.60    1.00
  -7  -3   3    6.61    1.24
  -7  -3   3    4.76    1.05
  -7  -3   3    4.93    1.10
  -7   3   3    6.17    1.22
   7   3  -3    6.04    0.84
  -7   3   3    5.54    0.99
  -7   3   3    5.60    1.10
   7   3  -3    5.05    0.90
   7   3  -3    5.30    0.90
  -7   3   3    6.02    0.96
   7   3  -3    5.16    0.94
   6  -3  -3    0.45    0.19
  -6  -3   3    0.32    0.22
  -6  -3   3    0.32    0.27
  -6  -3   3    0.29    0.26
   6  -3  -3    0.25    0.18
   6  -3  -3    0.05    0.18
  -6  -3   3    0.42    0.23
  -6   3   3    0.39    0.25
   6   3  -3    0.35    0.12
   6   3  -3    0.34    0.13
  -6   3   3    0.39    0.20
   6   3  -3    0.15    0.16
   6   3  -3    0.30    0.14
  -6   3   3    0.09    0.15
  -6   3   3    0.00    0.23
   5  -3  -3    2.81    0.46
  -5  -3   3    1.69    0.47
  -5  -3   3    2.34    0.55
   5  -3  -3    1.94    0.42
   5  -3  -3    1.81    0.42
  -5  -3   3    2.47    0.39
  -5  -3   3    2.65    0.46
   5   3  -3    2.32    0.46
  -5   3   3    1.45    0.39
   5   3  -3    2.04    0.40
   5   3  -3    2.40    0.37
  -5   3   3    2.18    0.53
  -5   3   3    2.17    0.47
  -5   3   3    2.24    0.43
   5   3  -3    2.26    0.41
  -5   3   3    2.31    0.44
  -5   3   3    2.60    0.37
   5   3  -3    2.72    0.42
  -5   3   3    1.73    0.48
  -5   3   3    2.72    0.41
   5   3  -3    2.11    0.38
   4  -3  -3    4.56    0.88
  -4  -3   3    6.24    0.82
   4  -3  -3    6.61    0.93
  -4  -3   3    5.36    0.90
   4  -3  -3    4.55    0.86
  -4  -3   3    3.41    0.93
  -4  -3   3    5.54    0.93
   4  -3  -3    4.90    0.87
  -4  -3   3    5.67    1.09
   4   3  -3    5.11    1.06
  -4   3   3    5.65    0.88
   4   3  -3    4.92    0.86
   4   3  -3    6.12    0.93
   4   3  -3    5.54    0.94
  -4   3   3    5.53    0.94
   4   3  -3    5.12    0.83
  -4   3   3    4.81    0.88
  -4   3   3    4.52    1.07
  -4   3   3    5.21    0.80
   4   3  -3    4.96    0.79
   4   3  -3    5.24    0.92
  -4   3   3    4.73    0.93
  -4   3   3    5.27    0.98
   3  -3  -3   97.84   17.17
  -3  -3   3  117.94   17.47
   3  -3  -3  123.44   18.41
   3  -3  -3  102.22   17.49
  -3  -3   3  116.31   17.59
   3  -3  -3  104.03   21.29
  -3  -3   3  113.65   18.79
  -3  -3   3  119.66   21.32
   3  -3  -3  119.05   17.56
   3   3  -3  107.76   18.41
  -3   3   3   96.98   17.18
  -3   3   3  112.53   16.16
   3   3  -3  115.16   18.71
   3   3  -3  101.46   17.47
  -3   3   3  112.94   18.79
   3   3  -3  122.80   16.17
  -3   3   3   92.61   18.73
   3   3  -3  101.32   16.70
  -2  -3   3   31.70    6.08
   2  -3  -3   40.71    5.92
  -2  -3   3   39.19    5.92
  -2  -3   3   38.44    7.36
  -2  -3   3   31.45    6.46
   2  -3  -3   34.81    6.04
   2  -3  -3   34.65    5.94
  -2  -3   3   38.42    6.49
   2  -3  -3   38.03    6.06
   2  -3  -3   43.29    6.35
  -2  -3   3   38.37    5.59
   2  -3  -3   35.43    7.34
   2   3  -3   41.47    5.77
  -2   3   3   39.25    5.94
   2   3  -3   39.58    5.91
   2   3  -3   36.98    6.46
  -2   3   3   32.09    7.34
   2   3  -3   40.07    6.36
  -2   3   3   36.57    6.49
  -2   3   3   35.19    6.48
   2   3  -3   43.01    6.49
   2   3  -3   40.08    6.02
   2   3  -3   40.73    5.58
  -1  -3   3    3.43    0.59
   1  -3  -3    4.61    0.63
   1  -3  -3    4.19    0.68
   1  -3  -3    3.66    0.65
  -1  -3   3    2.84    0.64
  -1  -3   3    3.74    0.62
   1  -3  -3    3.82    0.64
  -1  -3   3    3.20    0.60
  -1  -3   3    3.89    0.62
  -1  -3   3    3.61    0.69
   1  -3  -3    4.09    0.63
   1  -3  -3    3.29    0.62
  -1  -3   3    3.67    0.68
  -1  -3   3    3.73    0.68
  -1   3   3    4.20    0.64
   1   3  -3    3.96    0.60
   1   3  -3    4.03    0.61
   1   3  -3    3.76    0.62
   1   3  -3    4.23    0.61
   1   3  -3    3.66    0.67
   1   3  -3    4.18    0.68
   1   3  -3    3.40    0.66
  -1   3   3    3.96    0.70
  -1   3   3    2.74    0.65
   1   3  -3    4.29    0.59
   0  -3   3   10.70    1.68
   0  -3  -3    9.74    1.79
   0  -3  -3   11.15    1.69
   0  -3  -3   11.68    1.73
   0  -3   3   10.21    1.68
   0  -3   3    9.44    1.73
   0  -3   3   10.00    1.71
   0  -3  -3    9.85    1.70
   0  -3   3    8.80    1.67
   0  -3   3   12.64    1.84
   0  -3  -3   11.38    1.84
   0  -3   3    7.83    1.59
   0  -3   3    8.73    1.84
   0   3  -3   12.39    1.85
   0   3  -3   11.77    1.68
   0   3   3    9.77    1.83
   0   3  -3   12.14    1.64
   0   3   3   10.93    1.69
   0   3  -3    8.63    1.80
   0   3  -3   10.36    1.70
   0   3  -3    9.07    1.83
   0   3   3   12.67    1.68
   0   3  -3   12.47    1.59
   0   3   3   12.82    1.71
   0   3   3   11.23    1.80
   1  -3   3    2.97    0.50
   1  -3   3    3.52    0.54
  -1  -3  -3    2.93    0.51
  -1  -3  -3    2.56    0.51
  -1  -3  -3    2.50    0.48
   1  -3   3    2.13    0.53
  -1  -3  -3    2.50    0.49
   1  -3   3    4.32    0.56
   1  -3   3    2.79    0.49
   1  -3   3    2.69    0.46
   1  -3   3    3.15    0.50
  -1  -3  -3    2.48    0.48
  -1   3  -3    2.05    0.52
   1   3   3    3.00    0.49
  -1   3  -3    2.31    0.54
   1   3   3    2.31    0.57
  -1   3  -3    2.96    0.46
  -1   3  -3    2.67    0.53
   1   3   3    2.87    0.53
  -1   3  -3    2.76    0.46
  -1   3  -3    2.77    0.49
   1   3   3    3.42    0.48
  -1   3  -3    3.22    0.49
   1   3   3    3.10    0.51
   1   3   3    3.14    0.48
   2  -3   3   17.84    2.57
   2  -3   3   20.41    2.86
   2  -3   3   18.50    2.71
  -2  -3  -3   20.38    3.29
   2  -3   3   14.64    2.49
  -2  -3  -3   15.82    2.69
   2  -3   3   15.63    2.70
   2  -3   3   16.83    2.66
   2  -3   3   16.35    2.65
  -2  -3  -3   14.03    2.63
   2  -3   3   14.33    2.90
  -2  -3  -3   15.18    2.85
  -2  -3  -3   15.50    2.72
   2  -3   3   17.03    3.31
  -2   3  -3   18.34    2.50
   2   3   3   18.40    2.85
   2   3   3   19.34    2.67
   2   3   3   20.48    2.64
  -2   3  -3   16.95    2.66
   2   3   3   17.59    2.66
  -2   3  -3   18.83    2.91
   2   3   3   17.29    2.90
  -2   3  -3   13.21    2.85
  -2   3  -3   14.25    2.56
   2   3   3   14.95    3.27
   3  -3   3   66.12   10.61
  -3  -3  -3   62.28   10.88
  -3  -3  -3   66.18   10.81
   3  -3   3   63.86   10.83
  -3  -3  -3   57.42   11.40
   3  -3   3   66.58   10.00
   3  -3   3   76.22   11.41
  -3  -3  -3   78.02   13.20
   3  -3   3   65.69   11.63
   3  -3   3   71.71   10.86
   3  -3   3   70.31   13.21
  -3  -3  -3   63.71   10.59
   3   3   3   75.17   10.63
  -3   3  -3   68.31   11.63
   3   3   3   71.49   11.40
   3   3   3   78.71   10.63
  -3   3  -3   68.52   10.64
  -3   3  -3   64.40   11.60
  -3   3  -3   61.80   10.00
   3   3   3   71.47   11.59
   3   3   3   59.60   13.17
  -4  -3  -3    8.21    1.68
   4  -3   3    8.53    1.59
   4  -3   3    8.72    1.69
  -4  -3  -3   12.38    1.96
   4  -3   3   11.34    1.69
  -4  -3  -3    9.20    1.59
   4  -3   3    9.26    1.45
   4  -3   3    8.57    1.56
  -4  -3  -3    9.20    1.54
   4   3   3   10.04    1.52
  -4   3  -3    9.24    1.56
  -4   3  -3    7.95    1.45
   4   3   3   10.65    1.71
   4   3   3   10.06    1.57
  -4   3  -3    9.42    1.96
  -4   3  -3    7.11    1.70
   4   3   3   12.46    1.55
   4   3   3   11.22    1.94
   4   3   3    9.95    1.68
   4   3   3   10.54    1.55
   4   3   3    9.32    1.54
  -5  -3  -3   12.89    2.73
  -5  -3  -3   16.09    2.80
   5  -3   3   15.22    2.75
   5  -3   3   16.40    2.59
   5  -3   3   14.44    2.53
   5  -3   3   16.02    2.36
   5  -3   3   14.72    2.73
  -5   3  -3   14.01    2.36
   5   3   3   19.24    2.48
  -5   3  -3   18.98    3.20
  -5   3  -3   13.70    2.78
  -5   3  -3   17.54    2.54
   5   3   3   16.69    2.52
   5   3   3   13.53    2.75
   5   3   3   15.69    2.51
   5   3   3   19.47    2.58
  -6  -3  -3    1.03    0.32
   6  -3   3    1.45    0.36
  -6  -3  -3    2.59    0.52
  -6  -3  -3    1.97    0.46
   6  -3   3    1.23    0.35
   6  -3   3    1.24    0.28
   6  -3   3    1.30    0.37
   6  -3   3    1.71    0.35
  -6  -3  -3    1.31    0.40
   6   3   3    1.12    0.36
  -6   3  -3    1.29    0.33
   6   3   3    1.71    0.32
  -6   3  -3    1.42    0.41
   6   3   3    2.04    0.35
   6   3   3    1.99    0.35
   6   3   3    1.24    0.29
   6   3   3    1.96    0.33
  -6   3  -3    1.25    0.48
   6   3   3    1.72    0.30
   7  -3   3    0.28    0.20
  -7  -3  -3    0.29    0.20
   7  -3   3    0.12    0.13
  -7  -3  -3    0.75    0.37
  -7  -3  -3   -0.11    0.26
   7  -3   3    0.40    0.24
   7  -3   3    0.37    0.23
   7  -3   3    0.31    0.25
   7   3   3    0.55    0.22
   7   3   3    0.14    0.16
  -7   3  -3   -0.27    0.22
  -7   3  -3   -0.19    0.30
   7   3   3    0.33    0.18
   7   3   3    0.55    0.20
   7   3   3    0.38    0.23
   7   3   3    0.15    0.17
  -7   3  -3    0.02    0.16
   8  -3   3   -0.06    0.23
   8  -3   3    0.04    0.22
   8  -3   3   -0.10    0.17
  -8  -3  -3    0.13    0.30
   8  -3   3   -0.08    0.20
  -8  -3  -3    0.25    0.20
  -8  -3  -3    0.35    0.34
  -8   3  -3    0.04    0.27
   8   3   3    0.29    0.17
   8   3   3    0.20    0.16
  -8   3  -3   -0.09    0.36
   8   3   3    0.04    0.21
   8   3   3    0.03    0.21
  -8   3  -3   -0.03    0.18
   8   3   3    0.04    0.20
   9  -3   3    2.17    0.45
   9  -3   3    1.02    0.41
  -9  -3  -3    1.30    0.53
   9  -3   3    1.82    0.45
  -9  -3  -3    1.92    0.61
   9   3   3    2.06    0.42
   9   3   3    2.03    0.39
   9   3   3    1.68    0.45
  -9   3  -3    1.13    0.59
  -9   3  -3    1.05    0.37
   9   3   3    1.54    0.35
  -9   3  -3    0.86    0.49
 -10  -3  -3    1.18    0.52
  10  -3   3    2.01    0.44
  10  -3   3    1.20    0.39
 -10  -3  -3    2.34    0.73
  10   3   3    1.35    0.40
  10   3   3    0.07    0.35
 -10   3  -3    1.19    0.50
  10   3   3    1.49    0.39
 -10   3  -3    1.91    0.67
 -10   3  -3    1.17    0.37
  11  -3   3    0.72    0.35
  11  -3   3    0.03    0.29
  11   3   3    0.16    0.32
 -11   3  -3    0.20    0.28
  11  -4  -3    0.59    0.34
 -11  -4   3   -0.42    0.52
  11  -4  -3    1.23    0.38
 -11   4   3   -0.09    0.52
  11   4  -3    0.44    0.29
  11   4  -3    0.08    0.22
 -11   4   3    1.27    0.59
 -11   4   3    0.38    0.34
  11   4  -3    0.06    0.31
 -10  -4   3    0.75    0.36
  10  -4  -3    0.34    0.29
 -10  -4   3    0.20    0.49
 -10  -4   3    0.40    0.45
  10  -4  -3    0.43    0.26
  10  -4  -3    1.33    0.34
  10   4  -3    0.56    0.22
 -10   4   3    0.39    0.44
  10   4  -3    0.36    0.28
 -10   4   3   -0.02    0.46
  10   4  -3    0.25    0.25
 -10   4   3    0.08    0.27
  10   4  -3    0.37    0.27
   9  -4  -3    0.16    0.20
   9  -4  -3   -0.20    0.23
  -9  -4   3   -0.30    0.27
   9  -4  -3   -0.25    0.21
  -9  -4   3   -0.30    0.38
  -9  -4   3    0.11    0.34
  -9   4   3   -0.23    0.34
   9   4  -3    0.07    0.18
  -9   4   3    0.31    0.39
  -9   4   3    0.00    0.26
   9   4  -3   -0.09    0.21
   9   4  -3    0.06    0.20
  -8  -4   3   10.87    2.39
  -8  -4   3   10.54    2.22
   8  -4  -3   11.07    2.32
   8  -4  -3   14.33    2.24
   8  -4  -3   14.64    2.20
   8   4  -3   11.51    2.36
   8   4  -3   13.86    2.01
   8   4  -3   15.32    2.13
  -8   4   3   16.80    2.22
   8   4  -3   12.74    2.10
  -8   4   3   13.26    2.75
  -8   4   3   12.55    2.46
   8   4  -3   15.89    2.21
  -7  -4   3    1.89    0.40
   7  -4  -3    1.62    0.34
   7  -4  -3    1.57    0.36
   7  -4  -3    1.17    0.35
  -7  -4   3    1.93    0.45
  -7  -4   3    1.69    0.50
   7   4  -3    1.39    0.32
  -7   4   3    1.71    0.37
   7   4  -3    1.29    0.27
   7   4  -3    1.41    0.27
  -7   4   3    1.52    0.36
  -7   4   3    0.72    0.41
   7   4  -3    1.31    0.31
  -7   4   3    0.98    0.42
   7   4  -3    1.32    0.35
   6  -4  -3    2.78    0.49
  -6  -4   3    2.99    0.53
   6  -4  -3    2.79    0.49
  -6  -4   3    3.14    0.65
   6  -4  -3    1.86    0.47
  -6  -4   3    1.87    0.54
  -6   4   3    2.82    0.50
   6   4  -3    2.50    0.47
   6   4  -3    2.58    0.45
   6   4  -3    2.32    0.44
  -6   4   3    2.49    0.50
  -6   4   3    1.61    0.55
   6   4  -3    2.13    0.49
  -6   4   3    2.72    0.41
   6   4  -3    2.04    0.40
  -6   4   3    2.52    0.60
  -5  -4   3    1.73    0.33
  -5  -4   3    1.42    0.26
   5  -4  -3    0.90    0.28
  -5  -4   3    1.75    0.38
  -5  -4   3    0.94    0.27
   5  -4  -3    1.07    0.26
   5  -4  -3    0.77    0.27
  -5  -4   3    1.18    0.32
  -5   4   3    0.80    0.33
  -5   4   3    0.92    0.29
  -5   4   3    1.14    0.25
   5   4  -3    1.47    0.26
  -5   4   3    0.84    0.22
   5   4  -3    1.18    0.23
   5   4  -3    0.89    0.24
   5   4  -3    0.87    0.27
   5   4  -3    1.13    0.25
  -5   4   3    0.66    0.28
  -5   4   3    1.05    0.36
   4  -4  -3    0.53    0.22
  -4  -4   3    1.32    0.30
  -4  -4   3    1.05    0.24
   4  -4  -3    1.20    0.19
  -4  -4   3    0.94    0.26
   4  -4  -3    1.02    0.24
   4  -4  -3    0.86    0.21
  -4  -4   3    0.61    0.25
  -4  -4   3    0.83    0.22
   4  -4  -3    0.48    0.21
  -4   4   3    0.75    0.26
  -4   4   3    1.06    0.25
   4   4  -3    0.80    0.20
  -4   4   3    0.55    0.25
  -4   4   3    0.29    0.29
  -4   4   3    0.69    0.24
   4   4  -3    1.46    0.25
  -4   4   3    0.79    0.20
   4   4  -3    0.90    0.21
   4   4  -3    0.44    0.17
   4   4  -3    0.93    0.19
  -3  -4   3    0.22    0.17
  -3  -4   3    0.26    0.10
  -3  -4   3    0.01    0.14
   3  -4  -3    0.63    0.16
  -3  -4   3    0.45    0.15
   3  -4  -3    0.07    0.11
  -3  -4   3    0.43    0.18
  -3  -4   3    0.23    0.12
   3  -4  -3    0.25    0.11
   3  -4  -3    0.30    0.13
   3  -4  -3    0.26    0.14
   3   4  -3    0.28    0.12
   3   4  -3    0.29    0.13
  -3   4   3    0.10    0.22
   3   4  -3    0.09    0.13
  -3   4   3    0.17    0.14
   3   4  -3    0.32    0.15
  -3   4   3    0.16    0.17
  -3   4   3    0.10    0.15
  -3   4   3    0.23    0.15
   3   4  -3    0.37    0.13
  -3   4   3    0.39    0.16
  -2  -4   3   61.70   10.02
  -2  -4   3   48.19    9.97
  -2  -4   3   63.76    9.14
   2  -4  -3   64.64    9.97
   2  -4  -3   62.09    9.13
   2  -4  -3   60.39    9.80
   2  -4  -3   56.76    9.16
  -2  -4   3   59.48    8.62
  -2  -4   3   59.99   11.35
   2  -4  -3   58.62   11.32
   2  -4  -3   58.49    9.36
  -2   4   3   52.84    9.16
   2   4  -3   59.82   10.01
   2   4  -3   60.83    9.13
  -2   4   3   58.35    8.62
  -2   4   3   61.77   10.02
   2   4  -3   56.49    9.97
   2   4  -3   56.43    8.90
  -2   4   3   50.54    9.98
   2   4  -3   56.79    9.81
   2   4  -3   57.63    8.61
  -1  -4   3   54.14    9.54
  -1  -4   3   59.33   10.46
   1  -4  -3   70.58    9.77
  -1  -4   3   57.30   10.30
  -1  -4   3   57.76    9.04
   1  -4  -3   66.57   10.46
  -1  -4   3   70.86    9.60
  -1  -4   3   52.95    9.55
   1  -4  -3   56.93    9.82
   1  -4  -3   68.10    9.57
   1  -4  -3   58.69   10.27
  -1  -4   3   57.89   10.51
   1   4  -3   65.62    9.34
   1   4  -3   66.35    9.59
  -1   4   3   64.20   10.51
   1   4  -3   63.57    9.75
   1   4  -3   60.45   10.29
  -1   4   3   54.96   10.28
  -1   4   3   60.08    9.60
   1   4  -3   54.29   10.45
  -1   4   3   57.99    9.04
  -1   4   3   58.16   10.46
   1   4  -3   68.70    9.04
   1   4  -3   68.18   10.51
   0  -4   3    8.22    1.47
   0  -4   3    7.52    1.26
   0  -4  -3    7.10    1.33
   0  -4   3   10.50    1.48
   0  -4   3    7.59    1.37
   0  -4  -3    8.66    1.37
   0  -4  -3    7.81    1.32
   0  -4  -3    9.69    1.35
   0  -4   3    9.21    1.34
   0  -4   3    7.09    1.31
   0  -4  -3    9.07    1.46
   0  -4  -3    7.90    1.42
   0  -4   3    7.90    1.32
   0   4   3    8.39    1.47
   0   4  -3    6.27    1.42
   0   4  -3    8.40    1.29
   0   4   3    9.28    1.42
   0   4  -3    9.72    1.33
   0   4   3    7.51    1.45
   0   4  -3    9.67    1.47
   0   4   3    8.43    1.34
   0   4  -3    8.54    1.34
   0   4  -3    8.17    1.26
  -1  -4  -3    7.75    1.60
   1  -4   3    9.96    1.66
  -1  -4  -3    9.84    1.62
  -1  -4  -3    9.66    1.77
   1  -4   3   10.31    1.63
  -1  -4  -3    9.43    1.66
  -1  -4  -3    8.43    1.72
  -1  -4  -3    8.15    1.62
   1  -4   3   10.24    1.53
   1  -4   3    8.06    1.77
   1  -4   3   10.92    1.75
  -1   4  -3    8.90    1.77
  -1   4  -3   11.49    1.63
  -1   4  -3   10.71    1.56
  -1   4  -3   11.74    1.53
   1   4   3   12.45    1.62
   1   4   3   11.99    1.63
   1   4   3   11.31    1.73
   1   4   3    9.84    1.77
  -1   4  -3   12.14    1.79
   1   4   3   10.88    1.62
   2  -4   3   24.52    3.94
   2  -4   3   28.59    4.92
   2  -4   3   20.50    4.32
   2  -4   3   26.50    4.04
  -2  -4  -3   29.77    4.88
  -2  -4  -3   26.71    4.05
  -2  -4  -3   20.62    4.00
   2  -4   3   24.63    3.72
   2  -4   3   22.49    4.02
  -2  -4  -3   23.87    4.24
  -2   4  -3   26.82    3.96
  -2   4  -3   26.74    3.72
  -2   4  -3   22.15    4.32
   2   4   3   22.31    4.87
  -2   4  -3   22.94    3.82
  -2   4  -3   28.79    4.33
   2   4   3   27.69    4.24
   2   4   3   28.77    3.92
   2   4   3   23.95    3.94
   2   4   3   25.04    4.31
   3  -4   3   19.03    3.13
   3  -4   3   20.36    2.95
   3  -4   3   20.26    3.19
   3  -4   3   22.21    3.38
   3  -4   3   20.58    3.20
  -3  -4  -3   21.59    3.22
  -3  -4  -3   18.79    3.17
  -3  -4  -3   16.77    3.36
  -3  -4  -3   16.42    3.10
  -3  -4  -3   24.14    3.89
   3  -4   3   16.39    3.42
  -3   4  -3   16.22    3.43
   3   4   3   22.46    3.87
  -3   4  -3   19.33    3.14
   3   4   3   20.97    3.13
  -3   4  -3   18.85    2.94
   3   4   3   20.20    3.07
   3   4   3   19.22    3.42
   3   4   3   20.50    3.13
  -3   4  -3   19.67    3.43
   3   4   3   21.80    3.37
   4  -4   3    2.19    0.49
   4  -4   3    2.39    0.44
  -4  -4  -3    2.37    0.46
   4  -4   3    2.33    0.52
  -4  -4  -3    2.68    0.50
  -4  -4  -3    3.50    0.62
  -4  -4  -3    2.47    0.54
   4  -4   3    2.57    0.50
   4  -4   3    2.65    0.45
   4  -4   3    2.96    0.54
  -4   4  -3    2.25    0.56
   4   4   3    2.99    0.47
   4   4   3    2.61    0.53
  -4   4  -3    2.63    0.49
  -4   4  -3    2.47    0.44
   4   4   3    3.26    0.47
   4   4   3    2.25    0.45
   4   4   3    2.31    0.46
   4   4   3    3.27    0.50
   4   4   3    2.51    0.58
   5  -4   3    0.21    0.20
  -5  -4  -3    0.72    0.26
  -5  -4  -3    0.63    0.23
   5  -4   3    0.41    0.16
  -5  -4  -3    0.13    0.27
   5  -4   3    0.59    0.21
   5  -4   3    0.50    0.21
   5  -4   3    0.13    0.19
   5   4   3    0.71    0.18
   5   4   3    0.50    0.17
   5   4   3    0.52    0.15
  -5   4  -3    0.03    0.22
   5   4   3    0.48    0.22
  -5   4  -3    0.52    0.19
   5   4   3    0.60    0.21
   5   4   3    0.49    0.18
   5   4   3    1.03    0.19
  -5   4  -3    0.44    0.15
  -6  -4  -3    1.13    0.31
   6  -4   3    0.61    0.28
   6  -4   3    0.90    0.23
  -6  -4  -3    1.06    0.41
   6  -4   3    0.97    0.30
  -6  -4  -3    1.01    0.35
   6  -4   3    1.38    0.30
   6  -4   3    0.96    0.31
   6   4   3    1.32    0.26
   6   4   3    0.79    0.27
  -6   4  -3    1.13    0.28
   6   4   3    0.79    0.23
   6   4   3    1.29    0.26
  -6   4  -3    1.08    0.42
  -6   4  -3    1.11    0.23
   6   4   3    0.97    0.23
  -6   4  -3    0.71    0.33
   6   4   3    1.54    0.28
   6   4   3    0.99    0.29
   7  -4   3    1.34    0.52
  -7  -4  -3    2.39    0.52
  -7  -4  -3    3.32    0.73
   7  -4   3    2.56    0.54
  -7  -4  -3    2.23    0.60
   7  -4   3    2.38    0.54
   7  -4   3    2.85    0.55
  -7   4  -3    1.71    0.60
  -7   4  -3    2.75    0.52
   7   4   3    2.83    0.47
  -7   4  -3    3.17    0.76
   7   4   3    2.92    0.52
   7   4   3    1.51    0.53
   7   4   3    3.20    0.48
   7   4   3    3.63    0.53
   7   4   3    3.49    0.50
   8  -4   3    2.16    0.49
   8  -4   3    2.11    0.50
  -8  -4  -3    3.37    0.73
   8  -4   3    2.01    0.48
   8  -4   3    1.53    0.49
  -8  -4  -3    1.78    0.47
  -8   4  -3    2.49    0.69
   8   4   3    2.12    0.51
   8   4   3    3.46    0.47
  -8   4  -3    1.58    0.45
   8   4   3    2.50    0.45
   8   4   3    2.51    0.47
  -8   4  -3    1.32    0.56
   8   4   3    2.82    0.55
  -9  -4  -3    0.87    0.37
   9  -4   3    1.37    0.39
  -9  -4  -3    2.61    0.64
   9  -4   3    1.35    0.42
   9  -4   3    0.83    0.39
   9   4   3    1.42    0.34
   9   4   3    1.40    0.40
  -9   4  -3    1.58    0.50
  -9   4  -3    1.93    0.63
   9   4   3    1.33    0.41
   9   4   3    1.67    0.38
  -9   4  -3    0.80    0.34
  10  -4   3    2.92    0.63
 -10  -4  -3    4.06    0.96
  10  -4   3    3.43    0.63
  10   4   3    1.45    0.58
 -10   4  -3    2.95    0.77
  10   4   3    3.03    0.60
 -10   4  -3    3.33    0.92
 -10   4  -3    2.59    0.58
  11  -4   3    0.26    0.31
  11  -4   3    0.24    0.33
 -11   4  -3   -0.16    0.31
  11  -5  -3    3.22    0.56
  11  -5  -3    0.79    0.46
 -11  -5   3    2.96    0.86
  11   5  -3    1.88    0.42
 -11   5   3    1.12    0.50
 -11   5   3    1.81    0.74
 -10  -5   3    3.99    0.75
  10  -5  -3    3.64    0.68
  10  -5  -3    3.11    0.66
 -10  -5   3    5.57    1.04
  10  -5  -3    3.27    0.65
 -10   5   3    1.91    0.79
  10   5  -3    2.29    0.64
  10   5  -3    2.83    0.59
 -10   5   3    3.61    0.93
 -10   5   3    3.21    0.68
   9  -5  -3   -0.23    0.23
  -9  -5   3    0.03    0.22
  -9  -5   3    0.63    0.39
   9  -5  -3    0.06    0.25
  -9  -5   3   -0.71    0.40
   9  -5  -3    0.16    0.19
  -9   5   3   -0.29    0.41
   9   5  -3   -0.22    0.16
  -9   5   3   -0.12    0.26
  -9   5   3    0.54    0.44
   9   5  -3    0.27    0.20
   9   5  -3    0.10    0.22
   8  -5  -3    9.55    2.18
   8  -5  -3   12.29    2.07
  -8  -5   3   16.63    2.18
   8  -5  -3   13.02    2.11
  -8  -5   3   10.51    2.27
  -8   5   3   11.52    2.33
   8   5  -3   15.86    2.08
  -8   5   3   14.68    2.10
   8   5  -3   12.20    1.99
   8   5  -3    9.07    2.22
   8   5  -3   14.56    1.91
  -8   5   3   12.93    2.61
   7  -5  -3    0.67    0.27
  -7  -5   3    1.84    0.37
  -7  -5   3    1.24    0.44
  -7  -5   3    0.96    0.39
   7  -5  -3    0.13    0.26
   7  -5  -3    0.88    0.24
  -7   5   3    0.45    0.37
   7   5  -3    0.83    0.24
   7   5  -3    0.60    0.25
   7   5  -3    0.90    0.24
  -7   5   3    0.44    0.19
  -7   5   3    0.53    0.30
  -7   5   3    0.64    0.37
   7   5  -3    0.96    0.21
   6  -5  -3   -0.08    0.13
   6  -5  -3   -0.29    0.16
  -6  -5   3   -0.38    0.18
  -6  -5   3    0.25    0.29
  -6  -5   3   -0.18    0.23
   6  -5  -3    0.23    0.19
  -6   5   3    0.24    0.21
   6   5  -3   -0.24    0.13
  -6   5   3   -0.31    0.21
  -6   5   3   -0.18    0.13
   6   5  -3    0.04    0.15
   6   5  -3   -0.07    0.14
   6   5  -3   -0.07    0.16
   6   5  -3   -0.02    0.13
  -6   5   3   -0.16    0.28
   5  -5  -3    7.84    1.45
   5  -5  -3    7.37    1.42
  -5  -5   3    9.07    1.35
  -5  -5   3    5.96    1.54
  -5  -5   3   10.14    1.50
  -5  -5   3   10.64    1.79
   5  -5  -3    8.37    1.51
   5   5  -3    8.26    1.32
  -5   5   3    7.51    1.75
  -5   5   3   10.53    1.46
   5   5  -3   10.08    1.54
   5   5  -3    9.66    1.41
   5   5  -3    7.68    1.38
   5   5  -3    7.97    1.54
  -5   5   3    7.96    1.61
  -5   5   3    9.40    1.33
   4  -5  -3   44.24    8.57
   4  -5  -3   46.18    7.07
  -4  -5   3   47.44    7.12
  -4  -5   3   46.01    8.60
  -4  -5   3   36.11    7.57
   4  -5  -3   46.46    6.92
   4  -5  -3   45.97    7.06
   4  -5  -3   49.16    7.43
  -4   5   3   34.77    7.43
  -4   5   3   38.64    7.59
  -4   5   3   39.09    6.94
   4   5  -3   47.66    6.52
  -4   5   3   49.86    6.53
   4   5  -3   42.55    7.55
   4   5  -3   41.29    6.74
   4   5  -3   49.00    7.57
   3  -5  -3    2.04    0.39
  -3  -5   3    2.96    0.39
  -3  -5   3    2.38    0.40
   3  -5  -3    2.05    0.41
   3  -5  -3    2.02    0.41
  -3  -5   3    2.06    0.44
   3  -5  -3    2.36    0.45
  -3  -5   3    1.68    0.44
  -3  -5   3    2.56    0.50
  -3  -5   3    2.14    0.45
   3  -5  -3    1.82    0.40
  -3   5   3    1.93    0.39
   3   5  -3    2.01    0.43
   3   5  -3    2.80    0.44
  -3   5   3    1.73    0.49
  -3   5   3    1.34    0.43
  -3   5   3    1.90    0.42
  -3   5   3    1.38    0.46
   3   5  -3    1.72    0.38
   3   5  -3    2.36    0.36
   3   5  -3    2.52    0.38
  -2  -5   3    3.37    0.69
   2  -5  -3    3.93    0.67
  -2  -5   3    4.30    0.77
  -2  -5   3    4.26    0.71
   2  -5  -3    3.55    0.64
  -2  -5   3    3.76    0.61
   2  -5  -3    4.43    0.64
  -2  -5   3    4.36    0.62
   2  -5  -3    3.82    0.63
  -2  -5   3    3.33    0.67
   2   5  -3    3.44    0.68
   2   5  -3    3.69    0.59
  -2   5   3    3.47    0.60
   2   5  -3    3.19    0.61
  -2   5   3    2.21    0.70
   2   5  -3    4.01    0.69
  -2   5   3    2.72    0.66
   2   5  -3    3.86    0.61
  -2   5   3    3.19    0.64
  -1  -5   3    0.70    0.29
  -1  -5   3    1.05    0.28
  -1  -5   3    1.35    0.30
  -1  -5   3    1.36    0.26
  -1  -5   3    1.06    0.23
  -1  -5   3    1.19    0.22
   1  -5  -3    1.32    0.26
   1  -5  -3    1.44    0.27
  -1  -5   3    0.97    0.25
   1  -5  -3    1.37    0.24
  -1   5   3    1.30    0.28
  -1   5   3    1.06    0.31
  -1   5   3    0.84    0.26
   1   5  -3    1.48    0.24
   1   5  -3    1.02    0.24
   1   5  -3    0.79    0.26
  -1   5   3    0.83    0.25
   1   5  -3    1.18    0.23
   0  -5   3    0.33    0.11
   0  -5   3    0.09    0.14
   0  -5  -3    0.26    0.12
   0  -5  -3    0.14    0.14
   0  -5  -3    0.13    0.12
   0  -5   3    0.24    0.17
   0  -5   3    0.12    0.09
   0  -5   3    0.29    0.16
   0  -5   3    0.16    0.16
   0  -5   3    0.19    0.15
   0  -5  -3    0.11    0.10
   0   5  -3    0.27    0.15
   0   5   3    0.36    0.16
   0   5   3    0.00    0.14
   0   5   3    0.14    0.14
   0   5  -3    0.16    0.12
   0   5  -3    0.17    0.11
   0   5   3    0.04    0.14
   0   5  -3    0.00    0.11
   0   5  -3    0.02    0.13
   1  -5   3   12.28    2.02
   1  -5   3   12.60    1.89
  -1  -5  -3   13.55    2.01
  -1  -5  -3   11.95    2.14
   1  -5   3   14.46    2.17
   1  -5   3   12.37    2.05
  -1  -5  -3   14.01    2.06
  -1  -5  -3   11.83    1.97
   1  -5   3   10.61    1.98
  -1  -5  -3    9.86    2.00
   1  -5   3   10.92    2.19
  -1   5  -3   10.72    2.19
  -1   5  -3   13.71    1.93
   1   5   3   11.10    1.89
   1   5   3   13.41    2.01
  -1   5  -3   12.57    1.88
  -1   5  -3   13.57    2.00
   1   5   3   12.65    2.18
   1   5   3   14.77    2.01
   1   5   3   14.44    2.14
   2  -5   3    5.13    0.81
   2  -5   3    5.04    0.83
   2  -5   3    6.29    0.90
   2  -5   3    4.28    1.00
  -2  -5  -3    5.66    0.85
   2  -5   3    3.58    0.89
   2  -5   3    5.20    0.78
   2  -5   3    3.42    0.81
  -2  -5  -3    4.64    0.87
  -2  -5  -3    3.61    0.78
  -2   5  -3    5.90    0.77
  -2   5  -3    5.43    0.82
   2   5   3    4.85    0.82
   2   5   3    5.16    0.87
   2   5   3    4.51    0.81
   2   5   3    5.43    0.90
   2   5   3    5.32    0.79
  -2   5  -3    4.66    0.91
  -2   5  -3    5.50    0.77
  -3  -5  -3    3.38    0.72
  -3  -5  -3    4.31    0.70
   3  -5   3    4.10    0.67
   3  -5   3    3.88    0.63
  -3  -5  -3    3.34    0.66
   3  -5   3    3.61    0.74
   3  -5   3    3.85    0.67
   3  -5   3    4.70    0.75
  -3  -5  -3    4.98    0.82
  -3  -5  -3    3.09    0.64
   3  -5   3    4.77    0.70
  -3   5  -3    3.80    0.68
  -3   5  -3    3.06    0.76
  -3   5  -3    3.36    0.61
   3   5   3    4.16    0.66
   3   5   3    3.34    0.67
   3   5   3    3.22    0.64
   3   5   3    4.77    0.75
  -3   5  -3    3.97    0.62
   3   5   3    4.04    0.79
   4  -5   3    9.98    1.97
   4  -5   3   12.51    1.82
   4  -5   3   10.82    1.81
  -4  -5  -3   10.77    1.86
   4  -5   3   10.13    1.94
  -4  -5  -3   10.16    1.77
  -4  -5  -3    8.97    1.94
   4  -5   3   11.42    1.85
   4  -5   3   11.99    1.70
   4   5   3   10.76    1.79
   4   5   3   10.67    1.79
   4   5   3   11.83    1.78
   4   5   3   10.80    1.97
   4   5   3   12.01    2.21
  -4   5  -3   10.91    1.69
   4   5   3   12.78    1.81
   4   5   3   12.82    1.72
  -4   5  -3   11.75    1.82
  -4   5  -3    9.20    2.00
   5  -5   3   10.98    2.13
   5  -5   3   12.12    2.03
  -5  -5  -3   14.79    2.06
   5  -5   3   11.46    1.99
  -5  -5  -3   10.61    2.15
   5  -5   3   14.78    1.87
   5  -5   3   10.52    2.16
   5   5   3   13.57    1.87
   5   5   3   11.85    1.95
  -5   5  -3    9.32    2.18
   5   5   3   11.03    2.16
   5   5   3   12.75    1.95
   5   5   3   11.49    1.95
   5   5   3   15.55    2.00
  -5   5  -3   11.54    1.99
  -5   5  -3   12.48    1.85
  -6  -5  -3    1.95    0.55
   6  -5   3    0.95    0.42
   6  -5   3    2.90    0.40
   6  -5   3    2.15    0.47
   6  -5   3    1.78    0.44
  -6  -5  -3    1.43    0.44
   6  -5   3    1.69    0.43
  -6  -5  -3    1.25    0.47
   6   5   3    2.52    0.40
   6   5   3    2.23    0.44
   6   5   3    3.04    0.40
  -6   5  -3    1.34    0.48
   6   5   3    2.03    0.38
   6   5   3    2.76    0.41
  -6   5  -3    1.69    0.36
   6   5   3    1.88    0.46
  -6   5  -3    1.91    0.42
   7  -5   3    1.94    0.55
   7  -5   3    2.80    0.55
  -7  -5  -3    2.18    0.61
   7  -5   3    2.85    0.56
   7  -5   3    2.94    0.55
  -7  -5  -3    4.51    0.77
  -7  -5  -3    2.37    0.55
   7   5   3    1.54    0.54
  -7   5  -3    2.57    0.53
  -7   5  -3    2.10    0.46
   7   5   3    3.10    0.49
   7   5   3    3.43    0.53
   7   5   3    3.48    0.50
  -7   5  -3    2.30    0.64
   7   5   3    2.26    0.52
   8  -5   3    0.34    0.24
  -8  -5  -3   -0.20    0.27
  -8  -5  -3    0.48    0.41
   8  -5   3   -0.40    0.20
   8  -5   3   -0.05    0.23
  -8  -5  -3    0.00    0.18
   8  -5   3    0.10    0.21
   8   5   3    0.06    0.18
   8   5   3    0.25    0.20
  -8   5  -3    0.53    0.34
   8   5   3    0.09    0.22
   8   5   3   -0.09    0.19
  -8   5  -3   -0.18    0.20
  -9  -5  -3    0.22    0.30
  -9  -5  -3    0.36    0.49
   9  -5   3   -0.03    0.26
   9  -5   3   -0.06    0.27
   9  -5   3    0.04    0.26
   9   5   3    0.51    0.25
   9   5   3   -0.05    0.22
   9   5   3    0.20    0.27
  -9   5  -3    0.24    0.39
  -9   5  -3    0.06    0.23
  10  -5   3   -0.14    0.27
 -10  -5  -3    0.38    0.61
  10  -5   3    0.19    0.28
  10   5   3   -0.06    0.23
 -10   5  -3   -0.11    0.27
  10   5   3   -0.20    0.24
 -10   5  -3    0.11    0.40
  11  -6  -3    0.45    0.34
  11  -6  -3    0.14    0.34
  11   6  -3    0.65    0.26
 -11   6   3    0.73    0.43
  10  -6  -3    0.20    0.28
 -10  -6   3    0.19    0.32
  10  -6  -3    0.31    0.29
  10  -6  -3    0.01    0.23
 -10  -6   3    0.25    0.57
  10   6  -3    0.49    0.23
 -10   6   3    0.08    0.47
 -10   6   3    0.36    0.52
  10   6  -3    0.17    0.24
 -10   6   3   -0.07    0.32
   9  -6  -3    3.32    0.63
   9  -6  -3    2.39    0.59
   9  -6  -3    3.85    0.64
  -9  -6   3    4.32    0.90
  -9  -6   3    2.92    0.76
  -9   6   3    4.54    0.70
   9   6  -3    1.99    0.52
  -9   6   3    1.57    0.73
  -9   6   3    2.78    0.81
   9   6  -3    2.67    0.62
  -8  -6   3    8.08    1.21
   8  -6  -3    4.81    1.14
   8  -6  -3    7.02    1.14
   8  -6  -3    6.78    1.12
  -8  -6   3    5.46    1.26
  -8  -6   3   10.54    1.51
   8   6  -3    5.72    1.05
   8   6  -3    5.12    1.18
  -8   6   3    6.67    1.42
  -8   6   3    5.92    1.30
  -8   6   3    7.43    1.15
  -7  -6   3    0.40    0.38
  -7  -6   3    0.28    0.35
   7  -6  -3    0.56    0.21
  -7  -6   3    0.20    0.27
   7  -6  -3   -0.09    0.19
   7  -6  -3    0.31    0.24
  -7   6   3    0.10    0.16
  -7   6   3    0.43    0.28
  -7   6   3    0.20    0.33
   7   6  -3    0.09    0.18
  -7   6   3    0.40    0.32
   7   6  -3    0.01    0.16
   7   6  -3    0.13    0.19
   6  -6  -3    0.96    0.28
   6  -6  -3    0.58    0.22
  -6  -6   3    1.24    0.40
  -6  -6   3    0.61    0.32
   6  -6  -3    0.67    0.27
  -6  -6   3    0.77    0.31
  -6   6   3    0.29    0.35
  -6   6   3    0.28    0.26
   6   6  -3    0.32    0.22
  -6   6   3    0.67    0.32
  -6   6   3    0.74    0.24
   6   6  -3    1.22    0.22
  -6   6   3    0.16    0.20
   6   6  -3    0.79    0.23
  -5  -6   3   14.87    3.30
   5  -6  -3   19.29    3.05
  -5  -6   3   24.04    2.91
   5  -6  -3   19.06    3.26
  -5  -6   3   21.62    3.17
   5  -6  -3   19.67    3.11
   5  -6  -3   20.23    3.09
  -5   6   3   21.21    2.87
   5   6  -3   16.65    3.31
  -5   6   3   17.09    3.77
   5   6  -3   15.84    2.96
   5   6  -3   22.92    2.87
  -5   6   3   18.94    3.40
  -5   6   3   17.20    3.06
   4  -6  -3    3.98    0.68
  -4  -6   3    4.40    0.81
   4  -6  -3    2.92    0.64
  -4  -6   3    3.06    0.72
  -4  -6   3    3.06    0.69
  -4  -6   3    4.25    0.66
  -4  -6   3    3.43    0.71
   4  -6  -3    3.78    0.75
  -4  -6   3    3.72    0.61
   4  -6  -3    4.05    0.63
   4  -6  -3    3.10    0.64
  -4   6   3    3.49    0.78
   4   6  -3    3.41    0.69
  -4   6   3    3.46    0.61
   4   6  -3    3.28    0.62
   4   6  -3    3.36    0.60
  -4   6   3    3.54    0.67
  -3  -6   3    8.15    1.93
   3  -6  -3   12.33    2.01
   3  -6  -3   11.12    1.91
   3  -6  -3   12.69    1.88
  -3  -6   3    8.18    2.03
   3  -6  -3   13.24    1.92
  -3  -6   3   14.01    1.81
  -3  -6   3   14.10    2.33
   3  -6  -3   12.13    2.28
  -3  -6   3   13.59    2.09
   3   6  -3   12.14    2.05
  -3   6   3    7.78    2.07
   3   6  -3   11.85    1.77
  -3   6   3   10.40    1.89
   3   6  -3   11.37    1.83
   3   6  -3   11.64    1.85
  -3   6   3   12.54    1.78
   2  -6  -3    8.17    1.50
  -2  -6   3    7.45    1.52
  -2  -6   3   11.03    1.48
   2  -6  -3    9.36    1.47
  -2  -6   3   10.98    1.82
   2  -6  -3   10.76    1.50
  -2  -6   3    7.99    1.60
  -2  -6   3    9.42    1.42
  -2  -6   3   10.67    1.65
   2  -6  -3   10.06    1.58
  -2   6   3    8.33    1.49
   2   6  -3    8.30    1.43
  -2   6   3    8.61    1.40
   2   6  -3    9.21    1.45
  -2   6   3    7.19    1.63
   2   6  -3    9.50    1.39
   2   6  -3    8.41    1.60
  -2   6   3    7.19    1.57
  -1  -6   3    7.38    1.35
  -1  -6   3    8.79    1.51
  -1  -6   3    9.38    1.35
   1  -6  -3    9.34    1.39
  -1  -6   3    7.97    1.32
   1  -6  -3    8.43    1.43
   1  -6  -3   11.22    1.39
  -1  -6   3    6.50    1.43
  -1  -6   3    7.97    1.53
   1  -6  -3    8.85    1.48
  -1   6   3    7.94    1.49
   1   6  -3    7.11    1.50
   1   6  -3    9.68    1.36
   1   6  -3    8.96    1.38
   1   6  -3    9.48    1.32
  -1   6   3    9.38    1.33
  -1   6   3    7.90    1.54
  -1   6   3    6.83    1.39
   0  -6   3   33.27    4.68
   0  -6   3   26.11    4.76
   0  -6   3   25.68    4.39
   0  -6  -3   30.65    4.32
   0  -6   3   25.71    4.10
   0  -6  -3   28.62    4.39
   0  -6   3   27.30    4.31
   0  -6   3   22.23    4.44
   0  -6  -3   30.10    4.65
   0  -6  -3   29.80    4.45
   0   6   3   23.82    4.09
   0   6  -3   29.96    4.34
   0   6  -3   28.82    4.09
   0   6   3   23.91    4.73
   0   6   3   24.82    4.34
   0   6   3   28.85    4.65
   0   6  -3   24.47    4.73
   0   6  -3   30.75    4.22
   1  -6   3    0.92    0.23
   1  -6   3    1.06    0.29
   1  -6   3    0.73    0.29
  -1  -6  -3    1.00    0.21
   1  -6   3    0.87    0.25
   1  -6   3    0.96    0.21
  -1  -6  -3    1.09    0.27
   1  -6   3    0.84    0.26
  -1  -6  -3    0.60    0.24
   1  -6   3    0.51    0.28
   1   6   3    0.97    0.25
   1   6   3    1.16    0.25
  -1   6  -3    0.97    0.21
   1   6   3    0.79    0.26
   1   6   3    1.04    0.28
   1   6   3    0.86    0.26
  -1   6  -3    1.12    0.31
  -1   6  -3    0.95    0.23
  -1   6  -3    0.97    0.22
   2  -6   3    7.33    1.15
   2  -6   3    6.42    1.07
   2  -6   3    7.92    1.40
  -2  -6  -3    7.86    1.17
   2  -6   3    6.98    1.12
  -2  -6  -3    5.43    1.08
   2  -6   3    8.28    1.24
  -2  -6  -3    5.92    1.20
   2  -6   3    6.03    1.24
   2  -6   3    7.37    1.13
  -2   6  -3    7.71    1.06
  -2   6  -3    7.19    1.13
  -2   6  -3    5.54    1.24
  -2   6  -3    7.49    1.07
   2   6   3    6.57    1.12
   2   6   3    7.07    1.23
   2   6   3    5.72    1.11
   2   6   3    5.57    1.06
  -3  -6  -3   29.90    5.64
  -3  -6  -3   29.72    5.21
   3  -6   3   34.52    4.95
   3  -6   3   37.99    5.37
   3  -6   3   30.51    5.24
   3  -6   3   38.27    5.66
  -3  -6  -3   37.61    5.40
   3  -6   3   30.63    5.76
   3   6   3   31.04    6.47
   3   6   3   36.30    5.14
   3   6   3   35.32    5.25
  -3   6  -3   34.50    5.27
  -3   6  -3   26.22    5.74
  -3   6  -3   34.24    5.08
   3   6   3   36.69    5.74
  -3   6  -3   32.03    4.94
   3   6   3   33.10    4.96
   4  -6   3    0.65    0.24
   4  -6   3    0.72    0.24
  -4  -6  -3    0.74    0.26
   4  -6   3    0.67    0.27
   4  -6   3    0.82    0.21
  -4  -6  -3    0.49    0.25
  -4  -6  -3    0.58    0.25
  -4  -6  -3    0.78    0.19
   4  -6   3    0.43    0.26
   4  -6   3    0.78    0.25
   4   6   3    0.41    0.23
   4   6   3    0.56    0.21
   4   6   3    0.84    0.26
  -4   6  -3    0.64    0.33
  -4   6  -3    0.62    0.20
   4   6   3    0.50    0.23
  -4   6  -3    0.65    0.23
   4   6   3    0.76    0.23
   5  -6   3   14.38    2.65
  -5  -6  -3   18.89    2.75
  -5  -6  -3   15.02    2.88
   5  -6   3   15.82    2.71
   5  -6   3   16.00    2.86
   5  -6   3   21.23    2.51
   5  -6   3   16.97    2.91
   5   6   3   17.14    2.61
  -5   6  -3   12.94    2.92
   5   6   3   12.16    2.88
  -5   6  -3   15.80    2.67
   5   6   3   16.98    2.51
   5   6   3   19.82    2.66
   5   6   3   16.78    2.63
  -5   6  -3   16.14    2.49
   6  -6   3   17.48    2.72
   6  -6   3   15.84    2.66
  -6  -6  -3   16.18    2.73
  -6  -6  -3   14.61    2.88
   6  -6   3   17.43    2.90
   6   6   3   16.62    2.61
  -6   6  -3   14.93    2.47
   6   6   3   21.60    2.63
   6   6   3   17.11    2.50
  -6   6  -3   14.06    2.93
  -6   6  -3   15.44    2.66
   7  -6   3   -0.03    0.23
  -7  -6  -3    0.61    0.39
  -7  -6  -3    0.10    0.28
   7  -6   3    0.24    0.26
  -7  -6  -3   -0.05    0.25
   7  -6   3   -0.04    0.24
   7  -6   3    0.14    0.25
   7   6   3    0.02    0.19
  -7   6  -3    0.84    0.27
   7   6   3    0.46    0.24
   7   6   3    0.61    0.25
  -7   6  -3   -0.46    0.24
   8  -6   3    0.59    0.28
   8  -6   3   -0.06    0.24
  -8  -6  -3    0.16    0.29
   8  -6   3    0.14    0.25
  -8  -6  -3   -0.14    0.32
  -8  -6  -3    0.43    0.46
   8  -6   3    0.59    0.28
  -8   6  -3    0.33    0.24
  -8   6  -3   -0.05    0.34
   8   6   3    0.23    0.23
   8   6   3    0.07    0.24
  -9  -6  -3    0.10    0.22
   9  -6   3    0.11    0.29
   9  -6   3    0.07    0.26
  -9  -6  -3   -0.21    0.51
  -9   6  -3    0.13    0.25
   9   6   3   -0.36    0.23
   9   6   3    0.01    0.21
  -9   6  -3   -0.11    0.36
  10  -6   3    1.53    0.45
 -10  -6  -3    1.86    0.76
  10  -6   3    1.10    0.42
  10   6   3    0.96    0.38
  10  -7  -3    0.48    0.34
 -10  -7   3    0.09    0.41
  10  -7  -3    0.61    0.30
 -10  -7   3   -0.51    0.55
  10   7  -3    0.26    0.24
 -10   7   3    0.33    0.54
 -10   7   3    0.01    0.37
   9  -7  -3    1.76    0.41
   9  -7  -3    0.76    0.39
  -9  -7   3    1.79    0.65
   9  -7  -3    0.62    0.33
  -9  -7   3    1.84    0.51
  -9   7   3    1.83    0.47
   9   7  -3    0.98    0.31
  -9   7   3    1.72    0.59
   9   7  -3    0.98    0.35
  -9   7   3    0.68    0.55
   8  -7  -3    0.38    0.23
  -8  -7   3    0.17    0.39
   8  -7  -3    1.16    0.33
  -8  -7   3    0.57    0.38
  -8  -7   3    0.51    0.47
   8  -7  -3    0.39    0.27
  -8   7   3    0.04    0.39
   8   7  -3    0.20    0.22
   8   7  -3    0.26    0.23
  -8   7   3    0.25    0.31
  -8   7   3    0.88    0.44
  -7  -7   3    3.89    0.71
   7  -7  -3    3.65    0.64
   7  -7  -3    2.57    0.63
   7  -7  -3    3.10    0.63
  -7  -7   3    3.36    0.77
  -7  -7   3    5.00    0.86
  -7   7   3    1.97    0.74
   7   7  -3    2.69    0.57
  -7   7   3    3.70    0.81
   7   7  -3    3.65    0.56
   7   7  -3    2.53    0.64
  -7   7   3    2.26    0.63
  -6  -7   3    0.14    0.28
   6  -7  -3    0.23    0.22
   6  -7  -3    0.08    0.22
  -6  -7   3    0.33    0.29
  -6  -7   3    0.20    0.33
   6  -7  -3    0.09    0.20
  -6   7   3    0.45    0.27
  -6   7   3    0.40    0.37
   6   7  -3   -0.01    0.17
   6   7  -3    0.04    0.19
  -6   7   3    0.24    0.19
   6   7  -3   -0.06    0.16
  -6   7   3    0.02    0.19
  -6   7   3   -0.13    0.27
   5  -7  -3    0.05    0.21
   5  -7  -3    0.34    0.21
   5  -7  -3    0.49    0.24
   5  -7  -3    0.46    0.18
  -5  -7   3    0.49    0.33
  -5  -7   3    0.27    0.29
  -5  -7   3    0.74    0.34
   5   7  -3    0.57    0.21
  -5   7   3    0.27    0.28
  -5   7   3    0.07    0.22
   5   7  -3    0.56    0.21
  -5   7   3    0.84    0.24
  -5   7   3    0.73    0.40
   5   7  -3    0.65    0.24
  -5   7   3    0.80    0.23
  -4  -7   3    0.69    0.29
   4  -7  -3    0.29    0.16
   4  -7  -3   -0.05    0.10
   4  -7  -3    0.51    0.21
  -4  -7   3   -0.04    0.26
  -4  -7   3   -0.11    0.25
   4  -7  -3    0.36    0.18
  -4  -7   3    0.46    0.27
   4  -7  -3    0.56    0.23
  -4  -7   3    0.43    0.20
  -4   7   3    0.45    0.24
   4   7  -3    0.44    0.19
   4   7  -3    0.14    0.17
  -4   7   3    0.00    0.34
   4   7  -3    0.60    0.14
   4   7  -3    0.50    0.22
  -4   7   3    0.60    0.23
  -3  -7   3    9.21    2.20
  -3  -7   3   15.35    2.53
   3  -7  -3   12.43    2.08
   3  -7  -3   13.01    2.19
  -3  -7   3    9.33    2.11
   3  -7  -3   15.87    2.09
  -3  -7   3   15.38    2.28
   3  -7  -3   14.95    2.05
   3   7  -3   12.61    2.23
  -3   7   3    9.90    2.26
   3   7  -3   12.72    2.01
  -3   7   3   12.82    2.07
   3   7  -3   12.51    1.93
   3   7  -3   10.63    1.98
  -3   7   3   12.48    1.94
  -2  -7   3    7.98    1.55
  -2  -7   3    9.44    1.66
  -2  -7   3    6.83    1.61
  -2  -7   3   11.09    1.84
   2  -7  -3    8.73    1.53
   2  -7  -3    9.98    1.60
   2  -7  -3   11.46    1.52
   2  -7  -3    9.43    1.49
  -2   7   3    8.09    1.67
   2   7  -3    8.68    1.45
   2   7  -3    9.27    1.63
  -2   7   3    8.05    1.41
  -2   7   3    8.51    1.47
   2   7  -3    9.38    1.47
   2   7  -3    8.57    1.41
  -2   7   3    8.75    1.51
   1  -7  -3    0.40    0.22
   1  -7  -3    0.79    0.21
  -1  -7   3    0.18    0.23
   1  -7  -3    0.68    0.22
   1  -7  -3    0.71    0.18
  -1  -7   3    0.14    0.24
  -1  -7   3    0.52    0.26
  -1  -7   3    0.67    0.16
   1   7  -3    0.98    0.20
  -1   7   3    0.39    0.24
   1   7  -3    0.98    0.21
   1   7  -3    0.85    0.21
   1   7  -3    0.32    0.22
  -1   7   3    0.82    0.23
  -1   7   3    0.73    0.32
  -1   7   3    0.62    0.23
   0  -7  -3   12.06    1.99
   0  -7   3   12.11    2.13
   0  -7   3   14.34    2.11
   0  -7   3    9.66    1.98
   0  -7   3   12.43    1.90
   0  -7   3   11.46    1.92
   0  -7  -3   13.41    1.91
   0  -7  -3   12.38    2.07
   0   7   3   12.21    1.94
   0   7  -3   12.82    1.87
   0   7   3    9.21    1.82
   0   7   3   11.39    1.90
   0   7   3   10.32    2.10
   0   7  -3   12.96    1.93
   0   7  -3   12.95    1.83
   0   7  -3   11.10    2.11
   1  -7   3    0.30    0.22
   1  -7   3    0.59    0.19
  -1  -7  -3    0.36    0.17
  -1  -7  -3    0.51    0.21
   1  -7   3    0.49    0.24
   1  -7   3    0.32    0.24
   1  -7   3    0.59    0.16
   1  -7   3    0.22    0.23
  -1  -7  -3    0.93    0.25
  -1   7  -3    0.18    0.25
   1   7   3    0.40    0.23
   1   7   3    0.51    0.23
  -1   7  -3    0.46    0.18
   1   7   3    0.81    0.23
  -1   7  -3    0.35    0.19
   1   7   3    0.12    0.19
  -1   7  -3    0.80    0.20
  -2  -7  -3    7.97    1.47
   2  -7   3    7.92    1.51
   2  -7   3    9.69    1.56
  -2  -7  -3   11.55    1.59
   2  -7   3   10.18    1.66
  -2  -7  -3    8.27    1.62
   2  -7   3    8.24    1.67
  -2   7  -3   10.66    1.53
   2   7   3    9.16    1.44
   2   7   3    9.31    1.50
  -2   7  -3    7.44    1.67
  -2   7  -3   10.92    1.44
   2   7   3    9.06    1.65
   2   7   3    9.31    1.51
  -2   7  -3   10.31    1.45
  -3  -7  -3    2.40    0.50
   3  -7   3    2.68    0.55
   3  -7   3    3.09    0.56
  -3  -7  -3    2.25    0.59
   3  -7   3    2.87    0.62
   3  -7   3    2.84    0.54
   3  -7   3    2.95    0.61
  -3  -7  -3    3.55    0.60
  -3   7  -3    1.98    0.62
   3   7   3    3.22    0.57
   3   7   3    2.93    0.61
  -3   7  -3    3.21    0.49
   3   7   3    3.37    0.54
   3   7   3    2.82    0.54
  -3   7  -3    2.90    0.51
  -3   7  -3    3.47    0.57
  -4  -7  -3    3.67    0.75
   4  -7   3    3.13    0.72
   4  -7   3    3.29    0.74
   4  -7   3    2.84    0.66
  -4  -7  -3    4.30    0.80
   4  -7   3    4.24    0.69
  -4  -7  -3    4.37    0.73
   4  -7   3    4.31    0.67
  -4   7  -3    3.81    0.82
  -4   7  -3    2.82    0.66
   4   7   3    3.98    0.69
  -4   7  -3    3.55    0.62
  -4   7  -3    3.36    0.59
   4   7   3    3.67    0.74
   4   7   3    3.70    0.64
   4   7   3    3.96    0.65
  -5  -7  -3   -0.06    0.24
   5  -7   3   -0.21    0.22
   5  -7   3   -0.22    0.23
  -5  -7  -3   -0.11    0.23
   5  -7   3   -0.39    0.18
  -5  -7  -3   -0.25    0.25
   5  -7   3    0.11    0.22
   5   7   3    0.04    0.18
  -5   7  -3   -0.23    0.29
  -5   7  -3   -0.12    0.15
   5   7   3   -0.01    0.22
   5   7   3    0.16    0.23
  -5   7  -3    0.27    0.20
   5   7   3   -0.12    0.19
  -6  -7  -3    0.01    0.31
  -6  -7  -3    0.12    0.27
   6  -7   3   -0.05    0.25
   6  -7   3   -0.24    0.23
  -6  -7  -3    0.16    0.28
   6  -7   3   -0.25    0.22
   6  -7   3    0.16    0.23
  -6   7  -3   -0.15    0.20
   6   7   3   -0.30    0.20
  -6   7  -3   -0.07    0.17
   6   7   3   -0.01    0.22
  -6   7  -3    0.13    0.32
   6   7   3   -0.27    0.21
   7  -7   3    7.17    1.66
   7  -7   3   11.39    1.72
  -7  -7  -3    9.94    1.75
   7  -7   3   10.08    1.59
   7  -7   3   10.21    1.61
  -7  -7  -3   10.08    1.63
   7   7   3   10.36    1.47
  -7   7  -3    7.48    1.74
   7   7   3    6.47    1.67
  -7   7  -3   10.99    1.60
   7   7   3    8.99    1.52
  -8  -7  -3    0.07    0.39
  -8  -7  -3    0.52    0.33
   8  -7   3    0.29    0.29
   8  -7   3   -0.01    0.26
  -8   7  -3   -0.08    0.25
  -8   7  -3    0.43    0.38
   8   7   3    0.13    0.25
   8   7   3    0.18    0.23
  -9  -7  -3    2.36    0.61
   9  -7   3    2.61    0.62
   9  -7   3    2.25    0.58
   9   7   3    3.08    0.58
   9  -8  -3   -0.04    0.29
  -9  -8   3   -0.14    0.38
   9  -8  -3   -0.44    0.26
   9   8  -3    0.05    0.21
  -8  -8   3    0.16    0.34
   8  -8  -3   -0.28    0.24
   8  -8  -3    0.22    0.25
   8  -8  -3    0.17    0.28
  -8  -8   3   -0.40    0.44
  -8   8   3    0.44    0.35
   8   8  -3    0.13    0.23
  -8   8   3    0.56    0.47
   8   8  -3   -0.05    0.19
  -7  -8   3    2.93    0.70
   7  -8  -3    2.36    0.50
  -7  -8   3    2.09    0.65
   7  -8  -3    1.84    0.49
  -7  -8   3    3.57    0.63
   7  -8  -3    1.75    0.47
   7   8  -3    1.93    0.45
  -7   8   3    0.99    0.48
  -7   8   3    2.66    0.70
   7   8  -3    2.19    0.43
   7   8  -3    2.11    0.50
  -6  -8   3   -0.04    0.31
   6  -8  -3    0.21    0.25
  -6  -8   3    0.47    0.36
   6  -8  -3    0.46    0.22
  -6  -8   3    0.39    0.33
   6  -8  -3    0.05    0.25
  -6   8   3   -0.37    0.25
   6   8  -3   -0.30    0.18
  -6   8   3   -0.46    0.35
   6   8  -3   -0.02    0.19
  -6   8   3    0.03    0.23
   6   8  -3   -0.03    0.18
  -5  -8   3    1.04    0.45
   5  -8  -3    2.36    0.40
  -5  -8   3    2.04    0.47
   5  -8  -3    1.26    0.34
  -5  -8   3    1.52    0.45
   5  -8  -3    1.01    0.33
   5  -8  -3    2.13    0.34
   5   8  -3    0.77    0.34
   5   8  -3    0.69    0.30
  -5   8   3    0.94    0.34
   5   8  -3    1.77    0.33
  -5   8   3    1.88    0.57
  -5   8   3    1.01    0.32
  -5   8   3    1.46    0.39
  -4  -8   3   12.05    2.73
  -4  -8   3   20.28    2.82
   4  -8  -3   17.62    2.57
   4  -8  -3   16.17    2.70
   4  -8  -3   17.31    2.53
   4  -8  -3   17.13    2.57
  -4  -8   3   15.03    2.63
  -4   8   3   15.20    2.46
  -4   8   3   14.07    2.54
   4   8  -3   16.25    2.38
  -4   8   3   17.20    2.40
   4   8  -3   15.86    2.48
   4   8  -3   14.04    2.74
  -4   8   3   13.30    2.82
   4   8  -3   12.70    2.45
   3  -8  -3    0.35    0.20
  -3  -8   3    0.34    0.29
   3  -8  -3    0.24    0.20
  -3  -8   3    0.14    0.27
   3  -8  -3    0.32    0.21
  -3  -8   3    0.50    0.28
  -3  -8   3    0.25    0.22
   3  -8  -3   -0.12    0.18
   3   8  -3    0.34    0.19
  -3   8   3   -0.11    0.19
  -3   8   3    0.08    0.23
   3   8  -3    0.33    0.21
  -3   8   3    0.08    0.32
   3   8  -3    0.12    0.13
  -3   8   3    0.14    0.22
   3   8  -3   -0.15    0.16
  -2  -8   3   24.10    3.79
   2  -8  -3   25.15    3.47
   2  -8  -3   24.54    3.68
   2  -8  -3   21.70    3.41
   2  -8  -3   22.33    3.51
  -2  -8   3   19.40    3.70
  -2  -8   3   17.48    3.52
  -2   8   3   18.14    3.34
   2   8  -3   23.19    3.24
   2   8  -3   21.26    3.33
  -2   8   3   20.95    3.24
   2   8  -3   22.32    3.41
   2   8  -3   20.65    3.73
  -2   8   3   19.19    3.77
  -2   8   3   19.74    3.44
  -1  -8   3    0.11    0.23
  -1  -8   3    0.50    0.27
   1  -8  -3    0.12    0.19
  -1  -8   3    0.01    0.17
   1  -8  -3    0.29    0.14
   1  -8  -3    0.01    0.19
  -1  -8   3    0.00    0.23
   1  -8  -3    0.20    0.16
  -1   8   3    0.02    0.23
   1   8  -3    0.28    0.16
   1   8  -3    0.23    0.17
  -1   8   3   -0.01    0.19
  -1   8   3    0.02    0.29
   1   8  -3    0.06    0.19
   1   8  -3   -0.15    0.14
  -1   8   3    0.09    0.21
   0  -8   3    5.94    1.02
   0  -8   3    4.38    0.95
   0  -8   3    5.21    1.02
   0  -8  -3    5.24    0.95
   0  -8   3    6.63    0.89
   0  -8  -3    5.65    0.98
   0  -8  -3    5.79    0.89
   0   8   3    4.14    0.90
   0   8   3    4.98    0.91
   0   8   3    3.95    0.86
   0   8  -3    5.84    0.88
   0   8   3    4.52    1.00
   0   8  -3    5.54    0.90
   0   8  -3    4.41    1.01
   0   8  -3    5.59    0.87
  -1  -8  -3    1.06    0.29
   1  -8   3    1.14    0.30
  -1  -8  -3    0.72    0.29
   1  -8   3    0.50    0.29
   1  -8   3    0.59    0.30
  -1  -8  -3    0.62    0.21
   1  -8   3    1.08    0.25
   1  -8   3    0.53    0.28
   1  -8   3    0.87    0.21
   1   8   3    0.65    0.29
  -1   8  -3    0.59    0.32
   1   8   3    0.62    0.29
   1   8   3    0.59    0.26
   1   8   3    1.16    0.27
  -1   8  -3    0.61    0.22
  -1   8  -3    0.99    0.25
  -1   8  -3    1.05    0.25
   2  -8   3   47.30    6.65
   2  -8   3   42.05    6.14
   2  -8   3   43.23    6.31
   2  -8   3   43.15    6.25
  -2  -8  -3   36.22    6.61
  -2  -8  -3   44.61    6.34
   2  -8   3   33.90    6.75
  -2  -8  -3   32.25    6.09
   2   8   3   34.39    5.80
  -2   8  -3   30.18    6.72
   2   8   3   36.98    6.01
   2   8   3   41.28    6.15
   2   8   3   40.36    6.72
  -2   8  -3   38.24    5.80
  -2   8  -3   42.08    6.17
  -2   8  -3   40.84    5.97
   3  -8   3   17.46    2.53
   3  -8   3   16.36    2.50
  -3  -8  -3   14.11    2.66
   3  -8   3   13.04    2.71
   3  -8   3   15.40    2.46
   3  -8   3   16.92    2.68
  -3  -8  -3   18.94    2.58
  -3   8  -3   13.88    2.32
  -3   8  -3   15.61    2.37
  -3   8  -3   11.40    2.71
   3   8   3   12.62    2.42
  -3   8  -3   16.49    2.48
   3   8   3   16.50    2.46
   3   8   3   15.53    2.70
   3   8   3   14.30    2.33
   4  -8   3    7.69    1.56
   4  -8   3    8.52    1.42
   4  -8   3    7.04    1.53
   4  -8   3    7.92    1.43
   4  -8   3   10.71    1.44
  -4  -8  -3    7.27    1.54
  -4  -8  -3   10.70    1.51
   4   8   3    7.77    1.41
  -4   8  -3    6.93    1.32
   4   8   3    8.50    1.56
   4   8   3   10.63    1.41
  -4   8  -3    7.35    1.42
  -4   8  -3    7.48    1.61
   4   8   3    9.83    1.36
   5  -8   3    3.06    0.55
   5  -8   3    2.35    0.59
   5  -8   3    1.94    0.57
   5  -8   3    2.92    0.55
  -5  -8  -3    2.33    0.61
  -5  -8  -3    2.41    0.57
   5   8   3    2.22    0.53
  -5   8  -3    2.67    0.49
   5   8   3    2.61    0.57
  -5   8  -3    1.47    0.62
   5   8   3    2.92    0.51
  -5   8  -3    2.88    0.55
   6  -8   3    4.05    0.82
   6  -8   3    4.30    0.77
  -6  -8  -3    4.75    0.82
  -6  -8  -3    4.47    0.89
   6  -8   3    3.85    0.75
   6  -8   3    2.70    0.78
   6   8   3    3.86    0.74
  -6   8  -3    4.23    0.77
   6   8   3    4.45    0.71
  -6   8  -3    4.05    0.69
   6   8   3    2.77    0.78
  -6   8  -3    4.06    0.89
  -7  -8  -3    0.36    0.39
   7  -8   3    0.30    0.33
   7  -8   3    0.31    0.27
  -7  -8  -3    0.09    0.32
   7  -8   3    0.26    0.34
   7  -8   3    0.55    0.30
   7   8   3    0.31    0.25
   7   8   3    0.37    0.29
  -7   8  -3    0.98    0.33
  -7   8  -3    0.55    0.40
  -8  -8  -3   -0.08    0.35
   8  -8   3   -0.08    0.29
   8  -8   3   -0.18    0.28
  -8   8  -3    0.36    0.39
   8   8   3    0.15    0.25
   8   8   3   -0.17    0.24
   8  -9  -3    0.52    0.33
   8  -9  -3    1.29    0.37
  -8  -9   3    0.55    0.43
   8  -9  -3    0.18    0.28
   8   9  -3    0.44    0.27
   7  -9  -3    3.94    0.68
   7  -9  -3    2.53    0.64
   7  -9  -3    3.31    0.65
  -7  -9   3    4.76    0.79
   7   9  -3    2.90    0.66
  -7   9   3    2.25    0.83
  -7   9   3    2.97    0.69
   7   9  -3    2.59    0.59
   6  -9  -3    0.04    0.21
   6  -9  -3    0.26    0.23
  -6  -9   3   -0.26    0.29
  -6  -9   3    0.18    0.38
   6  -9  -3   -0.33    0.23
  -6   9   3   -0.15    0.26
  -6   9   3   -0.10    0.28
  -6   9   3   -0.23    0.41
   6   9  -3    0.09    0.22
   6   9  -3   -0.11    0.20
  -5  -9   3    2.70    0.72
   5  -9  -3    3.57    0.62
   5  -9  -3    3.98    0.60
   5  -9  -3    3.93    0.63
   5  -9  -3    2.79    0.63
  -5  -9   3    3.36    0.71
   5   9  -3    2.26    0.56
   5   9  -3    2.31    0.61
  -5   9   3    1.86    0.61
  -5   9   3    3.17    0.61
  -5   9   3    2.72    0.77
  -5   9   3    3.00    0.57
   4  -9  -3   -0.16    0.20
  -4  -9   3   -0.52    0.28
   4  -9  -3   -0.63    0.19
  -4  -9   3   -0.30    0.27
   4  -9  -3    0.12    0.22
   4  -9  -3    0.09    0.24
   4   9  -3    0.05    0.21
  -4   9   3    0.18    0.26
  -4   9   3    0.21    0.28
   4   9  -3    0.07    0.21
  -4   9   3   -0.28    0.36
   4   9  -3    0.03    0.20
  -4   9   3   -0.43    0.22
   3  -9  -3    6.05    0.82
   3  -9  -3    4.63    0.81
  -3  -9   3    5.28    0.95
   3  -9  -3    4.69    0.87
  -3  -9   3    3.28    0.86
   3  -9  -3    4.74    0.83
  -3  -9   3    3.79    0.90
   3   9  -3    4.88    0.89
   3   9  -3    3.75    0.78
  -3   9   3    4.11    0.80
  -3   9   3    4.58    0.84
   3   9  -3    4.44    0.76
  -3   9   3    3.10    0.93
   3   9  -3    4.88    0.78
  -3   9   3    4.43    0.79
   2  -9  -3    1.89    0.46
   2  -9  -3    2.11    0.38
  -2  -9   3    1.14    0.46
  -2  -9   3    0.93    0.46
   2  -9  -3    2.38    0.45
  -2  -9   3    2.67    0.55
   2  -9  -3    2.47    0.42
  -2   9   3    1.99    0.44
  -2   9   3    1.74    0.43
   2   9  -3    1.71    0.39
   2   9  -3    1.73    0.38
   2   9  -3    1.74    0.44
  -2   9   3    1.77    0.55
  -2   9   3    1.83    0.43
   2   9  -3    1.91    0.41
  -1  -9   3    4.29    0.83
  -1  -9   3    3.64    0.78
   1  -9  -3    3.50    0.74
   1  -9  -3    4.60    0.71
   1  -9  -3    3.89    0.77
  -1  -9   3    4.33    0.85
  -1   9   3    2.98    0.69
   1   9  -3    4.24    0.70
   1   9  -3    4.11    0.70
  -1   9   3    3.86    0.74
   1   9  -3    4.10    0.80
  -1   9   3    3.26    0.71
  -1   9   3    3.89    0.84
   1   9  -3    3.88    0.68
   0  -9   3    0.13    0.27
   0  -9  -3    0.28    0.18
   0  -9   3    0.16    0.15
   0  -9   3    0.13    0.28
   0  -9  -3    0.30    0.22
   0  -9  -3    0.08    0.23
   0  -9   3    0.36    0.29
   0   9   3    0.23    0.29
   0   9  -3    0.06    0.25
   0   9   3   -0.23    0.19
   0   9  -3   -0.07    0.16
   0   9   3   -0.01    0.24
   0   9   3   -0.26    0.21
   0   9  -3   -0.16    0.16
   0   9  -3    0.00    0.19
   1  -9   3   11.69    1.57
  -1  -9  -3    9.30    1.70
   1  -9   3   11.85    1.75
   1  -9   3    8.94    1.76
  -1  -9  -3   10.53    1.66
   1  -9   3    8.12    1.63
  -1  -9  -3    8.83    1.54
   1   9   3   11.07    1.76
  -1   9  -3   10.76    1.53
   1   9   3    9.37    1.57
   1   9   3    9.46    1.58
  -1   9  -3    9.64    1.50
   1   9   3    7.03    1.48
  -1   9  -3   10.95    1.60
  -1   9  -3    6.54    1.72
   2  -9   3   14.62    2.20
  -2  -9  -3   12.34    2.17
   2  -9   3   11.72    2.05
   2  -9   3   12.37    2.01
   2  -9   3   10.31    2.20
   2  -9   3   13.41    1.99
  -2  -9  -3   15.22    2.11
   2   9   3   11.59    1.98
  -2   9  -3   13.07    2.02
  -2   9  -3   12.53    1.92
  -2   9  -3   11.91    1.89
   2   9   3   11.87    1.99
   2   9   3   12.47    2.19
   2   9   3    9.02    1.88
  -2   9  -3   11.65    2.22
   3  -9   3    0.12    0.24
  -3  -9  -3    0.29    0.27
   3  -9   3   -0.02    0.18
   3  -9   3    0.10    0.13
  -3  -9  -3    0.08    0.28
   3  -9   3    0.31    0.29
   3  -9   3    0.28    0.28
  -3   9  -3    0.00    0.20
  -3   9  -3    0.40    0.16
   3   9   3   -0.01    0.22
  -3   9  -3   -0.10    0.31
   3   9   3   -0.29    0.25
   3   9   3    0.15    0.25
  -3   9  -3    0.01    0.21
   4  -9   3   11.53    1.55
   4  -9   3    9.09    1.52
   4  -9   3    9.96    1.54
  -4  -9  -3   10.98    1.62
   4  -9   3    8.52    1.65
   4  -9   3    8.68    1.68
  -4  -9  -3    8.22    1.66
  -4   9  -3    8.01    1.42
  -4   9  -3    9.07    1.53
  -4   9  -3    6.62    1.69
   4   9   3    9.17    1.49
   4   9   3    7.80    1.50
   4   9   3    8.86    1.66
   5  -9   3    0.24    0.31
  -5  -9  -3    0.50    0.31
  -5  -9  -3   -0.29    0.26
   5  -9   3    0.22    0.20
   5  -9   3    0.33    0.32
   5  -9   3    0.99    0.31
  -5   9  -3    0.31    0.25
   5   9   3   -0.15    0.24
  -5   9  -3    0.23    0.24
  -5   9  -3    0.74    0.41
   5   9   3    0.16    0.24
   6  -9   3    4.23    0.91
   6  -9   3    6.74    1.07
   6  -9   3    5.36    0.94
  -6  -9  -3    4.88    1.06
  -6  -9  -3    5.35    1.00
   6   9   3    3.91    0.89
  -6   9  -3    5.49    0.95
   6   9   3    4.66    0.99
  -6   9  -3    4.55    1.09
   7  -9   3    0.43    0.30
  -7  -9  -3    0.43    0.34
   7  -9   3   -0.27    0.37
   7  -9   3   -0.23    0.27
  -7   9  -3    0.55    0.42
   7   9   3   -0.11    0.27
   7   9   3    0.03    0.25
   7 -10  -3    0.93    0.37
   7 -10  -3    0.86    0.37
  -7 -10   3    1.36    0.48
   7  10  -3    0.62    0.31
  -6 -10   3    0.24    0.39
   6 -10  -3    0.10    0.28
   6 -10  -3   -0.12    0.26
   6 -10  -3    0.04    0.28
   6  10  -3   -0.22    0.22
   6  10  -3   -0.03    0.22
  -6  10   3    0.25    0.52
  -6  10   3    0.16    0.33
   5 -10  -3    0.05    0.25
   5 -10  -3   -0.16    0.24
  -5 -10   3   -0.05    0.40
   5 -10  -3   -0.34    0.23
  -5 -10   3    0.54    0.39
  -5  10   3    0.07    0.28
   5  10  -3    0.32    0.24
  -5  10   3    0.35    0.49
   5  10  -3    0.14    0.22
  -4 -10   3    0.19    0.32
  -4 -10   3   -0.02    0.34
   4 -10  -3    0.23    0.25
   4 -10  -3    0.33    0.25
   4 -10  -3    0.53    0.27
  -4  10   3   -0.27    0.26
  -4  10   3    0.47    0.45
   4  10  -3    0.20    0.23
   4  10  -3    0.01    0.22
  -4  10   3    0.23    0.28
   3 -10  -3    0.62    0.32
   3 -10  -3    0.97    0.33
   3 -10  -3    0.95    0.30
  -3 -10   3    1.47    0.46
  -3 -10   3    0.96    0.42
   3  10  -3    0.64    0.29
  -3  10   3    1.25    0.35
   3  10  -3    1.28    0.34
  -3  10   3    0.51    0.32
  -3  10   3    1.18    0.49
  -2 -10   3    0.20    0.30
   2 -10  -3    0.20    0.26
   2 -10  -3    0.78    0.28
  -2 -10   3   -0.04    0.28
  -2 -10   3   -0.13    0.30
   2 -10  -3    0.31    0.21
  -2  10   3    0.36    0.27
   2  10  -3    0.04    0.19
  -2  10   3   -0.02    0.25
  -2  10   3    0.23    0.36
   2  10  -3   -0.02    0.18
   2  10  -3   -0.18    0.21
   1 -10  -3    0.45    0.20
  -1 -10   3   -0.14    0.27
   1 -10  -3    0.20    0.26
  -1 -10   3   -0.55    0.24
   1 -10  -3    0.26    0.25
  -1 -10   3   -0.14    0.27
   1  10  -3   -0.39    0.22
  -1  10   3    0.36    0.27
  -1  10   3    0.25    0.34
   1  10  -3   -0.30    0.18
   1  10  -3   -0.17    0.19
  -1  10   3    0.33    0.23
   0 -10  -3    0.92    0.33
   0 -10  -3    0.66    0.32
   0 -10   3    0.76    0.37
   0 -10   3    1.62    0.43
   0 -10   3    0.52    0.32
   0  10   3    0.89    0.35
   0  10   3    0.98    0.31
   0  10  -3    0.87    0.35
   0  10  -3    0.74    0.27
   0  10   3    0.72    0.39
   0  10  -3    0.70    0.27
   1 -10   3    7.68    1.25
   1 -10   3    5.12    1.23
   1 -10   3    6.65    1.17
  -1 -10  -3    7.14    1.22
  -1 -10  -3    6.86    1.18
   1  10   3    6.12    1.23
   1  10   3    6.66    1.12
   1  10   3    5.26    1.11
  -1  10  -3    6.95    1.12
  -1  10  -3    5.80    1.24
  -1  10  -3    6.04    1.06
   2 -10   3    8.24    1.26
  -2 -10  -3    8.13    1.35
   2 -10   3    6.03    1.41
   2 -10   3    8.29    1.33
   2 -10   3    8.53    1.42
  -2 -10  -3    8.13    1.41
  -2  10  -3    6.92    1.21
   2  10   3    5.36    1.24
  -2  10  -3    5.72    1.41
   2  10   3    8.17    1.28
  -2  10  -3    7.63    1.28
   2  10   3    8.35    1.42
  -3 -10  -3    3.36    0.68
   3 -10   3    4.14    0.66
  -3 -10  -3    2.67    0.68
   3 -10   3    2.22    0.58
   3 -10   3    3.03    0.71
   3 -10   3    3.59    0.72
  -3  10  -3    3.65    0.63
   3  10   3    2.89    0.59
   3  10   3    3.04    0.67
  -3  10  -3    2.61    0.73
   3  10   3    2.09    0.60
   4 -10   3    1.57    0.49
   4 -10   3    1.60    0.49
  -4 -10  -3    1.72    0.45
   4 -10   3    1.65    0.39
  -4 -10  -3    0.98    0.43
   4  10   3    1.37    0.41
   4  10   3    0.90    0.36
  -4  10  -3    0.59    0.46
  -4  10  -3    0.90    0.35
  -5 -10  -3   -0.45    0.30
   5 -10   3   -0.31    0.34
   5 -10   3   -0.04    0.27
   5 -10   3    0.17    0.26
  -5 -10  -3    0.10    0.38
  -5  10  -3   -0.16    0.37
   5  10   3    0.04    0.26
  -5  10  -3   -0.16    0.24
   5  10   3    0.18    0.28
   6 -10   3   -0.07    0.27
   6 -10   3   -0.27    0.36
   6 -10   3   -0.06    0.20
  -6 -10  -3    0.19    0.35
   6  10   3    0.17    0.29
  -6 -11   3    3.77    0.79
   6 -11  -3    3.00    0.66
   6  11  -3    2.34    0.60
   5 -11  -3    0.49    0.35
  -5 -11   3    0.95    0.43
   5 -11  -3    1.01    0.37
   5  11  -3    0.66    0.31
   4 -11  -3    3.25    0.71
   4 -11  -3    3.73    0.66
  -4 -11   3    3.77    0.78
   4 -11  -3    3.78    0.66
   4  11  -3    3.20    0.71
  -4  11   3    3.33    0.71
  -4  11   3    3.31    0.89
   4  11  -3    2.01    0.59
   3 -11  -3    1.20    0.38
   3 -11  -3    0.44    0.31
  -3 -11   3    0.88    0.42
   3 -11  -3    1.04    0.32
   3  11  -3    0.21    0.26
  -3  11   3    0.69    0.33
  -3  11   3    0.76    0.37
   3  11  -3    1.06    0.35
  -3  11   3    1.65    0.57
  -2 -11   3   -0.38    0.29
   2 -11  -3   -0.02    0.26
   2 -11  -3    0.12    0.25
   2  11  -3    0.05    0.25
  -2  11   3    0.02    0.38
  -2  11   3   -0.07    0.25
  -2  11   3    0.15    0.27
   2  11  -3    0.19    0.24
   1 -11  -3    4.15    0.76
  -1 -11   3    3.32    0.79
  -1 -11   3    3.96    0.82
  -1 -11   3    1.92    0.69
   1 -11  -3    3.99    0.73
   1  11  -3    3.82    0.67
  -1  11   3    4.01    0.71
   1  11  -3    2.72    0.63
  -1  11   3    3.18    0.68
  -1  11   3    3.86    0.84
   1  11  -3    3.38    0.78
   0 -11  -3    0.06    0.27
   0 -11   3   -0.11    0.34
   0 -11  -3    0.23    0.27
   0 -11   3    0.38    0.30
   0 -11   3    0.04    0.31
   0  11  -3   -0.02    0.21
   0  11  -3    0.00    0.19
   0  11   3   -0.04    0.25
   0  11  -3    0.23    0.31
   0  11   3    0.00    0.35
   0  11   3   -0.12    0.25
   1 -11   3    0.61    0.37
   1 -11   3    1.22    0.44
  -1 -11  -3    1.04    0.39
   1 -11   3    0.87    0.41
  -1 -11  -3    0.86    0.38
   1  11   3    1.10    0.43
   1  11   3    0.02    0.30
   1  11   3    0.82    0.32
  -1  11  -3    0.66    0.38
  -1  11  -3    0.98    0.31
  -1  11  -3    1.25    0.31
   2 -11   3    6.49    1.11
  -2 -11  -3    6.44    1.13
   2 -11   3    5.30    1.22
  -2 -11  -3    6.68    1.19
  -2  11  -3    6.90    1.08
  -2  11  -3    3.21    1.14
   2  11   3    4.44    1.03
   2  11   3    8.69    1.23
   2  11   3    6.65    1.05
  -2  11  -3    5.49    0.99
  -3 -11  -3    0.82    0.45
  -3 -11  -3    0.68    0.39
   3 -11   3    0.80    0.37
  -3  11  -3    0.86    0.45
  -3  11  -3    0.88    0.35
   3  11   3    0.91    0.35
   3  11   3    1.12    0.39
   4 -11   3    0.66    0.28
  -4 -11  -3   -0.15    0.33
   4  11   3    0.06    0.30
  -5 -11  -3    2.12    0.54
   5 -11   3    1.12    0.43
   5  11   3    1.15    0.42
   3 -12  -3   -0.26    0.26
  -3 -12   3   -0.06    0.37
   3  12  -3   -0.07    0.23
  -3  12   3    0.16    0.31
   2 -12  -3    0.12    0.28
  -2 -12   3   -0.10    0.33
   2 -12  -3   -0.07    0.35
   2  12  -3   -0.15    0.20
  -2  12   3   -0.11    0.29
   1 -12  -3    0.12    0.30
   1 -12  -3   -0.23    0.31
  -1 -12   3    0.22    0.36
  -1  12   3   -0.05    0.27
   1  12  -3    0.00    0.21
  -1  12   3   -0.20    0.26
   0 -12  -3    0.02    0.33
   0 -12  -3    1.14    0.43
   0 -12   3    0.83    0.42
   0  12  -3    0.38    0.28
   0  12   3    0.96    0.36
   0  12  -3    0.98    0.32
   0  12   3    0.95    0.36
   1 -12   3    4.35    0.86
  -1 -12  -3    4.51    0.86
   1  12   3    4.16    0.78
  -1  12  -3    3.15    0.72
   1  12   3    3.56    0.78
  -1  12  -3    4.85    0.80
  -2 -12  -3   -0.42    0.29
   2 -12   3    0.07    0.32
   2  12   3   -0.26    0.27
  12   0  -4   -0.04    0.31
  12   0  -4    0.59    0.32
  11   0  -4   -0.07    0.23
  11   0  -4    0.03    0.27
 -11   0   4   -0.57    0.40
  11   0  -4    0.04    0.24
 -11   0   4    1.38    0.59
  10   0  -4    0.68    0.29
  10   0  -4    1.02    0.35
 -10   0   4    0.57    0.50
 -10   0   4    1.19    0.52
  10   0  -4    1.19    0.32
   9   0  -4   -0.13    0.11
   9   0  -4   -0.39    0.20
  -9   0   4   -0.25    0.12
   9   0  -4   -0.15    0.19
  -9   0   4   -0.15    0.37
  -9   0   4   -0.18    0.34
   9   0  -4   -0.07    0.16
  -8   0   4   11.49    2.48
   8   0  -4   14.90    2.19
  -8   0   4   14.76    2.82
   8   0  -4   13.93    2.27
   8   0  -4   12.71    2.21
   8   0  -4   11.43    2.37
  -8   0   4   14.74    2.19
   8   0  -4   14.57    2.13
  -7   0   4    0.02    0.26
   7   0  -4   -0.05    0.12
  -7   0   4   -0.18    0.11
   7   0  -4   -0.26    0.15
   7   0  -4    0.04    0.16
  -7   0   4   -0.13    0.25
  -7   0   4    0.10    0.16
   7   0  -4    0.07    0.14
   7   0  -4   -0.01    0.09
  -6   0   4    6.66    1.29
   6   0  -4    6.51    1.12
  -6   0   4    7.80    1.13
  -6   0   4    6.30    1.45
   6   0  -4    6.30    1.17
   6   0  -4    6.46    1.14
  -6   0   4    9.03    1.17
   6   0  -4    6.95    1.10
   6   0  -4    6.44    1.23
  -5   0   4    0.00    0.10
   5   0  -4    0.04    0.09
   5   0  -4   -0.03    0.08
  -5   0   4   -0.21    0.16
  -5   0   4   -0.22    0.15
  -5   0   4   -0.08    0.12
   5   0  -4   -0.14    0.12
   5   0  -4   -0.11    0.12
  -5   0   4   -0.01    0.17
   5   0  -4   -0.16    0.13
   5   0  -4   -0.17    0.11
   4   0  -4  146.72   21.43
  -4   0   4  128.78   20.17
   4   0  -4  137.37   26.61
  -4   0   4  131.24   23.00
  -4   0   4  155.01   26.64
   4   0  -4  122.68   21.37
  -4   0   4  165.77   21.44
  -4   0   4  122.28   23.37
   4   0  -4  126.31   21.84
  -3   0   4   -0.12    0.09
  -3   0   4    0.01    0.10
   3   0  -4   -0.15    0.10
   3   0  -4   -0.18    0.08
   3   0  -4   -0.06    0.10
  -3   0   4   -0.14    0.11
   3   0  -4   -0.03    0.07
  -3   0   4    0.00    0.07
  -3   0   4    0.02    0.10
   3   0  -4   -0.02    0.11
  -3   0   4   -0.13    0.14
   3   0  -4    0.00    0.09
   3   0  -4   -0.16    0.07
  -2   0   4    0.95    0.28
  -2   0   4    1.31    0.23
  -2   0   4    0.91    0.23
  -2   0   4    0.98    0.23
   2   0  -4    1.04    0.22
  -2   0   4    1.12    0.25
   2   0  -4    1.05    0.22
   2   0  -4    1.67    0.23
   2   0  -4    0.97    0.23
   2   0  -4    1.67    0.22
  -2   0   4    1.25    0.23
   1   0  -4   -0.01    0.10
  -1   0   4   -0.02    0.09
  -1   0   4   -0.08    0.10
   1   0  -4    0.11    0.07
   1   0  -4    0.11    0.09
  -1   0   4   -0.15    0.12
   1   0  -4    0.00    0.05
  -1   0   4    0.05    0.10
  -1   0   4   -0.04    0.06
   0   0   4   96.12   13.22
   0   0   4   76.67   13.81
   0   0  -4   84.68   13.81
   0   0   4   78.07   12.90
   0   0  -4   73.20   12.54
   0   0   4   95.50   12.87
   0   0  -4   86.10   12.86
   0   0  -4   73.02   13.13
  -1   0  -4    0.06    0.09
   1   0   4    0.05    0.09
   1   0   4    0.03    0.08
   1   0   4   -0.04    0.07
  -1   0  -4    0.00    0.08
   1   0   4    0.03    0.08
  -1   0  -4   -0.06    0.08
  -1   0  -4    0.05    0.10
  -1   0  -4   -0.05    0.07
  -2   0  -4   59.37   10.01
   2   0   4   70.02   10.02
  -2   0  -4   55.16    9.51
  -2   0  -4   58.84    9.34
  -2   0  -4   55.82    9.31
  -2   0  -4   59.42   10.17
   3   0   4    0.03    0.11
  -3   0  -4   -0.11    0.10
   3   0   4    0.00    0.08
  -3   0  -4   -0.03    0.11
  -3   0  -4    0.12    0.19
   3   0   4   -0.28    0.12
  -3   0  -4   -0.08    0.11
   3   0   4   -0.07    0.11
   3   0   4   -0.20    0.11
   3   0   4   -0.10    0.13
  -3   0  -4    0.17    0.13
  -3   0  -4   -0.03    0.09
   3   0   4   -0.22    0.15
   4   0   4    2.00    0.40
   4   0   4    2.56    0.47
   4   0   4    2.34    0.42
  -4   0  -4    2.03    0.46
  -4   0  -4    2.11    0.54
   4   0   4    1.84    0.37
  -4   0  -4    1.92    0.40
   4   0   4    3.10    0.44
   4   0   4    2.68    0.47
   5   0   4   -0.01    0.09
   5   0   4    0.14    0.12
   5   0   4    0.17    0.17
   5   0   4    0.07    0.15
  -5   0  -4    0.00    0.22
   5   0   4    0.29    0.18
  -5   0  -4   -0.22    0.13
  -5   0  -4    0.10    0.11
   5   0   4   -0.05    0.13
   6   0   4    4.29    0.77
  -6   0  -4    5.40    1.03
   6   0   4    4.73    0.87
  -6   0  -4    4.19    0.77
   6   0   4    5.33    0.73
   6   0   4    5.15    0.80
   6   0   4    3.63    0.81
   6   0   4    4.80    0.81
  -6   0  -4    3.43    0.86
   7   0   4    0.02    0.12
   7   0   4    0.22    0.22
   7   0   4    0.12    0.11
   7   0   4   -0.08    0.19
   7   0   4    0.07    0.20
  -7   0  -4    0.25    0.25
  -7   0  -4   -0.21    0.13
  -7   0  -4    0.02    0.28
   7   0   4    0.05    0.11
   8   0   4    0.91    0.35
  -8   0  -4    1.70    0.51
  -8   0  -4    0.99    0.30
   8   0   4    1.87    0.36
   8   0   4    1.11    0.37
   8   0   4    1.08    0.28
  -8   0  -4    0.91    0.40
  -9   0  -4    0.04    0.20
   9   0   4    0.21    0.25
  -9   0  -4    0.11    0.34
   9   0   4    0.13    0.22
  -9   0  -4    0.05    0.34
   9   0   4   -0.01    0.25
 -10   0  -4    3.63    0.95
 -10   0  -4    3.18    0.78
  10   0   4    1.63    0.62
  10   0   4    3.98    0.66
  10   0   4    3.19    0.64
  11   0   4    0.24    0.32
  11   0   4    0.62    0.36
  12  -1  -4    1.06    0.38
  12  -1  -4    1.12    0.38
  12   1  -4    0.60    0.36
  12   1  -4    0.48    0.34
 -11  -1   4    1.41    0.60
  11  -1  -4   -0.34    0.22
  11  -1  -4   -0.19    0.21
  11  -1  -4    0.27    0.29
 -11  -1   4   -0.37    0.45
  11   1  -4    0.18    0.28
 -11   1   4    0.92    0.55
  11   1  -4   -0.13    0.29
  11   1  -4   -0.25    0.21
 -11   1   4    0.08    0.46
 -10  -1   4    1.73    0.63
  10  -1  -4    1.23    0.41
  10  -1  -4    1.64    0.43
 -10  -1   4    2.20    0.67
  10  -1  -4    2.09    0.43
 -10   1   4    1.60    0.62
  10   1  -4    2.03    0.45
 -10   1   4    2.03    0.65
  10   1  -4    1.20    0.41
  10   1  -4    1.64    0.34
  10   1  -4    2.47    0.41
  -9  -1   4    2.96    0.75
   9  -1  -4    1.77    0.52
  -9  -1   4    2.57    0.71
  -9  -1   4    3.32    0.53
   9  -1  -4    3.15    0.53
   9  -1  -4    2.54    0.55
   9  -1  -4    2.53    0.44
  -9   1   4    2.51    0.71
   9   1  -4    1.97    0.52
   9   1  -4    2.17    0.51
   9   1  -4    2.58    0.45
  -9   1   4    2.58    0.49
   9   1  -4    2.65    0.50
  -9   1   4    2.58    0.69
   8  -1  -4    0.58    0.27
   8  -1  -4    0.98    0.20
   8  -1  -4    1.20    0.28
  -8  -1   4    0.73    0.39
  -8  -1   4    1.43    0.29
   8  -1  -4    0.47    0.28
  -8  -1   4    0.85    0.42
   8   1  -4    1.11    0.22
  -8   1   4    0.73    0.26
   8   1  -4    0.78    0.26
  -8   1   4    0.67    0.41
  -8   1   4    1.37    0.41
   8   1  -4    0.47    0.27
   8   1  -4    0.55    0.25
  -7  -1   4    5.99    1.23
   7  -1  -4    6.31    1.11
   7  -1  -4    6.43    1.14
   7  -1  -4    6.65    1.04
   7  -1  -4    6.72    1.19
  -7  -1   4    5.92    1.27
   7  -1  -4    6.08    1.09
  -7  -1   4    7.25    1.43
   7   1  -4    6.05    1.18
  -7   1   4    8.55    1.12
  -7   1   4    6.54    1.28
  -7   1   4    6.20    1.41
   7   1  -4    6.69    1.09
   7   1  -4    7.10    1.06
   7   1  -4    6.44    1.13
   6  -1  -4    0.31    0.23
   6  -1  -4    0.38    0.22
   6  -1  -4    1.41    0.25
  -6  -1   4    1.36    0.35
   6  -1  -4    0.95    0.18
  -6  -1   4    0.87    0.32
  -6  -1   4    0.86    0.24
   6  -1  -4    0.83    0.22
  -6  -1   4    0.90    0.28
   6   1  -4    1.00    0.25
  -6   1   4    0.63    0.23
   6   1  -4    0.91    0.20
  -6   1   4    1.41    0.22
  -6   1   4    1.14    0.32
   6   1  -4    0.38    0.21
  -6   1   4    0.99    0.33
   5  -1  -4    5.57    0.74
  -5  -1   4    5.10    0.70
  -5  -1   4    3.95    0.78
   5  -1  -4    4.85    0.64
  -5  -1   4    3.67    0.74
   5  -1  -4    4.27    0.72
  -5  -1   4    4.64    0.61
   5  -1  -4    3.36    0.66
   5  -1  -4    3.20    0.67
   5  -1  -4    2.90    0.68
  -5  -1   4    4.22    0.86
   5   1  -4    5.37    0.74
  -5   1   4    3.10    0.75
   5   1  -4    3.36    0.68
   5   1  -4    4.22    0.64
  -5   1   4    3.54    0.67
  -5   1   4    4.04    0.67
  -5   1   4    2.73    0.84
   5   1  -4    2.92    0.65
   4  -1  -4   20.55    3.64
  -4  -1   4   19.20    3.83
   4  -1  -4   19.92    3.55
  -4  -1   4   24.35    3.35
  -4  -1   4   23.57    4.45
   4  -1  -4   22.07    4.42
   4  -1  -4   21.98    3.56
  -4  -1   4   24.25    3.88
   4  -1  -4   24.41    3.83
  -4  -1   4   24.32    3.92
   4   1  -4   22.04    4.43
  -4   1   4   26.37    3.66
   4   1  -4   25.74    3.83
  -4   1   4   21.09    4.44
  -4   1   4   19.60    3.90
   4   1  -4   22.48    3.63
   4   1  -4   20.07    3.54
  -4   1   4   25.26    3.57
  -3  -1   4   33.99    5.83
  -3  -1   4   44.58    5.83
   3  -1  -4   38.73    5.84
   3  -1  -4   38.12    5.83
   3  -1  -4   37.81    7.25
   3  -1  -4   35.56    5.96
  -3  -1   4   37.32    6.38
  -3  -1   4   35.49    5.49
  -3  -1   4   37.01    6.28
  -3  -1   4   38.73    5.83
  -3  -1   4   34.32    6.38
  -3  -1   4   36.91    5.99
  -3  -1   4   37.24    7.26
  -3   1   4   38.25    6.38
  -3   1   4   34.82    7.25
   3   1  -4   35.04    5.95
  -3   1   4   44.37    5.85
   3   1  -4   34.99    5.82
   3   1  -4   36.17    7.25
   2  -1  -4    5.48    0.69
   2  -1  -4    4.44    0.71
   2  -1  -4    4.72    0.71
  -2  -1   4    3.68    0.66
   2  -1  -4    4.70    0.73
  -2  -1   4    4.16    0.70
  -2  -1   4    3.05    0.69
  -2  -1   4    3.44    0.73
  -2  -1   4    3.68    0.76
  -2  -1   4    4.38    0.89
  -2  -1   4    3.76    0.75
  -2  -1   4    4.97    0.71
   2   1  -4    5.56    0.69
   2   1  -4    5.56    0.76
  -2   1   4    4.52    0.75
  -2   1   4    4.43    0.88
  -2   1   4    4.15    0.77
   2   1  -4    3.76    0.70
   2   1  -4    4.13    0.72
  -2   1   4    4.28    0.71
  -1  -1   4    0.99    0.23
   1  -1  -4    0.82    0.22
  -1  -1   4    1.29    0.23
  -1  -1   4    1.00    0.25
  -1  -1   4    0.82    0.21
   1  -1  -4    1.01    0.22
   1  -1  -4    1.37    0.24
   1  -1  -4    1.25    0.24
  -1  -1   4    1.19    0.22
   1  -1  -4    1.10    0.21
   1   1  -4    1.54    0.21
   1   1  -4    0.86    0.22
   1   1  -4    1.38    0.22
   1   1  -4    1.31    0.21
  -1   1   4    1.24    0.24
  -1   1   4    1.42    0.26
  -1   1   4    1.48    0.24
  -1   1   4    1.73    0.24
   1   1  -4    1.31    0.23
   1   1  -4    1.42    0.22
   1   1  -4    0.86    0.22
   0  -1   4   13.04    2.18
   0  -1   4   15.00    2.04
   0  -1   4   10.12    2.03
   0  -1   4   11.86    2.10
   0  -1   4   14.19    2.21
   0  -1  -4   12.71    2.20
   0  -1  -4   11.85    2.07
   0  -1  -4   11.65    2.03
   0   1   4   11.71    2.20
   0   1  -4   13.45    2.04
   0   1   4   12.94    2.05
   0   1  -4   11.75    2.07
   0   1   4   11.45    2.05
   0   1  -4   12.70    1.98
   0   1  -4   14.66    2.21
   0   1   4   15.90    2.13
   0   1   4   15.34    2.04
   0   1  -4   13.72    2.03
   1  -1   4   11.43    2.16
  -1  -1  -4   12.58    2.21
  -1  -1  -4   15.22    2.36
   1  -1   4   14.56    2.23
   1  -1   4   16.44    2.33
  -1  -1  -4   11.37    2.20
  -1  -1  -4   15.36    2.19
   1  -1   4   11.15    2.04
  -1  -1  -4   13.57    2.16
  -1   1  -4   13.11    2.32
  -1   1  -4   16.44    2.06
  -1   1  -4   11.11    2.10
   1   1   4   14.15    2.32
  -1   1  -4   15.84    2.36
   1   1   4   14.73    2.32
   1   1   4   12.48    2.17
   1   1   4   16.52    2.36
  -1   1  -4   12.27    2.21
  -1   1  -4   13.83    2.17
  -1   1  -4   14.07    2.17
   2  -1   4    1.44    0.24
  -2  -1  -4    0.73    0.17
  -2  -1  -4    0.94    0.19
  -2  -1  -4    0.41    0.17
  -2  -1  -4    0.93    0.18
   2  -1   4    0.89    0.18
   2  -1   4    0.88    0.25
  -2  -1  -4    0.49    0.18
   2  -1   4    0.68    0.20
   2  -1   4    0.68    0.17
   2  -1   4    0.83    0.16
  -2   1  -4    0.53    0.18
   2   1   4    0.93    0.19
   2   1   4    0.38    0.20
  -2   1  -4    0.71    0.17
   2   1   4    0.87    0.18
   2   1   4    0.80    0.18
  -2   1  -4    0.77    0.20
   2   1   4    0.56    0.15
  -2   1  -4    1.06    0.19
   3  -1   4   36.01    6.50
  -3  -1  -4   27.97    5.32
  -3  -1  -4   31.23    5.31
  -3  -1  -4   32.73    5.20
  -3  -1  -4   33.41    5.22
   3  -1   4   30.69    5.21
  -3  -1  -4   39.38    5.71
   3  -1   4   33.38    5.21
   3  -1   4   31.27    4.90
   3  -1   4   32.49    5.70
   3  -1   4   34.72    5.05
   3   1   4   36.89    5.61
  -3   1  -4   32.65    5.32
   3   1   4   32.30    5.21
   3   1   4   32.84    6.48
   3   1   4   34.24    5.60
  -3   1  -4   32.37    5.60
  -3   1  -4   36.00    5.22
  -3   1  -4   32.18    5.69
   4  -1   4    2.03    0.40
  -4  -1  -4    3.29    0.61
   4  -1   4    3.48    0.45
  -4  -1  -4    2.35    0.45
   4  -1   4    2.09    0.47
  -4  -1  -4    2.37    0.44
  -4  -1  -4    2.33    0.51
   4  -1   4    2.16    0.47
   4  -1   4    3.23    0.52
   4  -1   4    2.30    0.46
   4   1   4    3.30    0.51
  -4   1  -4    2.45    0.51
  -4   1  -4    3.03    0.61
   4   1   4    1.78    0.48
   4   1   4    2.81    0.46
  -4   1  -4    2.44    0.45
   4   1   4    2.31    0.43
   5  -1   4    0.72    0.20
  -5  -1  -4    0.92    0.23
   5  -1   4    1.09    0.29
   5  -1   4    1.41    0.31
   5  -1   4    1.02    0.25
   5  -1   4    1.19    0.28
  -5  -1  -4    1.39    0.27
  -5  -1  -4    1.18    0.32
  -5  -1  -4    1.35    0.37
  -5   1  -4    1.38    0.26
  -5   1  -4    0.55    0.28
   5   1   4    1.65    0.27
   5   1   4    1.04    0.27
   5   1   4    1.26    0.29
  -5   1  -4    1.34    0.40
   5   1   4    1.26    0.27
  -6  -1  -4   14.92    2.27
  -6  -1  -4   10.81    1.77
   6  -1   4    8.79    1.90
  -6  -1  -4    9.95    1.97
   6  -1   4   11.39    1.92
   6  -1   4   11.61    1.82
   6  -1   4   11.84    1.78
  -6  -1  -4    8.12    1.77
  -6   1  -4   11.20    1.77
  -6   1  -4   11.44    2.26
  -6   1  -4   10.66    1.96
   6   1   4   13.37    1.78
   6   1   4   10.40    1.92
   6   1   4   13.87    1.83
  -7  -1  -4    0.64    0.21
   7  -1   4    0.99    0.31
   7  -1   4    1.16    0.24
   7  -1   4    0.84    0.29
  -7  -1  -4    0.98    0.43
   7  -1   4    0.68    0.29
   7  -1   4    0.60    0.18
  -7  -1  -4    1.21    0.37
  -7  -1  -4    0.65    0.26
  -7   1  -4    1.33    0.27
   7   1   4    0.96    0.29
  -7   1  -4    0.93    0.35
   7   1   4    1.15    0.29
   7   1   4    0.58    0.20
   7   1   4    0.92    0.24
   7   1   4    1.02    0.32
  -7   1  -4    0.64    0.40
   8  -1   4    0.90    0.32
   8  -1   4    0.69    0.31
  -8  -1  -4    1.00    0.38
   8  -1   4    0.91    0.31
  -8  -1  -4    0.88    0.29
   8  -1   4    0.38    0.22
  -8  -1  -4    2.28    0.54
  -8   1  -4    0.78    0.26
   8   1   4    1.10    0.23
   8   1   4    0.46    0.31
   8   1   4    0.68    0.30
  -8   1  -4    0.99    0.38
   8   1   4    0.83    0.25
  -8   1  -4    0.79    0.45
   8   1   4    1.46    0.31
  -9  -1  -4    6.85    1.16
   9  -1   4    2.96    0.86
  -9  -1  -4    4.10    0.81
   9  -1   4    4.07    0.84
  -9  -1  -4    2.76    0.93
   9  -1   4    5.94    0.85
  -9   1  -4    3.67    0.79
  -9   1  -4    5.12    1.13
  -9   1  -4    3.02    0.91
   9   1   4    5.41    0.82
   9   1   4    4.55    0.91
   9   1   4    6.33    0.87
 -10  -1  -4    0.01    0.36
  10  -1   4    0.30    0.27
 -10  -1  -4    0.13    0.52
  10  -1   4   -0.04    0.27
  10  -1   4    0.58    0.32
  10   1   4    0.26    0.30
 -10   1  -4    0.14    0.24
 -10   1  -4   -0.09    0.34
  10   1   4    0.19    0.31
 -10   1  -4    0.05    0.51
  10   1   4   -0.27    0.27
  11  -1   4    0.64    0.37
  11  -1   4    0.53    0.33
  11   1   4   -0.23    0.30
  11   1   4   -0.13    0.30
  12  -2  -4    1.19    0.43
  12  -2  -4    1.16    0.46
  12   2  -4    1.28    0.45
  11  -2  -4    0.07    0.22
  11  -2  -4    0.46    0.29
 -11  -2   4   -0.16    0.53
 -11  -2   4   -0.20    0.46
  11  -2  -4   -0.06    0.26
  11   2  -4   -0.26    0.23
 -11   2   4    0.46    0.47
 -11   2   4    0.61    0.52
  11   2  -4    0.01    0.28
  11   2  -4    0.02    0.23
  10  -2  -4    3.97    0.69
 -10  -2   4    5.51    1.04
 -10  -2   4    4.15    0.95
  10  -2  -4    3.08    0.69
  10  -2  -4    3.54    0.71
  10   2  -4    2.96    0.60
 -10   2   4    4.01    0.68
  10   2  -4    3.75    0.66
  10   2  -4    3.17    0.68
 -10   2   4    3.56    0.96
  10   2  -4    2.97    0.70
 -10   2   4    2.80    0.87
   9  -2  -4   10.43    1.67
  -9  -2   4   13.14    2.14
  -9  -2   4   11.03    1.93
   9  -2  -4    8.78    1.61
   9  -2  -4    8.16    1.72
  -9   2   4   11.32    1.63
  -9   2   4   10.01    1.88
   9   2  -4   10.58    1.66
  -9   2   4   11.39    2.11
   9   2  -4    7.76    1.73
   9   2  -4    8.82    1.54
   9   2  -4   10.03    1.60
   8  -2  -4    0.03    0.09
  -8  -2   4    0.10    0.32
  -8  -2   4   -0.34    0.30
  -8  -2   4    0.01    0.26
   8  -2  -4   -0.11    0.20
   8  -2  -4   -0.23    0.15
  -8  -2   4    0.18    0.21
   8  -2  -4   -0.32    0.20
  -8   2   4   -0.24    0.29
   8   2  -4   -0.10    0.14
   8   2  -4   -0.15    0.19
  -8   2   4   -0.38    0.18
  -8   2   4   -0.33    0.29
   8   2  -4   -0.39    0.17
  -7  -2   4    5.48    0.77
   7  -2  -4    4.15    0.73
  -7  -2   4    5.55    0.99
   7  -2  -4    3.50    0.76
  -7  -2   4    4.23    0.88
  -7  -2   4    3.59    0.82
   7  -2  -4    4.24    0.66
   7  -2  -4    3.14    0.74
   7   2  -4    3.87    0.73
  -7   2   4    3.52    0.85
   7   2  -4    4.03    0.68
  -7   2   4    4.37    0.74
   7   2  -4    4.30    0.70
  -7   2   4    4.27    0.94
   6  -2  -4    0.68    0.21
   6  -2  -4    0.55    0.22
  -6  -2   4    0.55    0.28
  -6  -2   4    0.45    0.30
   6  -2  -4    0.72    0.14
   6  -2  -4    0.54    0.21
  -6  -2   4    0.76    0.24
  -6  -2   4    0.50    0.25
  -6  -2   4    0.71    0.16
  -6   2   4    0.05    0.25
   6   2  -4    0.60    0.17
   6   2  -4    0.51    0.18
   6   2  -4    0.72    0.14
  -6   2   4    0.79    0.17
  -6   2   4    0.48    0.21
   6   2  -4    0.60    0.21
  -6   2   4    0.32    0.28
   5  -2  -4    1.09    0.24
  -5  -2   4    1.48    0.35
  -5  -2   4    1.18    0.27
   5  -2  -4    0.50    0.23
  -5  -2   4    1.45    0.33
  -5  -2   4    1.06    0.29
   5  -2  -4    1.12    0.24
   5  -2  -4    0.84    0.24
   5  -2  -4    0.96    0.25
   5  -2  -4    1.04    0.19
  -5  -2   4    1.07    0.21
  -5   2   4    1.14    0.25
   5   2  -4    0.42    0.20
   5   2  -4    0.78    0.21
   5   2  -4    0.99    0.19
  -5   2   4    0.45    0.28
  -5   2   4    1.41    0.24
   5   2  -4    0.77    0.23
   5   2  -4    1.14    0.25
  -5   2   4    1.07    0.22
  -5   2   4    1.13    0.34
  -4  -2   4   11.09    1.65
  -4  -2   4    8.65    1.65
   4  -2  -4    9.14    1.52
  -4  -2   4   10.67    1.92
   4  -2  -4    8.36    1.88
   4  -2  -4    8.90    1.56
  -4  -2   4    9.22    1.69
   4  -2  -4    8.17    1.52
  -4  -2   4   10.73    1.43
  -4  -2   4   10.70    1.58
  -4   2   4    9.14    1.65
   4   2  -4   11.91    1.64
  -4   2   4    8.76    1.64
   4   2  -4    7.99    1.88
   4   2  -4    8.98    1.54
  -4   2   4   11.58    1.58
  -4   2   4   10.19    1.90
   4   2  -4    8.56    1.50
  -4   2   4    9.11    1.53
  -4   2   4    8.07    1.67
   4   2  -4   10.42    1.48
   3  -2  -4    8.49    1.58
  -3  -2   4    9.16    1.63
  -3  -2   4   10.69    1.72
  -3  -2   4   12.07    1.57
  -3  -2   4    9.79    1.97
  -3  -2   4    9.30    1.70
   3  -2  -4    9.33    1.58
   3  -2  -4    9.53    1.61
   3   2  -4   11.13    1.72
   3   2  -4    8.91    1.56
  -3   2   4    9.31    1.96
   3   2  -4   10.82    1.54
  -3   2   4    8.93    1.74
   3   2  -4    8.98    1.60
  -3   2   4    8.94    1.69
  -3   2   4    9.01    1.58
  -3   2   4   11.95    1.64
   3   2  -4    9.82    1.69
   3   2  -4   12.14    1.49
  -2  -2   4    4.26    0.70
  -2  -2   4    3.83    0.65
   2  -2  -4    4.42    0.69
  -2  -2   4    3.37    0.62
   2  -2  -4    3.62    0.68
   2  -2  -4    4.46    0.67
  -2  -2   4    3.77    0.83
   2  -2  -4    2.99    0.66
  -2   2   4    3.53    0.81
   2   2  -4    4.84    0.63
  -2   2   4    3.15    0.70
   2   2  -4    4.50    0.65
   2   2  -4    4.51    0.72
  -2   2   4    4.58    0.75
   2   2  -4    5.53    0.74
  -2   2   4    3.70    0.67
   2   2  -4    3.40    0.70
   2   2  -4    4.60    0.65
   2   2  -4    3.45    0.66
   2   2  -4    4.53    0.65
  -2   2   4    4.81    0.73
   1  -2  -4   40.60    6.26
  -1  -2   4   36.75    6.73
   1  -2  -4   39.08    6.83
   1  -2  -4   39.50    6.39
  -1  -2   4   36.88    6.43
  -1  -2   4   34.41    5.91
  -1  -2   4   41.66    6.26
  -1  -2   4   42.70    6.84
   1  -2  -4   41.98    6.43
   1   2  -4   46.09    6.27
   1   2  -4   35.08    6.83
   1   2  -4   46.84    6.11
   1   2  -4   40.32    6.39
   1   2  -4   43.24    6.25
  -1   2   4   42.29    6.84
   1   2  -4   35.03    6.72
  -1   2   4   39.38    6.29
   0  -2   4    0.17    0.12
   0  -2   4    0.09    0.12
   0  -2  -4    0.18    0.11
   0  -2  -4    0.12    0.07
   0  -2  -4    0.08    0.11
   0  -2  -4    0.14    0.12
   0  -2   4    0.23    0.11
   0  -2  -4    0.15    0.12
   0  -2  -4    0.14    0.09
   0  -2   4    0.32    0.11
   0  -2   4    0.33    0.12
   0  -2   4    0.04    0.08
   0  -2   4    0.16    0.12
   0   2   4    0.20    0.13
   0   2  -4    0.22    0.11
   0   2  -4    0.15    0.09
   0   2  -4    0.19    0.11
   0   2   4    0.05    0.07
   0   2  -4    0.05    0.09
   0   2  -4    0.16    0.10
   0   2  -4    0.17    0.08
   0   2  -4    0.19    0.10
   0   2   4    0.20    0.09
   0   2  -4    0.14    0.11
  -1  -2  -4   75.33   11.23
  -1  -2  -4   65.49   10.93
   1  -2   4   70.20   11.22
  -1  -2  -4   77.60   11.76
   1  -2   4   60.39   12.00
   1  -2   4   61.51   10.97
   1   2   4   73.08   13.61
  -1   2  -4   69.04   10.94
  -1   2  -4   65.06   11.17
  -1   2  -4   60.63   11.94
  -1   2  -4   61.74   10.66
   1   2   4   74.51   11.94
  -1   2  -4   78.34   10.97
   1   2   4   72.75   10.98
   1   2   4   75.92   11.75
  -1   2  -4   82.56   10.33
   2  -2   4   56.11    8.53
  -2  -2  -4   55.56    8.53
   2  -2   4   48.49    7.85
  -2  -2  -4   57.86    8.95
  -2  -2  -4   47.95    8.31
   2  -2   4   46.06    8.09
   2  -2   4   48.16    8.34
   2  -2   4   51.27    8.32
  -2   2  -4   54.03    8.34
  -2   2  -4   50.07    8.49
  -2   2  -4   50.25    8.95
  -2   2  -4   60.81    7.86
   2   2   4   57.74    9.08
  -2   2  -4   44.62    8.09
   2   2   4   59.30   10.35
  -2   2  -4   52.20    9.09
   2   2   4   58.52    8.94
   2   2   4   63.72    8.36
   3  -2   4    6.12    0.78
  -3  -2  -4    3.64    0.65
  -3  -2  -4    3.44    0.70
   3  -2   4    2.66    0.69
   3  -2   4    3.98    0.83
  -3  -2  -4    3.38    0.65
   3  -2   4    3.98    0.66
  -3  -2  -4    4.01    0.73
   3  -2   4    4.18    0.64
   3  -2   4    3.57    0.60
   3  -2   4    4.17    0.71
  -3  -2  -4    5.31    0.84
  -3  -2  -4    3.11    0.64
  -3  -2  -4    3.19    0.65
   3  -2   4    3.52    0.65
  -3   2  -4    3.86    0.72
  -3   2  -4    4.07    0.61
   3   2   4    4.07    0.70
  -3   2  -4    3.26    0.70
   3   2   4    3.43    0.80
  -3   2  -4    4.08    0.65
   3   2   4    4.15    0.65
   3   2   4    3.76    0.64
   3   2   4    4.97    0.73
  -4  -2  -4   15.15    2.73
   4  -2   4   14.62    2.71
   4  -2   4   13.30    2.53
   4  -2   4   15.03    2.51
   4  -2   4   15.59    2.49
   4  -2   4   18.12    2.69
  -4  -2  -4   17.00    2.50
   4  -2   4   12.84    2.32
  -4  -2  -4   17.99    3.11
  -4  -2  -4   14.33    2.47
   4   2   4   19.61    2.49
  -4   2  -4   17.31    3.12
  -4   2  -4   16.25    2.49
  -4   2  -4   13.41    2.71
   4   2   4   17.40    2.68
   4   2   4   16.10    2.68
   4   2   4   14.53    2.47
   5  -2   4    2.11    0.45
  -5  -2  -4    2.56    0.51
  -5  -2  -4    3.73    0.69
   5  -2   4    2.39    0.53
  -5  -2  -4    3.04    0.52
   5  -2   4    2.63    0.54
  -5  -2  -4    3.09    0.61
   5  -2   4    3.18    0.54
   5  -2   4    2.62    0.57
  -5   2  -4    2.67    0.67
   5   2   4    2.45    0.49
   5   2   4    3.53    0.53
  -5   2  -4    2.28    0.58
   5   2   4    3.24    0.58
   5   2   4    3.23    0.51
  -5   2  -4    2.73    0.51
   5   2   4    3.96    0.53
  -6  -2  -4    9.60    1.56
  -6  -2  -4    5.54    1.20
  -6  -2  -4    6.30    1.20
   6  -2   4    6.25    1.20
  -6  -2  -4    6.24    1.35
   6  -2   4    6.51    1.09
   6  -2   4    6.48    1.31
   6  -2   4    8.06    1.25
   6  -2   4    6.54    1.28
   6   2   4    8.08    1.32
  -6   2  -4    7.29    1.20
   6   2   4    9.30    1.21
  -6   2  -4    7.78    1.56
   6   2   4    9.58    1.18
   6   2   4    8.56    1.24
  -6   2  -4    6.44    1.33
  -7  -2  -4    0.23    0.20
   7  -2   4    1.01    0.29
   7  -2   4    0.39    0.19
   7  -2   4    0.59    0.27
  -7  -2  -4    0.04    0.27
   7  -2   4    0.32    0.24
  -7  -2  -4    0.30    0.18
   7  -2   4    0.36    0.15
  -7  -2  -4    0.44    0.36
  -7   2  -4    0.61    0.37
   7   2   4    0.18    0.23
   7   2   4    0.69    0.24
  -7   2  -4    0.59    0.21
   7   2   4    1.14    0.25
  -7   2  -4    0.35    0.28
   7   2   4    0.45    0.20
   8  -2   4    3.97    1.03
   8  -2   4    6.37    1.02
  -8  -2  -4    3.96    0.93
  -8  -2  -4    5.76    1.15
   8  -2   4    5.23    0.97
  -8  -2  -4    4.13    0.94
   8  -2   4    5.39    1.00
  -8  -2  -4    8.56    1.34
  -8   2  -4    5.91    0.97
   8   2   4    5.88    1.07
  -8   2  -4    6.08    1.30
   8   2   4    5.93    0.91
   8   2   4    8.31    1.00
   8   2   4    6.79    1.00
  -8   2  -4    4.02    1.08
  -9  -2  -4    2.47    0.74
   9  -2   4    2.13    0.64
   9  -2   4    3.42    0.65
  -9  -2  -4    4.67    0.91
   9  -2   4    3.22    0.64
  -9   2  -4    2.36    0.71
  -9   2  -4    2.57    0.59
   9   2   4    3.95    0.64
   9   2   4    3.61    0.61
   9   2   4    2.05    0.65
  -9   2  -4    3.24    0.86
  10  -2   4    6.25    1.01
 -10  -2  -4    5.14    1.17
 -10  -2  -4    7.39    1.38
  10  -2   4    4.22    0.99
 -10   2  -4    4.23    1.12
  10   2   4    8.18    1.01
  10   2   4    3.85    1.07
 -10   2  -4    5.19    1.32
  10   2   4    6.22    1.01
 -10   2  -4    4.10    0.95
  11  -2   4    1.56    0.48
  11  -2   4    1.30    0.45
  11   2   4    1.57    0.45
  11   2   4    1.34    0.46
  12  -3  -4    1.73    0.49
  12  -3  -4    1.32    0.44
  12   3  -4    1.26    0.45
  11  -3  -4    0.67    0.32
 -11  -3   4    1.08    0.64
  11  -3  -4    0.70    0.34
 -11  -3   4    0.79    0.60
  11  -3  -4    0.44    0.29
  11   3  -4    0.19    0.21
 -11   3   4    0.67    0.46
  11   3  -4   -0.19    0.30
 -11   3   4    0.82    0.58
  10  -3  -4   -0.12    0.25
  10  -3  -4    0.25    0.22
 -10  -3   4   -0.62    0.36
  10  -3  -4    0.05    0.24
 -10  -3   4   -0.62    0.42
 -10   3   4   -0.10    0.43
  10   3  -4   -0.27    0.26
 -10   3   4    0.20    0.27
  10   3  -4   -0.14    0.20
  10   3  -4   -0.12    0.16
 -10   3   4   -0.12    0.40
   9  -3  -4    0.15    0.19
  -9  -3   4   -0.21    0.25
  -9  -3   4    0.92    0.48
  -9  -3   4    0.51    0.45
  -9  -3   4    0.36    0.38
   9  -3  -4    0.35    0.27
   9  -3  -4    0.13    0.26
   9   3  -4    0.67    0.21
   9   3  -4    0.33    0.28
  -9   3   4    0.62    0.40
  -9   3   4    0.02    0.25
   9   3  -4    0.11    0.20
  -9   3   4    0.31    0.38
  -8  -3   4   11.84    2.21
  -8  -3   4    9.59    2.11
   8  -3  -4    9.78    1.96
   8  -3  -4   10.12    1.92
  -8  -3   4   16.68    2.51
   8  -3  -4   11.38    2.06
   8   3  -4   11.30    1.85
   8   3  -4   12.51    1.76
  -8   3   4   13.05    2.45
   8   3  -4   12.52    1.95
   8   3  -4   11.06    1.88
  -8   3   4   11.61    2.18
  -8   3   4   13.57    1.95
  -7  -3   4    4.85    0.90
  -7  -3   4    3.36    0.76
   7  -3  -4    3.88    0.69
   7  -3  -4    3.01    0.66
  -7  -3   4    4.18    0.82
   7  -3  -4    3.12    0.68
  -7   3   4    3.48    0.68
   7   3  -4    4.51    0.58
   7   3  -4    2.98    0.65
  -7   3   4    4.02    0.68
   7   3  -4    3.36    0.62
  -7   3   4    3.41    0.79
  -7   3   4    3.05    0.84
   7   3  -4    3.82    0.62
  -6  -3   4    1.16    0.24
   6  -3  -4    0.94    0.28
  -6  -3   4    0.93    0.38
   6  -3  -4    1.41    0.29
  -6  -3   4    0.81    0.34
  -6  -3   4    1.63    0.34
   6  -3  -4    1.27    0.28
  -6  -3   4    0.60    0.34
   6   3  -4    0.99    0.28
  -6   3   4    1.06    0.26
  -6   3   4    1.04    0.29
   6   3  -4    0.49    0.22
   6   3  -4    1.12    0.24
  -6   3   4    1.18    0.36
   6   3  -4    1.67    0.22
   6   3  -4    0.87    0.26
  -6   3   4    1.38    0.38
  -5  -3   4    0.18    0.23
   5  -3  -4    0.29    0.17
  -5  -3   4    0.33    0.14
  -5  -3   4    0.05    0.20
  -5  -3   4   -0.15    0.17
  -5  -3   4   -0.17    0.14
   5  -3  -4    0.11    0.15
  -5  -3   4    0.24    0.12
   5  -3  -4    0.23    0.15
  -5   3   4    0.07    0.17
  -5   3   4    0.25    0.15
  -5   3   4    0.29    0.19
   5   3  -4    0.29    0.11
  -5   3   4    0.35    0.21
   5   3  -4    0.20    0.14
  -5   3   4    0.34    0.16
   5   3  -4    0.37    0.11
   5   3  -4    0.23    0.13
   5   3  -4    0.31    0.14
  -5   3   4   -0.09    0.10
   5   3  -4    0.37    0.11
  -5   3   4   -0.11    0.20
   4  -3  -4    8.40    1.25
  -4  -3   4    6.48    1.27
  -4  -3   4    8.08    1.22
  -4  -3   4    7.55    1.27
   4  -3  -4    6.50    1.17
  -4  -3   4    8.41    1.47
  -4  -3   4    7.73    1.10
   4  -3  -4    6.48    1.19
  -4   3   4    7.12    1.31
   4   3  -4    7.22    1.25
   4   3  -4    6.89    1.13
   4   3  -4    8.38    1.09
   4   3  -4    8.04    1.26
   4   3  -4    6.85    1.13
  -4   3   4    6.38    1.17
  -4   3   4    5.86    1.19
  -4   3   4    7.18    1.45
  -4   3   4    6.38    1.26
   4   3  -4    6.10    1.17
  -4   3   4    7.25    1.27
   4   3  -4    7.46    1.27
  -3  -3   4   20.83    4.35
   3  -3  -4   24.03    4.05
  -3  -3   4   25.46    5.03
   3  -3  -4   24.32    4.13
   3  -3  -4   28.64    4.33
   3  -3  -4   22.24    4.04
   3  -3  -4   21.77    5.00
  -3  -3   4   28.68    4.43
  -3  -3   4   29.73    3.82
  -3  -3   4   22.59    4.16
   3   3  -4   24.83    3.94
   3   3  -4   24.90    4.11
   3   3  -4   29.03    3.81
  -3   3   4   24.78    4.44
   3   3  -4   28.70    4.01
  -3   3   4   25.44    4.06
  -3   3   4   27.96    4.44
   3   3  -4   29.95    4.42
   3   3  -4   27.32    4.41
  -3   3   4   23.53    5.01
   3   3  -4   28.10    4.35
  -3   3   4   22.10    4.34
   2  -3  -4  113.00   17.52
  -2  -3   4   86.10   17.53
  -2  -3   4   98.74   15.40
  -2  -3   4  100.11   17.89
   2  -3  -4  102.51   16.36
  -2  -3   4   90.85   16.34
   2  -3  -4  116.53   16.66
   2  -3  -4  104.26   16.73
  -2  -3   4  102.31   16.29
   2  -3  -4   91.67   16.30
  -2  -3   4   93.12   17.81
   2   3  -4   97.99   17.80
  -2   3   4   91.57   20.27
  -2   3   4  109.43   16.37
  -2   3   4  109.68   17.83
   2   3  -4  101.52   17.53
   2   3  -4  109.67   16.34
   2   3  -4  114.66   16.28
   2   3  -4  118.56   15.40
   2   3  -4  119.39   17.89
   2   3  -4  115.60   16.64
   2   3  -4  116.67   15.91
  -1  -3   4  117.65   18.63
  -1  -3   4   96.16   18.33
   1  -3  -4  104.72   18.31
  -1  -3   4  100.75   17.03
   1  -3  -4  112.69   17.50
   1  -3  -4  125.00   17.11
  -1  -3   4   98.40   18.71
   1  -3  -4  112.65   18.61
  -1  -3   4   96.41   16.10
   1  -3  -4  113.81   17.05
  -1   3   4  103.32   18.31
   1   3  -4  117.44   17.40
   1   3  -4  118.78   17.09
   1   3  -4  107.43   18.33
   1   3  -4  124.56   16.10
  -1   3   4   93.14   17.10
   1   3  -4  118.01   16.63
  -1   3   4  108.41   18.63
   0  -3  -4  107.75   17.31
   0  -3   4  105.78   16.91
   0  -3  -4   99.99   16.86
   0  -3  -4  109.26   18.42
   0  -3  -4  104.01   18.12
   0  -3   4   91.92   15.92
   0  -3  -4  118.75   16.92
   0  -3  -4  105.94   17.21
   0   3   4  113.70   18.12
   0   3  -4   91.28   18.13
   0   3  -4  123.83   16.86
   0   3  -4  118.97   15.93
   0   3  -4  119.61   16.91
   0   3   4  110.11   18.42
   0   3   4  107.19   16.92
   0   3  -4  115.43   16.45
   0   3  -4  114.65   17.22
   0   3  -4   91.82   18.41
  -1  -3  -4   49.52    7.71
   1  -3   4   49.34    7.88
   1  -3   4   47.67    7.70
  -1  -3  -4   47.19    8.38
  -1  -3  -4   43.80    7.83
  -1  -3  -4   46.01    8.24
  -1  -3  -4   51.13    7.88
  -1   3  -4   56.30    8.43
   1   3   4   47.81    7.70
  -1   3  -4   51.94    7.70
  -1   3  -4   43.57    7.47
  -1   3  -4   46.97    8.39
   1   3   4   54.21    8.25
  -1   3  -4   55.40    7.25
  -1   3  -4   48.00    7.83
   1   3   4   44.31    9.53
   1   3   4   55.03    8.39
   2  -3   4    5.52    0.82
   2  -3   4    4.45    0.75
  -2  -3  -4    3.88    0.76
   2  -3   4    5.28    0.76
   2  -3   4    4.21    0.70
   2  -3   4    5.26    0.96
   2  -3   4    3.62    0.81
  -2  -3  -4    4.00    0.80
  -2  -3  -4    3.97    0.75
   2  -3   4    4.75    0.76
  -2  -3  -4    3.72    0.73
   2   3   4    4.91    0.76
  -2   3  -4    4.61    0.75
   2   3   4    4.32    0.75
  -2   3  -4    4.24    0.83
   2   3   4    5.30    0.92
  -2   3  -4    5.12    0.82
   2   3   4    5.66    0.81
  -2   3  -4    3.64    0.80
  -2   3  -4    4.13    0.70
   2   3   4    5.21    0.82
  -2   3  -4    4.67    0.76
  -2   3  -4    4.05    0.70
  -3  -3  -4    1.84    0.35
  -3  -3  -4    2.43    0.46
   3  -3   4    1.71    0.36
  -3  -3  -4    1.67    0.34
   3  -3   4    1.42    0.37
   3  -3   4    1.64    0.33
   3  -3   4    2.19    0.40
   3  -3   4    1.39    0.31
  -3  -3  -4    1.90    0.38
  -3  -3  -4    1.93    0.36
   3  -3   4    1.81    0.37
   3   3   4    2.03    0.38
   3   3   4    1.75    0.42
  -3   3  -4    2.15    0.33
  -3   3  -4    1.61    0.38
   3   3   4    2.05    0.35
   3   3   4    1.97    0.38
  -3   3  -4    1.66    0.34
  -3   3  -4    1.51    0.40
   3   3   4    1.89    0.35
   4  -3   4    8.27    1.36
  -4  -3  -4    7.46    1.37
   4  -3   4    6.64    1.46
   4  -3   4    8.04    1.26
  -4  -3  -4   10.53    1.70
   4  -3   4    9.01    1.46
  -4  -3  -4    7.43    1.33
   4  -3   4    7.30    1.38
  -4  -3  -4    8.05    1.47
  -4   3  -4    8.56    1.35
   4   3   4    8.13    1.34
   4   3   4    9.07    1.48
  -4   3  -4    8.25    1.26
   4   3   4    8.93    1.69
   4   3   4    9.99    1.34
  -4   3  -4    7.26    1.48
   4   3   4    9.34    1.35
   5  -3   4   13.96    2.55
   5  -3   4   14.36    2.58
   5  -3   4   15.79    2.21
  -5  -3  -4   12.38    2.41
   5  -3   4   15.49    2.38
  -5  -3  -4   13.75    2.56
  -5  -3  -4   14.56    2.62
   5  -3   4   15.22    2.43
   5   3   4   18.47    2.33
   5   3   4   13.66    2.58
   5   3   4   17.05    2.37
  -5   3  -4   16.10    2.38
   5   3   4   13.62    2.35
  -5   3  -4   13.08    2.60
  -6  -3  -4   39.23    6.80
   6  -3   4   44.78    6.66
   6  -3   4   40.30    7.26
   6  -3   4   39.10    7.15
   6  -3   4   41.32    6.80
  -6  -3  -4   40.61    7.30
   6  -3   4   42.36    6.24
  -6   3  -4   50.40    8.34
  -6   3  -4   42.96    6.66
   6   3   4   47.01    7.17
   6   3   4   40.66    6.64
  -6   3  -4   41.19    7.29
  -7  -3  -4    0.25    0.32
   7  -3   4   -0.12    0.21
   7  -3   4    0.16    0.18
  -7  -3  -4    0.17    0.17
   7  -3   4    0.04    0.15
   7  -3   4   -0.06    0.21
   7  -3   4   -0.01    0.20
  -7  -3  -4    0.09    0.26
   7   3   4    0.23    0.20
   7   3   4    0.11    0.17
   7   3   4    0.15    0.22
   7   3   4    0.54    0.22
  -7   3  -4    0.14    0.32
  -7   3  -4   -0.03    0.17
   7   3   4   -0.21    0.18
  -7   3  -4    0.14    0.26
   8  -3   4    0.44    0.29
  -8  -3  -4    0.39    0.22
  -8  -3  -4    0.77    0.38
   8  -3   4    0.36    0.27
   8  -3   4    0.82    0.31
   8  -3   4    0.67    0.25
[truncated: 5,440,016 more chars]
