# Supplementary material for: An investigation to elucidate the factors dictating the crystal structure of seven ammonium carboxyl­ate mol­ecular salts
Source: Acta Crystallogr E Crystallogr Commun. 2018 Apr 17;74(Pt 5):580–6. doi: 10.1107/S2056989017017856 (PMC5947467; doi:10.1107/S2056989017017856)
Supplement: Supplementary file 2 [file e-74-00580-Isup2.hkl]

data_I                                                                          
_shelx_title ' 14_JB1_a in P2(1)/n'                                             
_shelx_refln_list_code          4                                               
_shelx_F_calc_maximum      140.97                                               
_exptl_crystal_F_000       520.00                                               
_reflns_d_resolution_high  0.7570                                               
                                                                                
loop_                                                                           
 _space_group_symop_operation_xyz                                               
 'x, y, z'                                                                      
 '-x+1/2, y+1/2, -z+1/2'                                                        
 '-x, -y, -z'                                                                   
 'x-1/2, -y-1/2, z-1/2'                                                         
                                                                                
_cell_length_a     9.4094                                                       
_cell_length_b     9.4697                                                       
_cell_length_c    15.1613                                                       
_cell_angle_alpha  90.000                                                       
_cell_angle_beta  102.247                                                       
_cell_angle_gamma  90.000                                                       
                                                                                
_shelx_F_squared_multiplier     1.000                                           
                                                                                
loop_                                                                           
 _refln_index_h                                                                 
 _refln_index_k                                                                 
 _refln_index_l                                                                 
 _refln_F_squared_calc                                                          
 _refln_F_squared_meas                                                          
 _refln_F_squared_sigma                                                         
 _refln_observed_status                                                         
   2   0   0       1382.35       1235.49        54.87 o                         
   4   0   0        808.09        784.22        36.85 o                         
   6   0   0        475.40        397.25        23.08 o                         
   8   0   0        534.89        506.91        31.48 o                         
  10   0   0          1.32         -2.22         2.22 o                         
  12   0   0          2.14          2.58         4.45 o                         
   1   1   0       1842.21       1686.39        51.15 o                         
   2   1   0       6316.93       5213.82       172.14 o                         
   3   1   0         34.96         40.27         1.41 o                         
   4   1   0        178.29        154.58         5.43 o                         
   5   1   0        100.02         91.37         3.61 o                         
   6   1   0        184.17        194.79         8.55 o                         
   7   1   0        154.30        150.13         6.69 o                         
   8   1   0         67.07         61.36         3.07 o                         
   9   1   0         31.60         34.85         2.44 o                         
  10   1   0          8.38         10.14         1.81 o                         
  11   1   0         16.91         23.56         3.25 o                         
  12   1   0          0.40         -3.08         3.15 o                         
   0   2   0      15748.81      17811.20       721.30 o                         
   1   2   0        181.72        187.15         5.96 o                         
   2   2   0        480.68        453.70        15.28 o                         
   3   2   0        885.21        820.70        27.92 o                         
   4   2   0         20.75         25.58         0.99 o                         
   5   2   0        253.69        231.82         9.05 o                         
   6   2   0          2.29          0.98         0.61 o                         
   7   2   0         10.19          8.25         0.96 o                         
   8   2   0        315.60        316.47        13.93 o                         
   9   2   0          0.89          0.76         1.27 o                         
  10   2   0          0.00          0.98         1.63 o                         
  11   2   0          5.45         12.26         2.91 o                         
   1   3   0        124.38        135.82         4.17 o                         
   2   3   0        487.79        505.26        16.87 o                         
   3   3   0        187.58        191.11         6.09 o                         
   4   3   0         17.45         13.93         0.75 o                         
   5   3   0        244.16        218.70         8.39 o                         
   6   3   0         83.45         81.22         3.56 o                         
   7   3   0        123.12        114.70         5.25 o                         
   8   3   0         35.20         33.20         2.20 o                         
   9   3   0         45.96         52.00         3.06 o                         
  10   3   0         41.44         45.69         3.15 o                         
  11   3   0         36.68         53.23         5.91 o                         
   0   4   0        202.55        301.29        13.27 o                         
   1   4   0       1820.33       2262.48        75.85 o                         
   2   4   0         26.21         31.06         1.22 o                         
   3   4   0        157.16        181.71         6.05 o                         
   4   4   0        181.50        203.66         7.10 o                         
   5   4   0        787.49        758.69        29.93 o                         
   6   4   0        181.33        184.13         7.35 o                         
   7   4   0         24.65         22.97         1.56 o                         
   8   4   0         14.04         10.73         1.29 o                         
   9   4   0          1.22          1.03         1.30 o                         
  10   4   0         28.61         26.92         2.49 o                         
  11   4   0         10.19         16.58         3.45 o                         
   1   5   0        387.17        448.10        14.94 o                         
   2   5   0        162.89        207.92         7.67 o                         
   3   5   0        116.75        157.48         5.79 o                         
   4   5   0         14.51         18.55         1.02 o                         
   5   5   0        204.16        213.83         8.62 o                         
   6   5   0         16.50         15.80         1.27 o                         
   7   5   0        697.11        667.74        29.99 o                         
   8   5   0        115.72        111.08         5.66 o                         
   9   5   0          7.24          5.86         1.62 o                         
  10   5   0         26.89         27.96         2.95 o                         
  11   5   0          7.97          5.01         3.58 o                         
   0   6   0         40.42         37.71         2.44 o                         
   1   6   0       1552.14       2007.12        69.96 o                         
   2   6   0         96.96        127.59         4.96 o                         
   3   6   0        155.57        174.34         6.74 o                         
   4   6   0        213.78        252.41         9.55 o                         
   5   6   0        661.19        732.97        29.20 o                         
   6   6   0         23.52         18.92         1.76 o                         
   7   6   0         90.12         89.01         4.46 o                         
   8   6   0         64.32         62.98         4.59 o                         
   9   6   0          0.03          0.03         1.61 o                         
  10   6   0          3.93          3.28         2.17 o                         
   1   7   0        153.42        188.89         7.33 o                         
   2   7   0          8.39         11.34         1.02 o                         
   3   7   0          1.10          0.09         0.78 o                         
   4   7   0         30.48         40.05         2.02 o                         
   5   7   0        167.06        182.60         7.86 o                         
   6   7   0         62.69         67.72         3.63 o                         
   7   7   0          2.28          1.43         1.41 o                         
   8   7   0         11.22          9.84         1.96 o                         
   9   7   0         63.93         73.13         5.80 o                         
  10   7   0         15.29         11.51         3.36 o                         
   0   8   0        144.72        188.67        11.09 o                         
   1   8   0          0.13         -0.86         0.86 o                         
   2   8   0        435.70        457.94        19.00 o                         
   3   8   0         68.07         92.20         4.27 o                         
   4   8   0         16.28         13.78         1.32 o                         
   5   8   0         92.11         93.50         4.54 o                         
   6   8   0          2.32          2.73         1.54 o                         
   7   8   0          1.86          1.01         1.50 o                         
   8   8   0          1.58         -0.80         2.04 o                         
   9   8   0         65.51         66.46         7.02 o                         
   1   9   0         46.87         49.47         2.74 o                         
   2   9   0         10.89          9.99         1.31 o                         
   3   9   0        108.68        121.36         5.70 o                         
   4   9   0        389.53        419.07        17.99 o                         
   5   9   0          8.58          7.70         1.65 o                         
   6   9   0          1.95          1.72         1.59 o                         
   7   9   0         19.24         14.04         2.69 o                         
   8   9   0          4.19          0.29         2.87 o                         
   0  10   0        119.37        137.81        11.07 o                         
   1  10   0         29.63         30.38         2.38 o                         
   2  10   0        280.12        309.86        15.35 o                         
   3  10   0         40.59         38.83         2.85 o                         
   4  10   0          2.39         -1.70         1.70 o                         
   5  10   0          1.19         -1.71         1.71 o                         
   6  10   0         27.09         26.45         4.99 o                         
   7  10   0          6.19          1.82         2.93 o                         
   1  11   0          0.41          1.22         1.61 o                         
   2  11   0         76.27         91.68         5.50 o                         
   3  11   0         44.34         47.95         3.47 o                         
   4  11   0         13.94          9.51         2.94 o                         
   5  11   0          0.24          1.83         3.19 o                         
   0  12   0         15.84         12.61         3.85 o                         
   1  12   0         30.96         40.31         4.04 o                         
   2  12   0          0.43         -0.08         2.38 o                         
   3  12   0         24.72         15.93         4.17 o                         
 -11   0   1        123.16        156.89        12.91 o                         
  -9   0   1        252.45        271.09        19.03 o                         
  -7   0   1        101.71        108.18         6.73 o                         
  -5   0   1       3093.13       2995.74       145.54 o                         
  -3   0   1       4162.42       3998.47       194.94 o                         
  -1   0   1       1826.13       1520.04        77.14 o                         
   1   0   1       3728.70       2922.92       136.32 o                         
   3   0   1         84.54         81.14         4.18 o                         
   5   0   1        350.14        337.17        17.81 o                         
   7   0   1         10.17         11.00         1.70 o                         
   9   0   1         72.58         69.57         5.83 o                         
  11   0   1          8.42          9.48         3.83 o                         
 -12   1   1          7.42          3.29         3.24 o                         
 -11   1   1         25.46         32.15         3.15 o                         
 -10   1   1          0.01         -0.53         1.46 o                         
  -9   1   1          6.05          3.86         1.14 o                         
  -8   1   1        181.52        174.69         7.61 o                         
  -7   1   1         56.46         61.70         2.85 o                         
  -6   1   1          3.56          2.44         0.59 o                         
  -5   1   1        559.44        540.33        22.04 o                         
  -4   1   1        255.70        253.58         9.39 o                         
  -3   1   1        269.71        236.74         8.88 o                         
  -2   1   1       1003.70        852.29        26.01 o                         
  -1   1   1          0.04         -0.24         0.24 o                         
   0   1   1         48.40         61.65         2.12 o                         
   1   1   1       2065.63       1986.21        65.03 o                         
   2   1   1        512.28        515.44        17.43 o                         
   3   1   1       1780.96       1603.04        58.70 o                         
   4   1   1        418.18        397.19        14.80 o                         
   5   1   1          7.71          7.80         0.70 o                         
   6   1   1        499.92        480.19        19.82 o                         
   7   1   1        606.46        576.73        24.30 o                         
   8   1   1          2.11          3.52         1.38 o                         
   9   1   1          1.66          0.81         1.30 o                         
  10   1   1          0.06          1.89         1.59 o                         
  11   1   1          6.60          8.19         2.53 o                         
 -12   2   1          2.28          1.98         3.66 o                         
 -11   2   1         31.01         45.60         4.34 o                         
 -10   2   1         46.53         45.36         3.07 o                         
  -9   2   1         80.21         85.32         4.43 o                         
  -8   2   1          3.89          2.51         1.14 o                         
  -7   2   1        302.42        289.93        12.97 o                         
  -6   2   1          5.59          2.80         0.76 o                         
  -5   2   1        318.40        320.44        12.84 o                         
  -4   2   1        167.15        142.81         5.19 o                         
  -3   2   1         45.56         51.32         1.84 o                         
  -2   2   1          0.07         -0.26         0.30 o                         
  -1   2   1       1145.41       1292.32        42.71 o                         
   0   2   1        307.43        421.54        13.02 o                         
   1   2   1        182.48        195.80         6.46 o                         
   2   2   1        740.60        703.64        26.00 o                         
   3   2   1       1392.42       1275.29        44.41 o                         
   4   2   1         68.36         61.83         2.20 o                         
   5   2   1        170.53        168.67         6.88 o                         
   6   2   1         51.26         48.17         2.21 o                         
   7   2   1          0.37         -0.40         0.77 o                         
   8   2   1          0.20         -0.04         1.17 o                         
   9   2   1         12.06         13.87         1.66 o                         
  10   2   1         27.09         30.46         2.65 o                         
  11   2   1         60.14         81.13         6.35 o                         
 -11   3   1          6.79         10.63         3.50 o                         
 -10   3   1        102.73        119.44         6.34 o                         
  -9   3   1        250.58        275.16        12.72 o                         
  -8   3   1        150.85        144.57         7.35 o                         
  -7   3   1         96.33         93.14         4.36 o                         
  -6   3   1         10.44          8.39         0.86 o                         
  -5   3   1         30.99         25.64         1.25 o                         
  -4   3   1          8.68          7.24         0.64 o                         
  -3   3   1        248.73        246.20         8.26 o                         
  -2   3   1        307.88        298.57         9.58 o                         
  -1   3   1         11.51         16.02         0.66 o                         
   0   3   1       1049.11       1151.79        35.71 o                         
   1   3   1        615.31        702.19        23.27 o                         
   2   3   1        183.34        227.01         7.93 o                         
   3   3   1         17.92         22.32         0.83 o                         
   4   3   1        290.67        274.52         8.97 o                         
   5   3   1          4.86          1.82         0.53 o                         
   6   3   1          0.10          0.31         0.60 o                         
   7   3   1        141.47        138.42         5.63 o                         
   8   3   1          3.31          2.44         1.02 o                         
   9   3   1         74.57         79.75         4.59 o                         
  10   3   1          5.64          3.18         1.73 o                         
  11   3   1         68.03         99.17         8.42 o                         
 -11   4   1          3.65          1.84         2.76 o                         
 -10   4   1          2.78          2.31         1.57 o                         
  -9   4   1         15.58         15.48         1.76 o                         
  -8   4   1          6.57          5.32         1.17 o                         
  -7   4   1        248.17        243.52        10.59 o                         
  -6   4   1        232.21        226.85         8.94 o                         
  -5   4   1        418.29        418.43        17.72 o                         
  -4   4   1        272.69        299.50        11.26 o                         
  -3   4   1       1320.73       1537.31        53.64 o                         
  -2   4   1        347.51        471.40        16.29 o                         
  -1   4   1        343.27        442.58        14.96 o                         
   0   4   1         58.59         64.33         2.07 o                         
   1   4   1          9.49         12.46         0.65 o                         
   2   4   1          4.34          5.00         0.49 o                         
   3   4   1        779.69        845.70        28.67 o                         
   4   4   1         15.10         18.71         1.06 o                         
   5   4   1        355.06        375.52        13.92 o                         
   6   4   1         19.78         18.13         1.08 o                         
   7   4   1         78.28         69.60         3.32 o                         
   8   4   1        104.77        111.32         6.60 o                         
   9   4   1        136.31        146.27         8.07 o                         
  10   4   1          6.41          4.07         2.10 o                         
  11   4   1         34.67         49.53         6.73 o                         
 -11   5   1         16.71         20.36         3.48 o                         
 -10   5   1         20.41         17.57         2.39 o                         
  -9   5   1        108.04        100.89         6.31 o                         
  -8   5   1         17.87         17.71         1.87 o                         
  -7   5   1          1.24         -0.99         0.99 o                         
  -6   5   1        184.56        174.61         7.39 o                         
  -5   5   1          3.42          3.06         0.79 o                         
  -4   5   1        106.32         99.27         3.76 o                         
  -3   5   1         94.32        115.09         4.07 o                         
  -2   5   1          8.19         10.65         0.73 o                         
  -1   5   1       1902.62       2398.60        85.71 o                         
   0   5   1        746.89        946.77        32.61 o                         
   1   5   1        111.16        136.85         4.69 o                         
   2   5   1        533.50        635.45        23.00 o                         
   3   5   1         50.69         59.13         2.32 o                         
   4   5   1         65.01         64.15         2.73 o                         
   5   5   1          4.82          3.73         0.76 o                         
   6   5   1          0.00         -0.84         0.84 o                         
   7   5   1         20.68         17.94         1.40 o                         
   8   5   1          1.64          0.58         1.21 o                         
   9   5   1          6.61          3.24         1.48 o                         
  10   5   1          0.00         -0.20         1.94 o                         
 -10   6   1          1.85          2.18         1.98 o                         
  -9   6   1         26.09         25.88         2.66 o                         
  -8   6   1         13.36         10.13         1.78 o                         
  -7   6   1          3.09         -0.09         1.16 o                         
  -6   6   1        252.60        254.70        11.19 o                         
  -5   6   1          2.71          0.10         0.92 o                         
  -4   6   1         21.17         16.59         1.29 o                         
  -3   6   1         10.00         10.01         0.89 o                         
  -2   6   1         37.22         52.84         2.23 o                         
  -1   6   1        344.84        425.33        16.18 o                         
   0   6   1        271.85        305.98        12.64 o                         
   1   6   1         12.43         17.19         1.01 o                         
   2   6   1         32.66         27.67         1.43 o                         
   3   6   1         30.27         37.23         1.76 o                         
   4   6   1          0.14         -0.60         0.67 o                         
   5   6   1          6.83          3.63         0.89 o                         
   6   6   1          7.99          7.34         1.16 o                         
   7   6   1        160.35        156.93         7.97 o                         
   8   6   1          6.53          4.98         1.57 o                         
   9   6   1         62.21         63.89         4.18 o                         
  10   6   1         14.66         22.13         5.58 o                         
 -10   7   1         11.18         12.70         3.06 o                         
  -9   7   1          0.48         -1.01         1.75 o                         
  -8   7   1         25.00         23.58         3.05 o                         
  -7   7   1          0.12         -1.35         1.35 o                         
  -6   7   1          8.71          4.84         1.32 o                         
  -5   7   1          0.35         -0.95         0.95 o                         
  -4   7   1          1.96          1.96         0.79 o                         
  -3   7   1        294.47        351.22        14.10 o                         
  -2   7   1          6.52          9.06         0.91 o                         
  -1   7   1          0.13         -0.33         0.67 o                         
   0   7   1        169.34        190.44         7.79 o                         
   1   7   1          1.02          0.98         0.71 o                         
   2   7   1          2.47          2.62         0.83 o                         
   3   7   1          1.65          0.92         0.80 o                         
   4   7   1        146.33        165.39         6.94 o                         
   5   7   1        210.25        252.65        10.63 o                         
   6   7   1         12.96         12.52         1.57 o                         
   7   7   1          5.79          5.42         1.54 o                         
   8   7   1         71.34         67.70         5.76 o                         
   9   7   1          1.69         -0.78         2.08 o                         
  -9   8   1         10.98          9.80         3.20 o                         
  -8   8   1        105.47         87.62         6.47 o                         
  -7   8   1          0.32         -1.51         1.51 o                         
  -6   8   1        167.48        177.33         9.19 o                         
  -5   8   1         14.04         13.67         1.56 o                         
  -4   8   1         85.45         89.03         4.12 o                         
  -3   8   1         44.36         34.78         1.98 o                         
  -2   8   1         31.14         23.98         1.66 o                         
  -1   8   1         53.45         63.25         3.08 o                         
   0   8   1        156.57        176.60         7.59 o                         
   1   8   1         28.65         30.36         1.73 o                         
   2   8   1         24.35         27.78         1.74 o                         
   3   8   1        251.24        289.70        12.65 o                         
   4   8   1        439.85        515.55        22.11 o                         
   5   8   1         10.90          9.55         1.53 o                         
   6   8   1         51.07         49.56         3.27 o                         
   7   8   1          2.38         -1.07         1.53 o                         
   8   8   1         35.84         38.19         4.22 o                         
   9   8   1          3.55          0.58         3.02 o                         
  -8   9   1          5.92          1.17         2.87 o                         
  -7   9   1          1.00          0.56         1.87 o                         
  -6   9   1         50.75         49.09         3.50 o                         
  -5   9   1        275.56        280.03        15.64 o                         
  -4   9   1         18.17         21.94         1.91 o                         
  -3   9   1          0.56          0.57         1.05 o                         
  -2   9   1          0.02         -1.01         1.01 o                         
  -1   9   1        131.54        139.00         6.37 o                         
   0   9   1         48.42         50.30         2.64 o                         
   1   9   1        194.67        211.52         9.36 o                         
   2   9   1         37.37         39.12         2.27 o                         
   3   9   1         33.47         32.79         2.13 o                         
   4   9   1          1.76          1.12         1.17 o                         
   5   9   1         34.79         46.57         3.15 o                         
   6   9   1          9.81          7.61         1.87 o                         
   7   9   1         31.67         33.52         3.82 o                         
   8   9   1         76.91         81.94         8.24 o                         
  -7  10   1         35.56         37.47         9.19 o                         
  -6  10   1          1.15         -0.83         1.89 o                         
  -5  10   1          3.20          6.13         1.93 o                         
  -4  10   1        118.21        122.89         7.53 o                         
  -3  10   1        166.24        173.20         8.88 o                         
  -2  10   1         50.69         50.34         3.26 o                         
  -1  10   1          4.27          3.89         1.43 o                         
   0  10   1          0.22          0.84         1.47 o                         
   1  10   1         13.75         16.38         1.81 o                         
   2  10   1         79.30         82.77         4.62 o                         
   3  10   1         47.66         53.73         3.32 o                         
   4  10   1        506.07        507.31        27.53 o                         
   5  10   1          1.59          0.86         1.70 o                         
   6  10   1          2.65          2.20         2.17 o                         
   7  10   1          4.00          1.76         3.10 o                         
  -5  11   1         30.32         27.09         4.90 o                         
  -4  11   1         13.05          8.66         2.33 o                         
  -3  11   1         38.44         41.87         3.30 o                         
  -2  11   1          0.32         -1.55         1.55 o                         
  -1  11   1         13.47         13.63         2.04 o                         
   0  11   1          0.14          1.57         1.62 o                         
   1  11   1         18.21         14.97         2.66 o                         
   2  11   1         91.12         94.82         5.69 o                         
   3  11   1          5.41          6.76         2.05 o                         
   4  11   1         84.83         66.35         5.76 o                         
   5  11   1          2.99          4.30         3.30 o                         
  -3  12   1          7.44         16.86         4.05 o                         
  -2  12   1          0.02          2.33         2.40 o                         
  -1  12   1          7.73          8.76         2.33 o                         
   0  12   1         10.17         10.17         2.42 o                         
   1  12   1          2.23          5.13         2.18 o                         
   2  12   1          3.07          9.93         2.77 o                         
   3  12   1         10.75          8.18         3.79 o                         
 -12   0   2          6.90          4.86         4.31 o                         
 -10   0   2          1.95          3.61         2.38 o                         
  -8   0   2        804.23        819.81        47.26 o                         
  -6   0   2        207.18        195.05        10.81 o                         
  -4   0   2        252.57        271.18        14.82 o                         
  -2   0   2       2259.85       1778.38        82.70 o                         
   0   0   2        897.40        723.23        40.27 o                         
   2   0   2         16.54         11.29         0.84 o                         
   4   0   2       1570.69       1539.59        72.85 o                         
   6   0   2        358.05        359.01        19.56 o                         
   8   0   2         39.74         39.44         3.28 o                         
  10   0   2        144.16        180.89        17.34 o                         
 -12   1   2          0.00          0.91         2.87 o                         
 -11   1   2          3.23          3.61         2.52 o                         
 -10   1   2         22.06         21.69         2.36 o                         
  -9   1   2          1.06         -0.78         1.15 o                         
  -8   1   2          9.94          8.32         1.29 o                         
  -7   1   2          1.57          0.51         0.65 o                         
  -6   1   2        573.91        512.82        21.17 o                         
  -5   1   2          3.73          2.63         0.63 o                         
  -4   1   2          1.43          1.57         0.47 o                         
  -3   1   2         10.93         10.04         0.62 o                         
  -2   1   2      19872.89      17666.62       623.06 o                         
  -1   1   2       1556.98       1468.04        53.47 o                         
   0   1   2       1724.31       1765.53        57.96 o                         
   1   1   2        204.71        212.01         6.95 o                         
   2   1   2       4451.36       3862.31       146.88 o                         
   3   1   2        860.22        764.40        28.04 o                         
   4   1   2        555.07        569.64        20.49 o                         
   5   1   2        179.20        168.80         6.59 o                         
   6   1   2        213.59        185.98         8.12 o                         
   7   1   2         42.28         42.58         2.31 o                         
   8   1   2        635.88        638.20        29.88 o                         
   9   1   2          4.73          3.17         1.38 o                         
  10   1   2          1.58          5.55         1.80 o                         
  11   1   2          5.00          5.11         2.83 o                         
 -12   2   2         23.14         36.78         5.76 o                         
 -11   2   2          5.29          7.66         2.43 o                         
 -10   2   2          5.22          6.57         1.77 o                         
  -9   2   2        130.68        130.07         6.47 o                         
  -8   2   2         61.31         59.71         3.20 o                         
  -7   2   2          0.10         -0.32         0.98 o                         
  -6   2   2         30.51         25.78         1.57 o                         
  -5   2   2        506.16        506.63        18.97 o                         
  -4   2   2         26.99         25.44         1.01 o                         
  -3   2   2       1298.77       1139.22        38.08 o                         
  -2   2   2       2167.59       2174.91        72.24 o                         
  -1   2   2       3723.63       4177.20       143.68 o                         
   0   2   2       3049.87       3320.59       111.61 o                         
   1   2   2          2.14          0.97         0.32 o                         
   2   2   2        333.86        359.89        11.68 o                         
   3   2   2       1633.60       1542.17        60.01 o                         
   4   2   2        177.24        148.82         5.28 o                         
   5   2   2         74.48         71.18         3.08 o                         
   6   2   2        256.36        251.49         9.78 o                         
   7   2   2          0.09          0.50         0.79 o                         
   8   2   2        323.26        331.24        14.53 o                         
   9   2   2         14.94         15.11         1.86 o                         
  10   2   2          1.98          2.23         1.70 o                         
  11   2   2          2.05          0.58         2.49 o                         
 -11   3   2          4.25          3.30         2.94 o                         
 -10   3   2          9.93         12.04         1.89 o                         
  -9   3   2        103.27         99.47         4.93 o                         
  -8   3   2         13.85         11.44         1.47 o                         
  -7   3   2         65.80         59.98         2.96 o                         
  -6   3   2         25.17         23.88         1.54 o                         
  -5   3   2          1.00          0.52         0.57 o                         
  -4   3   2        927.74        893.58        30.56 o                         
  -3   3   2        156.62        144.43         4.88 o                         
  -2   3   2        836.81        952.28        32.18 o                         
  -1   3   2        531.81        668.95        22.18 o                         
   0   3   2        239.44        267.87         8.54 o                         
   1   3   2       2264.30       2612.78       101.47 o                         
   2   3   2       1205.38       1426.63        46.88 o                         
   3   3   2       1060.72       1075.17        35.96 o                         
   4   3   2        253.64        268.73         9.39 o                         
   5   3   2          0.17          1.35         0.56 o                         
   6   3   2        142.91        137.41         5.50 o                         
   7   3   2         43.66         42.08         2.07 o                         
   8   3   2         25.85         27.90         1.86 o                         
   9   3   2          1.41          0.61         1.44 o                         
  10   3   2         16.33         15.58         2.15 o                         
  11   3   2          0.22         -0.23         2.97 o                         
 -11   4   2         35.43         41.07         3.63 o                         
 -10   4   2          3.38          2.76         1.50 o                         
  -9   4   2        166.84        158.06         9.15 o                         
  -8   4   2         24.60         30.11         2.70 o                         
  -7   4   2          0.53         -0.61         0.90 o                         
  -6   4   2          5.40          2.31         0.83 o                         
  -5   4   2        321.93        333.15        13.68 o                         
  -4   4   2         54.37         63.04         2.47 o                         
  -3   4   2          2.27          1.41         0.48 o                         
  -2   4   2        460.81        560.41        19.98 o                         
  -1   4   2         60.17         73.45         2.63 o                         
   0   4   2         52.43         59.89         1.94 o                         
   1   4   2       1045.23       1254.66        43.50 o                         
   2   4   2         12.82         11.76         0.63 o                         
   3   4   2        303.71        343.47        10.78 o                         
   4   4   2        395.93        417.11        14.92 o                         
   5   4   2          2.94          1.29         0.63 o                         
   6   4   2         51.64         53.19         2.23 o                         
   7   4   2        529.18        525.02        21.96 o                         
   8   4   2          5.57          3.68         1.16 o                         
   9   4   2         81.16         85.25         5.95 o                         
  10   4   2          0.05          0.68         1.87 o                         
  11   4   2         12.23         10.68         4.12 o                         
 -11   5   2         17.07         22.30         3.84 o                         
 -10   5   2          9.48          6.29         1.90 o                         
  -9   5   2          8.25          4.46         1.58 o                         
  -8   5   2         48.46         44.14         2.71 o                         
  -7   5   2         76.28         76.74         3.82 o                         
  -6   5   2          3.65          1.47         0.91 o                         
  -5   5   2        471.87        453.41        19.76 o                         
  -4   5   2        162.17        160.10         6.23 o                         
  -3   5   2       1255.04       1539.04        64.66 o                         
  -2   5   2        399.95        557.12        22.69 o                         
  -1   5   2        178.35        215.48         7.79 o                         
   0   5   2        163.19        195.38         6.85 o                         
   1   5   2        297.74        304.90        10.89 o                         
   2   5   2        165.60        196.90         7.43 o                         
   3   5   2       2135.57       2429.49        91.19 o                         
   4   5   2        113.63        118.11         4.38 o                         
   5   5   2        246.02        224.30         9.18 o                         
   6   5   2          7.71          7.77         1.13 o                         
   7   5   2         15.50         11.27         1.23 o                         
   8   5   2          9.15          9.21         1.45 o                         
   9   5   2         12.59         11.51         1.83 o                         
  10   5   2          2.89          3.75         2.11 o                         
 -10   6   2         31.53         30.97         4.15 o                         
  -9   6   2         41.08         35.03         2.97 o                         
  -8   6   2          2.94          0.55         1.46 o                         
  -7   6   2          1.88          2.24         1.20 o                         
  -6   6   2         14.10         10.99         1.59 o                         
  -5   6   2          3.67          2.19         0.94 o                         
  -4   6   2        145.15        161.90         6.38 o                         
  -3   6   2        101.25        128.24         5.15 o                         
  -2   6   2         27.02         44.37         1.99 o                         
  -1   6   2        234.39        287.22        10.68 o                         
   0   6   2          0.03          0.87         0.68 o                         
   1   6   2          4.05          2.79         0.68 o                         
   2   6   2          0.10         -0.61         0.61 o                         
   3   6   2         35.76         41.23         1.93 o                         
   4   6   2         17.36         16.45         1.07 o                         
   5   6   2        319.23        312.48        12.95 o                         
   6   6   2        458.22        468.46        21.80 o                         
   7   6   2        267.42        266.38        13.13 o                         
   8   6   2         21.67         21.74         2.26 o                         
   9   6   2          0.85          1.36         1.91 o                         
  10   6   2         21.99         32.24         5.13 o                         
 -10   7   2          1.35          4.57         2.50 o                         
  -9   7   2          9.89          7.90         2.03 o                         
  -8   7   2         38.28         36.55         2.92 o                         
  -7   7   2          5.76          4.79         1.49 o                         
  -6   7   2          3.07          2.93         1.22 o                         
  -5   7   2         30.51         26.74         1.80 o                         
  -4   7   2        175.21        191.28         8.07 o                         
  -3   7   2          8.92         13.55         1.10 o                         
  -2   7   2        236.03        274.25        11.76 o                         
  -1   7   2        196.46        239.99         9.62 o                         
   0   7   2         44.64         60.57         2.90 o                         
   1   7   2          3.56          4.43         0.80 o                         
   2   7   2         46.40         48.68         2.18 o                         
   3   7   2          0.84          0.52         0.85 o                         
   4   7   2        131.31        140.56         6.05 o                         
   5   7   2         17.53         19.98         1.55 o                         
   6   7   2        127.89        127.34         6.15 o                         
   7   7   2         11.42          7.19         1.81 o                         
   8   7   2          4.04          2.19         1.76 o                         
   9   7   2         23.33         16.38         2.82 o                         
  -9   8   2          4.47          3.47         3.67 o                         
  -8   8   2         17.31         15.69         2.47 o                         
  -7   8   2         26.23         20.46         2.22 o                         
  -6   8   2         72.79         71.82         4.06 o                         
  -5   8   2         40.05         39.23         2.39 o                         
  -4   8   2        191.14        214.38         9.38 o                         
  -3   8   2         30.37         33.99         1.97 o                         
  -2   8   2          3.13          2.32         0.94 o                         
  -1   8   2         73.34         82.79         3.82 o                         
   0   8   2        104.77        114.90         4.99 o                         
   1   8   2         38.14         44.43         2.21 o                         
   2   8   2        277.59        303.93        12.79 o                         
   3   8   2        684.60        726.86        30.86 o                         
   4   8   2          4.58          4.16         1.12 o                         
   5   8   2         34.72         39.54         2.63 o                         
   6   8   2          0.00         -0.31         1.36 o                         
   7   8   2         98.82         97.21         6.29 o                         
   8   8   2          0.44          0.28         2.11 o                         
  -8   9   2          3.96          2.55         2.91 o                         
  -7   9   2         18.31         17.72         2.51 o                         
  -6   9   2          1.28         -0.57         1.58 o                         
  -5   9   2        122.41        125.98         6.85 o                         
  -4   9   2        684.61        718.24        31.49 o                         
  -3   9   2          0.06         -0.03         1.11 o                         
  -2   9   2         51.74         54.92         2.88 o                         
  -1   9   2         82.78         89.56         4.33 o                         
   0   9   2        430.18        464.45        19.31 o                         
   1   9   2         24.90         29.86         1.99 o                         
   2   9   2        137.11        141.63         6.35 o                         
   3   9   2         86.91        101.62         4.86 o                         
   4   9   2         59.43         60.60         3.45 o                         
   5   9   2         13.07         11.05         1.81 o                         
   6   9   2         43.56         44.26         3.43 o                         
   7   9   2         45.86         35.57         3.74 o                         
   8   9   2          7.37          1.54         3.04 o                         
  -7  10   2          1.04          4.43         3.06 o                         
  -6  10   2         37.97         30.39         3.41 o                         
  -5  10   2         31.95         30.78         2.91 o                         
  -4  10   2          0.10         -1.35         1.59 o                         
  -3  10   2          3.30         -1.29         1.51 o                         
  -2  10   2          0.09         -0.86         1.33 o                         
  -1  10   2         29.42         31.50         2.32 o                         
   0  10   2         68.98         69.36         4.16 o                         
   1  10   2         76.44         77.71         4.55 o                         
   2  10   2         34.92         30.84         2.48 o                         
   3  10   2         18.56         15.48         1.83 o                         
   4  10   2         23.30         18.60         2.30 o                         
   5  10   2         21.85         19.13         2.50 o                         
   6  10   2         31.01         24.25         3.40 o                         
  -5  11   2         10.97         16.66         6.48 o                         
  -4  11   2          3.76          2.01         1.88 o                         
  -3  11   2          4.41          2.39         1.81 o                         
  -2  11   2          6.71          4.55         1.88 o                         
  -1  11   2         18.02         16.78         2.14 o                         
   0  11   2         16.79         17.12         2.10 o                         
   1  11   2         67.70         66.75         4.19 o                         
   2  11   2         46.70         50.53         3.50 o                         
   3  11   2         71.24         77.79         5.90 o                         
   4  11   2          0.00         -2.44         2.44 o                         
   5  11   2         18.73         13.28         5.08 o                         
  -3  12   2         48.71         54.12         8.34 o                         
  -2  12   2          1.64          1.58         2.72 o                         
  -1  12   2         16.11         13.77         3.00 o                         
   0  12   2         20.10         20.32         3.45 o                         
   1  12   2          6.51         -0.35         2.13 o                         
   2  12   2          2.37          4.94         3.08 o                         
 -11   0   3         24.89         27.65         4.25 o                         
  -9   0   3          0.07         -1.28         1.28 o                         
  -7   0   3         32.12         27.25         2.01 o                         
  -5   0   3          0.05         -0.65         0.65 o                         
  -3   0   3       7377.12       6267.97       292.51 o                         
  -1   0   3       4791.74       4199.62       220.84 o                         
   1   0   3        756.72        621.04        31.28 o                         
   3   0   3       1123.71       1022.82        53.76 o                         
   5   0   3         27.09         34.39         2.26 o                         
   7   0   3         36.65         32.40         2.81 o                         
   9   0   3         10.81         12.21         2.41 o                         
  11   0   3          0.05         -1.83         3.57 o                         
 -12   1   3          1.39          1.56         2.84 o                         
 -11   1   3         24.95         29.48         3.90 o                         
 -10   1   3          1.50          0.44         1.68 o                         
  -9   1   3         17.69         15.55         1.60 o                         
  -8   1   3        195.36        181.29         8.59 o                         
  -7   1   3        328.03        328.87        14.08 o                         
  -6   1   3         34.90         29.71         1.77 o                         
  -5   1   3       1844.14       1942.01        90.05 o                         
  -4   1   3         51.91         47.81         1.83 o                         
  -3   1   3       7489.37       6617.98       265.18 o                         
  -2   1   3       9462.16       8056.97       318.38 o                         
  -1   1   3      10470.72      10186.88       355.13 o                         
   0   1   3        939.40        823.26        29.29 o                         
   1   1   3        177.71        160.95         5.15 o                         
   2   1   3        134.45        113.11         3.89 o                         
   3   1   3        859.76        788.06        29.05 o                         
   4   1   3          8.97         11.53         0.75 o                         
   5   1   3          5.22          5.58         0.79 o                         
   6   1   3         68.67         73.68         3.23 o                         
   7   1   3        442.76        405.69        17.05 o                         
   8   1   3          0.20          0.79         0.91 o                         
   9   1   3          0.59         -1.34         1.36 o                         
  10   1   3         34.13         43.97         3.31 o                         
  11   1   3          2.65          6.79         2.79 o                         
 -12   2   3          0.74         -3.47         3.47 o                         
 -11   2   3          6.02          6.69         2.15 o                         
 -10   2   3          0.33         -1.29         1.29 o                         
  -9   2   3          1.72          0.94         1.23 o                         
  -8   2   3         49.33         37.39         2.19 o                         
  -7   2   3         23.17         21.46         1.54 o                         
  -6   2   3        180.88        180.31         7.74 o                         
  -5   2   3        258.50        251.69         9.00 o                         
  -4   2   3        365.72        318.40        10.54 o                         
  -3   2   3        712.22        671.76        24.43 o                         
  -2   2   3       1229.54       1254.39        43.61 o                         
  -1   2   3       2383.08       2487.98        84.91 o                         
   0   2   3      12022.16      12162.21       401.68 o                         
   1   2   3        326.71        360.99        12.08 o                         
   2   2   3         36.59         41.32         1.44 o                         
   3   2   3        386.19        350.85        12.93 o                         
   4   2   3       1137.36       1112.31        46.21 o                         
   5   2   3        244.26        257.76        10.28 o                         
   6   2   3        100.34        101.01         4.23 o                         
   7   2   3        159.84        172.39         7.54 o                         
   8   2   3        205.99        220.07        10.11 o                         
   9   2   3          8.49          8.80         1.81 o                         
  10   2   3          4.26          5.07         1.85 o                         
  11   2   3          0.52         -1.75         2.96 o                         
 -12   3   3          3.05          7.38         5.09 o                         
 -11   3   3         16.11         14.76         2.93 o                         
 -10   3   3          4.03          1.70         1.59 o                         
  -9   3   3         47.58         53.98         3.13 o                         
  -8   3   3        414.86        423.36        19.56 o                         
  -7   3   3        117.42        110.49         5.05 o                         
  -6   3   3          7.97          5.35         0.90 o                         
  -5   3   3         50.03         45.29         1.84 o                         
  -4   3   3         99.52        103.99         3.72 o                         
  -3   3   3       1995.22       2179.18        83.26 o                         
  -2   3   3        729.24        753.51        25.57 o                         
  -1   3   3         62.81         75.27         2.51 o                         
   0   3   3        186.81        213.90         6.80 o                         
   1   3   3         47.02         57.40         1.98 o                         
   2   3   3        325.59        336.91        10.86 o                         
   3   3   3       1301.16       1346.57        48.03 o                         
   4   3   3        200.45        192.94         6.98 o                         
   5   3   3        361.88        318.30        12.89 o                         
   6   3   3         31.80         31.51         1.62 o                         
   7   3   3          4.91          4.46         1.06 o                         
   8   3   3          0.41          1.37         1.07 o                         
   9   3   3         29.04         32.18         2.51 o                         
  10   3   3         19.32         26.45         2.82 o                         
  11   3   3          2.30          5.11         3.02 o                         
 -11   4   3         13.04          7.42         3.02 o                         
 -10   4   3          8.94          8.72         1.67 o                         
  -9   4   3          0.04         -1.01         1.38 o                         
  -8   4   3        289.66        270.13        12.34 o                         
  -7   4   3         25.80         28.59         1.78 o                         
  -6   4   3         53.12         49.16         2.40 o                         
  -5   4   3         21.72         22.23         1.23 o                         
  -4   4   3         11.67         17.43         1.03 o                         
  -3   4   3          5.98          5.05         0.58 o                         
  -2   4   3       1021.95       1155.04        41.02 o                         
  -1   4   3       1005.56       1221.17        39.68 o                         
   0   4   3        133.89        166.71         5.62 o                         
   1   4   3        159.50        205.05         7.14 o                         
   2   4   3        457.81        500.09        18.23 o                         
   3   4   3        366.01        392.26        14.01 o                         
   4   4   3         46.91         52.43         2.18 o                         
   5   4   3         11.17         10.08         0.89 o                         
   6   4   3         21.70         21.21         1.27 o                         
   7   4   3         54.41         55.03         2.72 o                         
   8   4   3         42.40         46.74         2.84 o                         
   9   4   3         25.33         27.51         2.33 o                         
  10   4   3         47.24         58.30         4.68 o                         
 -11   5   3         34.99         39.95         6.81 o                         
 -10   5   3         66.41         66.13         4.53 o                         
  -9   5   3          0.72          0.23         1.65 o                         
  -8   5   3        251.20        260.90        12.24 o                         
  -7   5   3         20.11         15.86         1.62 o                         
  -6   5   3          0.23         -0.83         0.83 o                         
  -5   5   3        169.90        173.92         7.28 o                         
  -4   5   3        773.32        879.77        35.76 o                         
  -3   5   3         29.67         42.85         1.80 o                         
  -2   5   3         73.27         72.98         2.94 o                         
  -1   5   3         21.80         23.16         1.19 o                         
   0   5   3          2.20          3.08         0.56 o                         
   1   5   3        224.69        250.47         8.94 o                         
   2   5   3         79.75         99.60         3.78 o                         
   3   5   3         61.45         77.33         3.03 o                         
   4   5   3        214.71        221.01         8.33 o                         
   5   5   3        256.96        246.36         9.90 o                         
   6   5   3         42.38         42.46         2.46 o                         
   7   5   3         52.15         55.16         3.04 o                         
   8   5   3          0.87          0.77         1.19 o                         
   9   5   3          4.68          2.58         1.70 o                         
  10   5   3          0.72         -0.37         2.13 o                         
 -10   6   3          0.01          3.91         1.87 o                         
  -9   6   3         64.17         62.30         5.28 o                         
  -8   6   3        148.92        134.66         7.42 o                         
  -7   6   3          4.64          3.96         1.21 o                         
  -6   6   3         15.35         13.60         1.37 o                         
  -5   6   3        378.61        388.98        16.47 o                         
  -4   6   3         56.22         70.46         3.20 o                         
  -3   6   3        201.64        234.47         9.31 o                         
  -2   6   3        164.80        180.84         7.05 o                         
  -1   6   3        182.11        171.44         6.55 o                         
   0   6   3        458.54        547.52        20.48 o                         
   1   6   3         14.75         18.43         1.12 o                         
   2   6   3        136.69        135.69         5.33 o                         
   3   6   3        669.88        666.73        25.63 o                         
   4   6   3         14.79         12.92         1.10 o                         
   5   6   3        330.15        332.04        13.72 o                         
   6   6   3        332.15        330.17        15.96 o                         
   7   6   3          6.47          3.57         1.70 o                         
   8   6   3          4.54          4.02         1.62 o                         
   9   6   3          1.67         -0.41         1.83 o                         
  10   6   3         20.50         25.49         4.49 o                         
 -10   7   3          4.06          4.56         2.61 o                         
  -9   7   3         23.30         25.02         3.23 o                         
  -8   7   3         12.73          8.34         1.79 o                         
  -7   7   3         69.13         64.65         4.02 o                         
  -6   7   3          1.92          2.38         1.15 o                         
  -5   7   3         11.51          9.51         1.22 o                         
  -4   7   3         10.19          6.66         1.07 o                         
  -3   7   3        223.42        253.94        10.76 o                         
  -2   7   3        160.01        179.32         7.59 o                         
  -1   7   3         10.75         12.95         1.07 o                         
   0   7   3        219.90        237.69         9.66 o                         
   1   7   3         11.75          9.51         0.99 o                         
   2   7   3        169.81        187.38         7.86 o                         
   3   7   3         58.01         58.52         2.75 o                         
   4   7   3         73.93         73.43         3.40 o                         
   5   7   3          0.47         -1.10         1.10 o                         
   6   7   3          0.21         -1.25         1.25 o                         
   7   7   3        186.86        190.43         9.66 o                         
   8   7   3          1.81          3.42         1.97 o                         
   9   7   3         64.52         51.63         5.88 o                         
  -9   8   3          2.02         -2.63         2.63 o                         
  -8   8   3          2.35          1.64         1.80 o                         
  -7   8   3         46.54         43.99         3.10 o                         
  -6   8   3          3.27          0.36         1.40 o                         
  -5   8   3         28.66         29.70         2.55 o                         
  -4   8   3        287.72        313.10        13.11 o                         
  -3   8   3          4.92          3.19         1.00 o                         
  -2   8   3        405.48        424.88        17.76 o                         
  -1   8   3          2.38          2.16         0.91 o                         
   0   8   3         99.03        104.55         4.73 o                         
   1   8   3         16.65         16.19         1.25 o                         
   2   8   3        743.07        782.42        30.82 o                         
   3   8   3        302.07        304.94        12.80 o                         
   4   8   3        150.13        171.39         7.68 o                         
   5   8   3         46.92         50.76         3.16 o                         
   6   8   3         80.46         79.66         4.42 o                         
   7   8   3         15.49          7.91         1.95 o                         
   8   8   3          0.53         -0.32         2.31 o                         
  -8   9   3          6.98         11.47         2.83 o                         
  -7   9   3         61.20         64.33         4.93 o                         
  -6   9   3          1.10         -1.10         1.57 o                         
  -5   9   3         64.44         61.20         3.58 o                         
  -4   9   3          0.08         -1.40         1.40 o                         
  -3   9   3         82.50         89.96         4.25 o                         
  -2   9   3         33.60         38.04         2.22 o                         
  -1   9   3         79.93         77.41         3.93 o                         
   0   9   3          1.80          1.00         1.05 o                         
   1   9   3        183.94        193.45         8.22 o                         
   2   9   3        222.14        244.28        10.40 o                         
   3   9   3          1.50          1.93         1.12 o                         
   4   9   3        179.73        180.20         8.58 o                         
   5   9   3          4.85          5.24         1.58 o                         
   6   9   3        105.13        100.26         6.45 o                         
   7   9   3          0.18          1.85         2.39 o                         
  -7  10   3         16.00         17.78         3.64 o                         
  -6  10   3          3.07          0.34         1.96 o                         
  -5  10   3          3.52          1.39         1.80 o                         
  -4  10   3          8.33          3.52         1.69 o                         
  -3  10   3         21.00         19.06         2.16 o                         
  -2  10   3          4.25          2.54         1.38 o                         
  -1  10   3          0.33         -0.04         1.75 o                         
   0  10   3         16.94         16.69         1.95 o                         
   1  10   3        126.03        127.34         6.95 o                         
   2  10   3        137.53        149.71         7.56 o                         
   3  10   3         62.91         61.36         3.88 o                         
   4  10   3         23.59         25.08         2.74 o                         
   5  10   3          0.20         -1.25         1.90 o                         
   6  10   3          3.95         -0.20         2.42 o                         
  -5  11   3         15.06         15.02         3.52 o                         
  -4  11   3         67.41         65.99         4.88 o                         
  -3  11   3         17.72         16.13         2.27 o                         
  -2  11   3          0.06          0.27         1.86 o                         
  -1  11   3         59.77         70.00         4.33 o                         
   0  11   3          0.01          1.03         1.56 o                         
   1  11   3         18.86         16.84         2.13 o                         
   2  11   3        116.83        123.67         7.13 o                         
   3  11   3         16.25         17.11         2.88 o                         
   4  11   3          7.46          4.17         4.47 o                         
   5  11   3         39.07         28.96         6.13 o                         
  -3  12   3          1.14         -1.33         2.75 o                         
  -2  12   3          0.30         -1.32         2.41 o                         
  -1  12   3          1.65         -0.62         2.20 o                         
   0  12   3         14.86         14.22         2.64 o                         
   1  12   3         80.34         81.36         6.40 o                         
   2  12   3          0.00         -3.31         3.31 o                         
 -12   0   4          3.12          5.32         6.21 o                         
 -10   0   4         18.61         18.58         3.22 o                         
  -8   0   4        268.64        270.87        16.07 o                         
  -6   0   4        136.00        139.56         7.80 o                         
  -4   0   4       3146.20       2727.68       148.35 o                         
  -2   0   4         30.36         24.50         1.48 o                         
   0   0   4       1830.74       1651.37        91.41 o                         
   2   0   4       1211.36       1181.41        78.09 o                         
   4   0   4         42.12         45.77         2.85 o                         
   6   0   4         93.45         91.32         5.37 o                         
   8   0   4         21.92         24.65         2.67 o                         
  10   0   4         42.78         63.73         6.20 o                         
 -12   1   4         12.62         15.82         3.58 o                         
 -11   1   4          0.73          0.52         2.72 o                         
 -10   1   4         34.60         36.51         2.73 o                         
  -9   1   4         48.94         51.37         2.85 o                         
  -8   1   4         16.64         17.77         1.51 o                         
  -7   1   4        139.47        131.55         5.95 o                         
  -6   1   4         18.36         18.53         1.29 o                         
  -5   1   4         82.23         81.29         3.38 o                         
  -4   1   4        479.85        450.65        17.72 o                         
  -3   1   4        893.33        742.00        27.91 o                         
  -2   1   4         79.99         87.67         3.22 o                         
  -1   1   4         17.66         24.68         0.97 o                         
   0   1   4        246.47        259.29         9.70 o                         
   1   1   4        297.49        275.18         9.76 o                         
   2   1   4         14.20         15.87         0.82 o                         
   3   1   4        710.70        657.57        24.57 o                         
   4   1   4         51.79         51.53         2.27 o                         
   5   1   4         25.05         23.45         1.35 o                         
   6   1   4        242.37        226.84         9.96 o                         
   7   1   4         17.44         17.86         1.28 o                         
   8   1   4         16.98         18.48         1.52 o                         
   9   1   4         85.44         95.08         7.02 o                         
  10   1   4          2.21          2.25         1.85 o                         
  11   1   4          0.12          3.39         4.35 o                         
 -12   2   4         23.82         23.84         5.07 o                         
 -11   2   4          0.66          1.27         1.84 o                         
 -10   2   4         67.55         71.25         4.19 o                         
  -9   2   4        211.51        199.93         9.90 o                         
  -8   2   4          0.10         -0.93         0.93 o                         
  -7   2   4         93.53         83.04         4.05 o                         
  -6   2   4         10.70         12.00         0.94 o                         
  -5   2   4         23.59         20.17         1.03 o                         
  -4   2   4        202.78        191.11         6.97 o                         
  -3   2   4        199.37        198.74         7.45 o                         
  -2   2   4         77.47         82.42         2.96 o                         
  -1   2   4        781.48        797.92        30.77 o                         
   0   2   4          0.26          3.06         0.40 o                         
   1   2   4       1465.42       1398.88        55.83 o                         
   2   2   4       1147.95       1059.84        39.61 o                         
   3   2   4         68.99         78.31         2.75 o                         
   4   2   4        292.48        313.55        12.46 o                         
   5   2   4         53.29         58.37         2.59 o                         
   6   2   4        165.39        149.33         6.23 o                         
   7   2   4          7.57          9.58         1.12 o                         
   8   2   4         99.80        117.36         5.52 o                         
   9   2   4         52.48         62.66         4.16 o                         
  10   2   4         80.63        114.23         8.48 o                         
  11   2   4         18.22         28.54         4.53 o                         
 -12   3   4         31.90         28.44         5.22 o                         
 -11   3   4          8.43          9.41         2.25 o                         
 -10   3   4          1.19         -1.50         1.50 o                         
  -9   3   4         10.20          5.64         1.48 o                         
  -8   3   4        215.88        236.32        11.09 o                         
  -7   3   4         75.01         73.16         3.67 o                         
  -6   3   4         23.08         22.95         1.34 o                         
  -5   3   4          3.60          3.73         0.60 o                         
  -4   3   4        143.46        142.65         5.26 o                         
  -3   3   4        474.12        513.96        17.92 o                         
  -2   3   4       1968.38       2089.02        70.85 o                         
  -1   3   4       2031.37       2177.52        81.48 o                         
   0   3   4       1998.13       2155.62        80.00 o                         
   1   3   4        932.94        978.58        38.18 o                         
   2   3   4        102.01         90.27         3.19 o                         
   3   3   4         39.88         36.32         1.60 o                         
   4   3   4        189.00        166.10         6.70 o                         
   5   3   4        340.89        297.23        12.87 o                         
   6   3   4        904.09        837.70        39.67 o                         
   7   3   4          1.03          1.75         0.99 o                         
   8   3   4         17.28         12.83         1.42 o                         
   9   3   4          7.36         10.43         1.78 o                         
  10   3   4         10.33         12.02         2.51 o                         
  11   3   4          5.29          9.99         3.54 o                         
 -11   4   4          3.52          3.12         1.98 o                         
 -10   4   4        100.35        105.32         5.73 o                         
  -9   4   4         44.12         36.73         3.23 o                         
  -8   4   4          3.37         -1.00         1.00 o                         
  -7   4   4          3.89          1.47         0.91 o                         
  -6   4   4        188.93        182.17         7.42 o                         
  -5   4   4        132.38        143.91         5.46 o                         
  -4   4   4        324.80        356.04        13.37 o                         
  -3   4   4         31.69         37.07         1.46 o                         
  -2   4   4        130.22        144.43         4.79 o                         
  -1   4   4       2581.98       2944.12       104.46 o                         
   0   4   4          1.66          0.13         0.40 o                         
   1   4   4         85.56         85.43         3.11 o                         
   2   4   4         76.02         85.37         3.24 o                         
   3   4   4         36.96         28.78         1.35 o                         
   4   4   4         17.33         18.10         1.12 o                         
   5   4   4         50.85         46.92         2.30 o                         
   6   4   4          4.82          2.70         0.91 o                         
   7   4   4        232.24        201.03         9.52 o                         
   8   4   4          0.34          0.30         1.21 o                         
   9   4   4          5.49          6.00         1.53 o                         
  10   4   4         96.91        139.49        12.61 o                         
 -11   5   4         18.98         18.06         3.39 o                         
 -10   5   4         14.93         15.22         2.22 o                         
  -9   5   4         35.29         39.46         2.81 o                         
  -8   5   4         47.53         45.06         2.75 o                         
  -7   5   4          1.68         -0.28         1.01 o                         
  -6   5   4         21.35         20.47         1.35 o                         
  -5   5   4         10.02         11.09         1.01 o                         
  -4   5   4          0.77         -0.62         0.62 o                         
  -3   5   4          5.64          6.29         0.70 o                         
  -2   5   4         50.66         52.96         2.21 o                         
  -1   5   4          7.35          5.91         0.63 o                         
   0   5   4        221.05        218.37         8.80 o                         
   1   5   4          0.04          0.09         0.58 o                         
   2   5   4         38.13         46.00         2.13 o                         
   3   5   4          0.58          0.39         0.58 o                         
   4   5   4         64.88         59.87         2.55 o                         
   5   5   4        101.13         93.77         4.23 o                         
   6   5   4          0.88          1.04         0.92 o                         
   7   5   4          2.87          0.89         1.13 o                         
   8   5   4          1.71          0.83         1.30 o                         
   9   5   4         92.66        111.43         8.57 o                         
  10   5   4          8.30         18.13         4.12 o                         
 -10   6   4          0.49         -1.72         1.72 o                         
  -9   6   4          0.07         -1.39         1.59 o                         
  -8   6   4        103.42        108.76         6.05 o                         
  -7   6   4          8.47          6.32         1.35 o                         
  -6   6   4          1.87          0.21         0.98 o                         
  -5   6   4        202.40        219.74         8.97 o                         
  -4   6   4        267.12        292.85        11.17 o                         
  -3   6   4        517.03        598.35        25.03 o                         
  -2   6   4        227.22        279.48        11.01 o                         
  -1   6   4         55.30         74.11         3.29 o                         
   0   6   4        547.36        594.73        22.15 o                         
   1   6   4          0.18          0.96         0.67 o                         
   2   6   4        183.39        166.10         6.50 o                         
   3   6   4          0.02          0.39         0.73 o                         
   4   6   4         91.87         99.61         4.02 o                         
   5   6   4          1.95          2.98         0.91 o                         
   6   6   4          5.23          5.05         1.12 o                         
   7   6   4          7.99          6.79         1.53 o                         
   8   6   4          0.10         -0.80         1.55 o                         
   9   6   4          0.08         -1.33         1.87 o                         
 -10   7   4          6.78          5.98         2.61 o                         
  -9   7   4          2.85          0.55         1.80 o                         
  -8   7   4         16.00         17.09         2.11 o                         
  -7   7   4          0.15         -1.32         1.32 o                         
  -6   7   4          4.87          5.88         1.33 o                         
  -5   7   4         54.88         57.78         3.07 o                         
  -4   7   4         83.85         94.85         4.26 o                         
  -3   7   4         36.93         43.37         2.20 o                         
  -2   7   4        184.74        207.05         8.95 o                         
  -1   7   4         34.63         34.68         1.90 o                         
   0   7   4         21.33         24.90         1.48 o                         
   1   7   4        644.89        640.68        26.05 o                         
   2   7   4        113.58        110.07         4.84 o                         
   3   7   4         45.19         50.97         2.47 o                         
   4   7   4        300.37        308.70        13.50 o                         
   5   7   4        235.40        214.94         9.67 o                         
   6   7   4         33.29         28.61         2.15 o                         
   7   7   4         59.08         58.58         3.74 o                         
   8   7   4         97.15         98.19         6.55 o                         
   9   7   4         24.90         17.01         3.70 o                         
  -9   8   4          5.02          0.54         2.37 o                         
  -8   8   4         10.10          4.15         1.92 o                         
  -7   8   4          2.28         -1.99         1.99 o                         
  -6   8   4         97.25         90.76         4.94 o                         
  -5   8   4          1.25         -1.11         1.11 o                         
  -4   8   4        246.80        261.09        10.88 o                         
  -3   8   4         55.78         57.86         2.86 o                         
  -2   8   4         94.19        106.88         4.96 o                         
  -1   8   4         92.26         99.28         4.31 o                         
   0   8   4        332.14        348.17        14.44 o                         
   1   8   4         14.07         15.16         1.29 o                         
   2   8   4         11.87          8.94         1.11 o                         
   3   8   4          7.99          6.88         1.17 o                         
   4   8   4         97.91        106.00         4.96 o                         
   5   8   4          2.08          0.47         1.31 o                         
   6   8   4         11.12         12.48         1.91 o                         
   7   8   4         74.05         73.20         4.99 o                         
   8   8   4          3.07         -0.18         2.83 o                         
  -8   9   4         42.94         32.02         4.61 o                         
  -7   9   4         35.27         34.39         3.31 o                         
  -6   9   4         28.93         23.82         2.44 o                         
  -5   9   4          6.82          4.99         1.56 o                         
  -4   9   4          2.24          1.30         1.32 o                         
  -3   9   4         42.45         45.61         2.47 o                         
  -2   9   4        158.76        184.58         7.88 o                         
  -1   9   4        300.20        303.96        13.28 o                         
   0   9   4         49.61         52.21         3.12 o                         
   1   9   4        131.51        139.54         6.19 o                         
   2   9   4         29.54         27.72         1.94 o                         
   3   9   4         76.78         80.43         4.23 o                         
   4   9   4        112.59        117.12         5.77 o                         
   5   9   4         60.28         57.46         3.94 o                         
   6   9   4         49.15         47.77         3.82 o                         
   7   9   4          2.29          2.96         2.87 o                         
  -7  10   4         15.57          8.71         2.94 o                         
  -6  10   4         99.38         83.40         6.15 o                         
  -5  10   4         65.87         67.26         5.01 o                         
  -4  10   4         18.17         13.05         2.14 o                         
  -3  10   4         32.23         27.98         2.64 o                         
  -2  10   4         64.61         67.16         3.88 o                         
  -1  10   4        167.64        189.87         9.24 o                         
   0  10   4          3.31          2.51         1.49 o                         
   1  10   4          0.15         -0.58         1.40 o                         
   2  10   4         45.03         42.98         2.87 o                         
   3  10   4         17.57         22.50         2.31 o                         
   4  10   4         37.23         39.41         3.57 o                         
   5  10   4          0.12          0.09         1.94 o                         
   6  10   4         23.18         15.84         4.07 o                         
  -5  11   4         16.99         11.76         3.42 o                         
  -4  11   4          3.18         -0.39         1.88 o                         
  -3  11   4         12.99         10.70         2.10 o                         
  -2  11   4          7.08          5.60         1.99 o                         
  -1  11   4          6.60          1.65         1.94 o                         
   0  11   4         12.47         11.61         2.38 o                         
   1  11   4          7.15          6.06         1.95 o                         
   2  11   4          2.26          1.58         1.77 o                         
   3  11   4          5.02          1.24         2.25 o                         
   4  11   4          5.59          5.23         3.49 o                         
  -2  12   4         31.41         31.57         4.07 o                         
  -1  12   4          0.57          0.51         2.18 o                         
   0  12   4          3.67          4.12         2.16 o                         
   1  12   4        116.43        126.18         8.61 o                         
 -11   0   5         44.22         44.14         5.22 o                         
  -9   0   5        405.95        424.32        26.38 o                         
  -7   0   5        115.37        122.19         7.44 o                         
  -5   0   5       1913.41       1946.76        94.81 o                         
  -3   0   5          2.49          4.61         0.94 o                         
  -1   0   5       1334.75       1083.81        65.57 o                         
   1   0   5        173.78        173.71        10.26 o                         
   3   0   5       1635.08       1660.63       102.96 o                         
   5   0   5        184.60        152.31         8.92 o                         
   7   0   5        202.02        158.90        12.91 o                         
   9   0   5         67.67         91.03         7.83 o                         
  11   0   5         37.09         56.31         9.26 o                         
 -12   1   5          3.84          6.17         3.07 o                         
 -11   1   5         65.28         66.44         4.70 o                         
 -10   1   5          0.09         -0.75         1.30 o                         
  -9   1   5          1.29          0.80         1.06 o                         
  -8   1   5         11.02         10.99         1.47 o                         
  -7   1   5         74.66         78.26         3.43 o                         
  -6   1   5          1.58          2.13         0.72 o                         
  -5   1   5         69.43         74.12         2.84 o                         
  -4   1   5       1221.54       1049.46        39.49 o                         
  -3   1   5          0.25          0.13         0.37 o                         
  -2   1   5       2124.00       1807.50        72.46 o                         
  -1   1   5        165.64        166.04         7.27 o                         
   0   1   5        244.26        217.89         9.10 o                         
   1   1   5        482.31        479.15        18.19 o                         
   2   1   5       2795.57       2765.04       115.22 o                         
   3   1   5       1126.44       1104.63        49.07 o                         
   4   1   5         27.70         28.55         1.52 o                         
   5   1   5         13.92          7.20         0.98 o                         
   6   1   5        294.77        290.62        14.73 o                         
   7   1   5         71.06         69.57         3.79 o                         
   8   1   5         51.07         54.95         3.55 o                         
   9   1   5         65.97         72.27         4.29 o                         
  10   1   5          1.61          4.03         2.22 o                         
  11   1   5          1.57          6.25         3.52 o                         
 -12   2   5          1.62         -1.77         5.57 o                         
 -11   2   5          4.88          5.80         2.04 o                         
 -10   2   5         75.74         77.17         4.46 o                         
  -9   2   5        100.31        103.60         4.82 o                         
  -8   2   5         94.46         92.36         4.43 o                         
  -7   2   5          8.26          5.08         1.13 o                         
  -6   2   5        350.44        356.73        14.10 o                         
  -5   2   5       2205.94       2241.15        79.78 o                         
  -4   2   5        491.94        455.45        16.97 o                         
  -3   2   5        699.31        677.74        26.72 o                         
  -2   2   5        103.07         93.84         3.48 o                         
  -1   2   5         45.77         49.60         1.87 o                         
   0   2   5       4845.36       4853.13       215.07 o                         
   1   2   5        460.35        453.96        17.05 o                         
   2   2   5        196.16        205.13         7.21 o                         
   3   2   5        831.21        784.94        30.91 o                         
   4   2   5        275.19        277.25        12.54 o                         
   5   2   5        232.38        242.88        11.77 o                         
   6   2   5         72.70         72.64         3.54 o                         
   7   2   5          3.61          2.93         1.05 o                         
   8   2   5         53.77         66.98         3.74 o                         
   9   2   5         62.87         68.54         4.37 o                         
  10   2   5         67.05         83.16         5.79 o                         
 -12   3   5         48.96         62.62         7.88 o                         
 -11   3   5          7.15          4.30         2.53 o                         
 -10   3   5         23.13         22.30         2.14 o                         
  -9   3   5          0.77         -0.68         1.31 o                         
  -8   3   5         20.60         14.34         2.04 o                         
  -7   3   5        192.19        176.38         7.32 o                         
  -6   3   5         37.42         31.50         1.51 o                         
  -5   3   5          7.95          7.90         0.79 o                         
  -4   3   5        216.07        201.96         7.37 o                         
  -3   3   5        454.71        488.96        17.38 o                         
  -2   3   5         73.30        104.08         3.49 o                         
  -1   3   5        593.21        669.06        23.45 o                         
   0   3   5         31.14         32.65         1.44 o                         
   1   3   5        224.66        228.06         8.29 o                         
   2   3   5       1083.98       1071.41        44.43 o                         
   3   3   5        142.86        147.23         6.02 o                         
   4   3   5        191.59        167.97         7.74 o                         
   5   3   5        138.82        129.95         5.88 o                         
   6   3   5        314.86        265.11        13.12 o                         
   7   3   5        250.97        218.91        11.83 o                         
   8   3   5          0.36         -0.42         1.21 o                         
   9   3   5          8.98         10.39         2.01 o                         
  10   3   5          0.15         -0.79         2.20 o                         
 -11   4   5          5.07          5.97         1.99 o                         
 -10   4   5        161.15        164.97         8.75 o                         
  -9   4   5         60.88         61.80         3.98 o                         
  -8   4   5         52.18         44.72         2.71 o                         
  -7   4   5         38.19         36.74         1.97 o                         
  -6   4   5          0.40         -0.73         0.73 o                         
  -5   4   5        158.75        194.73         7.23 o                         
  -4   4   5          8.23          9.84         0.80 o                         
  -3   4   5        216.40        245.10         8.47 o                         
  -2   4   5       1197.20       1261.20        46.13 o                         
  -1   4   5        187.23        223.23         7.70 o                         
   0   4   5       1192.85       1290.12        53.07 o                         
   1   4   5        369.68        399.61        16.45 o                         
   2   4   5         40.68         41.50         1.90 o                         
   3   4   5         72.46         68.65         3.00 o                         
   4   4   5         40.21         34.55         1.78 o                         
   5   4   5         38.41         36.50         1.86 o                         
   6   4   5         21.98         26.37         1.98 o                         
   7   4   5          0.21         -0.27         1.05 o                         
   8   4   5          1.90          0.43         1.30 o                         
   9   4   5         12.22         12.42         1.89 o                         
  10   4   5          1.56         -1.90         2.44 o                         
 -11   5   5          6.96          4.76         2.85 o                         
 -10   5   5         23.51         18.43         2.28 o                         
  -9   5   5         32.01         29.62         2.42 o                         
  -8   5   5          1.77         -1.21         1.21 o                         
  -7   5   5          4.95          3.17         0.99 o                         
  -6   5   5         12.48         12.09         1.09 o                         
  -5   5   5         26.45         27.65         1.52 o                         
  -4   5   5        224.65        232.49         8.96 o                         
  -3   5   5          9.38         12.08         0.87 o                         
  -2   5   5        420.81        454.72        17.00 o                         
  -1   5   5        596.57        626.07        24.84 o                         
   0   5   5          2.35          1.00         0.57 o                         
   1   5   5        136.95        132.81         5.80 o                         
   2   5   5        187.57        179.68         7.13 o                         
   3   5   5         31.94         28.20         1.49 o                         
   4   5   5        516.75        470.39        19.52 o                         
   5   5   5         23.19         22.60         1.38 o                         
   6   5   5        224.02        202.11         8.68 o                         
   7   5   5          0.56          0.50         1.13 o                         
   8   5   5         33.95         34.54         2.79 o                         
   9   5   5          1.31          0.61         1.80 o                         
  10   5   5          7.58          7.03         5.54 o                         
 -10   6   5         82.17         94.73         7.16 o                         
  -9   6   5          1.36         -0.45         1.58 o                         
  -8   6   5         28.67         27.49         2.52 o                         
  -7   6   5          5.18          5.49         1.29 o                         
  -6   6   5          2.71          5.79         1.03 o                         
  -5   6   5        662.64        638.96        30.84 o                         
  -4   6   5         77.91         87.15         3.60 o                         
  -3   6   5          0.63          0.51         0.69 o                         
  -2   6   5          0.92          1.50         0.73 o                         
  -1   6   5         34.18         31.21         1.53 o                         
   0   6   5         47.74         48.60         2.24 o                         
   1   6   5        122.83        119.48         4.65 o                         
   2   6   5        160.32        153.11         6.04 o                         
   3   6   5        141.82        129.49         4.87 o                         
   4   6   5         34.46         32.34         1.80 o                         
   5   6   5         63.07         70.97         3.60 o                         
   6   6   5         21.79         18.60         1.65 o                         
   7   6   5         19.89         12.65         1.80 o                         
   8   6   5         26.53         21.77         2.33 o                         
   9   6   5         36.30         31.17         3.82 o                         
 -10   7   5          0.24         -2.08         2.08 o                         
  -9   7   5          3.61          4.16         1.84 o                         
  -8   7   5          0.02         -1.52         1.52 o                         
  -7   7   5          1.73         -0.08         1.35 o                         
  -6   7   5        134.66        141.79         6.29 o                         
  -5   7   5         68.27         72.39         3.67 o                         
  -4   7   5        169.22        176.51         7.89 o                         
  -3   7   5         38.69         40.68         2.16 o                         
  -2   7   5        127.22        138.59         6.40 o                         
  -1   7   5         37.79         35.16         1.86 o                         
   0   7   5        742.65        763.21        35.39 o                         
   1   7   5       1657.70       1552.67        65.07 o                         
   2   7   5         41.60         53.11         2.67 o                         
   3   7   5       1105.98       1112.60        45.23 o                         
   4   7   5       1035.02        987.34        42.02 o                         
   5   7   5          1.49          2.12         1.24 o                         
   6   7   5          0.41         -0.81         1.34 o                         
   7   7   5          0.06         -1.15         1.58 o                         
   8   7   5         25.06         26.97         3.25 o                         
  -9   8   5         22.28         26.44         3.35 o                         
  -8   8   5          4.13          1.66         1.80 o                         
  -7   8   5         31.57         32.98         2.66 o                         
  -6   8   5         22.84         15.81         1.81 o                         
  -5   8   5        324.23        353.04        16.68 o                         
  -4   8   5          0.08         -1.12         1.12 o                         
  -3   8   5          4.43          2.88         0.99 o                         
  -2   8   5         81.73         91.61         4.31 o                         
  -1   8   5        208.02        226.42         9.98 o                         
   0   8   5        480.44        486.15        18.78 o                         
   1   8   5          2.16          2.66         0.96 o                         
   2   8   5         18.45         19.63         1.46 o                         
   3   8   5         31.01         31.22         1.96 o                         
   4   8   5          0.39          2.30         1.18 o                         
   5   8   5         20.54         13.08         1.73 o                         
   6   8   5         15.52          9.93         1.87 o                         
   7   8   5          0.17         -0.66         1.95 o                         
   8   8   5          1.77          1.21         3.05 o                         
  -8   9   5          2.74          4.06         2.78 o                         
  -7   9   5         18.66         12.26         2.37 o                         
  -6   9   5         10.63          5.36         1.89 o                         
  -5   9   5          1.16          1.10         1.36 o                         
  -4   9   5         20.51         18.85         1.82 o                         
  -3   9   5         21.72         22.02         1.71 o                         
  -2   9   5         50.28         55.17         2.95 o                         
  -1   9   5         34.32         34.86         2.59 o                         
   0   9   5          7.88          5.96         1.19 o                         
   1   9   5          0.16         -1.04         1.04 o                         
   2   9   5          1.44          1.68         1.17 o                         
   3   9   5          1.31          0.60         1.30 o                         
   4   9   5         80.19         67.99         4.21 o                         
   5   9   5          0.74         -0.09         1.70 o                         
   6   9   5         15.79         15.81         2.72 o                         
   7   9   5          0.06         -2.76         2.76 o                         
  -7  10   5        123.23        135.47        14.54 o                         
  -6  10   5         19.19         14.04         2.54 o                         
  -5  10   5         16.03         14.84         2.17 o                         
  -4  10   5         13.83         15.16         1.99 o                         
  -3  10   5         16.03         15.24         1.94 o                         
  -2  10   5          0.31          0.06         1.38 o                         
  -1  10   5          7.89          5.29         1.54 o                         
   0  10   5         25.17         24.86         2.26 o                         
   1  10   5         30.81         33.75         3.53 o                         
   2  10   5          1.99          1.30         1.44 o                         
   3  10   5         23.36         20.13         2.30 o                         
   4  10   5         13.63         10.01         3.50 o                         
   5  10   5         13.01         14.17         2.77 o                         
  -5  11   5         23.33         33.86         8.63 o                         
  -4  11   5          0.21         -1.99         1.99 o                         
  -3  11   5          0.01          3.22         1.73 o                         
  -2  11   5         40.62         35.54         3.21 o                         
  -1  11   5         38.02         39.97         3.22 o                         
   0  11   5         49.37         47.11         3.68 o                         
   1  11   5          0.72          0.12         1.78 o                         
   2  11   5        109.99        116.69         7.65 o                         
   3  11   5          1.64         -1.41         2.26 o                         
   4  11   5          6.81          2.82         3.30 o                         
  -2  12   5          0.00          0.16         2.74 o                         
  -1  12   5         26.55         25.05         6.15 o                         
   0  12   5          9.02         10.48         2.54 o                         
 -12   0   6          9.18          9.54         4.34 o                         
 -10   0   6          9.65         13.98         2.35 o                         
  -8   0   6          6.92          7.08         1.42 o                         
  -6   0   6        194.15        233.95        11.43 o                         
  -4   0   6          6.15          5.67         0.78 o                         
  -2   0   6        256.46        224.54        11.91 o                         
   0   0   6        449.07        404.91        26.78 o                         
   2   0   6       1056.37       1030.83        73.82 o                         
   4   0   6        174.72        181.83        10.49 o                         
   6   0   6          8.63         10.98         1.49 o                         
   8   0   6         40.90         50.68         5.95 o                         
  10   0   6         29.62         59.82         7.35 o                         
 -12   1   6          1.18          1.97         2.88 o                         
 -11   1   6          3.54          6.00         2.11 o                         
 -10   1   6         33.35         31.72         2.71 o                         
  -9   1   6          9.04          8.57         1.29 o                         
  -8   1   6         78.33         82.02         3.91 o                         
  -7   1   6         16.31         14.02         1.20 o                         
  -6   1   6        175.18        183.38         6.95 o                         
  -5   1   6       2095.85       2064.07        78.84 o                         
  -4   1   6          2.50          2.96         0.48 o                         
  -3   1   6         55.12         43.73         1.73 o                         
  -2   1   6          0.96         -0.07         0.41 o                         
  -1   1   6        295.65        266.23        11.26 o                         
   0   1   6        363.07        328.20        15.16 o                         
   1   1   6        213.45        178.09         6.42 o                         
   2   1   6         67.79         67.24         2.80 o                         
   3   1   6          5.51          4.82         0.70 o                         
   4   1   6          5.53          4.06         0.83 o                         
   5   1   6         81.42         71.62         3.70 o                         
   6   1   6          1.39         -0.74         0.86 o                         
   7   1   6        306.84        249.00        12.60 o                         
   8   1   6         39.65         49.72         3.41 o                         
   9   1   6         24.00         29.18         2.71 o                         
  10   1   6         49.08         82.58        10.25 o                         
 -12   2   6         18.81         28.54         5.14 o                         
 -11   2   6         66.60         83.14         6.84 o                         
 -10   2   6         11.05         10.13         2.45 o                         
  -9   2   6          4.94          0.11         1.35 o                         
  -8   2   6         12.24         10.04         1.25 o                         
  -7   2   6        252.67        255.13        11.05 o                         
  -6   2   6        198.93        194.94         7.42 o                         
  -5   2   6        353.31        357.30        13.25 o                         
  -4   2   6         93.51         90.08         3.14 o                         
  -3   2   6        738.70        628.94        28.62 o                         
  -2   2   6         32.08         36.06         1.78 o                         
  -1   2   6         11.68          8.40         0.69 o                         
   0   2   6       1647.59       1626.19        74.71 o                         
   1   2   6         54.02         61.55         2.34 o                         
   2   2   6        289.83        300.53        11.62 o                         
   3   2   6        179.74        168.02         6.75 o                         
   4   2   6        235.50        213.56        10.50 o                         
   5   2   6        150.32        139.55         6.36 o                         
   6   2   6          5.57          9.50         1.19 o                         
   7   2   6         12.13         12.83         1.56 o                         
   8   2   6          0.01          1.01         1.33 o                         
   9   2   6          0.91          0.94         1.83 o                         
  10   2   6         15.64         33.98         4.10 o                         
 -12   3   6         12.35          4.80         3.94 o                         
 -11   3   6          2.28          1.76         1.74 o                         
 -10   3   6          7.12          8.49         1.70 o                         
  -9   3   6          2.71          1.04         1.33 o                         
  -8   3   6         42.14         35.46         2.16 o                         
  -7   3   6         12.94          9.21         1.04 o                         
  -6   3   6        236.26        243.18         9.16 o                         
  -5   3   6        349.85        356.53        13.26 o                         
  -4   3   6        259.31        261.94        10.35 o                         
  -3   3   6         72.20         83.14         3.09 o                         
  -2   3   6       1647.92       1833.33        73.28 o                         
  -1   3   6        693.40        796.50        32.82 o                         
   0   3   6        379.08        416.18        16.80 o                         
   1   3   6         64.66         64.54         2.99 o                         
   2   3   6          5.23          2.60         0.56 o                         
   3   3   6         42.23         27.76         1.45 o                         
   4   3   6          0.18          0.14         0.81 o                         
   5   3   6        420.06        377.74        16.06 o                         
   6   3   6         51.45         44.24         3.73 o                         
   7   3   6        231.59        200.58        11.31 o                         
   8   3   6         99.76        110.60         7.76 o                         
   9   3   6          0.12          0.43         1.82 o                         
  10   3   6          2.42         10.29         2.60 o                         
 -11   4   6          3.76          2.74         1.88 o                         
 -10   4   6         12.78         16.95         3.28 o                         
  -9   4   6          4.38          1.20         1.41 o                         
  -8   4   6          3.40          1.74         1.11 o                         
  -7   4   6          0.01         -0.80         0.80 o                         
  -6   4   6        292.34        300.72        11.67 o                         
  -5   4   6        147.03        165.09         6.48 o                         
  -4   4   6         14.23         11.32         0.80 o                         
  -3   4   6        199.52        218.82         7.89 o                         
  -2   4   6         42.38         36.58         1.50 o                         
  -1   4   6         13.86         13.42         0.90 o                         
   0   4   6         49.56         47.38         2.04 o                         
   1   4   6        129.14        115.29         4.64 o                         
   2   4   6          1.59          0.35         0.60 o                         
   3   4   6          5.71          3.49         0.73 o                         
   4   4   6          0.37         -0.77         0.77 o                         
   5   4   6         19.77         15.29         1.22 o                         
   6   4   6         13.06         14.93         1.48 o                         
   7   4   6         12.57         13.73         1.81 o                         
   8   4   6          4.97          6.41         1.49 o                         
   9   4   6          0.00         -1.38         1.73 o                         
  10   4   6          6.13         11.67         3.45 o                         
 -11   5   6          0.21         -0.21         1.92 o                         
 -10   5   6         24.98         19.28         2.29 o                         
  -9   5   6          0.22          0.17         1.46 o                         
  -8   5   6          2.61          2.92         1.34 o                         
  -7   5   6         44.05         44.50         2.20 o                         
  -6   5   6        110.48        116.99         4.85 o                         
  -5   5   6        139.70        147.12         6.16 o                         
  -4   5   6         23.43         21.63         1.59 o                         
  -3   5   6         27.01         32.66         1.57 o                         
  -2   5   6        128.29        141.23         6.11 o                         
  -1   5   6        391.42        425.55        17.43 o                         
   0   5   6        443.39        450.28        19.11 o                         
   1   5   6         41.40         49.29         2.32 o                         
   2   5   6        113.52        111.73         4.68 o                         
   3   5   6         28.44         28.86         1.54 o                         
   4   5   6         24.72         22.82         1.52 o                         
   5   5   6         33.94         32.67         1.87 o                         
   6   5   6         68.97         65.56         4.04 o                         
   7   5   6         83.74         86.20         5.52 o                         
   8   5   6         32.20         30.53         2.78 o                         
   9   5   6          6.68          3.41         3.41 o                         
 -10   6   6          6.00          6.37         2.15 o                         
  -9   6   6         10.57          7.54         1.78 o                         
  -8   6   6          2.93          2.77         1.71 o                         
  -7   6   6          0.67          0.00         1.19 o                         
  -6   6   6          3.52          4.48         1.05 o                         
  -5   6   6          2.17          2.10         1.29 o                         
  -4   6   6        150.38        157.69         6.27 o                         
  -3   6   6        126.19        146.79         6.22 o                         
  -2   6   6        226.79        234.02         9.19 o                         
  -1   6   6          1.89         -0.70         0.70 o                         
   0   6   6         66.57         69.30         3.24 o                         
   1   6   6          7.48          9.13         0.99 o                         
   2   6   6        789.20        698.71        33.12 o                         
   3   6   6         73.23         70.99         3.14 o                         
   4   6   6        270.64        253.99        10.68 o                         
   5   6   6          0.08         -1.00         1.00 o                         
   6   6   6         49.59         52.02         2.92 o                         
   7   6   6          1.19         -0.85         1.40 o                         
   8   6   6         15.68         12.59         2.31 o                         
   9   6   6          0.57         -1.71         2.80 o                         
 -10   7   6        102.00        122.25        10.73 o                         
  -9   7   6          3.86          5.14         1.85 o                         
  -8   7   6          1.82          2.13         1.70 o                         
  -7   7   6         52.29         58.86         4.09 o                         
  -6   7   6         57.37         55.92         2.97 o                         
  -5   7   6         74.50         83.20         4.18 o                         
  -4   7   6        244.58        261.14        11.48 o                         
  -3   7   6        117.63        122.92         5.46 o                         
  -2   7   6        358.89        385.37        16.70 o                         
  -1   7   6        179.81        175.48         7.15 o                         
   0   7   6        380.25        376.91        15.49 o                         
   1   7   6          2.27         -0.57         0.84 o                         
   2   7   6         72.53         70.48         3.18 o                         
   3   7   6          1.17          2.55         0.92 o                         
   4   7   6        195.03        179.74         7.75 o                         
   5   7   6          9.30          8.55         1.48 o                         
   6   7   6        107.05        107.01         5.58 o                         
   7   7   6         32.91         23.33         2.69 o                         
   8   7   6          0.91          1.67         2.38 o                         
  -9   8   6         26.23         32.00         5.41 o                         
  -8   8   6          9.05          6.75         1.99 o                         
  -7   8   6         14.17         13.66         1.96 o                         
  -6   8   6          6.41          4.88         1.41 o                         
  -5   8   6        197.23        219.39         9.84 o                         
  -4   8   6         17.96         16.07         1.60 o                         
  -3   8   6          0.14         -1.14         1.14 o                         
  -2   8   6         14.13         14.04         1.34 o                         
  -1   8   6        482.14        510.51        23.86 o                         
   0   8   6          5.42          1.71         0.95 o                         
   1   8   6         13.28          8.72         1.34 o                         
   2   8   6         42.36         40.03         2.53 o                         
   3   8   6         66.46         63.39         3.12 o                         
   4   8   6         84.54         80.42         4.29 o                         
   5   8   6          9.25         10.62         1.70 o                         
   6   8   6          7.84          5.39         2.19 o                         
   7   8   6        164.04        154.61        10.03 o                         
  -8   9   6          1.33         -0.81         2.62 o                         
  -7   9   6          8.35          0.91         2.17 o                         
  -6   9   6         97.42         93.95         5.59 o                         
  -5   9   6          3.03          0.69         1.37 o                         
  -4   9   6         64.40         60.81         3.50 o                         
  -3   9   6          8.20          8.57         1.35 o                         
  -2   9   6          0.53          0.92         1.11 o                         
  -1   9   6         42.71         45.30         2.86 o                         
   0   9   6         21.22         26.88         2.12 o                         
   1   9   6          0.57          0.70         1.19 o                         
   2   9   6         74.82         66.78         3.67 o                         
   3   9   6          0.08         -0.08         1.35 o                         
   4   9   6         24.54         18.38         2.11 o                         
   5   9   6         20.15         20.63         2.59 o                         
   6   9   6          1.29          1.80         2.29 o                         
  -7  10   6         11.11          1.83         2.87 o                         
  -6  10   6          1.01          1.25         2.25 o                         
  -5  10   6         35.81         36.91         3.06 o                         
  -4  10   6         12.33         12.06         2.16 o                         
  -3  10   6          0.00          0.71         1.58 o                         
  -2  10   6         73.18         82.30         4.55 o                         
  -1  10   6         17.42         14.90         1.99 o                         
   0  10   6         17.80         17.99         2.07 o                         
   1  10   6          0.11          0.64         1.45 o                         
   2  10   6         14.96         12.08         1.77 o                         
   3  10   6          1.33          1.13         1.75 o                         
   4  10   6         98.16         99.46         7.17 o                         
   5  10   6         14.83          9.63         2.73 o                         
  -5  11   6         18.27         28.24         7.49 o                         
  -4  11   6         41.85         38.51         3.87 o                         
  -3  11   6          0.42          1.93         1.97 o                         
  -2  11   6          0.38         -1.42         2.52 o                         
  -1  11   6          5.26          6.95         2.04 o                         
   0  11   6         33.00         30.52         3.20 o                         
   1  11   6         12.69         13.06         2.29 o                         
   2  11   6         44.51         46.23         4.34 o                         
   3  11   6          4.84          7.24         4.01 o                         
 -11   0   7         27.59         24.00         3.92 o                         
  -9   0   7        214.69        211.56        15.04 o                         
  -7   0   7          4.71          6.50         1.10 o                         
  -5   0   7         96.56        103.03         5.20 o                         
  -3   0   7        385.60        356.22        21.01 o                         
  -1   0   7        542.50        543.22        29.04 o                         
   1   0   7         28.30         30.26         2.11 o                         
   3   0   7       1045.99        947.08        53.49 o                         
   5   0   7         17.29         11.24         1.76 o                         
   7   0   7          9.47          5.99         2.49 o                         
   9   0   7          3.99          2.99         2.68 o                         
 -12   1   7          3.50         -2.27         2.94 o                         
 -11   1   7         23.25         19.34         2.56 o                         
 -10   1   7         48.23         46.75         3.57 o                         
  -9   1   7          7.22          6.71         1.48 o                         
  -8   1   7         16.49         19.84         1.72 o                         
  -7   1   7        277.11        310.47        12.60 o                         
  -6   1   7          6.20          6.83         0.73 o                         
  -5   1   7        261.90        269.52         8.96 o                         
  -4   1   7         92.84         87.65         3.15 o                         
  -3   1   7        327.37        278.61        10.75 o                         
  -2   1   7        159.10        146.68         6.45 o                         
  -1   1   7          7.47         10.77         0.80 o                         
   0   1   7        565.82        525.34        26.51 o                         
   1   1   7        138.11        142.15         5.47 o                         
   2   1   7         44.58         37.64         1.92 o                         
   3   1   7          0.58          0.80         0.69 o                         
   4   1   7        191.20        187.95         9.28 o                         
   5   1   7         15.94         13.32         1.37 o                         
   6   1   7        313.51        339.54        15.57 o                         
   7   1   7        203.19        211.31        10.61 o                         
   8   1   7          2.16          0.84         1.48 o                         
   9   1   7          1.52          1.31         1.86 o                         
  10   1   7          4.03          4.91         2.60 o                         
 -12   2   7          2.54         -2.22         3.48 o                         
 -11   2   7         16.28         14.16         2.24 o                         
 -10   2   7          0.08         -1.32         1.32 o                         
  -9   2   7        102.39        104.25         4.94 o                         
  -8   2   7          7.55          5.66         1.09 o                         
  -7   2   7          2.67          0.73         0.94 o                         
  -6   2   7          0.45          0.29         0.69 o                         
  -5   2   7         95.95         98.41         3.74 o                         
  -4   2   7        203.95        212.41         8.36 o                         
  -3   2   7       1193.27       1036.41        44.60 o                         
  -2   2   7        308.94        301.10        12.72 o                         
  -1   2   7       1308.65       1464.79        64.66 o                         
   0   2   7        791.05        819.15        41.04 o                         
   1   2   7       1092.42       1045.59        45.80 o                         
   2   2   7        510.03        509.48        23.10 o                         
   3   2   7        281.52        251.60        10.08 o                         
   4   2   7        835.25        774.43        39.10 o                         
   5   2   7        285.13        250.91        12.22 o                         
   6   2   7         30.56         43.50         3.25 o                         
   7   2   7        135.35        127.33         6.79 o                         
   8   2   7         20.01         19.96         2.13 o                         
   9   2   7          3.86          5.97         2.03 o                         
  10   2   7          0.80          1.48         2.46 o                         
 -11   3   7         50.81         56.04         5.34 o                         
 -10   3   7         36.88         30.96         2.71 o                         
  -9   3   7          1.31          1.59         1.25 o                         
  -8   3   7          3.30          2.89         1.02 o                         
  -7   3   7         52.83         56.53         2.59 o                         
  -6   3   7         40.74         44.34         2.03 o                         
  -5   3   7        358.14        378.70        15.40 o                         
  -4   3   7         14.61         13.58         0.82 o                         
  -3   3   7        100.92         92.05         3.65 o                         
  -2   3   7       1545.44       1544.60        73.18 o                         
  -1   3   7          0.01         -0.35         0.51 o                         
   0   3   7        215.37        237.91         9.92 o                         
   1   3   7          0.12         -0.50         0.50 o                         
   2   3   7         25.75         34.35         1.85 o                         
   3   3   7        152.93        145.05         6.24 o                         
   4   3   7          0.09         -0.30         0.87 o                         
   5   3   7         87.23         67.50         3.38 o                         
   6   3   7         41.93         40.71         3.50 o                         
   7   3   7         77.17         68.87         4.85 o                         
   8   3   7          1.12          1.64         1.42 o                         
   9   3   7         36.74         39.64         3.40 o                         
  10   3   7          8.41          8.23         2.80 o                         
 -11   4   7          2.52          3.11         1.92 o                         
 -10   4   7         65.80         76.29         4.50 o                         
  -9   4   7          2.54          1.69         1.39 o                         
  -8   4   7          0.48          0.23         1.10 o                         
  -7   4   7          6.08          5.20         0.94 o                         
  -6   4   7        227.38        227.49         9.06 o                         
  -5   4   7         50.88         50.61         2.33 o                         
  -4   4   7        104.13         82.97         3.43 o                         
  -3   4   7        243.07        257.04         9.34 o                         
  -2   4   7        357.98        370.00        14.34 o                         
  -1   4   7        106.60         94.65         3.64 o                         
   0   4   7         35.37         48.47         2.10 o                         
   1   4   7        162.36        173.89         6.89 o                         
   2   4   7        850.80        743.26        33.98 o                         
   3   4   7          0.53          0.02         0.72 o                         
   4   4   7          0.07         -0.78         0.78 o                         
   5   4   7         87.51         69.77         3.83 o                         
   6   4   7          0.68          1.44         1.13 o                         
   7   4   7         33.79         30.38         2.16 o                         
   8   4   7         21.85         17.66         1.92 o                         
   9   4   7         14.30         18.33         2.83 o                         
 -11   5   7          3.75         -2.26         2.26 o                         
 -10   5   7         26.29         29.01         3.27 o                         
  -9   5   7         52.28         60.72         4.91 o                         
  -8   5   7         63.27         72.95         4.21 o                         
  -7   5   7         25.15         20.28         1.51 o                         
  -6   5   7         67.69         63.35         2.97 o                         
  -5   5   7        116.02        132.43         5.35 o                         
  -4   5   7        234.60        243.12         9.19 o                         
  -3   5   7         10.67         12.71         0.90 o                         
  -2   5   7        896.89       1009.67        38.73 o                         
  -1   5   7          0.00          0.71         0.63 o                         
   0   5   7          2.14          2.79         0.70 o                         
   1   5   7         86.05         80.74         4.13 o                         
   2   5   7        136.07        137.78         6.95 o                         
   3   5   7        286.07        250.24        10.82 o                         
   4   5   7         10.41          7.55         1.22 o                         
   5   5   7          0.00          1.08         1.02 o                         
   6   5   7         52.69         48.21         3.61 o                         
   7   5   7          0.08         -1.11         1.32 o                         
   8   5   7         32.99         37.95         4.08 o                         
   9   5   7         13.57         15.06         3.31 o                         
 -10   6   7         43.64         45.79         4.09 o                         
  -9   6   7          0.53         -1.59         1.59 o                         
  -8   6   7          2.98          2.67         1.55 o                         
  -7   6   7          1.18          1.67         1.22 o                         
  -6   6   7          8.61          9.93         1.30 o                         
  -5   6   7          5.32          3.19         1.02 o                         
  -4   6   7        111.54        118.65         4.79 o                         
  -3   6   7          3.93          5.23         0.83 o                         
  -2   6   7        698.66        757.61        32.57 o                         
  -1   6   7        429.82        452.42        19.36 o                         
   0   6   7         24.37         22.37         1.47 o                         
   1   6   7         74.55         82.48         5.58 o                         
   2   6   7        715.11        658.54        31.26 o                         
   3   6   7          0.07          1.49         0.90 o                         
   4   6   7          0.08          0.38         0.99 o                         
   5   6   7          0.34         -1.17         1.17 o                         
   6   6   7         10.76          7.72         1.37 o                         
   7   6   7        123.36        128.08         6.90 o                         
   8   6   7          2.25         -1.19         1.96 o                         
 -10   7   7          1.21          0.57         2.98 o                         
  -9   7   7         91.55        113.67         8.90 o                         
  -8   7   7          0.21          0.59         1.68 o                         
  -7   7   7         42.87         40.94         2.81 o                         
  -6   7   7          6.26          4.38         1.31 o                         
  -5   7   7        146.08        159.03         7.37 o                         
  -4   7   7         94.80        102.37         4.70 o                         
  -3   7   7        160.71        189.71         7.70 o                         
  -2   7   7        486.95        531.47        21.94 o                         
  -1   7   7        552.88        575.61        26.57 o                         
   0   7   7         37.90         40.14         2.66 o                         
   1   7   7        110.67        115.29         6.10 o                         
   2   7   7          0.40          1.05         0.91 o                         
   3   7   7          5.06          6.32         1.03 o                         
   4   7   7         33.47         31.95         2.05 o                         
   5   7   7         91.41         77.93         4.10 o                         
   6   7   7          0.07          1.48         1.62 o                         
   7   7   7         36.01         33.10         3.00 o                         
   8   7   7         13.89         11.48         2.93 o                         
  -9   8   7          1.65          3.49         2.31 o                         
  -8   8   7         28.01         25.63         3.20 o                         
  -7   8   7          2.83          3.24         1.92 o                         
  -6   8   7         73.89         86.71         4.44 o                         
  -5   8   7         25.52         23.56         2.12 o                         
  -4   8   7        103.41        104.22         5.01 o                         
  -3   8   7         19.26         20.00         1.75 o                         
  -2   8   7        108.11        118.49         5.34 o                         
  -1   8   7         36.45         40.34         2.21 o                         
   0   8   7         21.76         21.73         1.51 o                         
   1   8   7         38.28         39.21         2.56 o                         
   2   8   7        682.00        635.92        30.42 o                         
   3   8   7          3.46          4.60         1.31 o                         
   4   8   7         10.51         11.99         1.72 o                         
   5   8   7          0.40          0.89         1.55 o                         
   6   8   7         56.18         46.78         3.73 o                         
   7   8   7         40.38         37.82         4.34 o                         
  -8   9   7          1.09          2.96         4.91 o                         
  -7   9   7          0.72         -0.83         2.08 o                         
  -6   9   7          1.06          3.82         1.90 o                         
  -5   9   7         27.78         34.03         2.65 o                         
  -4   9   7          3.87          4.44         1.56 o                         
  -3   9   7          5.51          6.41         1.49 o                         
  -2   9   7          7.24          6.12         1.65 o                         
  -1   9   7         28.97         27.92         2.34 o                         
   0   9   7         41.56         45.84         3.36 o                         
   1   9   7         46.43         46.85         3.77 o                         
   2   9   7          5.48          2.69         1.35 o                         
   3   9   7         16.55         12.29         1.80 o                         
   4   9   7          7.63          4.89         1.77 o                         
   5   9   7         36.09         33.77         3.42 o                         
   6   9   7         17.50         17.61         3.11 o                         
  -6  10   7         26.62         20.31         3.05 o                         
  -5  10   7         11.24          8.40         1.98 o                         
  -4  10   7         44.10         46.56         5.32 o                         
  -3  10   7        110.19        114.74         7.42 o                         
  -2  10   7          6.79          2.86         1.73 o                         
  -1  10   7          4.73          4.42         1.59 o                         
   0  10   7          0.47          1.20         1.62 o                         
   1  10   7          4.04          0.77         1.64 o                         
   2  10   7         24.66         32.44         4.09 o                         
   3  10   7         66.72         78.91         5.53 o                         
   4  10   7          1.25          4.81         2.91 o                         
   5  10   7          0.63         -2.87         2.87 o                         
  -4  11   7          2.58          0.75         2.12 o                         
  -3  11   7         21.22         16.32         3.46 o                         
  -2  11   7         16.87          9.65         2.49 o                         
  -1  11   7          2.31          3.87         2.29 o                         
   0  11   7         30.78         24.04         3.39 o                         
   1  11   7         89.62         99.46         6.63 o                         
   2  11   7         26.16         23.33         3.17 o                         
   3  11   7          4.84         -0.89         4.18 o                         
 -12   0   8          4.02         -3.07         3.67 o                         
 -10   0   8         41.56         34.48         3.73 o                         
  -8   0   8          7.72         10.10         2.14 o                         
  -6   0   8        278.11        267.96        13.16 o                         
  -4   0   8         28.73         23.37         1.63 o                         
  -2   0   8          1.05          1.01         0.95 o                         
   0   0   8        168.65        189.09        12.39 o                         
   2   0   8         98.13         78.52         4.98 o                         
   4   0   8          0.70         -0.55         1.24 o                         
   6   0   8         28.01         31.48         3.69 o                         
   8   0   8         39.81         47.84         5.74 o                         
  10   0   8         56.27         95.08        11.35 o                         
 -12   1   8         27.50         32.20         7.81 o                         
 -11   1   8          8.19          8.68         1.91 o                         
 -10   1   8          0.56         -1.19         1.19 o                         
  -9   1   8         12.28         15.96         1.51 o                         
  -8   1   8        125.13        128.15         5.73 o                         
  -7   1   8         22.57         19.25         1.38 o                         
  -6   1   8          0.44          1.23         0.67 o                         
  -5   1   8          0.10          0.95         0.56 o                         
  -4   1   8          4.41          7.32         0.66 o                         
  -3   1   8         11.24          8.81         0.67 o                         
  -2   1   8         50.00         38.28         1.98 o                         
  -1   1   8       1086.50       1075.39        56.43 o                         
   0   1   8          8.33          5.13         0.81 o                         
   1   1   8         47.37         49.58         2.12 o                         
   2   1   8        221.74        222.26         9.85 o                         
   3   1   8         86.29         81.48         3.50 o                         
   4   1   8         66.36         62.90         3.08 o                         
   5   1   8        186.82        187.15         9.61 o                         
   6   1   8        268.63        267.86        14.61 o                         
   7   1   8          1.78          3.86         1.37 o                         
   8   1   8         23.52         33.35         2.74 o                         
   9   1   8         11.15         16.36         2.69 o                         
  10   1   8         51.57         82.38         8.32 o                         
 -12   2   8          0.34          1.34         3.67 o                         
 -11   2   8          3.33          2.87         1.80 o                         
 -10   2   8         12.21         11.78         1.68 o                         
  -9   2   8         18.61         16.39         1.56 o                         
  -8   2   8         38.36         34.28         2.09 o                         
  -7   2   8        225.62        230.98         9.32 o                         
  -6   2   8         47.21         41.14         1.95 o                         
  -5   2   8         18.12         17.04         1.27 o                         
  -4   2   8        618.44        575.10        22.16 o                         
  -3   2   8         94.64         87.23         3.58 o                         
  -2   2   8         15.09         16.93         0.96 o                         
  -1   2   8          0.41          0.08         0.59 o                         
   0   2   8          0.48         -0.12         0.58 o                         
   1   2   8        186.06        218.85         9.28 o                         
   2   2   8         77.98         81.33         3.31 o                         
   3   2   8         69.25         65.45         2.96 o                         
   4   2   8          6.85          5.63         1.05 o                         
   5   2   8        343.89        311.61        15.22 o                         
   6   2   8        152.23        139.06         7.14 o                         
   7   2   8        180.55        168.21         9.49 o                         
   8   2   8          5.02          5.55         1.60 o                         
   9   2   8         15.87         19.14         2.82 o                         
 -11   3   8          3.15          1.43         1.79 o                         
 -10   3   8          1.83          0.67         1.47 o                         
  -9   3   8         26.86         28.56         2.12 o                         
  -8   3   8          9.26          8.80         1.31 o                         
  -7   3   8        189.93        179.54         8.70 o                         
  -6   3   8         23.00         24.16         1.43 o                         
  -5   3   8        180.93        182.16         7.71 o                         
  -4   3   8        506.41        509.85        20.68 o                         
  -3   3   8         25.90         19.23         1.08 o                         
  -2   3   8          2.58          1.77         0.61 o                         
  -1   3   8        100.34        148.05         6.39 o                         
   0   3   8         24.36         25.99         1.41 o                         
   1   3   8         60.04         60.49         2.78 o                         
   2   3   8        377.04        353.47        14.92 o                         
   3   3   8        356.08        331.49        13.84 o                         
   4   3   8          6.70          2.88         0.92 o                         
   5   3   8         82.30         72.46         3.79 o                         
   6   3   8          9.53          5.12         1.35 o                         
   7   3   8         23.21         20.19         1.86 o                         
   8   3   8         17.81         15.37         1.86 o                         
   9   3   8          0.10          1.35         2.12 o                         
 -11   4   8          0.18          0.62         2.07 o                         
 -10   4   8          0.39          0.69         1.57 o                         
  -9   4   8         42.13         41.95         2.94 o                         
  -8   4   8         56.89         51.45         3.42 o                         
  -7   4   8         41.12         45.60         2.20 o                         
  -6   4   8          8.94          4.14         0.88 o                         
  -5   4   8        248.82        241.51         9.94 o                         
  -4   4   8         69.53         86.39         3.58 o                         
  -3   4   8        434.59        450.45        18.01 o                         
  -2   4   8        251.08        244.19         9.67 o                         
  -1   4   8          0.28          0.30         0.64 o                         
   0   4   8        372.28        422.80        19.54 o                         
   1   4   8          1.81          0.52         0.62 o                         
   2   4   8         97.87         81.83         3.98 o                         
   3   4   8         46.81         37.43         1.91 o                         
   4   4   8         24.59         19.28         1.69 o                         
   5   4   8         20.88         16.03         1.46 o                         
   6   4   8        314.36        297.92        17.34 o                         
   7   4   8         24.15         24.20         2.93 o                         
   8   4   8         35.95         47.91         5.44 o                         
   9   4   8          0.04          1.65         2.35 o                         
 -11   5   8          5.45          3.22         3.35 o                         
 -10   5   8          2.50          2.31         2.28 o                         
  -9   5   8          0.45          0.18         1.44 o                         
  -8   5   8          5.54          2.98         1.42 o                         
  -7   5   8        142.20        146.43         6.24 o                         
  -6   5   8         70.90         72.77         3.40 o                         
  -5   5   8          0.05          0.13         0.88 o                         
  -4   5   8          0.91          1.50         0.71 o                         
  -3   5   8         16.79         15.62         1.03 o                         
  -2   5   8          6.08          6.32         0.88 o                         
  -1   5   8          9.83          9.37         0.87 o                         
   0   5   8         28.80         25.87         1.76 o                         
   1   5   8         69.24         60.02         3.24 o                         
   2   5   8        184.30        169.90         8.00 o                         
   3   5   8         15.07         12.25         1.33 o                         
   4   5   8         76.33         64.10         3.16 o                         
   5   5   8         95.64         82.36         4.60 o                         
   6   5   8          6.42          6.76         1.47 o                         
   7   5   8         29.43         29.66         2.91 o                         
   8   5   8          1.09          2.34         1.86 o                         
 -10   6   8         14.94         14.36         2.59 o                         
  -9   6   8         28.84         37.47         4.20 o                         
  -8   6   8          6.39          4.35         1.67 o                         
  -7   6   8         11.25          9.13         1.50 o                         
  -6   6   8         30.78         32.72         2.06 o                         
  -5   6   8          0.02         -0.19         0.91 o                         
  -4   6   8        153.77        175.41         7.75 o                         
  -3   6   8        210.24        231.22         9.45 o                         
  -2   6   8       1580.47       1710.62        79.17 o                         
  -1   6   8          9.74          9.07         1.02 o                         
   0   6   8         92.33         93.07         4.66 o                         
   1   6   8          6.40          9.22         1.02 o                         
   2   6   8         61.06         67.44         3.30 o                         
   3   6   8         54.28         39.34         2.26 o                         
   4   6   8          0.51         -0.49         1.07 o                         
   5   6   8        182.28        157.75         7.37 o                         
   6   6   8         30.73         40.90         4.22 o                         
   7   6   8         11.68          6.46         2.02 o                         
   8   6   8          5.02          7.98         2.50 o                         
  -9   7   8          4.45          3.63         2.25 o                         
  -8   7   8         39.62         46.21         3.77 o                         
  -7   7   8         25.53         21.70         2.33 o                         
  -6   7   8         42.22         47.90         2.87 o                         
  -5   7   8          2.76          3.76         1.26 o                         
  -4   7   8          6.82          8.61         1.23 o                         
  -3   7   8         73.09         86.72         4.09 o                         
  -2   7   8        212.71        235.34        10.31 o                         
  -1   7   8         78.95         81.01         4.19 o                         
   0   7   8        455.67        484.04        24.35 o                         
   1   7   8        189.83        196.62         9.22 o                         
   2   7   8         85.05         87.49         5.23 o                         
   3   7   8          5.32          3.58         1.09 o                         
   4   7   8          4.54          2.90         1.29 o                         
   5   7   8          2.07          2.51         1.47 o                         
   6   7   8          8.44          5.27         1.85 o                         
   7   7   8          0.19          0.22         2.18 o                         
  -9   8   8         10.66         10.52         2.65 o                         
  -8   8   8          5.41          5.24         2.18 o                         
  -7   8   8         31.51         36.76         3.40 o                         
  -6   8   8          5.97          2.00         1.70 o                         
  -5   8   8         88.84        106.72         7.91 o                         
  -4   8   8          2.05         -0.08         1.20 o                         
  -3   8   8         10.10         10.03         1.43 o                         
  -2   8   8        190.89        200.78         9.22 o                         
  -1   8   8         87.97         82.72         4.57 o                         
   0   8   8         24.66         23.53         1.99 o                         
   1   8   8        267.35        231.01        11.23 o                         
   2   8   8        241.90        230.85        11.32 o                         
   3   8   8         22.29         12.89         1.53 o                         
   4   8   8          0.11         -0.31         1.51 o                         
   5   8   8          4.10          0.64         1.70 o                         
   6   8   8         11.78          5.41         2.39 o                         
  -7   9   8         15.20          8.40         2.44 o                         
  -6   9   8          2.25          3.37         1.93 o                         
  -5   9   8          0.10         -0.04         1.66 o                         
  -4   9   8         15.03         16.26         2.06 o                         
  -3   9   8          6.13          6.49         1.67 o                         
  -2   9   8        228.88        274.99        15.10 o                         
  -1   9   8         40.56         42.49         3.09 o                         
   0   9   8         31.81         32.90         3.45 o                         
   1   9   8         91.24         92.31         6.99 o                         
   2   9   8          0.91         -0.11         1.36 o                         
   3   9   8         16.37         11.67         1.93 o                         
   4   9   8         64.10         65.40         4.87 o                         
   5   9   8         17.75          9.76         2.85 o                         
  -6  10   8          2.26          0.62         2.17 o                         
  -5  10   8          9.84         10.92         2.49 o                         
  -4  10   8         46.03         56.49         5.99 o                         
  -3  10   8         33.08         39.47         3.59 o                         
  -2  10   8          0.01         -1.74         1.74 o                         
  -1  10   8         23.85         24.80         2.42 o                         
   0  10   8          2.11         -0.32         1.71 o                         
   1  10   8         19.84         13.53         2.18 o                         
   2  10   8         35.01         34.55         3.87 o                         
   3  10   8         92.36        100.73         9.31 o                         
   4  10   8          1.64          3.13         2.95 o                         
  -4  11   8          8.68          7.11         2.47 o                         
  -3  11   8          7.73          5.58         2.39 o                         
  -2  11   8          0.12         -2.32         2.32 o                         
  -1  11   8         13.91         11.50         2.72 o                         
   0  11   8          5.45          3.92         2.11 o                         
   1  11   8         10.24          7.96         2.54 o                         
   2  11   8          8.23          8.98         3.07 o                         
 -11   0   9          0.53         -2.06         2.43 o                         
  -9   0   9          0.03          0.45         1.48 o                         
  -7   0   9         37.37         35.63         3.17 o                         
  -5   0   9         33.84         33.29         2.19 o                         
  -3   0   9        637.72        620.33        40.47 o                         
  -1   0   9         33.11         32.57         2.70 o                         
   1   0   9         75.80         67.88         4.59 o                         
   3   0   9        125.05        131.03         8.05 o                         
   5   0   9        803.41        855.97        55.65 o                         
   7   0   9         37.64         34.50         3.53 o                         
   9   0   9        103.03        202.80        20.44 o                         
 -11   1   9         17.69         15.34         2.33 o                         
 -10   1   9          1.24          0.33         1.25 o                         
  -9   1   9          6.48          8.45         1.40 o                         
  -8   1   9         88.36         98.73         4.51 o                         
  -7   1   9          9.05          8.46         0.99 o                         
  -6   1   9         48.49         46.33         1.98 o                         
  -5   1   9         59.92         57.63         2.17 o                         
  -4   1   9         12.12         10.96         0.89 o                         
  -3   1   9        845.79        840.87        39.18 o                         
  -2   1   9        573.51        533.33        24.36 o                         
  -1   1   9        182.34        190.35        10.47 o                         
   0   1   9         49.11         48.04         2.57 o                         
   1   1   9         20.29         22.07         1.50 o                         
   2   1   9         77.94         81.14         3.62 o                         
   3   1   9        252.41        212.66         9.74 o                         
   4   1   9        166.13        171.18         7.94 o                         
   5   1   9        176.14        167.31         7.41 o                         
   6   1   9          0.79         -0.13         1.23 o                         
   7   1   9          5.22          1.61         1.47 o                         
   8   1   9          8.84          9.41         2.09 o                         
   9   1   9         24.04         46.57         4.15 o                         
 -11   2   9          2.44          2.31         1.74 o                         
 -10   2   9         11.53         11.50         1.53 o                         
  -9   2   9          4.54          1.23         1.23 o                         
  -8   2   9          6.95          4.45         1.14 o                         
  -7   2   9        146.32        151.50         6.21 o                         
  -6   2   9        548.27        539.22        20.58 o                         
  -5   2   9          0.81          0.92         0.59 o                         
  -4   2   9          0.46          0.29         0.59 o                         
  -3   2   9          1.64          1.49         0.57 o                         
  -2   2   9        107.15         97.14         4.95 o                         
  -1   2   9         43.62         39.11         2.10 o                         
   0   2   9        262.67        247.34        13.20 o                         
   1   2   9          0.17         -0.59         0.59 o                         
   2   2   9       1246.22       1119.12        52.03 o                         
   3   2   9         93.85         80.87         3.56 o                         
   4   2   9         30.01         31.30         1.94 o                         
   5   2   9         31.15         27.09         2.29 o                         
   6   2   9          4.69          2.30         1.30 o                         
   7   2   9          6.29          9.45         1.55 o                         
   8   2   9         38.30         62.72         5.50 o                         
   9   2   9         20.39         27.59         4.87 o                         
 -11   3   9         16.89         15.84         2.39 o                         
 -10   3   9          0.30         -0.13         1.53 o                         
  -9   3   9          0.07         -1.25         1.25 o                         
  -8   3   9          4.83          6.24         1.25 o                         
  -7   3   9         40.74         37.96         2.21 o                         
  -6   3   9         79.19         83.30         3.59 o                         
  -5   3   9         72.95         76.86         3.21 o                         
  -4   3   9         14.61         12.65         0.92 o                         
  -3   3   9        269.89        290.37        12.73 o                         
  -2   3   9          3.18          3.87         0.64 o                         
  -1   3   9        184.73        219.43         9.96 o                         
   0   3   9        171.30        145.29         7.53 o                         
   1   3   9         14.96         14.59         1.00 o                         
   2   3   9          4.39          3.45         0.81 o                         
   3   3   9          4.09          2.14         0.96 o                         
   4   3   9         10.51         14.24         1.81 o                         
   5   3   9         82.43         68.74         3.96 o                         
   6   3   9         24.94         29.38         2.49 o                         
   7   3   9          2.77          4.35         1.50 o                         
   8   3   9          0.16          0.78         1.80 o                         
   9   3   9         32.32         55.32         6.44 o                         
 -11   4   9          0.00         -0.13         2.00 o                         
 -10   4   9          1.05         -1.38         1.64 o                         
  -9   4   9         13.94         12.66         1.78 o                         
  -8   4   9          9.90          8.00         1.48 o                         
  -7   4   9        162.91        164.60         7.11 o                         
  -6   4   9        111.23        112.47         5.01 o                         
  -5   4   9        158.68        165.59         6.33 o                         
  -4   4   9          6.59          6.03         0.88 o                         
  -3   4   9         70.74         77.50         3.41 o                         
  -2   4   9          2.71          3.66         0.76 o                         
  -1   4   9         63.88         68.64         4.29 o                         
   0   4   9          1.03          0.46         0.73 o                         
   1   4   9        363.80        302.96        13.74 o                         
   2   4   9        307.67        256.21        11.21 o                         
   3   4   9         76.99         68.40         3.56 o                         
   4   4   9          0.04         -0.73         1.05 o                         
   5   4   9          4.70          3.24         1.21 o                         
   6   4   9          0.01          0.43         1.32 o                         
   7   4   9          3.86          6.41         1.70 o                         
   8   4   9          3.83          2.94         1.94 o                         
 -10   5   9          0.68          2.90         2.00 o                         
  -9   5   9          3.44          1.70         1.65 o                         
  -8   5   9         66.38         76.72         4.69 o                         
  -7   5   9         27.14         21.64         1.66 o                         
  -6   5   9         19.75         22.02         1.68 o                         
  -5   5   9         36.55         38.62         2.03 o                         
  -4   5   9         27.60         29.39         1.84 o                         
  -3   5   9         30.62         25.21         1.62 o                         
  -2   5   9         15.50         19.54         1.38 o                         
  -1   5   9         47.36         48.21         3.21 o                         
   0   5   9         72.18         77.27         4.49 o                         
   1   5   9          5.98          2.30         0.80 o                         
   2   5   9         64.97         52.35         2.88 o                         
   3   5   9         22.83         12.63         1.26 o                         
   4   5   9         21.95         24.49         1.80 o                         
   5   5   9         40.40         35.86         2.46 o                         
   6   5   9         36.54         37.94         2.96 o                         
   7   5   9         22.88         30.45         3.64 o                         
   8   5   9          0.85          0.73         2.34 o                         
 -10   6   9          0.54          2.03         2.23 o                         
  -9   6   9         10.30          6.71         2.12 o                         
  -8   6   9          1.80          1.89         1.80 o                         
  -7   6   9         28.32         28.03         2.52 o                         
  -6   6   9         65.97         61.48         3.67 o                         
  -5   6   9         50.88         52.19         3.66 o                         
  -4   6   9         56.52         62.62         3.02 o                         
  -3   6   9        103.99        100.69         4.53 o                         
  -2   6   9         10.13         12.89         1.28 o                         
  -1   6   9        239.28        241.64        11.55 o                         
   0   6   9          2.82          3.61         0.99 o                         
   1   6   9          1.00          2.76         1.03 o                         
   2   6   9        281.08        181.41        10.98 o                         
   3   6   9          5.61          4.08         1.09 o                         
   4   6   9        103.33         94.73         4.42 o                         
   5   6   9          0.00         -1.33         1.33 o                         
   6   6   9          6.90          8.66         1.64 o                         
   7   6   9         25.96         16.88         2.51 o                         
  -9   7   9         17.90         21.79         2.91 o                         
  -8   7   9         11.83         16.91         2.54 o                         
  -7   7   9         33.20         30.86         2.70 o                         
  -6   7   9          9.13          3.07         1.48 o                         
  -5   7   9         89.76         97.41         5.41 o                         
  -4   7   9        194.00        215.59        11.82 o                         
  -3   7   9         56.44         60.98         3.16 o                         
  -2   7   9         56.03         61.26         3.01 o                         
  -1   7   9        145.98        149.19         7.26 o                         
   0   7   9        291.08        283.68        13.10 o                         
   1   7   9         24.68         24.37         3.03 o                         
   2   7   9          5.52          5.07         1.17 o                         
   3   7   9         46.68         42.17         2.97 o                         
   4   7   9        109.05         90.09         4.66 o                         
   5   7   9         33.45         32.57         2.59 o                         
   6   7   9          0.47          0.81         1.95 o                         
   7   7   9         18.30         20.59         3.15 o                         
  -8   8   9          4.50          1.44         2.22 o                         
  -7   8   9          1.96         -1.83         1.83 o                         
  -6   8   9         31.81         33.29         2.72 o                         
  -5   8   9          0.32         -0.34         1.54 o                         
  -4   8   9          5.75          5.71         1.64 o                         
  -3   8   9        172.13        178.47        10.39 o                         
  -2   8   9          1.07          2.69         1.53 o                         
  -1   8   9         77.90         81.75         5.26 o                         
   0   8   9          0.23         -0.43         1.12 o                         
   1   8   9         16.60         18.81         1.85 o                         
   2   8   9          9.63          6.70         1.48 o                         
   3   8   9         11.95         12.38         1.77 o                         
   4   8   9         48.78         44.06         3.33 o                         
   5   8   9          4.47          4.88         2.03 o                         
   6   8   9         30.23         25.54         3.67 o                         
  -7   9   9         32.29         37.68         5.88 o                         
  -6   9   9         17.79         14.65         2.37 o                         
  -5   9   9          0.09          2.30         1.68 o                         
  -4   9   9        102.66        122.83         7.57 o                         
  -3   9   9         19.70         20.21         2.21 o                         
  -2   9   9         20.71         16.96         1.90 o                         
  -1   9   9         15.37         11.35         1.82 o                         
   0   9   9         24.04         16.22         2.05 o                         
   1   9   9         24.80         25.67         2.86 o                         
   2   9   9         18.40         19.21         2.24 o                         
   3   9   9          2.15          1.00         1.69 o                         
   4   9   9         26.27         21.65         3.27 o                         
   5   9   9         40.03         41.04         4.49 o                         
  -6  10   9          0.01          2.84         2.35 o                         
  -5  10   9         19.03         19.61         3.17 o                         
  -4  10   9         17.42         16.13         2.64 o                         
  -3  10   9         28.43         25.62         3.00 o                         
  -2  10   9          1.00         -1.68         1.89 o                         
  -1  10   9         13.86         11.12         2.08 o                         
   0  10   9        118.00        136.55        14.54 o                         
   1  10   9          7.48          3.71         2.61 o                         
   2  10   9         20.43         23.55         3.49 o                         
   3  10   9          0.05          0.22         2.44 o                         
  -3  11   9         30.97         25.88         3.30 o                         
  -2  11   9          0.35          0.85         2.91 o                         
  -1  11   9         16.87         15.55         3.07 o                         
   0  11   9          2.95          4.13         2.26 o                         
 -10   0  10         54.32         56.93         5.82 o                         
  -8   0  10         62.91         69.25         5.76 o                         
  -6   0  10         17.98         13.06         1.39 o                         
  -4   0  10          0.26          2.39         0.82 o                         
  -2   0  10        409.81        258.01        23.64 o                         
   0   0  10         41.21         40.79         2.93 o                         
   2   0  10        182.21        182.99        11.54 o                         
   4   0  10       1812.14       1782.41       161.55 o                         
   6   0  10          1.77         -1.53         2.06 o                         
   8   0  10         60.49         97.45        13.37 o                         
 -11   1  10          0.03          2.36         1.75 o                         
 -10   1  10         55.32         58.69         5.03 o                         
  -9   1  10          3.70          6.23         1.27 o                         
  -8   1  10          9.25          7.41         1.18 o                         
  -7   1  10         14.53         13.44         1.13 o                         
  -6   1  10        460.22        428.06        15.99 o                         
  -5   1  10         14.48         14.07         0.89 o                         
  -4   1  10         22.11         23.21         1.25 o                         
  -3   1  10          1.72          2.97         0.78 o                         
  -2   1  10        253.77        243.75        11.04 o                         
  -1   1  10         30.71         28.90         1.83 o                         
   0   1  10        138.53        125.40         6.58 o                         
   1   1  10         11.03          8.95         1.01 o                         
   2   1  10        100.67         98.23         4.17 o                         
   3   1  10        418.63        426.76        21.15 o                         
   4   1  10        196.63        209.03         9.82 o                         
   5   1  10          0.51          0.32         1.14 o                         
   6   1  10          9.15         11.20         1.75 o                         
   7   1  10          5.05          3.20         1.66 o                         
   8   1  10         10.89         10.80         2.26 o                         
   9   1  10          0.87         -2.23         2.52 o                         
 -11   2  10          9.59          8.50         3.68 o                         
 -10   2  10         25.21         26.69         2.31 o                         
  -9   2  10          2.25          4.44         1.15 o                         
  -8   2  10         21.58         18.40         1.54 o                         
  -7   2  10         24.00         24.74         1.55 o                         
  -6   2  10        184.95        180.18         6.91 o                         
  -5   2  10         35.45         35.17         1.63 o                         
  -4   2  10         43.09         40.18         1.85 o                         
  -3   2  10         70.49         70.99         3.41 o                         
  -2   2  10         21.00         24.22         1.63 o                         
  -1   2  10          0.03         -0.19         0.75 o                         
   0   2  10          2.83          1.92         0.96 o                         
   1   2  10          0.04         -0.34         0.67 o                         
   2   2  10          0.05         -0.46         0.78 o                         
   3   2  10         25.76         24.62         1.68 o                         
   4   2  10         49.78         45.80         2.68 o                         
   5   2  10         10.78         13.21         1.55 o                         
   6   2  10          2.16          0.76         1.36 o                         
   7   2  10          7.98          7.98         1.61 o                         
   8   2  10         39.63         46.90         3.77 o                         
   9   2  10          1.34          3.79         2.98 o                         
 -11   3  10          2.56          4.10         2.01 o                         
 -10   3  10         15.17         14.13         2.17 o                         
  -9   3  10          0.02          1.55         1.43 o                         
  -8   3  10         18.64         14.38         2.17 o                         
  -7   3  10         14.74         10.41         1.26 o                         
  -6   3  10        287.37        316.67        12.91 o                         
  -5   3  10         42.88         42.93         2.06 o                         
  -4   3  10        134.83        127.44         5.10 o                         
  -3   3  10          1.56          0.45         0.66 o                         
  -2   3  10          6.04          6.01         0.82 o                         
  -1   3  10        210.41        239.06        11.73 o                         
   0   3  10          8.69         11.24         1.02 o                         
   1   3  10        386.18        379.74        18.59 o                         
   2   3  10        104.64         97.86         5.14 o                         
   3   3  10          0.02         -0.96         0.96 o                         
   4   3  10        100.75         93.71         6.10 o                         
   5   3  10          3.74          2.19         1.31 o                         
   6   3  10         42.65         40.07         2.84 o                         
   7   3  10          2.71         -1.46         1.46 o                         
   8   3  10          1.00          1.41         2.06 o                         
 -11   4  10          7.14          6.01         2.21 o                         
 -10   4  10          0.14          0.01         1.99 o                         
  -9   4  10          5.59          4.16         1.61 o                         
  -8   4  10         11.05          9.25         1.61 o                         
  -7   4  10         38.83         41.28         2.31 o                         
  -6   4  10          0.77         -0.33         0.85 o                         
  -5   4  10        332.94        335.22        14.13 o                         
  -4   4  10          3.92          2.06         0.82 o                         
  -3   4  10         23.48         30.37         1.77 o                         
  -2   4  10         22.28         25.92         1.67 o                         
  -1   4  10          5.13          2.78         0.95 o                         
   0   4  10          9.00          8.98         1.20 o                         
   1   4  10        513.82        482.27        24.41 o                         
   2   4  10         17.50         15.64         1.29 o                         
   3   4  10         74.02         55.01         4.04 o                         
   4   4  10          4.46          5.83         1.39 o                         
   5   4  10        126.95        107.11         6.07 o                         
   6   4  10          0.00          0.47         1.45 o                         
   7   4  10          0.01          1.21         1.59 o                         
   8   4  10          9.87         22.95         3.88 o                         
 -10   5  10          3.56          2.98         2.10 o                         
  -9   5  10          5.84          4.92         1.75 o                         
  -8   5  10          0.09         -0.98         1.53 o                         
  -7   5  10         13.07         14.00         1.75 o                         
  -6   5  10         55.06         61.29         3.79 o                         
  -5   5  10         24.03         24.22         1.62 o                         
  -4   5  10        355.34        352.17        15.50 o                         
  -3   5  10        273.83        304.33        14.29 o                         
  -2   5  10         21.19         26.88         1.71 o                         
  -1   5  10        459.30        475.63        25.34 o                         
   0   5  10         24.30         27.02         2.35 o                         
   1   5  10         87.56         71.23         4.69 o                         
   2   5  10          5.82          9.12         1.36 o                         
   3   5  10          0.00         -0.42         0.92 o                         
   4   5  10        130.76        127.18         7.36 o                         
   5   5  10        119.44        114.47         6.46 o                         
   6   5  10         65.43         57.05         5.79 o                         
   7   5  10          8.92          5.35         1.86 o                         
   8   5  10          0.39          1.27         2.66 o                         
 -10   6  10         42.53         40.82         4.29 o                         
  -9   6  10          4.43          4.22         2.06 o                         
  -8   6  10          1.60          0.00         1.74 o                         
  -7   6  10          0.95         -1.16         1.37 o                         
  -6   6  10          9.13          6.09         1.32 o                         
  -5   6  10        117.95        127.69         8.14 o                         
  -4   6  10        139.41        146.00         6.88 o                         
  -3   6  10        397.14        404.59        19.69 o                         
  -2   6  10         12.79         11.25         1.20 o                         
  -1   6  10        132.02         86.62         5.57 o                         
   0   6  10         60.40         55.71         4.76 o                         
   1   6  10          2.31          4.48         1.36 o                         
   2   6  10         82.03         75.69         4.66 o                         
   3   6  10         80.88         66.44         5.39 o                         
   4   6  10         10.49          6.25         1.54 o                         
   5   6  10         89.12         88.41         6.25 o                         
   6   6  10          6.52          6.06         1.79 o                         
   7   6  10          3.26          4.66         2.48 o                         
  -9   7  10          3.84          4.50         2.18 o                         
  -8   7  10         24.66         26.28         3.04 o                         
  -7   7  10         76.29         81.02         6.03 o                         
  -6   7  10          3.95          2.65         1.46 o                         
  -5   7  10         49.88         61.34         4.10 o                         
  -4   7  10         38.57         35.26         2.72 o                         
  -3   7  10          0.56          0.82         1.12 o                         
  -2   7  10         16.62         18.56         1.85 o                         
  -1   7  10        128.55        129.88         8.76 o                         
   0   7  10         20.13         19.36         1.58 o                         
   1   7  10         12.80          7.90         1.31 o                         
   2   7  10         22.65         16.45         2.48 o                         
   3   7  10         23.70         20.36         2.32 o                         
   4   7  10          0.04          2.16         1.65 o                         
   5   7  10          5.43         -0.65         1.77 o                         
   6   7  10         18.11         14.30         3.70 o                         
  -8   8  10          0.41         -1.06         2.07 o                         
  -7   8  10         13.20         11.55         2.42 o                         
  -6   8  10          0.29          2.02         1.74 o                         
  -5   8  10          0.02         -1.58         1.58 o                         
  -4   8  10          8.57          7.88         1.84 o                         
  -3   8  10         10.26         12.75         1.86 o                         
  -2   8  10         37.43         31.75         2.50 o                         
  -1   8  10        120.63        122.45         8.65 o                         
   0   8  10          5.69          3.50         1.34 o                         
   1   8  10          7.04          3.70         1.92 o                         
   2   8  10         32.91         34.46         3.23 o                         
   3   8  10         13.84         13.26         1.97 o                         
   4   8  10          2.50          3.67         1.93 o                         
   5   8  10          3.41          3.75         2.36 o                         
  -7   9  10         27.11         24.11         3.23 o                         
  -6   9  10         38.50         50.70         5.23 o                         
  -5   9  10        122.11        150.91        11.18 o                         
  -4   9  10         41.20         42.56         4.64 o                         
  -3   9  10         25.03         28.17         3.13 o                         
  -2   9  10          0.92          0.73         1.50 o                         
  -1   9  10         13.42          9.36         1.85 o                         
   0   9  10        128.82        137.15        12.97 o                         
   1   9  10         89.89         94.34         7.12 o                         
   2   9  10         25.86         30.28         3.36 o                         
   3   9  10         41.15         48.13         4.78 o                         
   4   9  10          0.47         -2.29         2.29 o                         
  -5  10  10          1.65         -2.33         2.33 o                         
  -4  10  10         10.50          3.42         2.63 o                         
  -3  10  10          7.05          6.68         2.45 o                         
  -2  10  10         12.85         17.45         2.73 o                         
  -1  10  10         10.94          7.89         2.11 o                         
   0  10  10         24.19         28.84         4.66 o                         
   1  10  10          0.70          2.37         2.40 o                         
   2  10  10         40.55         54.81         6.75 o                         
 -11   0  11          2.77          0.01         2.38 o                         
  -9   0  11         35.35         37.20         3.70 o                         
  -7   0  11        128.65        134.77         7.92 o                         
  -5   0  11        126.42        122.99         7.17 o                         
  -3   0  11        190.54        156.14        14.13 o                         
  -1   0  11          5.17          5.22         1.92 o                         
   1   0  11        617.05        582.03        42.10 o                         
   3   0  11         14.26         17.98         2.35 o                         
   5   0  11         48.65         52.73         4.13 o                         
   7   0  11        117.72        144.12        16.86 o                         
 -11   1  11          0.09         -0.75         2.58 o                         
 -10   1  11          0.19         -0.52         1.35 o                         
  -9   1  11          0.00          0.10         1.10 o                         
  -8   1  11          0.93          1.42         1.05 o                         
  -7   1  11          3.57          3.40         0.92 o                         
  -6   1  11          1.58          1.14         0.79 o                         
  -5   1  11         56.75         60.72         2.60 o                         
  -4   1  11        249.84        247.30        10.18 o                         
  -3   1  11         48.91         44.85         2.38 o                         
  -2   1  11         51.49         45.43         2.49 o                         
  -1   1  11        248.73        267.80        13.62 o                         
   0   1  11        341.74        313.62        16.04 o                         
   1   1  11         14.58         11.88         1.28 o                         
   2   1  11        186.14        179.91         8.47 o                         
   3   1  11        269.18        260.59        12.43 o                         
   4   1  11          2.44          3.31         1.19 o                         
   5   1  11        188.89        206.80        11.18 o                         
   6   1  11          0.00         -0.47         1.49 o                         
   7   1  11         90.55        130.77         8.97 o                         
   8   1  11         11.24         17.29         4.14 o                         
 -11   2  11          0.18          2.92         1.91 o                         
 -10   2  11          0.53          1.40         1.29 o                         
  -9   2  11          9.52         10.82         1.49 o                         
  -8   2  11          2.65          2.41         1.16 o                         
  -7   2  11          2.98          3.83         0.95 o                         
  -6   2  11        146.85        153.50         5.92 o                         
  -5   2  11         23.37         24.55         1.41 o                         
  -4   2  11         57.68         61.29         2.80 o                         
  -3   2  11         34.52         35.35         2.17 o                         
  -2   2  11          0.39         -0.18         0.86 o                         
  -1   2  11          2.10          3.19         0.94 o                         
   0   2  11         95.01         92.58         5.63 o                         
   1   2  11        180.65        162.87         8.86 o                         
   2   2  11         11.23          9.85         1.18 o                         
   3   2  11          0.00         -0.58         1.06 o                         
   4   2  11          0.01         -0.05         1.15 o                         
   5   2  11          1.79          1.96         1.26 o                         
   6   2  11          2.20          2.77         1.63 o                         
   7   2  11          0.01          0.59         1.55 o                         
   8   2  11          8.29          7.97         2.25 o                         
 -11   3  11         16.23         20.57         3.47 o                         
 -10   3  11         26.72         26.32         2.75 o                         
  -9   3  11         88.99        102.17         7.11 o                         
  -8   3  11         21.05         22.07         2.14 o                         
  -7   3  11          8.95          7.85         1.26 o                         
  -6   3  11         40.67         42.41         2.43 o                         
  -5   3  11         42.73         39.48         2.18 o                         
  -4   3  11         14.19         15.14         1.23 o                         
  -3   3  11         51.48         61.62         3.84 o                         
  -2   3  11         27.72         25.66         1.71 o                         
  -1   3  11          0.01         -1.02         1.02 o                         
   0   3  11         50.58         49.49         3.75 o                         
   1   3  11         36.34         35.60         3.08 o                         
   2   3  11        126.73        134.40         6.40 o                         
   3   3  11          9.51          6.10         1.22 o                         
   4   3  11         38.52         37.35         2.44 o                         
   5   3  11          5.91          4.27         1.46 o                         
   6   3  11          2.12          4.59         1.59 o                         
   7   3  11          0.04          1.20         1.58 o                         
   8   3  11         38.70         74.75         8.74 o                         
 -10   4  11          5.35          8.56         2.04 o                         
  -9   4  11          1.63          2.48         1.64 o                         
  -8   4  11         56.17         57.88         3.69 o                         
  -7   4  11          0.55          0.48         1.13 o                         
  -6   4  11          6.47          7.06         1.18 o                         
  -5   4  11          4.40          4.60         1.05 o                         
  -4   4  11          6.98          6.16         1.03 o                         
  -3   4  11        213.50        208.23        10.20 o                         
  -2   4  11         26.98         28.09         2.00 o                         
  -1   4  11         19.10         15.17         1.24 o                         
   0   4  11         15.76         11.17         1.31 o                         
   1   4  11        136.30        125.77         7.34 o                         
   2   4  11        172.16        141.19         6.78 o                         
   3   4  11          0.07         -1.04         1.04 o                         
   4   4  11          2.67          2.84         1.32 o                         
   5   4  11         54.39         61.40         4.44 o                         
   6   4  11          1.61          2.59         1.75 o                         
   7   4  11          1.02          0.69         1.73 o                         
 -10   5  11         48.83         62.34         5.81 o                         
  -9   5  11         62.90         70.43         4.64 o                         
  -8   5  11         10.15          2.69         1.82 o                         
  -7   5  11        100.11        108.89         5.94 o                         
  -6   5  11          3.20          2.25         1.19 o                         
  -5   5  11         49.36         51.39         2.67 o                         
  -4   5  11         23.88         25.27         1.69 o                         
  -3   5  11          2.30          1.02         0.97 o                         
  -2   5  11         40.83         51.39         3.69 o                         
  -1   5  11         24.08         25.12         1.88 o                         
   0   5  11        359.83        349.38        19.77 o                         
   1   5  11         26.91         29.98         2.74 o                         
   2   5  11        110.23         89.21         4.95 o                         
   3   5  11        138.07        136.60         7.57 o                         
   4   5  11         47.51         36.92         3.12 o                         
   5   5  11         17.23         15.46         1.95 o                         
   6   5  11         13.35         10.50         1.96 o                         
   7   5  11          0.59         -0.83         1.99 o                         
  -9   6  11          1.45          1.38         1.98 o                         
  -8   6  11         10.56         11.09         2.22 o                         
  -7   6  11         52.33         54.38         3.78 o                         
  -6   6  11          1.38          0.96         1.24 o                         
  -5   6  11         92.73        107.22         6.47 o                         
  -4   6  11          8.86          7.94         1.21 o                         
  -3   6  11         27.85         23.79         1.77 o                         
  -2   6  11          0.51         -0.50         1.02 o                         
  -1   6  11         14.02          8.39         1.27 o                         
   0   6  11          6.97          3.32         1.06 o                         
   1   6  11          1.33          0.94         1.08 o                         
   2   6  11         14.83         14.00         1.45 o                         
   3   6  11         16.23         12.87         1.83 o                         
   4   6  11          0.73          1.32         1.44 o                         
   5   6  11          8.81          6.40         1.71 o                         
   6   6  11          1.70          0.97         2.05 o                         
  -8   7  11          0.45         -0.45         1.88 o                         
  -7   7  11         10.44          8.25         2.46 o                         
  -6   7  11          6.08          4.55         1.55 o                         
  -5   7  11         31.40         31.89         2.72 o                         
  -4   7  11         22.08         23.62         2.15 o                         
  -3   7  11        204.33        239.82        13.42 o                         
  -2   7  11         13.00         10.95         1.51 o                         
  -1   7  11          0.23         -0.61         1.10 o                         
   0   7  11          1.25          1.36         1.16 o                         
   1   7  11          0.04         -0.48         1.19 o                         
   2   7  11          0.08          0.83         1.30 o                         
   3   7  11         12.33          8.22         1.67 o                         
   4   7  11          8.85          7.08         1.84 o                         
   5   7  11         50.45         48.33         6.39 o                         
   6   7  11          0.29          1.63         2.97 o                         
  -7   8  11         15.67         15.40         2.81 o                         
  -6   8  11         17.28         13.97         3.00 o                         
  -5   8  11          0.16          2.45         1.71 o                         
  -4   8  11        122.82        135.90        11.48 o                         
  -3   8  11         63.93         66.90         5.81 o                         
  -2   8  11        332.50        432.39        31.57 o                         
  -1   8  11         20.23         23.69         2.69 o                         
   0   8  11         27.19         28.89         3.16 o                         
   1   8  11          1.67          2.39         1.44 o                         
   2   8  11          0.82          0.58         1.53 o                         
   3   8  11          0.46          0.41         1.78 o                         
   4   8  11          2.59         -1.40         2.23 o                         
   5   8  11         10.22         11.04         3.00 o                         
  -6   9  11          0.69          1.16         2.03 o                         
  -5   9  11          4.30          3.75         2.11 o                         
  -4   9  11         31.48         36.02         4.76 o                         
  -3   9  11         30.47         23.74         2.85 o                         
  -2   9  11         23.95         27.12         2.90 o                         
  -1   9  11         30.93         32.21         3.36 o                         
   0   9  11         20.80         15.38         2.14 o                         
   1   9  11         49.13         55.14         7.41 o                         
   2   9  11          0.00          2.08         1.91 o                         
   3   9  11         12.46          6.79         2.35 o                         
  -4  10  11          0.41         -0.07         3.26 o                         
  -3  10  11         41.77         40.34         5.40 o                         
  -2  10  11         40.62         43.60         4.35 o                         
  -1  10  11         18.59         27.17         6.42 o                         
   0  10  11          0.61          1.30         2.30 o                         
   1  10  11          9.19          4.12         3.18 o                         
 -10   0  12         13.65         12.59         2.78 o                         
  -8   0  12         62.13         67.83         7.43 o                         
  -6   0  12        227.15        200.36        13.56 o                         
  -4   0  12         86.47         87.54         7.92 o                         
  -2   0  12         16.03         15.32         2.63 o                         
   0   0  12          8.94         10.04         1.63 o                         
   2   0  12       1698.80       1691.82       122.14 o                         
   4   0  12          3.10          1.02         2.17 o                         
   6   0  12         27.49         45.59         6.12 o                         
   8   0  12         42.91        113.25        31.23 o                         
 -11   1  12          3.37          6.91         1.86 o                         
 -10   1  12          1.70         -0.77         1.46 o                         
  -9   1  12          0.02         -0.96         1.27 o                         
  -8   1  12          6.52          5.54         1.25 o                         
  -7   1  12          8.53          7.40         1.10 o                         
  -6   1  12        123.59        128.21         5.77 o                         
  -5   1  12         68.09         70.57         4.17 o                         
  -4   1  12          2.41          1.78         0.92 o                         
  -3   1  12         18.21         19.30         1.52 o                         
  -2   1  12         48.65         44.15         2.68 o                         
  -1   1  12          6.37          5.57         1.09 o                         
   0   1  12        354.75        343.43        18.74 o                         
   1   1  12         78.37         77.68         4.36 o                         
   2   1  12        443.55        390.78        19.89 o                         
   3   1  12          6.50          6.36         1.29 o                         
   4   1  12         20.22         20.92         1.78 o                         
   5   1  12          0.69          0.36         1.33 o                         
   6   1  12        128.83        170.01        11.59 o                         
   7   1  12          0.47         -1.41         2.06 o                         
   8   1  12         14.06         29.35         5.11 o                         
 -11   2  12          0.83          0.99         2.26 o                         
 -10   2  12          2.77          3.01         1.75 o                         
  -9   2  12          0.61          1.19         1.30 o                         
  -8   2  12         69.79         75.48         4.01 o                         
  -7   2  12          0.10          1.28         1.11 o                         
  -6   2  12        103.98        108.17         6.27 o                         
  -5   2  12          7.99          6.38         1.02 o                         
  -4   2  12          4.61          1.53         1.13 o                         
  -3   2  12        155.67        163.70         8.88 o                         
  -2   2  12          7.89          4.56         1.05 o                         
  -1   2  12          1.92          1.26         1.01 o                         
   0   2  12          0.22         -0.99         0.99 o                         
   1   2  12          3.89          4.48         1.24 o                         
   2   2  12        133.91        154.28         9.14 o                         
   3   2  12          8.12          7.36         1.33 o                         
   4   2  12        106.12        124.43         6.12 o                         
   5   2  12         31.82         35.30         3.00 o                         
   6   2  12          4.41          5.65         2.02 o                         
   7   2  12          3.89          4.02         2.24 o                         
 -10   3  12          7.60          6.06         1.96 o                         
  -9   3  12          7.24          8.85         1.90 o                         
  -8   3  12         19.28         20.01         1.95 o                         
  -7   3  12         86.50         86.33         4.24 o                         
  -6   3  12          5.86          4.91         1.22 o                         
  -5   3  12          0.16         -0.69         0.93 o                         
  -4   3  12         18.56         20.16         1.63 o                         
  -3   3  12         23.28         28.13         3.09 o                         
  -2   3  12         12.94         11.68         1.72 o                         
  -1   3  12          5.60          5.46         1.24 o                         
   0   3  12         32.16         30.29         2.21 o                         
   1   3  12         15.10         17.96         1.54 o                         
   2   3  12         11.30          9.18         1.22 o                         
   3   3  12          0.17         -0.37         1.15 o                         
   4   3  12          0.41          2.52         1.30 o                         
   5   3  12          1.14          0.42         1.46 o                         
   6   3  12          0.05          2.08         1.96 o                         
   7   3  12         11.24         14.50         3.13 o                         
 -10   4  12          1.15          0.45         2.08 o                         
  -9   4  12          3.92          3.82         1.76 o                         
  -8   4  12         53.55         59.16         3.88 o                         
  -7   4  12         54.78         62.62         3.55 o                         
  -6   4  12         67.58         75.37         4.58 o                         
  -5   4  12         25.83         20.95         2.19 o                         
  -4   4  12          0.91          0.16         0.94 o                         
  -3   4  12        119.86        126.75         6.53 o                         
  -2   4  12          0.30         -0.97         0.97 o                         
  -1   4  12        171.39        139.62         8.76 o                         
   0   4  12          0.10          1.67         1.05 o                         
   1   4  12         48.94         42.68         3.58 o                         
   2   4  12         71.70         68.29         4.34 o                         
   3   4  12          5.80          2.75         1.37 o                         
   4   4  12         20.85         21.87         2.75 o                         
   5   4  12          5.51          5.49         1.93 o                         
   6   4  12          3.94          7.63         2.19 o                         
   7   4  12          5.39          5.11         2.83 o                         
 -10   5  12          1.87          3.12         2.47 o                         
  -9   5  12         18.56         16.31         2.58 o                         
  -8   5  12          2.73          4.68         1.67 o                         
  -7   5  12          1.40          1.50         1.40 o                         
  -6   5  12         48.33         50.04         3.01 o                         
  -5   5  12         99.68        102.01         4.96 o                         
  -4   5  12          0.06          1.29         1.04 o                         
  -3   5  12         46.33         45.62         3.29 o                         
  -2   5  12          2.54          0.77         1.03 o                         
  -1   5  12        118.70        114.07         8.22 o                         
   0   5  12          0.06          2.05         1.29 o                         
   1   5  12         38.23         36.76         3.90 o                         
   2   5  12          1.91         -0.06         1.20 o                         
   3   5  12          0.07         -0.10         1.21 o                         
   4   5  12          4.62          2.80         1.72 o                         
   5   5  12         41.31         48.81         5.56 o                         
   6   5  12          7.32         11.52         2.72 o                         
  -9   6  12          0.00         -1.34         2.23 o                         
  -8   6  12          4.64          4.84         2.52 o                         
  -7   6  12         26.72         28.88         3.32 o                         
  -6   6  12         14.50         13.02         2.15 o                         
  -5   6  12          0.04         -0.27         1.24 o                         
  -4   6  12         10.93         10.28         1.43 o                         
  -3   6  12        102.33        102.85         7.67 o                         
  -2   6  12         22.16         22.64         2.63 o                         
  -1   6  12          0.09          0.18         1.12 o                         
   0   6  12         11.12          8.43         1.45 o                         
   1   6  12        234.49        208.61        14.66 o                         
   2   6  12          3.32          1.13         1.28 o                         
   3   6  12          1.39          1.52         1.71 o                         
   4   6  12          0.06          1.70         1.78 o                         
   5   6  12          0.15         -2.27         2.27 o                         
   6   6  12         10.97         15.07         4.51 o                         
  -8   7  12          0.27          1.39         2.54 o                         
  -7   7  12          0.14         -0.24         1.86 o                         
  -6   7  12         39.54         43.62         4.53 o                         
  -5   7  12         56.05         69.60         5.00 o                         
  -4   7  12          0.18          1.49         1.47 o                         
  -3   7  12          0.22          2.43         1.39 o                         
  -2   7  12          2.85          0.79         1.30 o                         
  -1   7  12         14.84         12.11         1.85 o                         
   0   7  12          5.58          5.10         1.41 o                         
   1   7  12          0.93         -0.22         1.36 o                         
   2   7  12         20.24         15.40         2.29 o                         
   3   7  12         37.94         37.51         3.55 o                         
   4   7  12         41.17         35.72         4.86 o                         
   5   7  12          9.81         11.08         3.86 o                         
  -7   8  12         78.59         79.60        18.29 o                         
  -6   8  12          1.31          0.79         1.91 o                         
  -5   8  12          2.31          2.05         1.91 o                         
  -4   8  12          0.80          3.70         1.82 o                         
  -3   8  12          1.61          3.81         1.88 o                         
  -2   8  12         57.12         61.79         5.85 o                         
  -1   8  12          0.17         -1.43         1.74 o                         
   0   8  12         21.35         26.13         2.61 o                         
   1   8  12          0.26         -1.44         1.49 o                         
   2   8  12          9.49         10.53         2.07 o                         
   3   8  12          5.55          4.73         2.35 o                         
   4   8  12         51.29         46.48         5.91 o                         
  -5   9  12          5.43          7.28         2.19 o                         
  -4   9  12          6.45          5.86         2.06 o                         
  -3   9  12          0.08         -0.19         2.50 o                         
  -2   9  12         48.55         45.83         8.86 o                         
  -1   9  12         36.67         36.97         4.38 o                         
   0   9  12         34.22         42.35         3.88 o                         
   1   9  12          0.07         -1.28         2.27 o                         
   2   9  12          9.32          7.50         2.88 o                         
  -2  10  12         10.70          8.93         4.06 o                         
  -9   0  13          2.26          1.42         2.24 o                         
  -7   0  13        325.63        304.73        28.19 o                         
  -5   0  13          7.21          4.36         1.84 o                         
  -3   0  13        248.51        265.95        21.73 o                         
  -1   0  13         28.12         26.13         3.69 o                         
   1   0  13        308.22        286.81        20.79 o                         
   3   0  13         31.88         26.01         5.58 o                         
   5   0  13         33.73         39.35         3.87 o                         
   7   0  13          0.72         -1.33         3.00 o                         
 -10   1  13          0.94          2.56         1.65 o                         
  -9   1  13          0.04         -0.93         1.36 o                         
  -8   1  13          4.87          4.76         1.48 o                         
  -7   1  13          5.27          2.04         1.28 o                         
  -6   1  13          0.63          0.72         1.16 o                         
  -5   1  13         81.93         88.16         5.58 o                         
  -4   1  13         42.05         43.71         2.59 o                         
  -3   1  13          2.78          2.17         1.09 o                         
  -2   1  13          1.65          1.48         1.11 o                         
  -1   1  13        272.24        296.78        15.39 o                         
   0   1  13          0.61         -0.60         1.11 o                         
   1   1  13         78.32         91.79         5.68 o                         
   2   1  13         92.06        105.46         7.97 o                         
   3   1  13         47.70         51.88         3.32 o                         
   4   1  13          2.86          3.01         1.42 o                         
   5   1  13          0.08         -0.44         1.51 o                         
   6   1  13          1.70          2.42         2.20 o                         
   7   1  13          1.12          0.42         2.36 o                         
 -10   2  13          0.02         -1.26         1.67 o                         
  -9   2  13          6.55          6.95         1.66 o                         
  -8   2  13         13.01          9.03         1.63 o                         
  -7   2  13         87.25        105.83         5.83 o                         
  -6   2  13          0.02          0.08         1.18 o                         
  -5   2  13         12.90         11.29         1.49 o                         
  -4   2  13          0.70         -1.09         1.09 o                         
  -3   2  13         89.47         90.12         4.74 o                         
  -2   2  13         38.84         42.40         2.59 o                         
  -1   2  13         14.22         18.58         1.74 o                         
   0   2  13          3.14          3.51         1.26 o                         
   1   2  13         59.67         66.57         5.31 o                         
   2   2  13         27.53         27.15         2.48 o                         
   3   2  13          5.85          5.10         1.61 o                         
   4   2  13         32.09         30.85         2.69 o                         
   5   2  13         33.74         30.77         3.93 o                         
   6   2  13          5.73          6.66         2.44 o                         
   7   2  13          0.07          2.97         3.14 o                         
 -10   3  13          0.02          1.94         2.13 o                         
  -9   3  13          2.53          1.30         1.89 o                         
  -8   3  13         10.59          9.02         1.86 o                         
  -7   3  13         65.17         80.45         4.78 o                         
  -6   3  13          3.05          1.60         1.37 o                         
  -5   3  13          4.58          4.50         1.34 o                         
  -4   3  13         60.75         60.21         3.56 o                         
  -3   3  13         14.27         12.08         1.45 o                         
  -2   3  13          6.74          5.42         1.30 o                         
  -1   3  13          0.13          0.64         1.14 o                         
   0   3  13        188.01        165.27         9.06 o                         
   1   3  13         98.28         86.40         5.60 o                         
   2   3  13         57.93         65.37         5.75 o                         
   3   3  13         48.36         43.44         2.98 o                         
   4   3  13         28.41         29.62         3.15 o                         
   5   3  13          0.19         -1.30         1.98 o                         
   6   3  13         28.61         33.12         3.08 o                         
   7   3  13         26.36         38.99         6.82 o                         
 -10   4  13          0.10         -1.52         2.11 o                         
  -9   4  13         58.31         63.29         5.83 o                         
  -8   4  13          1.46         -0.95         1.74 o                         
  -7   4  13         14.47         14.33         1.99 o                         
  -6   4  13         12.33         12.28         1.72 o                         
  -5   4  13          8.44          6.42         1.60 o                         
  -4   4  13         10.49         12.04         1.67 o                         
  -3   4  13        120.70        113.47         6.88 o                         
  -2   4  13         51.07         52.60         4.07 o                         
  -1   4  13         70.76         71.66         6.03 o                         
   0   4  13         60.29         49.02         4.83 o                         
   1   4  13         10.07          7.69         1.46 o                         
   2   4  13         84.29         73.19         5.95 o                         
   3   4  13          2.00          4.15         1.70 o                         
   4   4  13         18.41         25.05         2.89 o                         
   5   4  13          3.32          3.22         2.19 o                         
   6   4  13          4.60          2.57         2.55 o                         
  -9   5  13          6.16          2.40         2.27 o                         
  -8   5  13          0.24         -0.24         2.34 o                         
  -7   5  13         34.62         38.87         3.71 o                         
  -6   5  13         72.94         74.53         5.65 o                         
  -5   5  13          4.33          1.12         1.31 o                         
  -4   5  13          0.06         -0.50         1.17 o                         
  -3   5  13          0.42         -0.07         1.14 o                         
  -2   5  13          3.45          2.93         1.25 o                         
  -1   5  13          9.59          4.30         1.29 o                         
   0   5  13        159.42        136.53        10.51 o                         
   1   5  13          4.37          3.33         1.39 o                         
   2   5  13         11.33          7.22         2.00 o                         
   3   5  13         21.64         15.13         3.18 o                         
   4   5  13          4.55          2.52         1.93 o                         
   5   5  13          6.84          6.16         2.44 o                         
   6   5  13          0.82          3.03         2.83 o                         
  -8   6  13          2.64          2.61         2.19 o                         
  -7   6  13         19.06         14.97         2.69 o                         
  -6   6  13          4.19         -1.28         1.66 o                         
  -5   6  13          0.36         -1.57         1.57 o                         
  -4   6  13         61.93         78.29         7.21 o                         
  -3   6  13          0.02         -1.27         1.27 o                         
  -2   6  13          0.50         -0.82         1.37 o                         
  -1   6  13          0.53          0.50         1.22 o                         
   0   6  13          4.89          1.80         1.43 o                         
   1   6  13         88.66         83.25         8.67 o                         
   2   6  13         32.69         27.26         2.38 o                         
   3   6  13         34.09         24.03         2.62 o                         
   4   6  13          0.02          0.48         2.13 o                         
   5   6  13          2.00          0.25         2.66 o                         
  -7   7  13          0.65         -0.11         2.06 o                         
  -6   7  13          7.66         13.42         2.43 o                         
  -5   7  13         26.45         28.35         3.02 o                         
  -4   7  13         13.97         10.32         2.08 o                         
  -3   7  13         12.18          5.59         2.36 o                         
  -2   7  13          0.32         -0.48         1.42 o                         
  -1   7  13          8.99         11.04         2.63 o                         
   0   7  13          0.33         -0.16         1.37 o                         
   1   7  13          2.78          2.26         1.56 o                         
   2   7  13         11.34          9.51         2.16 o                         
   3   7  13          6.30          4.36         2.56 o                         
   4   7  13         10.30         14.32         4.99 o                         
  -6   8  13          9.99          7.43         2.57 o                         
  -5   8  13         10.22          8.22         2.49 o                         
  -4   8  13          0.12          2.00         1.97 o                         
  -3   8  13         10.61          8.92         2.23 o                         
  -2   8  13         10.75          9.92         2.09 o                         
  -1   8  13         25.17         27.31         2.63 o                         
   0   8  13         52.48         63.68         4.77 o                         
   1   8  13         20.23         22.90         4.18 o                         
   2   8  13         31.90         29.91         4.03 o                         
   3   8  13          0.30         -0.94         3.30 o                         
  -4   9  13         16.76         13.34         2.97 o                         
  -3   9  13         52.53         82.79        11.78 o                         
  -2   9  13          0.48          0.41         2.82 o                         
  -1   9  13          0.04          0.60         2.60 o                         
   0   9  13          6.90          8.58         3.14 o                         
   1   9  13         11.33         13.79         5.06 o                         
 -10   0  14          0.89          0.67         2.33 o                         
  -8   0  14         79.42         74.46         7.96 o                         
  -6   0  14        268.00        248.26        23.35 o                         
  -4   0  14        112.54        134.29        10.84 o                         
  -2   0  14        170.57        174.56        15.03 o                         
   0   0  14        622.74        675.47        53.70 o                         
   2   0  14         13.46         14.94         3.81 o                         
   4   0  14          1.00         -2.38         2.38 o                         
   6   0  14         41.67         62.42        20.56 o                         
 -10   1  14          0.54          1.28         1.73 o                         
  -9   1  14          6.38          6.10         1.80 o                         
  -8   1  14         19.08         11.42         2.56 o                         
  -7   1  14          2.61          0.03         1.33 o                         
  -6   1  14         24.03         22.90         2.16 o                         
  -5   1  14          0.10         -1.14         1.14 o                         
  -4   1  14          1.85          3.36         1.52 o                         
  -3   1  14          0.07          2.00         1.38 o                         
  -2   1  14         35.62         38.14         2.70 o                         
  -1   1  14          1.53          2.52         1.29 o                         
   0   1  14        448.33        470.77        25.42 o                         
   1   1  14          0.53          0.71         1.56 o                         
   2   1  14          4.37          4.63         1.68 o                         
   3   1  14          8.10         13.61         2.10 o                         
   4   1  14         12.26         14.05         2.15 o                         
   5   1  14         14.27         14.64         2.34 o                         
   6   1  14         17.69         17.04         3.17 o                         
 -10   2  14          4.79          3.39         2.23 o                         
  -9   2  14          4.22          5.62         1.68 o                         
  -8   2  14         50.29         61.36         5.70 o                         
  -7   2  14          3.40          3.53         1.42 o                         
  -6   2  14          3.10          2.93         1.44 o                         
  -5   2  14         15.88         11.38         1.57 o                         
  -4   2  14          0.23          0.68         1.23 o                         
  -3   2  14         89.99         98.19         7.01 o                         
  -2   2  14          1.30          1.27         1.29 o                         
  -1   2  14          0.00         -1.34         1.34 o                         
   0   2  14        201.70        194.30        12.56 o                         
   1   2  14          3.06          5.48         1.58 o                         
   2   2  14         34.66         39.29         4.58 o                         
   3   2  14          2.78          2.12         1.69 o                         
   4   2  14         18.44         19.65         2.35 o                         
   5   2  14         58.98         79.30         5.72 o                         
   6   2  14          0.46          2.61         2.69 o                         
 -10   3  14          0.09         -1.98         2.16 o                         
  -9   3  14          1.00         -0.46         1.90 o                         
  -8   3  14         32.37         33.72         3.07 o                         
  -7   3  14         31.97         33.48         2.91 o                         
  -6   3  14          0.36         -0.77         1.37 o                         
  -5   3  14          1.46          0.75         1.34 o                         
  -4   3  14         50.94         56.60         3.31 o                         
  -3   3  14         50.48         49.82         3.08 o                         
  -2   3  14         38.71         37.37         3.28 o                         
  -1   3  14          0.11         -1.33         1.33 o                         
   0   3  14         17.95         17.61         1.87 o                         
   1   3  14         13.32         16.27         1.80 o                         
   2   3  14         19.58         20.84         2.87 o                         
   3   3  14         18.64         23.51         3.15 o                         
   4   3  14         32.41         44.32         4.72 o                         
   5   3  14          0.16         -0.11         2.22 o                         
   6   3  14         13.39         32.94         7.27 o                         
  -9   4  14          4.98          4.92         2.22 o                         
  -8   4  14          0.19         -1.74         1.74 o                         
  -7   4  14         23.36         28.28         2.95 o                         
  -6   4  14         12.82          9.19         1.74 o                         
  -5   4  14          5.04          5.63         1.52 o                         
  -4   4  14          4.48          4.03         1.42 o                         
  -3   4  14         79.40         75.24         5.43 o                         
  -2   4  14          8.24          7.07         1.50 o                         
  -1   4  14         18.47         14.52         1.81 o                         
   0   4  14          6.56          4.17         1.43 o                         
   1   4  14          4.14          5.46         1.49 o                         
   2   4  14         27.60         29.86         3.31 o                         
   3   4  14          2.64          4.04         1.83 o                         
   4   4  14          0.03          1.22         1.81 o                         
   5   4  14         41.27         69.97         6.18 o                         
  -9   5  14          2.85         -1.25         2.51 o                         
  -8   5  14          0.13         -1.90         1.90 o                         
  -7   5  14         34.50         38.97         3.42 o                         
  -6   5  14          1.35         -0.46         1.62 o                         
  -5   5  14         55.99         62.25         4.51 o                         
  -4   5  14          5.64          2.55         1.39 o                         
  -3   5  14          1.07          2.22         1.39 o                         
  -2   5  14          3.92          3.90         1.44 o                         
  -1   5  14         32.92         27.13         3.10 o                         
   0   5  14         24.66         23.68         2.63 o                         
   1   5  14          4.78          1.42         1.52 o                         
   2   5  14          0.35         -1.26         1.52 o                         
   3   5  14         16.12         14.74         2.64 o                         
   4   5  14         28.09         42.67         5.07 o                         
   5   5  14         17.03         16.80         4.70 o                         
  -8   6  14         32.98         30.33         7.07 o                         
  -7   6  14         71.48        110.68        12.71 o                         
  -6   6  14          0.06          0.26         1.77 o                         
  -5   6  14         19.18         15.48         2.59 o                         
  -4   6  14         18.26         16.97         3.99 o                         
  -3   6  14         44.78         42.82         3.64 o                         
  -2   6  14          6.62          5.10         1.57 o                         
  -1   6  14          5.27          3.27         1.63 o                         
   0   6  14          1.99          1.90         1.53 o                         
   1   6  14         71.51         74.34         7.40 o                         
   2   6  14          6.27          3.31         1.87 o                         
   3   6  14          4.25          5.16         2.09 o                         
   4   6  14          2.43          0.21         2.66 o                         
  -7   7  14          7.27          7.88         2.72 o                         
  -6   7  14          0.18          3.29         2.22 o                         
  -5   7  14          1.87          2.12         2.26 o                         
  -4   7  14          0.13         -1.50         2.07 o                         
  -3   7  14          1.91         -0.16         1.80 o                         
  -2   7  14          0.08          2.82         1.60 o                         
  -1   7  14         20.21         19.86         2.85 o                         
   0   7  14         47.06         55.43         5.25 o                         
   1   7  14          0.53          2.08         1.64 o                         
   2   7  14          9.32         12.88         2.34 o                         
   3   7  14          6.59         11.35         4.37 o                         
  -5   8  14         12.75         12.71         2.85 o                         
  -4   8  14          7.85          8.73         2.52 o                         
  -3   8  14          0.73          1.32         2.72 o                         
  -2   8  14          3.23          3.65         2.30 o                         
  -1   8  14          0.28          1.11         1.89 o                         
   0   8  14          0.06         -0.08         2.07 o                         
   1   8  14          1.17          1.25         2.72 o                         
   2   8  14          7.95         12.25         4.01 o                         
  -9   0  15          0.53          2.34         2.29 o                         
  -7   0  15          1.32          1.49         1.96 o                         
  -5   0  15         35.94         41.07         3.91 o                         
  -3   0  15         84.22         90.69         8.66 o                         
  -1   0  15          8.71         14.33         3.23 o                         
   1   0  15        101.16        105.05         9.97 o                         
   3   0  15         21.39         23.36         3.47 o                         
   5   0  15         23.88         33.89         4.12 o                         
  -9   1  15         16.85         12.04         2.47 o                         
  -8   1  15          5.33          5.22         1.67 o                         
  -7   1  15         24.07         17.03         2.03 o                         
  -6   1  15         14.82         12.76         2.29 o                         
  -5   1  15         18.57         16.83         1.79 o                         
  -4   1  15          2.87          1.82         1.27 o                         
  -3   1  15         39.62         42.82         3.58 o                         
  -2   1  15          1.14         -0.98         1.39 o                         
  -1   1  15         16.31         20.93         2.27 o                         
   0   1  15        103.80        116.83         7.12 o                         
   1   1  15        129.46        140.93         8.75 o                         
   2   1  15         17.49         17.10         2.43 o                         
   3   1  15         13.06         13.54         2.20 o                         
   4   1  15          0.20         -0.32         1.71 o                         
   5   1  15          0.86          0.25         2.09 o                         
   6   1  15         15.03         31.53         5.73 o                         
  -9   2  15          3.88          3.10         1.88 o                         
  -8   2  15          0.46         -1.07         1.73 o                         
  -7   2  15          9.64         11.84         2.18 o                         
  -6   2  15          1.02         -0.11         1.45 o                         
  -5   2  15          5.35          4.91         1.45 o                         
  -4   2  15          0.27         -1.43         1.43 o                         
  -3   2  15         75.28         77.58         4.95 o                         
  -2   2  15         75.78         75.55         6.30 o                         
  -1   2  15        101.48        105.87         6.68 o                         
   0   2  15         15.83         11.32         1.94 o                         
   1   2  15         13.19         12.43         2.12 o                         
   2   2  15          0.16          1.95         1.67 o                         
   3   2  15         43.34         43.10         4.73 o                         
   4   2  15         33.87         35.29         3.02 o                         
   5   2  15         14.51         16.70         3.38 o                         
  -9   3  15          0.06          1.22         1.96 o                         
  -8   3  15          0.54          0.34         1.79 o                         
  -7   3  15          5.44          4.81         1.78 o                         
  -6   3  15         27.00         23.38         2.42 o                         
  -5   3  15          7.58          5.99         1.58 o                         
  -4   3  15         55.66         55.87         4.28 o                         
  -3   3  15          0.99         -0.92         1.39 o                         
  -2   3  15          7.22          3.39         1.43 o                         
  -1   3  15         13.99         11.91         1.71 o                         
   0   3  15         10.65          9.11         1.66 o                         
   1   3  15          0.67          0.87         1.40 o                         
   2   3  15          1.56          3.05         1.75 o                         
   3   3  15          5.13          7.36         1.85 o                         
   4   3  15          0.72          0.97         1.96 o                         
   5   3  15          9.42          5.85         4.18 o                         
  -9   4  15          5.98          7.13         2.51 o                         
  -8   4  15          2.88          3.45         2.82 o                         
  -7   4  15          0.77          0.56         2.25 o                         
  -6   4  15          1.97         -0.28         1.51 o                         
  -5   4  15          1.65          0.28         1.52 o                         
  -4   4  15          2.14          2.13         1.45 o                         
  -3   4  15         30.70         33.65         2.44 o                         
  -2   4  15         20.09         20.14         2.32 o                         
  -1   4  15          5.29          2.29         1.43 o                         
   0   4  15          3.63          1.26         1.48 o                         
   1   4  15         26.02         30.45         3.20 o                         
   2   4  15         39.46         53.88         4.92 o                         
   3   4  15          2.95          1.77         1.99 o                         
   4   4  15         11.06         10.52         3.12 o                         
   5   4  15         25.99         40.95         7.90 o                         
  -8   5  15          0.04          1.69         2.01 o                         
  -7   5  15          1.39          0.95         1.94 o                         
  -6   5  15         42.69         41.40         4.43 o                         
  -5   5  15         21.81         24.02         2.41 o                         
  -4   5  15          5.75          3.79         1.62 o                         
  -3   5  15         24.69         18.18         2.78 o                         
  -2   5  15         23.71         25.54         2.81 o                         
  -1   5  15         49.90         52.10         4.58 o                         
   0   5  15          1.23          0.77         1.50 o                         
   1   5  15          0.68          1.83         1.50 o                         
   2   5  15          0.40         -1.02         1.65 o                         
   3   5  15          0.91          1.78         2.08 o                         
   4   5  15          0.08         -2.84         2.84 o                         
  -7   6  15          0.35         -2.27         2.27 o                         
  -6   6  15          0.27          2.30         1.89 o                         
  -5   6  15          1.90          0.77         1.83 o                         
  -4   6  15          0.00         -1.71         1.71 o                         
  -3   6  15          9.80         10.15         1.77 o                         
  -2   6  15          1.76         -0.81         1.56 o                         
  -1   6  15         17.78         17.42         1.96 o                         
   0   6  15          1.47         -0.36         1.63 o                         
   1   6  15         13.26         15.76         2.56 o                         
   2   6  15          8.85          7.51         2.25 o                         
   3   6  15          7.80          5.25         3.07 o                         
  -6   7  15          3.57          4.83         2.51 o                         
  -5   7  15          0.74         -1.69         2.25 o                         
  -4   7  15          0.00          0.25         2.06 o                         
  -3   7  15          1.58          0.82         1.97 o                         
  -2   7  15          9.86         12.57         2.76 o                         
  -1   7  15          2.61          0.67         1.75 o                         
   0   7  15          2.69         -0.38         1.77 o                         
   1   7  15          0.55          1.97         1.95 o                         
   2   7  15         22.26         26.08         3.63 o                         
  -4   8  15          0.27         -0.01         2.51 o                         
  -3   8  15          0.12         -2.58         3.17 o                         
  -2   8  15         17.10         15.05         3.76 o                         
  -1   8  15          6.88          8.39         2.41 o                         
   0   8  15          5.30          4.31         2.39 o                         
  -8   0  16         28.85         25.69         4.13 o                         
  -6   0  16          0.10         -1.91         1.91 o                         
  -4   0  16         11.16         10.33         2.91 o                         
  -2   0  16        174.06        209.09        17.80 o                         
   0   0  16          2.02         -2.43         2.43 o                         
   2   0  16          1.99         -0.17         2.64 o                         
   4   0  16         10.89         23.96         4.84 o                         
  -9   1  16          0.77         -0.44         1.69 o                         
  -8   1  16         34.17         32.84         4.44 o                         
  -7   1  16          1.16          0.79         1.61 o                         
  -6   1  16         33.75         31.57         3.47 o                         
  -5   1  16          9.49          7.92         1.55 o                         
  -4   1  16          9.14          7.31         1.64 o                         
  -3   1  16          0.06          0.66         1.52 o                         
  -2   1  16         51.57         52.22         3.99 o                         
  -1   1  16         73.74         94.51         6.36 o                         
   0   1  16         64.99         67.51         5.04 o                         
   1   1  16          0.46          3.08         1.82 o                         
   2   1  16         16.51         18.62         2.31 o                         
   3   1  16          0.32          0.97         1.86 o                         
   4   1  16         10.75         18.88         2.92 o                         
   5   1  16          1.51          3.76         2.68 o                         
  -9   2  16         30.94         28.32         3.68 o                         
  -8   2  16         50.84         52.54         4.26 o                         
  -7   2  16         52.85         55.73         5.19 o                         
  -6   2  16          7.51          6.80         2.16 o                         
  -5   2  16          0.12         -0.07         1.51 o                         
  -4   2  16         44.46         45.82         3.66 o                         
  -3   2  16         46.05         45.93         4.78 o                         
  -2   2  16          2.08          4.08         1.72 o                         
  -1   2  16         20.74         23.28         2.26 o                         
   0   2  16          3.68          4.67         1.56 o                         
   1   2  16          3.37         -0.81         1.67 o                         
   2   2  16          1.06          5.44         1.92 o                         
   3   2  16          1.45          3.59         1.92 o                         
   4   2  16         51.97         80.94         8.23 o                         
  -8   3  16          0.01         -0.22         1.99 o                         
  -7   3  16          0.11          0.09         1.82 o                         
  -6   3  16         13.79         15.09         3.08 o                         
  -5   3  16         25.77         28.12         2.80 o                         
  -4   3  16         24.19         23.97         2.27 o                         
  -3   3  16          0.47          1.86         1.59 o                         
  -2   3  16         24.99         25.59         2.67 o                         
  -1   3  16         35.66         39.47         4.27 o                         
   0   3  16         46.31         46.78         3.37 o                         
   1   3  16          0.98          1.80         1.72 o                         
   2   3  16          1.39          2.16         1.87 o                         
   3   3  16         50.75         67.58         4.76 o                         
   4   3  16          6.11          3.20         2.72 o                         
  -8   4  16         26.98         26.06         3.39 o                         
  -7   4  16         13.05         11.03         2.35 o                         
  -6   4  16          1.37          0.53         1.63 o                         
  -5   4  16          9.21          7.00         1.83 o                         
  -4   4  16          1.19         -1.34         1.56 o                         
  -3   4  16          0.72         -0.40         1.56 o                         
  -2   4  16          0.25          2.17         1.70 o                         
  -1   4  16         20.47         21.25         2.71 o                         
   0   4  16          1.44          3.00         1.60 o                         
   1   4  16         52.40         64.34         4.23 o                         
   2   4  16          2.84          7.53         2.11 o                         
   3   4  16          0.06          2.65         2.45 o                         
   4   4  16         17.61         32.32         4.47 o                         
  -7   5  16          1.38          3.23         2.09 o                         
  -6   5  16          0.01         -1.26         1.88 o                         
  -5   5  16         21.32         21.49         2.76 o                         
  -4   5  16          0.03         -0.36         1.83 o                         
  -3   5  16         16.15         12.22         1.97 o                         
  -2   5  16          1.32         -0.28         1.55 o                         
  -1   5  16          7.80          2.53         1.72 o                         
   0   5  16         26.26         26.17         2.71 o                         
   1   5  16          1.89          0.55         1.65 o                         
   2   5  16          1.76          1.70         2.58 o                         
   3   5  16         10.99         10.74         3.09 o                         
  -6   6  16          6.05          5.90         2.30 o                         
  -5   6  16          0.16          0.96         2.00 o                         
  -4   6  16          2.48          3.27         1.98 o                         
  -3   6  16          9.24          7.61         2.07 o                         
  -2   6  16         12.60         12.50         2.44 o                         
  -1   6  16          5.56          6.70         1.83 o                         
   0   6  16          8.76          6.28         2.17 o                         
   1   6  16          0.03          0.34         1.88 o                         
   2   6  16         20.20         14.79         3.21 o                         
  -4   7  16          8.80         12.55         3.11 o                         
  -3   7  16          7.22          8.30         2.48 o                         
  -2   7  16          0.05          1.17         2.04 o                         
  -1   7  16         18.92         20.30         2.97 o                         
   0   7  16         36.81         41.34         6.12 o                         
  -7   0  17          5.48          3.22         2.47 o                         
  -5   0  17          1.47          1.11         2.07 o                         
  -3   0  17         68.17         98.08         9.36 o                         
  -1   0  17         69.13         80.80         9.47 o                         
   1   0  17          3.87          3.27         2.93 o                         
   3   0  17          5.03          6.93         4.31 o                         
  -8   1  17          2.63          1.24         2.29 o                         
  -7   1  17          0.93          1.10         1.55 o                         
  -6   1  17          5.16          4.11         1.85 o                         
  -5   1  17         40.21         49.60         4.81 o                         
  -4   1  17          1.15          0.30         1.58 o                         
  -3   1  17         43.59         55.77         4.97 o                         
  -2   1  17          0.41          0.40         2.69 o                         
  -1   1  17         57.89         67.14         5.11 o                         
   0   1  17          5.06          6.38         2.11 o                         
   1   1  17          2.82          1.13         1.88 o                         
   2   1  17          0.93         -0.01         1.86 o                         
   3   1  17          1.42         -0.83         2.32 o                         
   4   1  17         29.42         49.07         4.58 o                         
  -8   2  17         11.84         14.15         2.43 o                         
  -7   2  17          0.42          0.39         1.75 o                         
  -6   2  17          1.12          0.34         1.67 o                         
  -5   2  17          0.59          2.18         1.62 o                         
  -4   2  17         14.81         12.79         1.92 o                         
  -3   2  17         32.75         36.53         4.05 o                         
  -2   2  17         14.71         13.76         2.03 o                         
  -1   2  17         24.48         28.40         2.68 o                         
   0   2  17         35.18         41.88         3.41 o                         
   1   2  17          3.13          1.75         2.01 o                         
   2   2  17         33.66         45.70         4.81 o                         
   3   2  17          0.00         -0.22         2.32 o                         
  -7   3  17          6.74          8.87         2.15 o                         
  -6   3  17         12.10         10.03         2.17 o                         
  -5   3  17         24.77         26.47         2.55 o                         
  -4   3  17          3.53          4.04         1.67 o                         
  -3   3  17         28.09         25.54         4.12 o                         
  -2   3  17          1.23          0.63         1.64 o                         
  -1   3  17         15.11         14.42         2.02 o                         
   0   3  17         14.47         17.79         3.20 o                         
   1   3  17         13.91         14.33         2.45 o                         
   2   3  17         19.11         27.38         3.56 o                         
   3   3  17          2.29          4.04         2.39 o                         
  -7   4  17         10.06         13.12         3.04 o                         
  -6   4  17          8.81          5.66         1.84 o                         
  -5   4  17          6.31          4.50         1.89 o                         
  -4   4  17          3.23          3.18         1.80 o                         
  -3   4  17         10.66         13.45         2.06 o                         
  -2   4  17          3.04          2.88         1.85 o                         
  -1   4  17          1.10          1.74         1.66 o                         
   0   4  17          7.30          7.02         1.93 o                         
   1   4  17          3.14         -1.40         1.75 o                         
   2   4  17          0.50         -2.11         2.11 o                         
  -6   5  17          2.20          0.50         2.00 o                         
  -5   5  17          7.68          2.07         2.12 o                         
  -4   5  17          8.48          9.98         3.05 o                         
  -3   5  17          4.27          4.76         1.74 o                         
  -2   5  17          0.85         -0.02         1.77 o                         
  -1   5  17          1.94          3.73         1.92 o                         
   0   5  17         12.71         10.03         2.55 o                         
   1   5  17          1.41          2.53         2.03 o                         
  -4   6  17          0.34          1.19         2.11 o                         
  -3   6  17          3.40          2.22         2.95 o                         
  -2   6  17          0.03         -1.45         1.75 o                         
  -1   6  17          0.67          1.08         1.77 o                         
   0   6  17          5.37          6.83         2.23 o                         
  -6   0  18          0.16          1.28         2.17 o                         
  -4   0  18          4.21         -1.17         2.14 o                         
  -2   0  18         12.91         13.81         3.56 o                         
   0   0  18          5.11         -2.72         3.79 o                         
   2   0  18          7.35         12.81         3.85 o                         
  -7   1  18          1.65          1.12         1.98 o                         
  -6   1  18          3.10          0.59         1.83 o                         
  -5   1  18          6.21          3.21         1.80 o                         
  -4   1  18          2.24          2.55         1.84 o                         
  -3   1  18         16.48         17.90         2.82 o                         
  -2   1  18          1.14          2.07         3.11 o                         
  -1   1  18          0.51         -0.15         1.98 o                         
   0   1  18          7.32          7.83         2.74 o                         
   1   1  18          1.19         -1.26         2.15 o                         
   2   1  18         16.27         17.99         3.17 o                         
  -7   2  18          0.82          0.32         2.27 o                         
  -6   2  18          0.00         -1.64         1.78 o                         
  -5   2  18         12.87         19.37         2.68 o                         
  -4   2  18          5.84         10.57         2.12 o                         
  -3   2  18         22.81         28.79         2.88 o                         
  -2   2  18          0.05         -0.36         1.72 o                         
  -1   2  18         23.85         35.11         3.47 o                         
   0   2  18          0.05          1.09         2.03 o                         
   1   2  18          8.09         10.20         2.71 o                         
   2   2  18          1.95          4.64         2.48 o                         
  -6   3  18         13.40         12.96         2.57 o                         
  -5   3  18         24.33         18.66         3.31 o                         
  -4   3  18          3.49          3.09         1.71 o                         
  -3   3  18          3.09          3.98         1.75 o                         
  -2   3  18          0.10         -1.68         1.68 o                         
  -1   3  18         45.36         60.04         6.41 o                         
   0   3  18         58.38         88.35         6.23 o                         
   1   3  18          7.76          3.52         2.48 o                         
   2   3  18          6.48          8.80         3.38 o                         
  -6   4  18          0.24         -1.94         1.94 o                         
  -5   4  18          0.01         -1.27         1.87 o                         
  -4   4  18          6.93          0.93         2.16 o                         
  -3   4  18         10.60         10.04         3.50 o                         
  -2   4  18          9.81         11.58         2.16 o                         
  -1   4  18          0.33          2.84         1.89 o                         
   0   4  18          2.04          2.78         2.05 o                         
   1   4  18          0.14         -2.26         2.26 o                         
  -4   5  18         11.52         11.88         2.44 o                         
  -3   5  18          0.11         -0.70         1.95 o                         
  -2   5  18          3.76          4.66         1.95 o                         
  -1   5  18          2.31          0.04         1.92 o                         
  -5   0  19         10.08         12.99         4.95 o                         
  -3   0  19          3.28          7.79         3.24 o                         
  -1   0  19          1.73         -3.23         3.23 o                         
   1   0  19          5.91          7.90         3.62 o                         
  -6   1  19          0.97          2.40         1.90 o                         
  -5   1  19          6.14          6.63         1.91 o                         
  -4   1  19         11.31         12.29         2.12 o                         
  -3   1  19         26.83         38.97         4.76 o                         
  -2   1  19          6.03          5.34         2.44 o                         
  -1   1  19          2.06          2.82         2.66 o                         
   0   1  19          2.69          2.68         2.31 o                         
   1   1  19         10.30          8.84         2.70 o                         
  -5   2  19         21.59         18.73         2.47 o                         
  -4   2  19          3.27          1.20         1.89 o                         
  -3   2  19          1.64          1.78         2.06 o                         
  -2   2  19         10.24          9.37         3.23 o                         
  -1   2  19          2.82          2.26         2.35 o                         
   0   2  19          2.27          2.77         2.82 o                         
  -5   3  19          4.17          3.85         2.04 o                         
  -4   3  19          1.75          2.76         1.97 o                         
  -3   3  19          1.30          2.44         2.02 o                         
  -2   3  19         19.86         27.10         4.77 o                         
  -1   3  19          1.09          2.15         2.12 o                         
   0   3  19         22.72         42.48         4.43 o                         
  -2   0  20          6.82          4.81         3.55 o                         
                                                                                
