# Supplementary material for: An investigation to elucidate the factors dictating the crystal structure of seven ammonium carboxyl­ate mol­ecular salts
Source: Acta Crystallogr E Crystallogr Commun. 2018 Apr 17;74(Pt 5):580–6. doi: 10.1107/S2056989017017856 (PMC5947467; doi:10.1107/S2056989017017856)
Supplement: Supplementary file 3 [file e-74-00580-IIsup3.hkl]

data_II                                                                         
_shelx_title ' shelxt_a.res in P2(1)/n'                                         
_shelx_refln_list_code          4                                               
_shelx_F_calc_maximum      181.17                                               
_exptl_crystal_F_000       776.00                                               
_reflns_d_resolution_high  0.8256                                               
                                                                                
loop_                                                                           
 _space_group_symop_operation_xyz                                               
 'x, y, z'                                                                      
 '-x+1/2, y+1/2, -z+1/2'                                                        
 '-x, -y, -z'                                                                   
 'x-1/2, -y-1/2, z-1/2'                                                         
                                                                                
_cell_length_a    12.4146                                                       
_cell_length_b     5.9101                                                       
_cell_length_c    27.3645                                                       
_cell_angle_alpha  90.000                                                       
_cell_angle_beta   90.793                                                       
_cell_angle_gamma  90.000                                                       
                                                                                
_shelx_F_squared_multiplier     1.000                                           
                                                                                
loop_                                                                           
 _refln_index_h                                                                 
 _refln_index_k                                                                 
 _refln_index_l                                                                 
 _refln_F_squared_calc                                                          
 _refln_F_squared_meas                                                          
 _refln_F_squared_sigma                                                         
 _refln_observed_status                                                         
   2   0   0       2872.67       2177.54       712.44 o                         
   4   0   0        360.63        292.06         4.68 o                         
   6   0   0       5731.29       6103.39        44.31 o                         
   8   0   0        864.59        815.75         9.40 o                         
  10   0   0        499.12        426.79         7.56 o                         
  12   0   0        730.81        769.66         9.34 o                         
  14   0   0          2.42         -2.37         4.04 o                         
   1   1   0        107.59        249.82        16.63 o                         
   2   1   0        310.04        323.02         5.34 o                         
   3   1   0        710.51        985.29         5.17 o                         
   4   1   0        215.56        217.47         1.87 o                         
   5   1   0        158.47        144.00         2.12 o                         
   6   1   0        650.54        707.56         5.73 o                         
   7   1   0        744.15        724.32         7.51 o                         
   8   1   0         67.66         70.89         2.08 o                         
   9   1   0        220.27        184.34         2.79 o                         
  10   1   0         25.18         33.63         1.86 o                         
  11   1   0        100.03         99.46         3.67 o                         
  12   1   0         26.97         24.64         2.71 o                         
  13   1   0         68.63         52.68         6.19 o                         
  14   1   0          0.14          1.03         4.54 o                         
   0   2   0       3230.66       2854.12        13.75 o                         
   1   2   0       1546.33       1416.06         6.36 o                         
   2   2   0         19.18          7.15         0.89 o                         
   3   2   0        698.08        510.51         2.16 o                         
   4   2   0        135.60        182.71         2.76 o                         
   5   2   0        896.96       1067.70         4.23 o                         
   6   2   0         91.48         78.55         1.68 o                         
   7   2   0         26.28         18.89         1.30 o                         
   8   2   0        222.09        217.45         3.02 o                         
   9   2   0         11.99         14.08         1.46 o                         
  10   2   0        565.97        578.09         6.10 o                         
  11   2   0         58.48         73.18         3.77 o                         
  12   2   0        117.57        104.90         3.71 o                         
  13   2   0         14.30         13.54         3.08 o                         
  14   2   0          6.77          6.06         3.48 o                         
   1   3   0       1132.59        946.73         4.75 o                         
   2   3   0        295.49        275.15         3.78 o                         
   3   3   0       1108.28       1324.18         7.63 o                         
   4   3   0        465.13        462.32         6.69 o                         
   5   3   0         27.74         14.20         1.06 o                         
   6   3   0         44.85         54.43         1.86 o                         
   7   3   0         72.41         61.77         2.06 o                         
   8   3   0         76.28         87.35         3.47 o                         
   9   3   0         32.04         45.07         2.01 o                         
  10   3   0          0.02          3.62         2.03 o                         
  11   3   0        234.43        230.61         4.16 o                         
  12   3   0         79.76         85.40         3.65 o                         
  13   3   0          3.56         -0.86         3.52 o                         
   0   4   0        427.74        544.43         5.55 o                         
   1   4   0         60.59         68.56         1.96 o                         
   2   4   0         34.17         41.75         1.77 o                         
   3   4   0         15.12         20.57         1.54 o                         
   4   4   0         45.46         43.69         2.27 o                         
   5   4   0        124.22        142.79         3.89 o                         
   6   4   0         39.01         40.03         3.04 o                         
   7   4   0          1.63          3.28         2.66 o                         
   8   4   0        175.64        167.61         3.64 o                         
   9   4   0          5.67          6.98         2.18 o                         
  10   4   0         35.51         25.39         2.40 o                         
  11   4   0        301.99        313.24         8.34 o                         
  12   4   0         44.65         42.58         3.68 o                         
   1   5   0         18.83         21.17         2.67 o                         
   2   5   0        133.94        147.33         3.53 o                         
   3   5   0         82.93         82.26         3.65 o                         
   4   5   0          4.95          3.00         2.47 o                         
   5   5   0        181.62        165.04         7.25 o                         
   6   5   0         90.36         70.26         3.96 o                         
   7   5   0          1.30          3.15         3.51 o                         
   8   5   0         26.23         32.48         5.14 o                         
   9   5   0         22.83         23.49         6.36 o                         
  10   5   0          3.98          9.62         5.64 o                         
   0   6   0        249.49        234.53         7.24 o                         
   1   6   0        451.18        437.39        12.14 o                         
   2   6   0        149.51        145.50         8.05 o                         
   3   6   0          3.21         -0.12         3.29 o                         
   4   6   0         13.82          8.63         3.40 o                         
   5   6   0         19.48         24.55         5.00 o                         
   6   6   0         21.45         29.69         4.42 o                         
   7   6   0          0.36         -0.75         4.84 o                         
   8   6   0          0.76          1.05         5.51 o                         
   1   7   0          0.83          8.55         4.20 o                         
   2   7   0          0.35          0.33         4.43 o                         
   3   7   0         98.95        109.38         5.50 o                         
 -15   0   1          1.04          3.49         8.54 o                         
 -13   0   1         60.67         85.31        11.02 o                         
 -11   0   1        534.86        443.37         6.84 o                         
  -9   0   1          3.69         12.39         1.88 o                         
  -7   0   1       1203.86       1290.26        21.61 o                         
  -5   0   1       3034.73       2894.69        28.20 o                         
  -3   0   1       1172.51       1071.51        20.50 o                         
   3   0   1      11885.65      11771.09        59.12 o                         
   5   0   1       1615.43       1706.01        22.03 o                         
   7   0   1       5521.66       5564.59        56.33 o                         
   9   0   1        671.09        570.11        11.85 o                         
  11   0   1        406.35        452.43        12.20 o                         
  13   0   1         39.30         27.61         3.53 o                         
  15   0   1        117.89        111.41         7.44 o                         
 -14   1   1         36.01         31.70         4.54 o                         
 -13   1   1         63.29         67.79         9.77 o                         
 -12   1   1          9.09         13.78         3.31 o                         
 -11   1   1        538.70        551.38         6.93 o                         
 -10   1   1        439.47        431.43         4.26 o                         
  -9   1   1        119.42        107.39         2.31 o                         
  -8   1   1        366.71        333.45         2.84 o                         
  -7   1   1        254.54        234.47         2.49 o                         
  -6   1   1         89.43        130.91         1.89 o                         
  -5   1   1        536.89        584.55         3.33 o                         
  -4   1   1       1661.37       1690.29        10.65 o                         
  -3   1   1        272.12        191.60         4.10 o                         
  -2   1   1        243.03        182.39         1.57 o                         
  -1   1   1       1677.33       1611.94        88.55 o                         
   0   1   1        207.57         94.89        11.46 o                         
   1   1   1       1224.61       1216.10        58.27 o                         
   2   1   1       2135.89       2271.25        26.81 o                         
   3   1   1        551.96        442.16         2.94 o                         
   4   1   1         27.99         66.85         1.69 o                         
   5   1   1        718.58        679.52         4.08 o                         
   6   1   1          8.48          2.72         1.05 o                         
   7   1   1        328.20        312.21         2.89 o                         
   8   1   1       1500.92       1549.54        14.22 o                         
   9   1   1          9.67         11.65         1.52 o                         
  10   1   1       1268.01       1217.61         9.32 o                         
  11   1   1         51.65         57.69         2.58 o                         
  12   1   1          0.86         -1.10         2.64 o                         
  13   1   1          1.14          5.65         2.28 o                         
  14   1   1        111.30         94.56         8.04 o                         
 -14   2   1          0.34         -1.28         3.50 o                         
 -13   2   1          0.04         -2.12         2.89 o                         
 -12   2   1          1.37          5.28         2.63 o                         
 -11   2   1          1.95          7.28         2.52 o                         
 -10   2   1          9.56         11.36         2.19 o                         
  -9   2   1       1071.72       1055.43         8.82 o                         
  -8   2   1        192.74        231.13         2.80 o                         
  -7   2   1         30.14         22.29         1.29 o                         
  -6   2   1        209.03        211.44         2.21 o                         
  -5   2   1        189.68        220.96         2.09 o                         
  -4   2   1        348.22        501.95         3.73 o                         
  -3   2   1       1553.77       1622.20         8.93 o                         
  -2   2   1        277.08        252.44         2.90 o                         
  -1   2   1        193.70        214.58         5.06 o                         
   0   2   1       1873.38       1770.31         9.47 o                         
   1   2   1       1173.28       1119.18        13.31 o                         
   2   2   1        919.34        765.08         3.73 o                         
   3   2   1        216.03        209.33         1.69 o                         
   4   2   1        459.57        481.67         2.43 o                         
   5   2   1         48.20         51.07         1.67 o                         
   6   2   1        217.32        276.69         2.99 o                         
   7   2   1         20.13         20.08         1.22 o                         
   8   2   1        137.35        160.63         2.80 o                         
   9   2   1        355.28        344.65         3.16 o                         
  10   2   1        653.89        628.45         5.02 o                         
  11   2   1         50.67         56.88         2.29 o                         
  12   2   1        126.75        120.76         3.44 o                         
  13   2   1         12.25          8.88         2.86 o                         
  14   2   1          9.20         20.49         3.88 o                         
 -13   3   1          1.00         -4.53         4.59 o                         
 -12   3   1          1.61          4.25         4.54 o                         
 -11   3   1        255.45        271.33         4.53 o                         
 -10   3   1        129.01        152.03         3.73 o                         
  -9   3   1        783.82        791.65         6.57 o                         
  -8   3   1        427.30        418.70         3.66 o                         
  -7   3   1          1.11          0.83         1.23 o                         
  -6   3   1          1.45          4.60         1.09 o                         
  -5   3   1        317.63        335.57         2.84 o                         
  -4   3   1        161.44        160.84         2.32 o                         
  -3   3   1        453.39        589.67         6.25 o                         
  -2   3   1        108.92        166.40         3.06 o                         
  -1   3   1        103.79         82.78         2.53 o                         
   0   3   1        108.24         93.49         2.28 o                         
   1   3   1         85.47        103.66         1.82 o                         
   2   3   1        692.87        810.31         5.20 o                         
   3   3   1       1973.24       2036.08         9.13 o                         
   4   3   1         51.14         56.09         2.29 o                         
   5   3   1         65.66         45.21         1.42 o                         
   6   3   1         38.18         36.52         1.41 o                         
   7   3   1         87.13         78.69         2.41 o                         
   8   3   1        163.20        181.12         2.91 o                         
   9   3   1         68.86         56.87         2.43 o                         
  10   3   1          0.34         -0.45         1.85 o                         
  11   3   1         14.03         14.95         2.11 o                         
  12   3   1          2.92          1.35         2.82 o                         
  13   3   1         48.78         51.06         4.48 o                         
 -12   4   1          0.02          2.18         3.59 o                         
 -11   4   1        134.26        143.17         6.80 o                         
 -10   4   1         17.97         23.83         2.86 o                         
  -9   4   1        134.31        115.84         4.42 o                         
  -8   4   1          1.88          3.02         2.10 o                         
  -7   4   1          2.84         -0.37         2.04 o                         
  -6   4   1        169.99        158.50         4.00 o                         
  -5   4   1        167.86        160.51         5.06 o                         
  -4   4   1        186.70        224.98         3.42 o                         
  -3   4   1         33.84         42.92         2.13 o                         
  -2   4   1         91.37         89.05         2.66 o                         
  -1   4   1        123.86        174.61         2.65 o                         
   0   4   1        269.51        266.88         3.03 o                         
   1   4   1         19.89         23.28         1.59 o                         
   2   4   1         36.89         32.59         1.83 o                         
   3   4   1        296.04        315.32         3.25 o                         
   4   4   1         86.33         74.73         3.27 o                         
   5   4   1         65.63         52.43         2.77 o                         
   6   4   1        395.26        410.25         8.76 o                         
   7   4   1         87.24         74.73         4.17 o                         
   8   4   1         18.04         17.59         3.18 o                         
   9   4   1        172.39        178.46         3.36 o                         
  10   4   1         68.60         81.03         3.11 o                         
  11   4   1         19.95         28.84         3.43 o                         
  12   4   1          2.06          9.50         3.45 o                         
 -10   5   1         25.62         28.76         6.51 o                         
  -9   5   1          5.79          5.55         4.86 o                         
  -8   5   1         53.11         50.33         5.17 o                         
  -7   5   1        283.93        273.40         6.46 o                         
  -6   5   1         68.00         81.73         4.61 o                         
  -5   5   1          0.19         -0.32         2.74 o                         
  -4   5   1         17.13         10.68         2.36 o                         
  -3   5   1          3.63          5.09         2.12 o                         
  -2   5   1         70.91         63.38         2.81 o                         
  -1   5   1        168.41        172.76         4.97 o                         
   0   5   1         32.61         27.67         2.32 o                         
   1   5   1          0.06          3.75         2.12 o                         
   2   5   1        105.05        100.96         4.59 o                         
   3   5   1         41.18         35.55         2.29 o                         
   4   5   1         15.34         15.33         2.57 o                         
   5   5   1         16.16         17.69         2.89 o                         
   6   5   1         45.81         43.56         3.52 o                         
   7   5   1          0.01         -0.69         3.46 o                         
   8   5   1          0.04         -3.71         3.71 o                         
   9   5   1         47.76         36.03         5.07 o                         
  10   5   1          1.33         37.05        22.62 o                         
  -8   6   1          1.61          6.54         6.73 o                         
  -7   6   1         18.79         36.23         7.69 o                         
  -6   6   1          2.40          9.61         4.22 o                         
  -5   6   1          0.02         -0.29         3.80 o                         
  -4   6   1         15.74         21.20         4.78 o                         
  -3   6   1         44.07         34.86         3.31 o                         
  -2   6   1         20.96         24.69         3.44 o                         
  -1   6   1        159.26        173.32         5.33 o                         
   0   6   1        107.52        112.69         6.31 o                         
   1   6   1        627.35        651.55        11.53 o                         
   2   6   1        252.61        239.02         5.77 o                         
   3   6   1         14.36         19.37         3.27 o                         
   4   6   1          6.52         11.94         3.48 o                         
   5   6   1         94.40         90.03         5.12 o                         
   6   6   1         15.97          8.35         4.38 o                         
   7   6   1         15.89         17.19         6.38 o                         
   8   6   1          9.84         20.44         5.47 o                         
  -3   7   1         34.61         35.06         5.56 o                         
  -2   7   1         67.04         58.27         5.98 o                         
  -1   7   1          3.66          5.05         4.15 o                         
   0   7   1          0.01          1.93         4.06 o                         
   1   7   1          5.48         11.24         4.20 o                         
   2   7   1          2.98         -2.72         4.35 o                         
   3   7   1         25.65         24.47         4.96 o                         
 -14   0   2         45.16         63.34        10.98 o                         
 -12   0   2        443.85        410.94        14.19 o                         
 -10   0   2         18.82         25.88         2.61 o                         
  -8   0   2       1278.44       1237.67        18.55 o                         
  -6   0   2       6329.16       6642.70        89.85 o                         
  -4   0   2         75.44         56.58         1.96 o                         
  -2   0   2       1026.43        791.31         6.02 o                         
   2   0   2       1566.34       1431.90         8.52 o                         
   4   0   2       2736.25       2918.72        46.84 o                         
   6   0   2       2213.55       2607.39        28.27 o                         
   8   0   2        102.67         74.43         3.00 o                         
  10   0   2       1371.72       1392.13        11.78 o                         
  12   0   2          6.61          4.86         4.10 o                         
  14   0   2          8.41          6.27         3.89 o                         
 -14   1   2          0.01          2.36         3.12 o                         
 -13   1   2        212.71        194.19        17.44 o                         
 -12   1   2         88.33         87.48         5.28 o                         
 -11   1   2       1073.02       1047.09        14.13 o                         
 -10   1   2          0.26          1.05         1.52 o                         
  -9   1   2          0.37          7.22         1.31 o                         
  -8   1   2        303.22        330.10         4.79 o                         
  -7   1   2        222.15        255.17         2.43 o                         
  -6   1   2        600.64        580.68         6.24 o                         
  -5   1   2        309.36        336.98         2.94 o                         
  -4   1   2       2598.57       2753.91        17.34 o                         
  -3   1   2       3560.61       3129.38        18.34 o                         
  -2   1   2        196.07        164.57         1.60 o                         
  -1   1   2      15195.85      13059.73       764.00 o                         
   0   1   2       6124.56       4860.47       758.10 o                         
   1   1   2          1.90         29.41         1.43 o                         
   2   1   2        614.15        667.76         4.72 o                         
   3   1   2         51.10         73.75         1.75 o                         
   4   1   2         14.58         17.24         1.07 o                         
   5   1   2        139.21        111.83         1.99 o                         
   6   1   2        408.46        429.83         3.85 o                         
   7   1   2        139.83        161.56         2.26 o                         
   8   1   2         85.28         80.53         2.39 o                         
   9   1   2          0.04          5.47         1.27 o                         
  10   1   2         39.05         45.76         2.19 o                         
  11   1   2         37.99         41.68         2.13 o                         
  12   1   2         63.45         64.20         3.49 o                         
  13   1   2         41.19         32.42         2.69 o                         
  14   1   2          0.05          5.49         3.61 o                         
 -14   2   2          5.76         14.20         3.65 o                         
 -13   2   2          0.88         -3.96         3.96 o                         
 -12   2   2         26.08         27.37         4.28 o                         
 -11   2   2         79.54         81.63         2.96 o                         
 -10   2   2         59.49         71.34         2.82 o                         
  -9   2   2        316.21        318.75         3.53 o                         
  -8   2   2         37.05         36.58         1.57 o                         
  -7   2   2          1.96         10.90         1.17 o                         
  -6   2   2        177.25        157.20         2.06 o                         
  -5   2   2       1976.49       1576.67         8.17 o                         
  -4   2   2          5.76          3.19         0.87 o                         
  -3   2   2        298.59        217.31         4.35 o                         
  -2   2   2       3556.60       3794.89        22.12 o                         
  -1   2   2        970.44        979.41         5.48 o                         
   0   2   2          2.68          1.83         1.57 o                         
   1   2   2       1347.28       1360.91        10.75 o                         
   2   2   2         40.34         30.73         1.23 o                         
   3   2   2        184.93        169.22         1.96 o                         
   4   2   2        474.09        466.14         3.36 o                         
   5   2   2          3.88         23.32         1.14 o                         
   6   2   2        227.53        232.08         3.27 o                         
   7   2   2        276.75        202.77         3.49 o                         
   8   2   2         52.60         40.01         1.51 o                         
   9   2   2        101.76        109.80         2.53 o                         
  10   2   2        394.75        421.90         6.00 o                         
  11   2   2        245.19        254.35         5.70 o                         
  12   2   2          2.07          0.61         1.84 o                         
  13   2   2         39.93         36.63         2.99 o                         
  14   2   2          2.19          1.49         4.09 o                         
 -13   3   2          1.50          7.77         3.97 o                         
 -12   3   2         53.35         61.87         3.47 o                         
 -11   3   2         39.86         45.06         2.51 o                         
 -10   3   2        239.76        251.29         4.08 o                         
  -9   3   2          0.00          2.56         1.81 o                         
  -8   3   2       1445.49       1467.27        10.70 o                         
  -7   3   2        121.65        102.21         2.25 o                         
  -6   3   2         21.04         19.12         1.38 o                         
  -5   3   2         23.82         28.09         1.45 o                         
  -4   3   2        489.08        503.80         3.99 o                         
  -3   3   2        578.44        492.40         5.62 o                         
  -2   3   2        911.50        961.65        20.40 o                         
  -1   3   2         10.49          4.16         1.56 o                         
   0   3   2        165.14        208.81         4.45 o                         
   1   3   2        394.32        454.52         4.90 o                         
   2   3   2        777.31        757.08         6.90 o                         
   3   3   2       2010.94       2215.56        16.28 o                         
   4   3   2       1677.21       1923.64         9.38 o                         
   5   3   2         19.73         18.49         1.33 o                         
   6   3   2        150.37        131.94         2.12 o                         
   7   3   2         69.60         77.10         2.22 o                         
   8   3   2        561.60        555.52         3.85 o                         
   9   3   2         37.16         52.50         2.37 o                         
  10   3   2        233.13        235.30         3.28 o                         
  11   3   2          9.12          8.97         2.11 o                         
  12   3   2          6.89          7.86         2.63 o                         
  13   3   2          1.56          4.11         3.82 o                         
 -12   4   2         11.16         15.71         3.44 o                         
 -11   4   2        212.24        223.23         5.88 o                         
 -10   4   2          5.37          2.88         3.22 o                         
  -9   4   2         30.75         29.86         3.14 o                         
  -8   4   2          3.31          0.31         2.18 o                         
  -7   4   2         49.02         32.20         2.32 o                         
  -6   4   2          7.63          8.52         3.59 o                         
  -5   4   2         19.86         24.90         2.12 o                         
  -4   4   2         26.56         26.45         1.87 o                         
  -3   4   2        227.31        237.20         4.71 o                         
  -2   4   2          3.54         11.36         1.87 o                         
  -1   4   2        138.93        126.33         5.00 o                         
   0   4   2       1003.28        875.15        16.81 o                         
   1   4   2        144.80        130.55         3.20 o                         
   2   4   2          1.86          6.12         1.32 o                         
   3   4   2        153.09        161.87         2.70 o                         
   4   4   2         94.95         91.09         3.00 o                         
   5   4   2        101.51         73.19         2.64 o                         
   6   4   2         29.82         33.41         2.66 o                         
   7   4   2         98.86        108.27         4.29 o                         
   8   4   2         10.99         10.60         2.03 o                         
   9   4   2          1.70          0.43         1.85 o                         
  10   4   2         92.09        107.08         3.55 o                         
  11   4   2         22.80         31.10         3.98 o                         
  12   4   2          1.57          0.47         3.90 o                         
 -10   5   2          3.76         13.18         5.57 o                         
  -9   5   2          0.68          0.60         4.31 o                         
  -8   5   2          8.17          9.92         3.92 o                         
  -7   5   2        138.46        128.53         5.86 o                         
  -6   5   2        155.22        181.79         5.48 o                         
  -5   5   2         83.85         74.97         3.58 o                         
  -4   5   2          8.22         14.38         2.34 o                         
  -3   5   2          8.16          6.29         2.13 o                         
  -2   5   2        341.20        311.27         4.18 o                         
  -1   5   2        161.64        155.31         8.79 o                         
   0   5   2        998.42        984.22        10.04 o                         
   1   5   2        956.27        930.04        13.22 o                         
   2   5   2         45.76         43.73         2.71 o                         
   3   5   2          4.07          9.96         2.09 o                         
   4   5   2         65.64         64.87         3.08 o                         
   5   5   2         25.14         19.44         3.36 o                         
   6   5   2         34.95         29.03         3.95 o                         
   7   5   2         38.49         35.67         3.86 o                         
   8   5   2         28.54         32.55         4.54 o                         
   9   5   2          1.04          1.38         5.34 o                         
  10   5   2          4.01          5.41         5.93 o                         
  -8   6   2         46.35         54.20         6.16 o                         
  -7   6   2         17.67          9.11         5.89 o                         
  -6   6   2         17.16         12.70         4.28 o                         
  -5   6   2          4.79          6.68         5.41 o                         
  -4   6   2          1.67          3.53         3.38 o                         
  -3   6   2         76.78         70.87         3.90 o                         
  -2   6   2         23.79         14.00         2.89 o                         
  -1   6   2        123.06        114.51         6.26 o                         
   0   6   2        305.32        295.87         5.41 o                         
   1   6   2         83.63         90.60         6.49 o                         
   2   6   2         31.58         31.31         3.32 o                         
   3   6   2         10.87         14.24         3.25 o                         
   4   6   2          3.93          5.31         3.45 o                         
   5   6   2          2.33          3.99         3.74 o                         
   6   6   2         18.06         16.99         5.30 o                         
   7   6   2        177.33        156.46         7.41 o                         
   8   6   2          9.74         22.95        14.62 o                         
  -3   7   2         41.04         44.94         5.59 o                         
  -2   7   2          7.06          8.79         4.94 o                         
  -1   7   2          2.63          6.90         5.46 o                         
   0   7   2         19.49         20.42         4.17 o                         
   1   7   2          0.42         11.72         4.74 o                         
   2   7   2          2.38          3.43         4.45 o                         
   3   7   2         25.05         32.35         5.58 o                         
 -13   0   3        190.62        166.60        10.78 o                         
 -11   0   3        175.84        155.95         5.24 o                         
  -9   0   3         93.08         93.33         4.55 o                         
  -7   0   3        404.87        415.27         7.61 o                         
  -5   0   3       2812.86       2877.94        33.07 o                         
  -3   0   3      27828.44      29829.98       161.10 o                         
   3   0   3       7152.23       7028.92        95.18 o                         
   5   0   3       1919.41       2048.25        23.91 o                         
   7   0   3         89.59         88.46         3.76 o                         
   9   0   3       1957.47       2029.28        22.61 o                         
  11   0   3         10.55         11.08         3.10 o                         
  13   0   3         67.94         73.92         5.78 o                         
 -14   1   3         50.90         60.48         4.08 o                         
 -13   1   3          5.00          4.24         2.46 o                         
 -12   1   3          0.14         -0.53         2.79 o                         
 -11   1   3         69.95         66.05         3.04 o                         
 -10   1   3        123.28        119.06         2.79 o                         
  -9   1   3          0.87          2.31         1.52 o                         
  -8   1   3         52.28         55.94         2.03 o                         
  -7   1   3         13.32         22.09         1.73 o                         
  -6   1   3        448.97        479.14         3.97 o                         
  -5   1   3         43.65         66.34         1.83 o                         
  -4   1   3         99.60         53.11         1.47 o                         
  -3   1   3        285.75        281.81         1.78 o                         
  -2   1   3       3764.98       3270.41         4.37 o                         
  -1   1   3       8927.96       8359.26       126.04 o                         
   0   1   3         90.15         73.11         9.81 o                         
   1   1   3       3849.14       4205.23        45.71 o                         
   2   1   3          0.94         18.38         0.86 o                         
   3   1   3        763.61        604.27         3.49 o                         
   4   1   3         29.91         47.05         1.55 o                         
   5   1   3         37.32         75.52         1.90 o                         
   6   1   3          3.67          7.54         1.22 o                         
   7   1   3         13.53         36.71         1.59 o                         
   8   1   3        362.07        417.31         3.14 o                         
   9   1   3          1.73          2.61         1.23 o                         
  10   1   3         61.09         58.95         2.09 o                         
  11   1   3         42.19         37.47         2.06 o                         
  12   1   3          0.38          7.99         2.67 o                         
  13   1   3         25.21         23.99         2.55 o                         
  14   1   3         89.61         72.23         3.66 o                         
 -14   2   3         65.15         78.87         4.53 o                         
 -13   2   3          6.45          8.84         3.16 o                         
 -12   2   3         13.50         12.77         2.26 o                         
 -11   2   3         78.57         75.10         3.73 o                         
 -10   2   3        641.86        613.05         6.82 o                         
  -9   2   3          4.15          6.50         1.52 o                         
  -8   2   3        390.10        424.74         3.35 o                         
  -7   2   3          1.90          2.48         1.15 o                         
  -6   2   3         80.32         57.78         1.81 o                         
  -5   2   3        313.34        284.16         2.26 o                         
  -4   2   3        231.53        201.94         1.99 o                         
  -3   2   3       3086.19       3264.48        11.76 o                         
  -2   2   3       1477.57       1252.72         7.19 o                         
  -1   2   3        559.64        541.38         4.53 o                         
   0   2   3        212.13        139.74         1.81 o                         
   1   2   3        499.97        437.93        12.55 o                         
   2   2   3       1097.51       1243.73         9.41 o                         
   3   2   3          1.87         13.58         1.11 o                         
   4   2   3       1222.96       1450.69         8.80 o                         
   5   2   3          4.26          5.05         1.01 o                         
   6   2   3         51.25         17.33         1.19 o                         
   7   2   3          0.00         -1.13         1.13 o                         
   8   2   3          5.86          7.02         1.27 o                         
   9   2   3       1402.00       1334.78         6.55 o                         
  10   2   3       1160.89       1167.88         8.67 o                         
  11   2   3          1.00         -1.59         1.59 o                         
  12   2   3         45.57         54.58         2.22 o                         
  13   2   3         69.43         67.70         4.17 o                         
  14   2   3          3.21          3.57         3.27 o                         
 -13   3   3         10.78          9.11         3.37 o                         
 -12   3   3          0.69          1.38         2.85 o                         
 -11   3   3        151.20        139.02         3.85 o                         
 -10   3   3        187.04        190.12         5.21 o                         
  -9   3   3       1637.98       1663.18        10.93 o                         
  -8   3   3        345.88        344.99         4.44 o                         
  -7   3   3        216.79        245.71         2.70 o                         
  -6   3   3        331.40        361.25         3.36 o                         
  -5   3   3         14.08         14.96         1.34 o                         
  -4   3   3        550.73        482.43         3.94 o                         
  -3   3   3        429.66        456.41         2.48 o                         
  -2   3   3        977.88       1002.02         6.54 o                         
  -1   3   3        620.56        710.18         9.72 o                         
   0   3   3        420.30        463.29         3.68 o                         
   1   3   3          5.46         11.13         1.69 o                         
   2   3   3        141.48        122.14         4.33 o                         
   3   3   3       2475.82       2719.56        12.55 o                         
   4   3   3        679.73        791.72         4.18 o                         
   5   3   3        236.86        231.88         2.67 o                         
   6   3   3        145.26        150.81         2.26 o                         
   7   3   3          0.26          0.93         1.29 o                         
   8   3   3        272.20        253.88         3.93 o                         
   9   3   3        788.29        766.08         4.34 o                         
  10   3   3          4.79          8.95         1.88 o                         
  11   3   3          2.80          1.87         1.89 o                         
  12   3   3         15.69          7.13         2.74 o                         
  13   3   3          5.74         11.93         5.51 o                         
 -12   4   3          0.00          2.12         3.85 o                         
 -11   4   3          4.14          3.64         3.74 o                         
 -10   4   3         17.63         15.79         3.25 o                         
  -9   4   3          8.00          7.94         2.58 o                         
  -8   4   3          0.07         -2.23         2.23 o                         
  -7   4   3         21.37         21.30         1.98 o                         
  -6   4   3         32.68         24.28         2.00 o                         
  -5   4   3          3.62          4.71         1.85 o                         
  -4   4   3         15.55          9.11         1.70 o                         
  -3   4   3        391.24        445.54         4.59 o                         
  -2   4   3       1418.97       1392.66        11.82 o                         
  -1   4   3          4.50         12.02         2.15 o                         
   0   4   3          2.34          5.36         2.09 o                         
   1   4   3        106.01         80.01         5.45 o                         
   2   4   3        179.68        186.75         2.40 o                         
   3   4   3         24.39         47.27         2.42 o                         
   4   4   3        375.83        332.97         3.40 o                         
   5   4   3         27.26         37.12         2.75 o                         
   6   4   3         23.58         23.50         2.76 o                         
   7   4   3        154.76        128.55         4.21 o                         
   8   4   3        480.87        504.24         5.09 o                         
   9   4   3          0.00         -2.19         3.32 o                         
  10   4   3        304.67        317.08         4.40 o                         
  11   4   3          1.10          4.51         3.06 o                         
  12   4   3         96.61        101.14         4.15 o                         
 -10   5   3          0.74          6.22         5.63 o                         
  -9   5   3         15.53         15.03         4.41 o                         
  -8   5   3         18.62         13.05         4.11 o                         
  -7   5   3         30.03         31.56         5.18 o                         
  -6   5   3        119.06        123.46         5.14 o                         
  -5   5   3         87.21         76.69         3.78 o                         
  -4   5   3         32.69         35.22         2.47 o                         
  -3   5   3        126.84        127.84         3.48 o                         
  -2   5   3          2.48          5.45         3.43 o                         
  -1   5   3        482.74        517.65         5.85 o                         
   0   5   3        451.62        460.08        10.87 o                         
   1   5   3        747.67        746.93        11.42 o                         
   2   5   3        100.33        101.50         4.41 o                         
   3   5   3          0.66         -1.22         2.05 o                         
   4   5   3          5.94          6.97         2.24 o                         
   5   5   3        100.25        117.81         3.93 o                         
   6   5   3         10.17         18.64         3.47 o                         
   7   5   3         81.60         91.17         5.25 o                         
   8   5   3          2.68         -2.33         3.82 o                         
   9   5   3         14.10          5.61         4.90 o                         
  10   5   3          6.26         16.60         7.64 o                         
  -8   6   3         40.61         38.36         5.79 o                         
  -7   6   3          1.12         -4.71         4.71 o                         
  -6   6   3         11.55          8.89         6.25 o                         
  -5   6   3        267.78        245.64         6.45 o                         
  -4   6   3         63.03         60.15         3.86 o                         
  -3   6   3         34.94         36.61         3.12 o                         
  -2   6   3         87.69         97.91         5.42 o                         
  -1   6   3          9.34         11.57         2.99 o                         
   0   6   3        164.27        164.61         4.53 o                         
   1   6   3        287.26        289.84         4.60 o                         
   2   6   3         26.11         27.70         2.86 o                         
   3   6   3         32.52         36.07         3.52 o                         
   4   6   3         26.00         35.46         4.35 o                         
   5   6   3          0.17         -1.60         4.30 o                         
   6   6   3          0.03         -0.12         4.26 o                         
   7   6   3          8.76          1.22         5.79 o                         
   8   6   3        218.38        219.02        11.53 o                         
  -2   7   3         17.04         18.08         5.06 o                         
  -1   7   3          2.23          7.39         4.39 o                         
   0   7   3          7.89         13.07         4.19 o                         
   1   7   3         10.08         11.50         4.30 o                         
   2   7   3          8.24         20.15         5.18 o                         
 -14   0   4        124.49        119.77         8.04 o                         
 -12   0   4        259.59        302.21        13.41 o                         
 -10   0   4          5.88          1.72         1.94 o                         
  -8   0   4        406.50        453.07         7.21 o                         
  -6   0   4       2951.28       3489.34        34.05 o                         
  -4   0   4       2454.52       2726.60        17.03 o                         
  -2   0   4        200.50        201.72         2.96 o                         
   0   0   4          0.10         -0.02         0.76 o                         
   2   0   4        104.95         74.98         2.25 o                         
   4   0   4       9890.23       9592.87       137.04 o                         
   6   0   4       1010.05        959.14         7.14 o                         
   8   0   4        497.12        547.78         4.92 o                         
  10   0   4        713.13        713.68        10.24 o                         
  12   0   4        629.22        617.40        16.62 o                         
  14   0   4          0.02         -3.84         3.84 o                         
 -14   1   4          7.29          7.38         4.63 o                         
 -13   1   4        125.29        120.18        10.67 o                         
 -12   1   4          3.39          3.83         2.61 o                         
 -11   1   4         38.49         58.05         2.61 o                         
 -10   1   4          3.66          3.99         1.41 o                         
  -9   1   4        263.41        298.21         4.97 o                         
  -8   1   4         11.73          6.62         1.28 o                         
  -7   1   4       2025.96       1963.65        19.81 o                         
  -6   1   4        131.56        150.79         2.83 o                         
  -5   1   4        222.46        257.63         2.12 o                         
  -4   1   4        186.30        152.48         1.71 o                         
  -3   1   4        604.10        654.27         4.14 o                         
  -2   1   4       1643.13       1860.32         8.17 o                         
  -1   1   4      12952.68      12932.20       100.80 o                         
   0   1   4      22634.16      22576.34       166.03 o                         
   1   1   4       2034.85       1544.16        10.02 o                         
   2   1   4         76.39        124.76         3.65 o                         
   3   1   4        784.11        630.91         3.88 o                         
   4   1   4         19.47          5.85         1.06 o                         
   5   1   4        442.37        459.01         4.35 o                         
   6   1   4          1.91          7.80         1.16 o                         
   7   1   4        608.46        533.77         5.38 o                         
   8   1   4          3.41         10.20         1.29 o                         
   9   1   4        244.58        233.81         2.91 o                         
  10   1   4        221.14        230.73         3.04 o                         
  11   1   4         10.00          9.99         1.96 o                         
  12   1   4          1.40          0.30         2.62 o                         
  13   1   4          0.13          8.57         4.29 o                         
  14   1   4          1.71          2.87         2.86 o                         
 -14   2   4         67.85         78.14         4.44 o                         
 -13   2   4          1.58         12.88         4.01 o                         
 -12   2   4         12.64         19.00         2.48 o                         
 -11   2   4          1.70          1.70         1.84 o                         
 -10   2   4        146.58        151.40         3.66 o                         
  -9   2   4         15.81         35.23         1.71 o                         
  -8   2   4        467.10        464.22         3.48 o                         
  -7   2   4        462.01        307.01         2.77 o                         
  -6   2   4         19.09         14.19         1.15 o                         
  -5   2   4          7.89         22.82         1.12 o                         
  -4   2   4          0.60          1.68         0.81 o                         
  -3   2   4        183.04        185.37         2.02 o                         
  -2   2   4       1091.57       1020.25         3.61 o                         
  -1   2   4       2913.96       2904.17        10.40 o                         
   0   2   4        212.41        226.26         2.27 o                         
   1   2   4       1975.06       2198.94        18.30 o                         
   2   2   4        539.73        468.17         3.86 o                         
   3   2   4         93.66        201.74         2.19 o                         
   4   2   4        170.67        244.01         3.62 o                         
   5   2   4       1317.47       1117.35         5.25 o                         
   6   2   4        196.61        215.97         3.29 o                         
   7   2   4         33.44         31.23         1.45 o                         
   8   2   4          0.34          1.35         1.25 o                         
   9   2   4        309.98        287.11         4.27 o                         
  10   2   4         48.24         52.88         2.05 o                         
  11   2   4        100.15         94.27         3.14 o                         
  12   2   4          5.37          5.60         2.05 o                         
  13   2   4          0.03          2.45         2.63 o                         
  14   2   4         11.88         11.88         3.20 o                         
 -13   3   4          1.07          1.84         3.32 o                         
 -12   3   4         99.93        100.04         7.19 o                         
 -11   3   4         21.27         26.82         3.00 o                         
 -10   3   4          0.45          0.11         2.04 o                         
  -9   3   4        126.56        123.81         5.19 o                         
  -8   3   4        839.38        859.55         7.13 o                         
  -7   3   4        190.87        168.86         2.75 o                         
  -6   3   4        202.16        235.00         2.98 o                         
  -5   3   4         63.79         73.59         2.21 o                         
  -4   3   4         28.47         14.77         1.22 o                         
  -3   3   4         38.43         50.19         2.33 o                         
  -2   3   4        272.75        282.50         2.80 o                         
  -1   3   4        773.44        756.40         6.32 o                         
   0   3   4          1.46          0.96         1.60 o                         
   1   3   4         82.44         63.48         2.92 o                         
   2   3   4          1.49         -0.61         1.27 o                         
   3   3   4        141.68        111.01         2.88 o                         
   4   3   4          6.50         14.43         1.23 o                         
   5   3   4         99.87        114.52         2.54 o                         
   6   3   4         80.96         86.45         2.92 o                         
   7   3   4          0.17         -1.30         1.30 o                         
   8   3   4          1.41          1.09         1.60 o                         
   9   3   4        540.96        545.57         5.28 o                         
  10   3   4        543.23        492.13         6.33 o                         
  11   3   4        110.99         99.34         3.21 o                         
  12   3   4         12.66          7.68         2.53 o                         
  13   3   4          0.50         -0.56         3.42 o                         
 -12   4   4         53.04         62.69         5.01 o                         
 -11   4   4          4.29          8.39         3.57 o                         
 -10   4   4          7.93         14.12         3.15 o                         
  -9   4   4          7.70          6.42         2.69 o                         
  -8   4   4         78.36         81.96         3.32 o                         
  -7   4   4         45.43         40.77         2.31 o                         
  -6   4   4         36.18         30.04         1.82 o                         
  -5   4   4        103.92        111.86         3.18 o                         
  -4   4   4          0.07          0.68         1.98 o                         
  -3   4   4         48.50         56.94         2.14 o                         
  -2   4   4        174.79        171.13         4.30 o                         
  -1   4   4        355.33        346.50         6.80 o                         
   0   4   4          0.10         -0.09         2.06 o                         
   1   4   4         54.26         55.47         3.04 o                         
   2   4   4         51.47         54.74         2.90 o                         
   3   4   4        229.25        195.41         3.12 o                         
   4   4   4         30.97         17.50         1.90 o                         
   5   4   4          0.44         -0.67         1.93 o                         
   6   4   4        121.40         82.89         2.67 o                         
   7   4   4         41.50         45.64         2.29 o                         
   8   4   4         80.89         76.63         3.26 o                         
   9   4   4        278.49        263.55         4.81 o                         
  10   4   4         13.96         19.39         2.44 o                         
  11   4   4        297.46        306.25         5.05 o                         
  12   4   4         60.36         80.64         4.13 o                         
 -10   5   4         13.71         15.13         5.51 o                         
  -9   5   4         12.74         19.26         4.53 o                         
  -8   5   4         29.40         29.87         4.54 o                         
  -7   5   4         17.29         19.79         4.15 o                         
  -6   5   4          7.84          9.83         3.14 o                         
  -5   5   4          5.21          3.04         2.43 o                         
  -4   5   4         27.13         21.46         2.40 o                         
  -3   5   4         99.64         86.64         4.55 o                         
  -2   5   4        246.45        224.23         9.20 o                         
  -1   5   4        971.39        999.55         9.87 o                         
   0   5   4        251.15        254.56         5.83 o                         
   1   5   4          7.67         19.67         4.59 o                         
   2   5   4          0.01         -0.25         3.51 o                         
   3   5   4        202.03        213.92         4.97 o                         
   4   5   4         50.05         62.36         3.01 o                         
   5   5   4          0.30         -2.31         2.31 o                         
   6   5   4         73.87         78.57         3.34 o                         
   7   5   4         13.02         12.41         3.25 o                         
   8   5   4          2.47          0.43         3.44 o                         
   9   5   4         25.84         24.79         5.07 o                         
  10   5   4         17.02         20.26         5.88 o                         
  -8   6   4          1.50          1.89         6.10 o                         
  -7   6   4         96.60         85.66         8.91 o                         
  -6   6   4         20.05         20.00         4.35 o                         
  -5   6   4         37.80         43.21         4.14 o                         
  -4   6   4        113.02        110.59         5.96 o                         
  -3   6   4         10.40         10.63         3.03 o                         
  -2   6   4        105.54         88.97         4.07 o                         
  -1   6   4          1.27          6.01         4.05 o                         
   0   6   4         23.65         27.69         2.57 o                         
   1   6   4          1.94          3.69         2.45 o                         
   2   6   4         66.06         63.88         3.33 o                         
   3   6   4          3.78          4.23         3.23 o                         
   4   6   4         18.04         21.32         3.26 o                         
   5   6   4         18.08         19.04         3.96 o                         
   6   6   4         68.34         54.45         7.98 o                         
   7   6   4          4.79          3.60         4.73 o                         
  -2   7   4         18.35          9.38         4.96 o                         
  -1   7   4          3.17          1.71         5.59 o                         
   0   7   4          4.23          8.26         4.72 o                         
   1   7   4         49.82         49.64         7.67 o                         
   2   7   4         22.35         27.50         5.19 o                         
 -13   0   5         14.25         26.03         3.78 o                         
 -11   0   5         62.55         53.25         6.73 o                         
  -9   0   5          7.00          9.56         1.96 o                         
  -7   0   5          0.01          0.84         1.50 o                         
  -5   0   5      13919.00      14746.24       154.94 o                         
  -3   0   5       4322.65       5040.44        36.39 o                         
  -1   0   5       1478.73        972.90        21.47 o                         
   1   0   5      32824.21      32458.07       581.98 o                         
   3   0   5       8626.89       9162.09       130.45 o                         
   5   0   5        294.47        222.67         3.57 o                         
   7   0   5          8.34          2.58         2.03 o                         
   9   0   5         24.41         42.70         2.99 o                         
  11   0   5        273.36        213.18         5.34 o                         
  13   0   5        323.50        269.49         7.94 o                         
 -14   1   5         76.64         66.57         4.20 o                         
 -13   1   5         50.78         45.69         3.37 o                         
 -12   1   5         27.15         21.71         5.05 o                         
 -11   1   5         43.19         34.48         2.08 o                         
 -10   1   5         94.49         99.94         3.79 o                         
  -9   1   5          2.69          7.90         1.33 o                         
  -8   1   5        205.01        233.63         4.87 o                         
  -7   1   5         63.78         80.49         2.71 o                         
  -6   1   5       1182.92       1028.48         6.47 o                         
  -5   1   5        244.81        243.56         2.12 o                         
  -4   1   5       4758.38       4598.01        19.95 o                         
  -3   1   5        113.45        126.56         2.72 o                         
  -2   1   5       2204.09       1991.98         5.01 o                         
  -1   1   5       1798.47       1865.43        10.07 o                         
   0   1   5        115.77         52.16         2.27 o                         
   1   1   5       6699.29       7007.73        68.09 o                         
   2   1   5      19352.29      21272.53       170.82 o                         
   3   1   5       1409.16       1539.30        13.92 o                         
   4   1   5        281.12        289.77         2.41 o                         
   5   1   5        309.05        307.38         2.65 o                         
   6   1   5       1001.21        934.33         4.94 o                         
   7   1   5        622.25        658.65         5.30 o                         
   8   1   5        347.07        384.93         3.81 o                         
   9   1   5         14.51         20.20         1.43 o                         
  10   1   5          9.85         16.23         1.51 o                         
  11   1   5         84.34         78.71         2.80 o                         
  12   1   5        371.79        348.33        13.22 o                         
  13   1   5          0.78         -0.89         2.36 o                         
  14   1   5         14.96          7.04         4.69 o                         
 -14   2   5          2.07          5.59         3.41 o                         
 -13   2   5         46.52         44.36         4.96 o                         
 -12   2   5         73.92         70.72         3.30 o                         
 -11   2   5         57.71         60.45         2.94 o                         
 -10   2   5        171.34        138.32         4.89 o                         
  -9   2   5        965.13        904.52        10.99 o                         
  -8   2   5        638.97        527.03         4.12 o                         
  -7   2   5        110.57        106.33         2.45 o                         
  -6   2   5        154.37        174.73         2.23 o                         
  -5   2   5        693.90        734.75         4.60 o                         
  -4   2   5        168.59        135.74         2.16 o                         
  -3   2   5        276.11        348.32         2.69 o                         
  -2   2   5        122.58        139.53         2.63 o                         
  -1   2   5        812.48        846.68         4.26 o                         
   0   2   5       2597.70       2707.82        30.10 o                         
   1   2   5        198.20        214.69         3.17 o                         
   2   2   5        135.54        210.59         3.28 o                         
   3   2   5       1984.79       2066.70        15.30 o                         
   4   2   5       1287.28       1075.41         8.64 o                         
   5   2   5         85.31         70.90         1.79 o                         
   6   2   5         35.39         27.53         1.55 o                         
   7   2   5          0.20          0.39         1.17 o                         
   8   2   5       1086.87       1129.79         5.23 o                         
   9   2   5        238.84        225.93         4.08 o                         
  10   2   5         43.44         44.90         1.98 o                         
  11   2   5         63.36         59.43         3.51 o                         
  12   2   5         18.20         21.64         2.95 o                         
  13   2   5         18.15         19.29         2.78 o                         
  14   2   5          9.56          8.38         3.18 o                         
 -13   3   5         12.14         14.23         3.41 o                         
 -12   3   5          0.39          3.98         3.21 o                         
 -11   3   5         24.02         32.96         2.42 o                         
 -10   3   5         54.88         42.22         2.09 o                         
  -9   3   5        789.95        777.94         7.76 o                         
  -8   3   5         43.14         49.59         1.82 o                         
  -7   3   5        118.56        128.45         3.12 o                         
  -6   3   5         82.49         79.56         2.47 o                         
  -5   3   5          0.22          2.11         1.25 o                         
  -4   3   5        130.24        145.46         2.21 o                         
  -3   3   5       1568.88       1879.85         7.80 o                         
  -2   3   5          5.34          2.66         1.23 o                         
  -1   3   5        479.08        366.09         2.81 o                         
   0   3   5        543.46        694.88         4.77 o                         
   1   3   5        665.16        750.12         5.05 o                         
   2   3   5        177.33        110.60         2.29 o                         
   3   3   5        135.03        130.34         1.98 o                         
   4   3   5         93.55        111.76         2.33 o                         
   5   3   5        345.02        315.93         3.05 o                         
   6   3   5         44.93         43.59         1.80 o                         
   7   3   5          0.01          0.82         1.30 o                         
   8   3   5        160.39        148.40         2.88 o                         
   9   3   5        482.88        502.61         4.13 o                         
  10   3   5        189.60        199.30         3.41 o                         
  11   3   5         37.17         32.34         2.22 o                         
  12   3   5         38.57         48.65         2.83 o                         
  13   3   5          5.81          3.59         2.90 o                         
 -12   4   5          1.10          3.02         4.84 o                         
 -11   4   5          2.06          7.36         3.68 o                         
 -10   4   5         53.48         52.71         4.35 o                         
  -9   4   5          3.53          3.11         2.75 o                         
  -8   4   5        118.23        136.65         4.05 o                         
  -7   4   5          0.35          1.55         2.05 o                         
  -6   4   5         11.17         16.10         2.12 o                         
  -5   4   5        145.74        177.84         3.20 o                         
  -4   4   5        158.86        165.24         3.56 o                         
  -3   4   5          0.02         -1.31         1.31 o                         
  -2   4   5         55.00         55.50         3.32 o                         
  -1   4   5        223.10        166.18         5.89 o                         
   0   4   5        348.87        318.73         4.86 o                         
   1   4   5         81.86         65.59         3.19 o                         
   2   4   5         22.17         33.80         2.72 o                         
   3   4   5         52.17         59.17         3.40 o                         
   4   4   5         43.68         45.15         2.18 o                         
   5   4   5        102.63         92.28         2.45 o                         
   6   4   5         55.43         64.71         2.44 o                         
   7   4   5        226.63        202.43         5.12 o                         
   8   4   5          2.72          5.17         2.15 o                         
   9   4   5         94.98         84.96         6.03 o                         
  10   4   5         18.84         21.84         2.80 o                         
  11   4   5          4.26          2.94         3.16 o                         
  12   4   5          0.95         -1.65         3.24 o                         
 -10   5   5         88.03         85.21         5.43 o                         
  -9   5   5         58.68         90.37         5.77 o                         
  -8   5   5          3.13          7.34         3.83 o                         
  -7   5   5         13.22          5.59         3.83 o                         
  -6   5   5         11.60          7.40         3.70 o                         
  -5   5   5          3.70          4.07         2.48 o                         
  -4   5   5          0.23         -1.85         2.59 o                         
  -3   5   5        563.11        545.86         7.12 o                         
  -2   5   5        111.82         89.27         5.52 o                         
  -1   5   5         14.82         15.18         3.36 o                         
   0   5   5        600.68        590.70         7.34 o                         
   1   5   5       1342.67       1306.87        16.44 o                         
   2   5   5         46.72         52.63         4.49 o                         
   3   5   5        177.17        194.62         3.52 o                         
   4   5   5        160.98        164.37         3.76 o                         
   5   5   5        166.21        142.57         3.98 o                         
   6   5   5        178.31        161.65         4.28 o                         
   7   5   5        303.16        311.62         6.02 o                         
   8   5   5         47.49         34.19         3.92 o                         
   9   5   5          2.64          9.70         4.44 o                         
  10   5   5          1.87          6.64         4.60 o                         
  -7   6   5         83.04         88.30         5.38 o                         
  -6   6   5         66.80         61.00         5.48 o                         
  -5   6   5         10.02          6.45         4.35 o                         
  -4   6   5          9.14         12.60         3.32 o                         
  -3   6   5         90.10         96.65         6.41 o                         
  -2   6   5         41.25         36.77         5.35 o                         
  -1   6   5        118.84        116.43         6.90 o                         
   0   6   5         80.07         89.52         7.17 o                         
   1   6   5         82.47         94.69         5.67 o                         
   2   6   5         68.69         71.09         3.56 o                         
   3   6   5         11.84          9.92         2.87 o                         
   4   6   5         48.75         56.28         4.16 o                         
   5   6   5         29.52         38.06         3.72 o                         
   6   6   5         44.70         46.73         4.80 o                         
   7   6   5         11.44         11.41         4.85 o                         
  -2   7   5         12.36          8.25         5.31 o                         
  -1   7   5         26.51         25.07         7.58 o                         
   0   7   5         17.89         18.13         4.37 o                         
   1   7   5          8.72          6.34         4.66 o                         
   2   7   5        161.83        156.09         7.40 o                         
 -14   0   6         24.57         37.55         5.26 o                         
 -12   0   6         46.01         42.14         4.68 o                         
 -10   0   6         98.68        134.97         4.05 o                         
  -8   0   6         82.74         70.18         2.93 o                         
  -6   0   6       1695.61       1912.07        15.27 o                         
  -4   0   6       1027.15       1333.78         9.14 o                         
  -2   0   6      12302.04      14083.71        68.87 o                         
   0   0   6       8081.44       8773.04        43.09 o                         
   2   0   6       6325.89       6346.56        77.38 o                         
   4   0   6       1847.84       1918.75        25.28 o                         
   6   0   6       3504.89       3742.61        48.70 o                         
   8   0   6         45.16         59.03         3.09 o                         
  10   0   6         21.68         37.43         2.40 o                         
  12   0   6         97.18         95.11         5.83 o                         
  14   0   6        155.53        160.86         7.37 o                         
 -14   1   6         36.57         42.19         3.84 o                         
 -13   1   6          3.09          4.67         2.68 o                         
 -12   1   6        468.67        397.17        39.26 o                         
 -11   1   6        300.13        265.32         4.14 o                         
 -10   1   6          0.11          6.70         1.41 o                         
  -9   1   6        323.39        311.68         3.63 o                         
  -8   1   6          0.16          1.75         1.19 o                         
  -7   1   6        721.41        700.86         4.84 o                         
  -6   1   6         17.14         38.46         1.30 o                         
  -5   1   6       1362.81       1479.48         6.94 o                         
  -4   1   6          1.25          5.89         1.07 o                         
  -3   1   6         21.34         53.65         1.59 o                         
  -2   1   6       1895.44       1676.86         5.58 o                         
  -1   1   6        703.61        999.65         3.11 o                         
   0   1   6        754.37        678.97         5.36 o                         
   1   1   6       1091.60        884.58        14.23 o                         
   2   1   6         74.70        146.13         3.20 o                         
   3   1   6       9811.18      10225.33       107.17 o                         
   4   1   6          0.04          7.92         1.12 o                         
   5   1   6        110.58        137.19         2.71 o                         
   6   1   6       1496.00       1461.05        12.14 o                         
   7   1   6         14.90         16.61         1.43 o                         
   8   1   6          4.71          5.41         1.25 o                         
   9   1   6        632.08        606.78         6.79 o                         
  10   1   6        595.71        581.55         4.93 o                         
  11   1   6        198.01        211.61         6.51 o                         
  12   1   6          3.44          5.03         2.62 o                         
  13   1   6         27.41         30.86         3.66 o                         
  14   1   6          0.00          3.38         2.88 o                         
 -14   2   6          1.04          4.60         4.57 o                         
 -13   2   6          7.02          3.50         3.11 o                         
 -12   2   6          0.02          2.92         2.73 o                         
 -11   2   6          5.55          4.61         2.06 o                         
 -10   2   6          6.37          7.75         1.64 o                         
  -9   2   6        166.65        186.40         3.16 o                         
  -8   2   6       1423.17       1415.61        10.73 o                         
  -7   2   6         59.59         53.67         1.90 o                         
  -6   2   6        353.60        311.50         2.62 o                         
  -5   2   6        566.10        510.69         5.82 o                         
  -4   2   6        480.80        434.12         3.32 o                         
  -3   2   6        492.26        482.68         4.37 o                         
  -2   2   6        938.55       1013.95         5.71 o                         
  -1   2   6       1268.27       1287.51         8.49 o                         
   0   2   6         71.15        103.28         2.54 o                         
   1   2   6         24.87          7.77         1.46 o                         
   2   2   6         12.90          9.32         1.17 o                         
   3   2   6          1.06          6.38         1.62 o                         
   4   2   6       2185.91       2439.87        13.45 o                         
   5   2   6        458.15        471.66         3.49 o                         
   6   2   6         18.22         16.10         1.23 o                         
   7   2   6        902.70        832.72         4.13 o                         
   8   2   6          1.53          2.31         1.29 o                         
   9   2   6         22.33         28.63         1.73 o                         
  10   2   6         65.18         66.14         3.90 o                         
  11   2   6         30.91         30.24         4.08 o                         
  12   2   6         15.67         16.37         2.43 o                         
  13   2   6         16.70         20.85         2.99 o                         
  14   2   6          0.95          3.64         3.16 o                         
 -13   3   6          0.86          1.63         3.45 o                         
 -12   3   6        118.48        118.33         5.44 o                         
 -11   3   6         24.35         25.38         2.48 o                         
 -10   3   6         55.16         59.17         2.92 o                         
  -9   3   6         27.25         33.66         1.98 o                         
  -8   3   6        131.36        133.83         2.61 o                         
  -7   3   6          0.01          2.24         1.69 o                         
  -6   3   6         54.09         50.16         2.68 o                         
  -5   3   6         34.44         48.56         1.95 o                         
  -4   3   6        261.31        259.40         2.60 o                         
  -3   3   6        167.51        234.60         3.13 o                         
  -2   3   6       1691.30       2006.89         6.67 o                         
  -1   3   6        429.78        336.48         3.71 o                         
   0   3   6        604.27        549.97         3.94 o                         
   1   3   6        388.02        505.66         3.95 o                         
   2   3   6        290.26        267.43         2.97 o                         
   3   3   6         53.85         50.14         1.72 o                         
   4   3   6        189.41        179.39         2.50 o                         
   5   3   6         70.14         64.58         2.43 o                         
   6   3   6          3.73          3.21         1.47 o                         
   7   3   6        186.26        179.28         2.84 o                         
   8   3   6        139.40        155.01         2.84 o                         
   9   3   6         35.27         30.51         2.01 o                         
  10   3   6          1.46          0.14         1.87 o                         
  11   3   6         14.99         14.69         2.43 o                         
  12   3   6          6.30          6.29         2.74 o                         
  13   3   6         44.32         45.94         3.30 o                         
 -12   4   6          7.95          8.46         4.47 o                         
 -11   4   6          0.00          2.18         3.67 o                         
 -10   4   6         12.81         23.80         3.45 o                         
  -9   4   6         40.64         32.14         3.35 o                         
  -8   4   6        539.99        540.22         7.88 o                         
  -7   4   6        281.20        279.12         5.49 o                         
  -6   4   6          8.13         10.50         1.78 o                         
  -5   4   6        175.42        188.85         3.83 o                         
  -4   4   6         93.13         96.64         2.52 o                         
  -3   4   6         63.70         71.68         2.35 o                         
  -2   4   6         11.33         13.83         2.49 o                         
  -1   4   6        275.38        251.94         5.11 o                         
   0   4   6        326.95        377.34         7.37 o                         
   1   4   6        596.14        575.15         8.01 o                         
   2   4   6        181.98        195.81         8.10 o                         
   3   4   6         80.14        107.20         2.69 o                         
   4   4   6        137.66        124.81         2.35 o                         
   5   4   6         96.02        101.01         2.67 o                         
   6   4   6          0.49         -1.37         1.67 o                         
   7   4   6        166.20        164.54         3.55 o                         
   8   4   6          3.72          2.53         2.53 o                         
   9   4   6        114.11        106.37         5.11 o                         
  10   4   6        606.67        555.94         9.83 o                         
  11   4   6         47.58         51.41         3.96 o                         
  12   4   6          4.69          5.22         3.38 o                         
 -10   5   6         43.80         53.73         4.71 o                         
  -9   5   6          0.00          0.78         3.34 o                         
  -8   5   6         79.30         71.71         4.46 o                         
  -7   5   6         64.61         64.92         4.30 o                         
  -6   5   6         79.94         83.28         5.42 o                         
  -5   5   6         88.89         91.09         4.01 o                         
  -4   5   6          2.01         -2.12         2.13 o                         
  -3   5   6         13.75         16.26         1.96 o                         
  -2   5   6        185.85        189.63        12.01 o                         
  -1   5   6         47.66         38.72         3.65 o                         
   0   5   6        213.76        237.90         6.14 o                         
   1   5   6         34.43         46.40         3.70 o                         
   2   5   6        306.99        335.07        11.32 o                         
   3   5   6         70.20         75.42         4.46 o                         
   4   5   6         34.82         31.01         2.39 o                         
   5   5   6         27.24         24.73         2.61 o                         
   6   5   6         39.22         41.44         2.92 o                         
   7   5   6         28.67         32.30         3.70 o                         
   8   5   6        131.65        105.00         5.14 o                         
   9   5   6         23.25         12.58         4.42 o                         
  10   5   6          0.98          5.14         7.23 o                         
  -7   6   6          9.81          6.11         6.53 o                         
  -6   6   6        141.36        117.95         6.05 o                         
  -5   6   6         11.54         11.25         3.91 o                         
  -4   6   6         56.46         57.21         3.75 o                         
  -3   6   6          8.47          6.50         4.61 o                         
  -2   6   6        195.51        195.90         8.97 o                         
  -1   6   6          5.20          8.03         5.19 o                         
   0   6   6        563.42        535.61        10.64 o                         
   1   6   6         61.45         72.17         5.37 o                         
   2   6   6        132.78        113.54         4.08 o                         
   3   6   6          1.22          4.53         2.84 o                         
   4   6   6         14.78         16.81         3.68 o                         
   5   6   6          3.42          7.01         3.82 o                         
   6   6   6         14.96         12.76         4.01 o                         
   7   6   6          2.37         -0.97         4.85 o                         
  -1   7   6          8.40         10.71         9.99 o                         
   0   7   6         20.61         26.50         9.40 o                         
   1   7   6          0.02         -7.11         7.52 o                         
 -13   0   7          1.65         27.57        17.20 o                         
 -11   0   7        518.69        431.13        13.16 o                         
  -9   0   7        292.13        275.01        14.17 o                         
  -7   0   7        100.70         97.42         2.97 o                         
  -5   0   7        904.02        864.37        10.22 o                         
  -3   0   7        284.85        196.54         3.01 o                         
  -1   0   7      11333.50      12107.92        86.70 o                         
   1   0   7      28376.99      30530.16       240.96 o                         
   3   0   7       1107.05       1188.78        16.25 o                         
   5   0   7       1053.99        959.72        10.52 o                         
   7   0   7         83.25         67.51         3.43 o                         
   9   0   7         99.66        127.85         4.00 o                         
  11   0   7         18.60         34.78         3.02 o                         
  13   0   7         38.80         47.38         5.21 o                         
 -14   1   7        102.24        113.96         6.00 o                         
 -13   1   7         29.04         33.73         5.41 o                         
 -12   1   7          1.03          7.16         2.65 o                         
 -11   1   7        191.91        180.85         3.73 o                         
 -10   1   7        145.57        141.13         2.89 o                         
  -9   1   7        272.48        282.67         3.14 o                         
  -8   1   7        135.71        106.53         2.28 o                         
  -7   1   7          4.17         11.71         1.24 o                         
  -6   1   7        247.10        279.95         2.48 o                         
  -5   1   7         55.97        106.30         1.98 o                         
  -4   1   7       2676.26       2539.35        12.33 o                         
  -3   1   7          0.33          2.96         1.08 o                         
  -2   1   7       1864.19       2063.00        16.15 o                         
  -1   1   7       2605.93       2711.54        66.44 o                         
   0   1   7       9640.26       9207.05       132.50 o                         
   1   1   7        154.73        167.39         2.66 o                         
   2   1   7        603.96        748.65         4.98 o                         
   3   1   7        562.17        529.17         4.29 o                         
   4   1   7         64.23         53.15         1.88 o                         
   5   1   7         25.25         16.14         1.28 o                         
   6   1   7          3.61          5.15         1.22 o                         
   7   1   7       1041.17       1031.08         8.69 o                         
   8   1   7         25.61         45.05         2.22 o                         
   9   1   7         54.45         53.61         2.88 o                         
  10   1   7          1.13          3.39         1.57 o                         
  11   1   7         23.98         32.61         2.01 o                         
  12   1   7         62.57         72.77        11.32 o                         
  13   1   7         19.06         21.01         2.77 o                         
  14   1   7          1.30         -1.37         2.92 o                         
 -14   2   7          1.76          0.18         3.44 o                         
 -13   2   7          0.88         -0.38         4.01 o                         
 -12   2   7          9.84          6.96         2.25 o                         
 -11   2   7         30.97         32.10         2.21 o                         
 -10   2   7         14.52         18.62         2.29 o                         
  -9   2   7        355.51        362.54         3.74 o                         
  -8   2   7          5.36         14.91         1.42 o                         
  -7   2   7         75.64         64.35         2.81 o                         
  -6   2   7        693.63        800.29         3.69 o                         
  -5   2   7        200.99        227.90         2.14 o                         
  -4   2   7       1501.09       1735.42        12.25 o                         
  -3   2   7        222.58        222.52         3.39 o                         
  -2   2   7          4.17          4.88         0.88 o                         
  -1   2   7        470.10        458.34         3.86 o                         
   0   2   7       1917.94       1893.81        21.61 o                         
   1   2   7         50.24         40.22         2.87 o                         
   2   2   7       3864.47       3730.81        25.64 o                         
   3   2   7         12.80          7.48         1.22 o                         
   4   2   7         57.08         46.14         2.59 o                         
   5   2   7         80.51         88.31         2.13 o                         
   6   2   7        128.29        180.11         2.34 o                         
   7   2   7        123.34        129.63         2.41 o                         
   8   2   7         61.99         74.69         2.36 o                         
   9   2   7         75.06         62.36         2.27 o                         
  10   2   7         47.30         51.99         2.16 o                         
  11   2   7        124.98        114.82         6.73 o                         
  12   2   7         11.55         15.60         2.74 o                         
  13   2   7        108.18        102.77         4.33 o                         
  14   2   7         27.39         40.13         4.49 o                         
 -13   3   7          6.84         14.84         3.59 o                         
 -12   3   7          7.74          8.22         3.20 o                         
 -11   3   7        196.54        223.49         7.06 o                         
 -10   3   7          3.29          3.88         2.22 o                         
  -9   3   7        512.30        526.46         4.03 o                         
  -8   3   7         19.65         44.50         3.48 o                         
  -7   3   7         86.66         79.68         2.89 o                         
  -6   3   7         41.88         49.31         2.01 o                         
  -5   3   7         17.39         12.40         1.39 o                         
  -4   3   7          1.56          4.37         1.17 o                         
  -3   3   7         56.77         24.28         1.04 o                         
  -2   3   7         30.79         49.23         2.16 o                         
  -1   3   7        370.04        408.95         3.32 o                         
   0   3   7          4.88          0.26         1.27 o                         
   1   3   7        186.19        240.75         3.47 o                         
   2   3   7          8.52         21.12         2.25 o                         
   3   3   7       1271.16       1242.45         6.98 o                         
   4   3   7          9.95         13.43         1.33 o                         
   5   3   7        166.99        172.54         2.76 o                         
   6   3   7         11.98         19.27         1.67 o                         
   7   3   7         27.95         28.90         1.63 o                         
   8   3   7          7.93         17.05         1.77 o                         
   9   3   7        172.59        159.96         4.11 o                         
  10   3   7        276.14        245.21         4.00 o                         
  11   3   7          4.22          5.18         3.38 o                         
  12   3   7          6.07          4.54         2.68 o                         
  13   3   7          2.82          2.80         3.14 o                         
 -12   4   7          2.17          8.82         6.21 o                         
 -11   4   7         42.75         48.75         5.06 o                         
 -10   4   7          1.69          2.61         3.39 o                         
  -9   4   7          3.64          1.23         2.68 o                         
  -8   4   7        213.19        209.32         4.47 o                         
  -7   4   7        178.91        165.83         3.81 o                         
  -6   4   7          1.49          1.57         1.81 o                         
  -5   4   7        228.67        212.15         3.03 o                         
  -4   4   7         26.61         25.84         1.66 o                         
  -3   4   7         48.51         28.52         1.88 o                         
  -2   4   7        305.90        323.00         3.86 o                         
  -1   4   7        220.69        242.40         4.05 o                         
   0   4   7          2.25          4.96         2.27 o                         
   1   4   7        709.18        674.00         7.26 o                         
   2   4   7         37.69         41.49         2.06 o                         
   3   4   7         83.04         74.86         2.15 o                         
   4   4   7        117.98        125.41         2.57 o                         
   5   4   7         11.17         12.41         1.68 o                         
   6   4   7          2.71         -0.13         1.75 o                         
   7   4   7         16.52         18.56         2.15 o                         
   8   4   7        442.70        430.62        16.35 o                         
   9   4   7          2.12          7.06         2.49 o                         
  10   4   7          0.68          8.67         5.32 o                         
  11   4   7         40.54         64.25         4.17 o                         
  12   4   7          0.19          1.27         6.51 o                         
 -10   5   7          4.49         -1.71         4.35 o                         
  -9   5   7          6.23         10.34         3.72 o                         
  -8   5   7         92.81         95.87         4.00 o                         
  -7   5   7         30.31         37.83         3.99 o                         
  -6   5   7        238.15        222.51        27.37 o                         
  -5   5   7        256.16        215.51         7.28 o                         
  -4   5   7         39.31         37.92         2.44 o                         
  -3   5   7        277.64        282.89         9.64 o                         
  -2   5   7         32.31         33.44         3.81 o                         
  -1   5   7         99.34        100.61         5.52 o                         
   0   5   7        163.14        162.40         5.87 o                         
   1   5   7        202.83        219.78         5.20 o                         
   2   5   7        117.89        120.99         7.54 o                         
   3   5   7          0.00          0.22         3.09 o                         
   4   5   7          0.14         -1.14         2.36 o                         
   5   5   7          1.87          2.94         2.61 o                         
   6   5   7          0.99         -2.28         3.18 o                         
   7   5   7         18.58         20.49         3.41 o                         
   8   5   7         14.08         16.73         3.71 o                         
   9   5   7          2.33         11.37         4.89 o                         
  10   5   7          2.52          3.43         3.78 o                         
  -7   6   7         64.27         85.62        24.37 o                         
  -6   6   7          2.65          3.23         4.76 o                         
  -5   6   7         13.02         11.60         3.98 o                         
  -4   6   7        225.36        314.98        68.55 o                         
  -3   6   7          0.03         -3.00         5.57 o                         
  -2   6   7         67.05         69.52         8.15 o                         
  -1   6   7          3.72         -0.26         4.84 o                         
   0   6   7        126.73        123.05         8.44 o                         
   1   6   7        273.65        283.04         8.35 o                         
   2   6   7        398.91        425.59        14.98 o                         
   3   6   7        150.91        151.82         4.82 o                         
   4   6   7         36.62         36.21         3.51 o                         
   5   6   7         45.63         52.41         5.49 o                         
   6   6   7         16.61         12.67         3.98 o                         
   7   6   7          4.10          0.88         4.96 o                         
 -14   0   8         11.43         28.23         5.07 o                         
 -12   0   8        110.78         94.14         6.84 o                         
 -10   0   8         99.79         92.48         5.75 o                         
  -8   0   8       1154.00       1161.53        10.51 o                         
  -6   0   8       1029.72        868.16         5.44 o                         
  -4   0   8       1174.29       1014.96        11.10 o                         
  -2   0   8       2460.19       2214.70         6.64 o                         
   0   0   8       4288.05       4816.99        22.44 o                         
   2   0   8        643.38        725.92         6.57 o                         
   4   0   8        878.11       1152.27        15.32 o                         
   6   0   8         68.43        104.48         3.31 o                         
   8   0   8        229.70        207.55         4.19 o                         
  10   0   8        558.57        573.77         6.61 o                         
  12   0   8         11.40         15.23         3.25 o                         
  14   0   8         70.46         90.00         6.46 o                         
 -14   1   8          2.68          5.53         4.08 o                         
 -13   1   8         30.54         26.37         3.53 o                         
 -12   1   8         50.60         45.84         4.07 o                         
 -11   1   8          5.07          7.67         2.52 o                         
 -10   1   8         51.00         49.33         2.41 o                         
  -9   1   8         59.87         64.17         2.09 o                         
  -8   1   8         44.74         50.02         1.77 o                         
  -7   1   8         17.20         19.34         1.22 o                         
  -6   1   8         41.40         44.97         1.47 o                         
  -5   1   8        614.55        562.11         4.87 o                         
  -4   1   8        393.03        408.12         3.45 o                         
  -3   1   8         60.56         87.85         2.37 o                         
  -2   1   8       1364.75       1424.40         8.87 o                         
  -1   1   8      10685.55      11176.42       121.54 o                         
   0   1   8        451.39        536.90         4.08 o                         
   1   1   8         52.07         58.56         3.26 o                         
   2   1   8        208.87        193.89         1.91 o                         
   3   1   8        879.09        769.31         3.20 o                         
   4   1   8         13.32         23.06         1.37 o                         
   5   1   8       2128.14       2201.33        21.71 o                         
   6   1   8         16.73         16.52         1.38 o                         
   7   1   8         28.81         34.03         1.60 o                         
   8   1   8        176.15        173.69         2.82 o                         
   9   1   8        421.60        415.05         3.66 o                         
  10   1   8         26.07         26.46         1.79 o                         
  11   1   8        607.73        593.98         8.56 o                         
  12   1   8         90.44         85.16         9.71 o                         
  13   1   8          0.00          1.34         2.51 o                         
  14   1   8         11.25          7.07         2.97 o                         
 -14   2   8          7.84          9.00         7.83 o                         
 -13   2   8          5.38          2.93         3.11 o                         
 -12   2   8          6.29          7.50         2.78 o                         
 -11   2   8        110.60        103.58         4.07 o                         
 -10   2   8         15.73         16.37         1.89 o                         
  -9   2   8        377.00        343.95         5.94 o                         
  -8   2   8       1389.24       1378.81         8.27 o                         
  -7   2   8          8.84          1.48         1.08 o                         
  -6   2   8          9.49          7.46         1.08 o                         
  -5   2   8          0.33          0.78         0.94 o                         
  -4   2   8        415.82        413.04         3.87 o                         
  -3   2   8       1749.97       1779.53         9.72 o                         
  -2   2   8         82.78        106.47         2.39 o                         
  -1   2   8        499.28        455.56         3.97 o                         
   0   2   8        415.55        350.43         8.53 o                         
   1   2   8        221.39        192.30         3.84 o                         
   2   2   8         69.90         82.57         5.72 o                         
   3   2   8         17.57          6.97         1.24 o                         
   4   2   8        171.95        198.89         2.59 o                         
   5   2   8        135.14         97.99         1.98 o                         
   6   2   8         14.81         11.58         1.39 o                         
   7   2   8        131.64        151.47         2.52 o                         
   8   2   8        278.29        280.35         3.17 o                         
   9   2   8       1715.15       1696.58         9.99 o                         
  10   2   8        420.25        417.18         7.21 o                         
  11   2   8         10.60          9.01         2.06 o                         
  12   2   8         13.04         13.14         2.73 o                         
  13   2   8          7.33          1.23         3.35 o                         
 -13   3   8         29.71         41.19         4.01 o                         
 -12   3   8          0.85          7.94         3.03 o                         
 -11   3   8         71.75         77.16         4.04 o                         
 -10   3   8         11.28          9.95         2.91 o                         
  -9   3   8          4.88          9.32         1.62 o                         
  -8   3   8       2113.54       2114.94        24.73 o                         
  -7   3   8        167.41        168.06         4.01 o                         
  -6   3   8         82.33         88.71         2.74 o                         
  -5   3   8         59.77         44.85         1.86 o                         
  -4   3   8          8.61         11.98         1.80 o                         
  -3   3   8         21.46          3.82         1.05 o                         
  -2   3   8         49.79         35.81         1.97 o                         
  -1   3   8        377.61        330.50         3.74 o                         
   0   3   8         56.28         49.38         2.56 o                         
   1   3   8        219.43        220.12         4.82 o                         
   2   3   8        218.87        232.62         3.19 o                         
   3   3   8          5.33          2.28         1.14 o                         
   4   3   8       1020.83       1065.71         6.25 o                         
   5   3   8          0.14          4.01         1.37 o                         
   6   3   8         65.08         69.05         2.61 o                         
   7   3   8        402.68        437.06         5.05 o                         
   8   3   8         76.14         65.71         2.24 o                         
   9   3   8        285.83        309.10         5.40 o                         
  10   3   8         14.32         16.13         2.06 o                         
  11   3   8        138.61        131.07         4.09 o                         
  12   3   8          8.35          2.50         3.01 o                         
  13   3   8          7.96          5.82         3.68 o                         
 -11   4   8          1.81          4.51         4.51 o                         
 -10   4   8          2.73          0.98         3.54 o                         
  -9   4   8        240.21        216.50         4.97 o                         
  -8   4   8         96.70        101.73         6.00 o                         
  -7   4   8         97.62        111.33         3.80 o                         
  -6   4   8        149.94        134.98         3.94 o                         
  -5   4   8         40.32         47.45         2.59 o                         
  -4   4   8        152.42        107.61         2.45 o                         
  -3   4   8          0.11          3.05         1.74 o                         
  -2   4   8        807.65        748.32         8.66 o                         
  -1   4   8         65.57         64.72         2.61 o                         
   0   4   8        496.75        459.99         3.73 o                         
   1   4   8          0.15          0.92         1.54 o                         
   2   4   8        975.05        976.48        17.89 o                         
   3   4   8        339.02        295.11         2.91 o                         
   4   4   8        113.47        108.14         2.65 o                         
   5   4   8        145.93        177.31         3.18 o                         
   6   4   8          0.63          0.60         1.85 o                         
   7   4   8         43.13         52.37         2.50 o                         
   8   4   8          0.31          1.98         2.22 o                         
   9   4   8         27.02         31.82         2.79 o                         
  10   4   8          8.59         11.25         3.05 o                         
  11   4   8        396.30        411.25         9.23 o                         
 -10   5   8          4.80          1.80         4.55 o                         
  -9   5   8         13.96          8.12         4.31 o                         
  -8   5   8         32.38         27.86         3.10 o                         
  -7   5   8          5.57          4.87         2.96 o                         
  -6   5   8          5.14          7.60         3.00 o                         
  -5   5   8         82.95         89.53         4.21 o                         
  -4   5   8         98.80         99.47         3.59 o                         
  -3   5   8         29.10         29.20         5.32 o                         
  -2   5   8        136.50        142.82         8.04 o                         
  -1   5   8         67.83         74.93         4.60 o                         
   0   5   8        140.73        146.23         4.95 o                         
   1   5   8        125.50        133.75         6.77 o                         
   2   5   8        243.53        243.24         6.31 o                         
   3   5   8         23.21         26.23         2.21 o                         
   4   5   8         82.47         96.19         4.24 o                         
   5   5   8          3.99          4.82         2.98 o                         
   6   5   8        353.24        310.07         6.07 o                         
   7   5   8         29.80         34.93         7.51 o                         
   8   5   8          1.56          0.44         2.93 o                         
   9   5   8          3.43          9.66         3.30 o                         
  10   5   8        296.91        291.99         7.22 o                         
  -7   6   8          0.16         -0.77         5.21 o                         
  -6   6   8         40.21         48.89         4.58 o                         
  -5   6   8          7.51          8.42         3.85 o                         
  -4   6   8         86.88         93.62         4.95 o                         
  -3   6   8          7.48          9.61         8.14 o                         
  -2   6   8         36.68         34.15         5.69 o                         
  -1   6   8          5.30          3.26         5.54 o                         
   0   6   8         10.76         10.31        10.90 o                         
   1   6   8         24.98         28.16         4.96 o                         
   2   6   8          3.52          2.51         4.94 o                         
   3   6   8        198.77        197.64         4.88 o                         
   4   6   8         18.69         22.69         3.35 o                         
   5   6   8         31.02         33.83         3.90 o                         
   6   6   8          0.33          4.26         3.92 o                         
   7   6   8          1.24          5.46         4.90 o                         
 -13   0   9        256.19        211.51         8.41 o                         
 -11   0   9          6.03          6.31         2.63 o                         
  -9   0   9         52.92         35.09         2.17 o                         
  -7   0   9         10.16         15.16         1.97 o                         
  -5   0   9       4403.47       4608.46        27.27 o                         
  -3   0   9        773.85        607.51         4.33 o                         
  -1   0   9        612.51        461.86         4.18 o                         
   1   0   9       2104.14       2599.90        19.01 o                         
   3   0   9         41.19         52.58         2.66 o                         
   5   0   9       1119.09       1264.00        12.97 o                         
   7   0   9        150.21        121.15         3.56 o                         
   9   0   9          2.31          4.42         2.13 o                         
  11   0   9         29.00         28.73         2.97 o                         
  13   0   9          3.70          7.14         4.19 o                         
 -14   1   9         20.15         13.66         4.00 o                         
 -13   1   9          5.60          6.74         2.95 o                         
 -12   1   9          0.77          3.14         1.77 o                         
 -11   1   9         25.30         16.81         2.09 o                         
 -10   1   9         83.85         67.32         2.98 o                         
  -9   1   9        250.07        242.51         2.92 o                         
  -8   1   9         63.25         62.80         1.94 o                         
  -7   1   9        474.00        466.63         3.21 o                         
  -6   1   9          6.15          2.85         1.17 o                         
  -5   1   9       1716.08       1879.70        10.14 o                         
  -4   1   9        474.08        422.75         2.95 o                         
  -3   1   9        456.66        411.20         3.62 o                         
  -2   1   9       2860.28       2757.50        19.27 o                         
  -1   1   9       5784.83       5931.91        43.34 o                         
   0   1   9       7542.65       7779.35        48.17 o                         
   1   1   9       3160.22       3561.31        47.69 o                         
   2   1   9        552.97        510.57         3.60 o                         
   3   1   9        129.87        223.80         2.38 o                         
   4   1   9         60.88         80.61         2.02 o                         
   5   1   9        150.06        238.22         2.66 o                         
   6   1   9        783.24        654.44         6.79 o                         
   7   1   9         97.91         81.29         2.37 o                         
   8   1   9         87.41        109.13         2.59 o                         
   9   1   9         91.07         90.34         2.96 o                         
  10   1   9          8.52         11.61         1.84 o                         
  11   1   9         49.34         54.68         3.01 o                         
  12   1   9        305.88        311.32         9.79 o                         
  13   1   9          0.94          1.34         3.17 o                         
  14   1   9          9.87          8.09         3.26 o                         
 -13   2   9          1.64          7.06         3.29 o                         
 -12   2   9         83.02         83.78         3.71 o                         
 -11   2   9         27.05         27.32         3.31 o                         
 -10   2   9          1.20          3.75         2.39 o                         
  -9   2   9        144.86        152.14         3.88 o                         
  -8   2   9          7.99         17.37         1.47 o                         
  -7   2   9        239.99        218.53         2.37 o                         
  -6   2   9         55.95         67.14         1.72 o                         
  -5   2   9         35.59         26.79         1.21 o                         
  -4   2   9       2080.40       1970.78        11.18 o                         
  -3   2   9         12.19         13.64         1.26 o                         
  -2   2   9         83.96         91.22         2.33 o                         
  -1   2   9        630.91        637.38         4.04 o                         
   0   2   9        156.16        153.04         3.62 o                         
   1   2   9        129.68        138.59         1.91 o                         
   2   2   9       5432.50       5418.56        25.04 o                         
   3   2   9         36.31         38.22         2.21 o                         
   4   2   9          9.66         53.62         1.92 o                         
   5   2   9         23.49         29.60         1.36 o                         
   6   2   9        371.99        450.68         4.57 o                         
   7   2   9        257.03        250.64         2.85 o                         
   8   2   9          1.39          1.51         1.39 o                         
   9   2   9         21.56         41.93         3.30 o                         
  10   2   9         18.89         12.62         1.96 o                         
  11   2   9         82.51         77.89         3.34 o                         
  12   2   9        406.87        418.87         9.94 o                         
  13   2   9          7.89          7.82         2.95 o                         
 -13   3   9         10.82         22.13         3.91 o                         
 -12   3   9          6.24          9.98         3.11 o                         
 -11   3   9          6.21          6.35         2.65 o                         
 -10   3   9         19.56         24.61         2.02 o                         
  -9   3   9          9.14          8.17         1.63 o                         
  -8   3   9         10.55         11.97         1.97 o                         
  -7   3   9        860.42        866.08         8.04 o                         
  -6   3   9        120.39        101.40         2.73 o                         
  -5   3   9         47.67         54.64         2.19 o                         
  -4   3   9        174.34        145.64         2.41 o                         
  -3   3   9        117.21        115.65         2.32 o                         
  -2   3   9         37.19         28.37         1.96 o                         
  -1   3   9        883.13        864.54         5.48 o                         
   0   3   9        459.68        396.10         4.08 o                         
   1   3   9        514.24        517.27         4.48 o                         
   2   3   9        444.37        506.30         3.40 o                         
   3   3   9          9.35          9.59         1.39 o                         
   4   3   9         36.49         48.03         1.88 o                         
   5   3   9          0.12          0.45         1.39 o                         
   6   3   9        120.05         97.73         2.91 o                         
   7   3   9        112.61        118.14         3.24 o                         
   8   3   9         53.33         61.31         2.68 o                         
   9   3   9          7.23          9.48         1.85 o                         
  10   3   9          7.47         10.72         2.17 o                         
  11   3   9          5.51         13.22         2.66 o                         
  12   3   9         52.99         50.13         2.92 o                         
 -11   4   9          0.01          3.49         3.84 o                         
 -10   4   9         13.31         14.32         4.00 o                         
  -9   4   9         13.63          8.31         2.73 o                         
  -8   4   9          7.98         19.75         2.75 o                         
  -7   4   9          7.43          9.04         2.26 o                         
  -6   4   9         69.24         59.78         2.44 o                         
  -5   4   9          1.40         -1.53         1.53 o                         
  -4   4   9        274.05        275.83         3.02 o                         
  -3   4   9        500.50        519.97         6.38 o                         
  -2   4   9        177.34        168.26         3.32 o                         
  -1   4   9        126.83        127.68         3.01 o                         
   0   4   9        146.17        144.00         3.09 o                         
   1   4   9        240.28        211.59         3.37 o                         
   2   4   9         15.97         18.05         1.91 o                         
   3   4   9         61.09         57.51         2.14 o                         
   4   4   9        200.02        206.38         4.41 o                         
   5   4   9          2.86          3.03         1.75 o                         
   6   4   9         20.89         12.25         2.04 o                         
   7   4   9         30.93         43.43         3.06 o                         
   8   4   9          5.81          2.77         2.48 o                         
   9   4   9        231.29        239.32         5.03 o                         
  10   4   9          7.28          4.72         4.88 o                         
  11   4   9         32.91         39.25         4.03 o                         
 -10   5   9          2.67          6.30         4.65 o                         
  -9   5   9          6.33          6.23         4.92 o                         
  -8   5   9         80.16         88.80         4.23 o                         
  -7   5   9        122.45        114.39         4.82 o                         
  -6   5   9         76.18         70.53         4.92 o                         
  -5   5   9         29.43         21.55         2.91 o                         
  -4   5   9         44.55         35.51         2.43 o                         
  -3   5   9         70.28         62.52         4.62 o                         
  -2   5   9        209.80        229.54         6.63 o                         
  -1   5   9        252.29        257.80         5.68 o                         
   0   5   9        597.64        624.33         7.83 o                         
   1   5   9          1.59         11.09         3.43 o                         
   2   5   9        141.33        142.82         6.40 o                         
   3   5   9         36.47         45.03         3.31 o                         
   4   5   9        155.47        163.97         4.22 o                         
   5   5   9        103.59         79.57         4.04 o                         
   6   5   9         19.96         22.00         3.22 o                         
   7   5   9         97.53         98.65         3.91 o                         
   8   5   9          4.36          0.33         3.01 o                         
   9   5   9         10.91         12.16         3.56 o                         
  -7   6   9          1.88         -1.31         6.47 o                         
  -6   6   9          5.27          9.82         4.26 o                         
  -5   6   9         37.45         39.40         4.41 o                         
  -4   6   9        232.35        230.05         9.69 o                         
  -3   6   9         57.38         52.46        12.20 o                         
  -2   6   9          0.82         -2.64         6.85 o                         
  -1   6   9          8.13          7.14         4.87 o                         
   0   6   9         23.07         27.27         5.41 o                         
   1   6   9          0.07          4.71         4.87 o                         
   2   6   9         68.77         69.14         5.83 o                         
   3   6   9         46.03         57.15         5.53 o                         
   4   6   9         73.48         74.82         3.72 o                         
   5   6   9          7.58         11.01         3.77 o                         
   6   6   9          3.35          3.39         4.36 o                         
   7   6   9         36.88         39.18         6.69 o                         
 -14   0  10        145.12        137.58         8.70 o                         
 -12   0  10         16.81          9.09         4.04 o                         
 -10   0  10         71.92         84.49         5.54 o                         
  -8   0  10        127.78        106.45         3.83 o                         
  -6   0  10        490.18        527.67        18.99 o                         
  -4   0  10        642.58        554.19         5.84 o                         
  -2   0  10        389.14        380.48         3.65 o                         
   0   0  10          0.75          9.27         2.19 o                         
   2   0  10       1262.77       1141.15        13.04 o                         
   4   0  10       5125.23       5469.54        32.19 o                         
   6   0  10         29.98         21.44         2.04 o                         
   8   0  10        117.03         88.68         3.50 o                         
  10   0  10         17.94         29.51         3.20 o                         
  12   0  10        227.28        205.77        39.14 o                         
  14   0  10         36.32         44.17        12.35 o                         
 -14   1  10         29.77         45.48         5.19 o                         
 -13   1  10          6.00          8.27         3.04 o                         
 -12   1  10          4.29          6.76         2.41 o                         
 -11   1  10         57.62         50.54         2.97 o                         
 -10   1  10         25.77         17.14         1.70 o                         
  -9   1  10         12.27         13.14         1.39 o                         
  -8   1  10        727.01        646.27         4.48 o                         
  -7   1  10          8.65         17.91         1.25 o                         
  -6   1  10         51.17         43.13         1.88 o                         
  -5   1  10       1109.24       1263.27         9.25 o                         
  -4   1  10        380.22        402.74         3.51 o                         
  -3   1  10         59.37         54.69         2.11 o                         
  -2   1  10       3943.11       3984.51        19.51 o                         
  -1   1  10          0.38          0.40         1.10 o                         
   0   1  10         85.00         58.62         4.47 o                         
   1   1  10       2358.54       2347.00        10.43 o                         
   2   1  10       1875.78       1680.26         9.89 o                         
   3   1  10        186.67        170.11         2.18 o                         
   4   1  10        854.62        882.47         7.33 o                         
   5   1  10        156.35        163.48         2.41 o                         
   6   1  10        262.49        274.02         2.91 o                         
   7   1  10         66.13         65.46         2.20 o                         
   8   1  10          3.67          1.44         1.34 o                         
   9   1  10        446.53        466.17         4.13 o                         
  10   1  10        514.92        498.54         5.83 o                         
  11   1  10          1.07          2.28         2.05 o                         
  12   1  10          4.40         13.90         3.66 o                         
  13   1  10         33.65         37.77         3.94 o                         
  14   1  10         15.21         15.49         3.20 o                         
 -13   2  10          5.94         -2.20         3.41 o                         
 -12   2  10          1.97          1.48         2.91 o                         
 -11   2  10          5.49          7.50         2.28 o                         
 -10   2  10          5.10          3.82         2.02 o                         
  -9   2  10        208.34        238.82         4.46 o                         
  -8   2  10         25.46         27.33         1.54 o                         
  -7   2  10         44.38         27.24         1.33 o                         
  -6   2  10        171.44        184.30         2.33 o                         
  -5   2  10        191.26        192.60         2.48 o                         
  -4   2  10          1.43          8.52         1.36 o                         
  -3   2  10          3.29          1.16         1.16 o                         
  -2   2  10       3762.95       4128.05        31.27 o                         
  -1   2  10       1003.66        961.52         6.01 o                         
   0   2  10          4.20         -0.55         1.19 o                         
   1   2  10        927.03        981.56         7.00 o                         
   2   2  10          4.49         17.29         1.88 o                         
   3   2  10       4632.77       5104.93        34.29 o                         
   4   2  10         15.48         14.65         1.47 o                         
   5   2  10         17.31         18.63         1.37 o                         
   6   2  10          5.45          8.12         1.60 o                         
   7   2  10        133.89        146.12         4.02 o                         
   8   2  10          1.54          4.16         1.60 o                         
   9   2  10       1265.26       1236.58         6.17 o                         
  10   2  10         62.85         60.52         2.51 o                         
  11   2  10          4.99          3.45         2.14 o                         
  12   2  10          1.50          8.00         2.65 o                         
  13   2  10         28.32         13.76         3.03 o                         
 -12   3  10         23.79         21.34         3.28 o                         
 -11   3  10         30.61         39.54         2.99 o                         
 -10   3  10        129.67        137.88        10.15 o                         
  -9   3  10        124.81        110.61         3.37 o                         
  -8   3  10        506.64        543.70         5.07 o                         
  -7   3  10        636.22        684.47         7.85 o                         
  -6   3  10        185.70        185.89         3.14 o                         
  -5   3  10          1.03          0.02         1.50 o                         
  -4   3  10         33.87         28.02         1.59 o                         
  -3   3  10        314.48        279.90         3.20 o                         
  -2   3  10         46.07         41.97         3.60 o                         
  -1   3  10        269.88        251.22         3.75 o                         
   0   3  10        434.67        424.58         4.36 o                         
   1   3  10        110.93        101.71         3.72 o                         
   2   3  10        159.80        147.10         3.24 o                         
   3   3  10         31.95         35.18         1.67 o                         
   4   3  10          8.45         14.58         1.53 o                         
   5   3  10        253.29        289.72         4.26 o                         
   6   3  10         75.62         82.72         3.74 o                         
   7   3  10        687.79        657.10         5.05 o                         
   8   3  10         80.20         79.63         3.01 o                         
   9   3  10          5.75          8.18         1.79 o                         
  10   3  10        109.80         88.38         4.61 o                         
  11   3  10         66.40         61.22         3.45 o                         
  12   3  10         31.54         38.72         3.29 o                         
 -11   4  10         56.76         67.81         5.88 o                         
 -10   4  10         18.20         20.77         3.90 o                         
  -9   4  10          2.46          6.77         3.33 o                         
  -8   4  10         43.03         39.64         2.79 o                         
  -7   4  10        273.03        275.27         4.54 o                         
  -6   4  10         45.40         41.57         2.34 o                         
  -5   4  10         91.62         87.50         2.94 o                         
  -4   4  10        254.50        245.33         5.44 o                         
  -3   4  10        287.33        269.53         3.49 o                         
  -2   4  10         26.22         20.80         2.57 o                         
  -1   4  10        642.04        664.18         4.84 o                         
   0   4  10        159.99        155.61         3.36 o                         
   1   4  10        176.57        163.01         3.42 o                         
   2   4  10        194.95        194.79         3.61 o                         
   3   4  10        753.67        692.19         4.23 o                         
   4   4  10         41.65         50.27         2.15 o                         
   5   4  10          0.87         -1.73         1.73 o                         
   6   4  10        552.37        519.71         5.74 o                         
   7   4  10        173.95        154.12         4.01 o                         
   8   4  10         78.85         63.41         3.51 o                         
   9   4  10         93.60         98.99         6.40 o                         
  10   4  10          0.92          1.64         3.15 o                         
  11   4  10         47.00         56.15         4.24 o                         
  -9   5  10         66.23         70.76         4.45 o                         
  -8   5  10         12.06         11.88         3.48 o                         
  -7   5  10         52.81         59.24         3.12 o                         
  -6   5  10        128.07        121.99         4.96 o                         
  -5   5  10         54.14         60.15         2.81 o                         
  -4   5  10         58.47         46.63         2.40 o                         
  -3   5  10          0.90          7.66         3.61 o                         
  -2   5  10        169.42        167.58         5.01 o                         
  -1   5  10        531.61        563.61        10.08 o                         
   0   5  10        207.64        221.83         5.44 o                         
   1   5  10        346.33        376.34         7.20 o                         
   2   5  10        191.70        222.25         6.49 o                         
   3   5  10         80.80         71.81         3.57 o                         
   4   5  10         87.99         71.01         3.77 o                         
   5   5  10          0.05          1.88         2.46 o                         
   6   5  10        150.00        134.70         4.06 o                         
   7   5  10          0.72          2.57         2.51 o                         
   8   5  10          9.79         11.20         3.05 o                         
   9   5  10         40.74         47.55         4.11 o                         
  -6   6  10         10.45         12.93         4.80 o                         
  -5   6  10         56.72         58.39         4.20 o                         
  -4   6  10         32.44         34.64         3.43 o                         
  -3   6  10         11.09         -9.58         9.58 o                         
  -2   6  10         30.80         31.85         6.39 o                         
  -1   6  10         79.29         85.87        22.92 o                         
   0   6  10          3.09          2.00         5.87 o                         
   1   6  10          0.80          3.30         5.61 o                         
   2   6  10         11.08         16.35         4.52 o                         
   3   6  10         32.44         32.67         3.13 o                         
   4   6  10         13.60          8.76         4.33 o                         
   5   6  10         75.95         74.81         4.20 o                         
   6   6  10         22.04         24.85         4.40 o                         
 -13   0  11          5.65         18.23        11.42 o                         
 -11   0  11        320.52        295.75         6.72 o                         
  -9   0  11         41.29         55.13         3.32 o                         
  -7   0  11         49.92         42.45         2.49 o                         
  -5   0  11        999.66        933.97         6.03 o                         
  -3   0  11          2.05         15.75         1.66 o                         
  -1   0  11        541.84        370.92         3.66 o                         
   1   0  11         13.96         12.56         1.64 o                         
   3   0  11        475.16        537.16         8.58 o                         
   5   0  11         56.98         55.21         3.38 o                         
   7   0  11        170.73        149.90         7.50 o                         
   9   0  11         73.13         57.87         4.65 o                         
  11   0  11          6.42         11.30         9.10 o                         
  13   0  11          0.82          4.85         6.54 o                         
 -14   1  11          3.48         -1.74         3.95 o                         
 -13   1  11          1.56          1.55         2.76 o                         
 -12   1  11         31.02         27.58         2.92 o                         
 -11   1  11        190.33        178.59         7.12 o                         
 -10   1  11        125.18        121.95         3.21 o                         
  -9   1  11         11.92         10.55         1.41 o                         
  -8   1  11          3.81          6.10         1.25 o                         
  -7   1  11        969.69        933.23         7.69 o                         
  -6   1  11        389.48        429.96         4.04 o                         
  -5   1  11        590.60        577.96         4.47 o                         
  -4   1  11         16.13         36.43         1.43 o                         
  -3   1  11        184.10        209.45         2.25 o                         
  -2   1  11        310.10        241.41         3.36 o                         
  -1   1  11       1274.98       1457.48         8.43 o                         
   0   1  11          2.45          8.70         1.04 o                         
   1   1  11       7868.29       9022.05        38.89 o                         
   2   1  11         77.73        114.20         2.31 o                         
   3   1  11       1049.91       1019.43         7.07 o                         
   4   1  11        936.37        995.93         7.18 o                         
   5   1  11        294.42        304.28         5.00 o                         
   6   1  11        246.71        269.66         3.24 o                         
   7   1  11        226.49        253.00         4.32 o                         
   8   1  11        117.99        121.70         2.99 o                         
   9   1  11        132.48        103.83         3.92 o                         
  10   1  11         36.51         38.08         3.06 o                         
  11   1  11        210.51        240.10        16.01 o                         
  12   1  11         40.53         48.36         3.21 o                         
  13   1  11          2.42          6.42         2.90 o                         
 -13   2  11         32.64         43.94         5.30 o                         
 -12   2  11        101.09         91.77         4.46 o                         
 -11   2  11        163.83        135.51         4.73 o                         
 -10   2  11        242.62        214.34         3.75 o                         
  -9   2  11         44.01         45.97         2.68 o                         
  -8   2  11        200.53        177.16         2.68 o                         
  -7   2  11        442.25        440.06         4.07 o                         
  -6   2  11          1.49          2.67         1.20 o                         
  -5   2  11          0.03          4.20         1.07 o                         
  -4   2  11        809.50        798.11         9.04 o                         
  -3   2  11        262.90        272.77         2.88 o                         
  -2   2  11         48.79         88.85         2.45 o                         
  -1   2  11        246.78        309.40         4.63 o                         
   0   2  11        747.88        992.68         7.10 o                         
   1   2  11        735.97        753.14         4.14 o                         
   2   2  11        596.76        468.52         3.33 o                         
   3   2  11          0.05          6.50         2.73 o                         
   4   2  11        661.91        585.61         4.43 o                         
   5   2  11         85.74         91.82         2.08 o                         
   6   2  11       1774.95       1685.71        14.24 o                         
   7   2  11        322.63        339.66         3.61 o                         
   8   2  11        399.86        376.63         4.01 o                         
   9   2  11          4.11          7.81         1.95 o                         
  10   2  11         12.28         12.50         2.04 o                         
  11   2  11         39.82         38.73         2.65 o                         
  12   2  11          0.01          0.93         3.17 o                         
  13   2  11         12.51         16.19         3.08 o                         
 -12   3  11         20.89         16.05         3.80 o                         
 -11   3  11          5.90         10.25         2.55 o                         
 -10   3  11          0.26          0.45         1.93 o                         
  -9   3  11          2.15          3.81         1.99 o                         
  -8   3  11         86.32         97.50         3.29 o                         
  -7   3  11         83.99         97.46         3.15 o                         
  -6   3  11        368.73        362.58         3.77 o                         
  -5   3  11        573.21        543.62         4.02 o                         
  -4   3  11          2.75          0.55         1.40 o                         
  -3   3  11        265.16        231.97         2.96 o                         
  -2   3  11         77.26         48.70         1.78 o                         
  -1   3  11         27.48         23.91         2.73 o                         
   0   3  11        105.49        122.73         5.93 o                         
   1   3  11        379.40        439.98         5.29 o                         
   2   3  11          9.08         11.09         1.24 o                         
   3   3  11         40.62         48.11         2.03 o                         
   4   3  11        105.43        117.43         3.02 o                         
   5   3  11         43.91         47.28         2.12 o                         
   6   3  11          5.71          5.19         1.77 o                         
   7   3  11         24.60         27.51         2.06 o                         
   8   3  11        643.07        646.16         7.02 o                         
   9   3  11          2.20          1.69         1.72 o                         
  10   3  11         21.73         16.41         2.04 o                         
  11   3  11         45.37         44.17         3.10 o                         
  12   3  11         13.47         24.25         3.30 o                         
 -11   4  11         70.39         76.90         5.31 o                         
 -10   4  11        135.79        152.60         6.07 o                         
  -9   4  11          6.07          3.74         3.04 o                         
  -8   4  11        231.77        274.00         4.89 o                         
  -7   4  11        120.99        116.42         3.98 o                         
  -6   4  11        159.30        145.02         3.74 o                         
  -5   4  11          8.05         13.69         1.81 o                         
  -4   4  11        170.86        166.45         2.80 o                         
  -3   4  11          2.84          4.62         2.11 o                         
  -2   4  11         10.77         14.70         2.02 o                         
  -1   4  11         55.03         62.46         2.90 o                         
   0   4  11       1503.61       1466.55        10.48 o                         
   1   4  11        493.84        445.71         4.63 o                         
   2   4  11        406.28        469.28         4.79 o                         
   3   4  11         83.58         77.97         3.40 o                         
   4   4  11        516.03        554.25         4.21 o                         
   5   4  11        167.89        149.30         4.04 o                         
   6   4  11          7.09          9.42         2.12 o                         
   7   4  11         81.35         67.23         2.88 o                         
   8   4  11         18.06         17.08         2.58 o                         
   9   4  11          0.07         -1.20         2.85 o                         
  10   4  11        247.23        217.85         5.94 o                         
  11   4  11        159.59        196.43        16.83 o                         
  -9   5  11          6.02          2.53         3.96 o                         
  -8   5  11         63.23         54.64         3.81 o                         
  -7   5  11         49.39         42.34         3.48 o                         
  -6   5  11         51.52         43.50         3.40 o                         
  -5   5  11          8.59          7.87         2.20 o                         
  -4   5  11        172.45        169.97         3.48 o                         
  -3   5  11         10.41          8.54         2.42 o                         
  -2   5  11         66.49         63.61         3.00 o                         
  -1   5  11          0.64          1.64         2.30 o                         
   0   5  11         36.89         31.71         3.79 o                         
   1   5  11        216.83        190.74         4.47 o                         
   2   5  11         44.03         52.33         3.45 o                         
   3   5  11        315.30        267.87         3.33 o                         
   4   5  11          3.85          4.24         1.96 o                         
   5   5  11         43.51         51.60         2.50 o                         
   6   5  11          0.43         -2.48         2.48 o                         
   7   5  11          1.32          0.14         2.69 o                         
   8   5  11          1.45         -2.41         3.43 o                         
   9   5  11        105.11        108.57         6.39 o                         
  -6   6  11          0.41          2.80         5.89 o                         
  -5   6  11         69.20         73.22         8.72 o                         
  -4   6  11          1.67         -4.02         4.02 o                         
  -3   6  11          2.36          0.97         6.33 o                         
  -2   6  11          4.34         -0.34         7.29 o                         
  -1   6  11         75.60         81.27        11.18 o                         
   0   6  11        166.54        167.60         8.69 o                         
   1   6  11         77.97         88.18         5.21 o                         
   2   6  11          5.68         17.01         5.70 o                         
   3   6  11          8.85          9.57         5.09 o                         
   4   6  11          3.82          1.20         3.24 o                         
   5   6  11          7.02          5.26         3.93 o                         
   6   6  11        122.68        155.73         7.53 o                         
 -14   0  12        138.33        160.08         9.10 o                         
 -12   0  12          4.53         11.03         3.42 o                         
 -10   0  12          0.46         -1.86         2.50 o                         
  -8   0  12         22.26         13.70         1.84 o                         
  -6   0  12         47.41         27.91         2.28 o                         
  -4   0  12       1059.64       1338.05         9.98 o                         
  -2   0  12       1732.28       1526.28        10.57 o                         
   0   0  12          8.73          5.45         1.56 o                         
   2   0  12        541.80        503.81         4.38 o                         
   4   0  12        966.20        985.01        10.81 o                         
   6   0  12        150.87        119.05         3.47 o                         
   8   0  12          3.25          2.16         1.86 o                         
  10   0  12         73.87         49.23         3.91 o                         
  12   0  12         69.39         79.94         5.15 o                         
 -13   1  12          1.95          0.39         2.80 o                         
 -12   1  12          1.99          4.29         2.67 o                         
 -11   1  12         34.35         20.37         3.23 o                         
 -10   1  12        279.67        217.34         4.55 o                         
  -9   1  12         89.26         82.93         3.36 o                         
  -8   1  12         34.34         39.99         1.61 o                         
  -7   1  12        975.21        935.79         7.06 o                         
  -6   1  12         32.09         38.10         1.63 o                         
  -5   1  12       2096.87       2138.99        13.40 o                         
  -4   1  12       1395.15       1327.26         5.73 o                         
  -3   1  12        317.96        298.36         2.70 o                         
  -2   1  12         81.21         53.51         1.77 o                         
  -1   1  12         61.70         59.85         1.86 o                         
   0   1  12        232.75        325.72         2.56 o                         
   1   1  12       1300.61       1395.25        18.84 o                         
   2   1  12       2970.66       3057.66        15.18 o                         
   3   1  12       3701.96       4027.39        20.65 o                         
   4   1  12         18.52         22.63         1.93 o                         
   5   1  12        357.06        348.87         4.29 o                         
   6   1  12         16.79         19.00         1.43 o                         
   7   1  12          6.50         10.44         1.47 o                         
   8   1  12        693.74        646.82         5.49 o                         
   9   1  12        106.65        136.72         4.10 o                         
  10   1  12        160.00        153.30         3.79 o                         
  11   1  12          1.67          4.55         1.76 o                         
  12   1  12          2.92          2.43         2.63 o                         
  13   1  12         70.50         93.42        10.46 o                         
 -13   2  12          3.51         10.47         3.45 o                         
 -12   2  12         23.78         30.28         3.32 o                         
 -11   2  12          6.12         13.90         2.14 o                         
 -10   2  12         15.89         25.85         2.44 o                         
  -9   2  12        546.02        568.85         5.92 o                         
  -8   2  12        585.22        603.71         4.20 o                         
  -7   2  12         11.48         13.05         1.96 o                         
  -6   2  12        185.85        176.24         2.49 o                         
  -5   2  12        268.02        250.36         3.72 o                         
  -4   2  12       1256.89       1274.10        13.77 o                         
  -3   2  12       1076.55       1093.63        10.41 o                         
  -2   2  12        244.93        264.99         2.84 o                         
  -1   2  12        595.42        589.42         7.06 o                         
   0   2  12         26.65         33.36         1.62 o                         
   1   2  12          1.33          6.89         1.26 o                         
   2   2  12        717.78        673.18         4.09 o                         
   3   2  12        103.69        135.78         5.44 o                         
   4   2  12         28.99         42.63         2.58 o                         
   5   2  12         10.77         16.11         1.30 o                         
   6   2  12         40.73         39.14         3.56 o                         
   7   2  12          4.02          1.21         1.40 o                         
   8   2  12          5.25          3.49         1.64 o                         
   9   2  12        348.53        354.31         4.43 o                         
  10   2  12         31.63         28.57         3.07 o                         
  11   2  12         37.78         33.06         3.74 o                         
  12   2  12         18.46         15.57         3.31 o                         
  13   2  12         23.84         35.58         3.37 o                         
 -12   3  12          0.06          1.40         3.59 o                         
 -11   3  12         32.06         37.67         2.94 o                         
 -10   3  12         81.74         73.50         5.62 o                         
  -9   3  12         72.48         78.36         5.94 o                         
  -8   3  12        461.51        473.31         4.76 o                         
  -7   3  12          0.77          2.78         2.27 o                         
  -6   3  12         28.16         26.02         2.13 o                         
  -5   3  12        207.13        216.97         4.26 o                         
  -4   3  12        416.92        399.12         4.32 o                         
  -3   3  12         96.50        119.17         2.50 o                         
  -2   3  12         33.24         41.10         1.74 o                         
  -1   3  12         75.56         96.33         3.63 o                         
   0   3  12          4.81          4.19         1.64 o                         
   1   3  12          0.04          3.70         1.30 o                         
   2   3  12          3.97          9.44         1.30 o                         
   3   3  12          5.36         14.30         1.53 o                         
   4   3  12        110.15        120.27         2.83 o                         
   5   3  12          4.69          5.22         1.92 o                         
   6   3  12         24.52         27.48         2.13 o                         
   7   3  12        233.34        211.79         3.76 o                         
   8   3  12          6.14         15.32         2.76 o                         
   9   3  12          8.80          2.32         1.74 o                         
  10   3  12         33.31         35.34         2.56 o                         
  11   3  12          3.78          4.88         3.14 o                         
  12   3  12          5.37          4.81         4.53 o                         
 -11   4  12          5.09         12.39         4.35 o                         
 -10   4  12          3.62          6.68         3.73 o                         
  -9   4  12        126.45        135.02         5.44 o                         
  -8   4  12         41.73         47.20         3.75 o                         
  -7   4  12        582.51        607.86         9.77 o                         
  -6   4  12        169.56        173.67         4.08 o                         
  -5   4  12        175.12        156.17         3.52 o                         
  -4   4  12         41.41         45.60         1.96 o                         
  -3   4  12         91.60         80.49         3.11 o                         
  -2   4  12        139.54        144.16         4.91 o                         
  -1   4  12        231.97        216.76         6.39 o                         
   0   4  12        103.30         88.35         4.63 o                         
   1   4  12        705.58        761.99         7.73 o                         
   2   4  12          0.87          1.07         2.02 o                         
   3   4  12         23.15         20.37         1.98 o                         
   4   4  12        143.41        169.25         3.68 o                         
   5   4  12         52.16         53.31         2.52 o                         
   6   4  12        543.40        553.66         7.16 o                         
   7   4  12          0.12         -2.20         2.20 o                         
   8   4  12         30.03         25.85         3.16 o                         
   9   4  12         54.18         60.05         6.95 o                         
  10   4  12         84.26         75.98         4.07 o                         
  11   4  12          5.47         -3.46         4.03 o                         
  -9   5  12          0.02          4.45         4.06 o                         
  -8   5  12         15.06         16.56         3.68 o                         
  -7   5  12         22.99         17.65         3.28 o                         
  -6   5  12         57.91         58.48         4.50 o                         
  -5   5  12        390.22        352.87        21.69 o                         
  -4   5  12         31.02         32.53         3.20 o                         
  -3   5  12          0.96          2.86         2.24 o                         
  -2   5  12         98.14        105.15         3.67 o                         
  -1   5  12        103.07         89.03         3.63 o                         
   0   5  12        103.96        123.22         3.83 o                         
   1   5  12          8.60          8.90         2.38 o                         
   2   5  12         52.43         67.48         3.40 o                         
   3   5  12         87.42         82.15         2.95 o                         
   4   5  12          0.15         -0.18         2.07 o                         
   5   5  12         19.58         16.43         2.74 o                         
   6   5  12          1.18          3.45         2.53 o                         
   7   5  12         18.40         26.80         3.38 o                         
   8   5  12          5.48          4.95         3.25 o                         
   9   5  12         19.70         15.98         3.75 o                         
  -6   6  12          4.57          6.73         5.30 o                         
  -5   6  12         21.18         27.05         4.27 o                         
  -4   6  12          0.72          0.32         3.33 o                         
  -3   6  12        109.56        120.10         9.03 o                         
  -2   6  12         35.88         60.17        19.03 o                         
  -1   6  12          1.17         -1.50         6.00 o                         
   0   6  12         33.23         41.64         7.04 o                         
   1   6  12         37.40         47.66         7.24 o                         
   2   6  12        145.75        170.59         9.20 o                         
   3   6  12          6.57          8.27         5.54 o                         
   4   6  12          0.55          2.15         3.55 o                         
   5   6  12         12.72         12.35         5.19 o                         
   6   6  12         24.85         23.98         4.91 o                         
 -13   0  13         21.90         11.98         4.49 o                         
 -11   0  13          0.03         -0.83         3.85 o                         
  -9   0  13         81.50         88.55         3.54 o                         
  -7   0  13        487.84        528.99         8.06 o                         
  -5   0  13          8.73         14.35         1.96 o                         
  -3   0  13         44.80         91.36         2.89 o                         
  -1   0  13       1116.37       1221.65        13.25 o                         
   1   0  13       1615.03       1561.59        17.01 o                         
   3   0  13        171.65        170.16         3.41 o                         
   5   0  13        391.95        384.46         4.59 o                         
   7   0  13        766.36        917.56         7.02 o                         
   9   0  13        147.59        170.83         4.57 o                         
  11   0  13        628.82        606.25        12.00 o                         
  13   0  13        197.67        223.76        15.71 o                         
 -13   1  13          2.42          3.20         3.21 o                         
 -12   1  13        135.77        107.04         7.91 o                         
 -11   1  13         25.67         22.14         1.91 o                         
 -10   1  13          7.67         21.52         2.86 o                         
  -9   1  13         11.85         10.18         1.59 o                         
  -8   1  13         96.47         87.37         2.34 o                         
  -7   1  13        140.84        127.55         2.65 o                         
  -6   1  13        782.35        778.52         7.13 o                         
  -5   1  13       1798.49       1917.42        13.94 o                         
  -4   1  13         69.37         93.14         2.34 o                         
  -3   1  13        299.87        297.27         3.08 o                         
  -2   1  13        466.79        367.56         2.67 o                         
  -1   1  13        331.22        381.79         3.49 o                         
   0   1  13       1766.49       1644.94         4.67 o                         
   1   1  13         60.10         81.58         2.35 o                         
   2   1  13          0.58         11.60         1.82 o                         
   3   1  13        997.22        985.72         7.56 o                         
   4   1  13        299.73        336.45         3.32 o                         
   5   1  13        309.60        283.38         3.48 o                         
   6   1  13         25.25         34.49         1.59 o                         
   7   1  13          4.75          8.18         1.38 o                         
   8   1  13         13.12         27.20         1.77 o                         
   9   1  13         11.77         10.86         2.62 o                         
  10   1  13         26.08         20.99         2.26 o                         
  11   1  13        457.56        410.43        11.98 o                         
  12   1  13        307.62        315.05         5.94 o                         
  13   1  13         74.72         75.41         5.54 o                         
 -13   2  13         41.98         50.92         4.11 o                         
 -12   2  13         26.73         29.83         3.36 o                         
 -11   2  13         14.43         17.38         3.08 o                         
 -10   2  13         22.70         23.62         2.30 o                         
  -9   2  13         18.46         26.92         2.39 o                         
  -8   2  13        993.70       1035.84         8.23 o                         
  -7   2  13       1396.67       1377.83         7.07 o                         
  -6   2  13        172.02        201.82         2.71 o                         
  -5   2  13         43.41         48.05         1.84 o                         
  -4   2  13        182.80        203.59         3.07 o                         
  -3   2  13         32.23         25.83         1.66 o                         
  -2   2  13        809.47        875.00        17.70 o                         
  -1   2  13        176.51        148.62         2.50 o                         
   0   2  13        228.26        238.90         2.96 o                         
   1   2  13        875.38        879.53         7.27 o                         
   2   2  13        112.77        134.79         3.05 o                         
   3   2  13          8.56          7.42         1.56 o                         
   4   2  13         83.35         89.66         2.17 o                         
   5   2  13        524.46        542.94         5.23 o                         
   6   2  13       1185.65       1102.63         5.40 o                         
   7   2  13        119.16         92.40         2.62 o                         
   8   2  13          2.54          3.35         1.70 o                         
   9   2  13          0.10          1.15         1.90 o                         
  10   2  13        125.88        108.95         3.78 o                         
  11   2  13          6.54          5.75         2.30 o                         
  12   2  13         19.43         21.71         3.22 o                         
  13   2  13         30.78         39.57         7.40 o                         
 -12   3  13          0.00          7.06         3.38 o                         
 -11   3  13          9.28         10.14         2.55 o                         
 -10   3  13         73.85         77.52         4.41 o                         
  -9   3  13          2.40          2.70         2.19 o                         
  -8   3  13          1.55          2.96         1.90 o                         
  -7   3  13          6.63         12.06         1.96 o                         
  -6   3  13          1.12          5.86         1.70 o                         
  -5   3  13        231.08        253.79         3.51 o                         
  -4   3  13          6.98         -0.40         1.43 o                         
  -3   3  13         17.35         17.30         1.50 o                         
  -2   3  13         42.73         25.91         1.55 o                         
  -1   3  13        257.36        272.82         2.87 o                         
   0   3  13          3.81         14.29         1.25 o                         
   1   3  13         58.97         50.72         1.93 o                         
   2   3  13        167.90        157.47         3.32 o                         
   3   3  13         41.93         48.08         2.10 o                         
   4   3  13          1.63          5.39         1.94 o                         
   5   3  13        592.01        579.70         4.78 o                         
   6   3  13          5.75          2.22         1.85 o                         
   7   3  13          6.02          2.87         2.09 o                         
   8   3  13        318.32        282.82         5.40 o                         
   9   3  13         20.55         25.46         2.00 o                         
  10   3  13          0.75          1.28         2.34 o                         
  11   3  13         10.73          7.39         3.81 o                         
  12   3  13         13.01          8.56         3.71 o                         
 -11   4  13         20.58         32.24         4.97 o                         
 -10   4  13         29.48         23.24         4.12 o                         
  -9   4  13          3.27          6.55         3.48 o                         
  -8   4  13         69.60         72.18         5.04 o                         
  -7   4  13        173.58        176.34         4.33 o                         
  -6   4  13        267.39        260.97         4.56 o                         
  -5   4  13         92.12         90.97         3.06 o                         
  -4   4  13        133.13        126.42         2.89 o                         
  -3   4  13         84.06        102.30         4.73 o                         
  -2   4  13          5.45         -1.92         2.44 o                         
  -1   4  13        274.74        327.60         5.01 o                         
   0   4  13        352.63        335.47         5.00 o                         
   1   4  13        120.93        121.43         6.04 o                         
   2   4  13        204.04        194.75         2.89 o                         
   3   4  13        132.17        131.59         4.03 o                         
   4   4  13        825.29        855.68         5.19 o                         
   5   4  13         11.61          4.69         2.03 o                         
   6   4  13         78.99         77.36         3.27 o                         
   7   4  13         14.37          7.47         2.35 o                         
   8   4  13         83.38         76.76         3.21 o                         
   9   4  13          6.81         12.48         3.32 o                         
  10   4  13          0.05         -2.52         3.59 o                         
  -9   5  13          0.01          1.14         5.11 o                         
  -8   5  13         32.71         27.33         4.44 o                         
  -7   5  13         41.31         31.41         3.56 o                         
  -6   5  13         63.07         46.92         3.43 o                         
  -5   5  13         69.73         76.46         4.03 o                         
  -4   5  13        279.57        272.19        27.25 o                         
  -3   5  13         21.85         14.77         2.67 o                         
  -2   5  13          2.29          0.60         2.47 o                         
  -1   5  13          0.64          2.64         2.76 o                         
   0   5  13          4.57          7.18         2.47 o                         
   1   5  13        171.62        157.44         4.37 o                         
   2   5  13        150.49        159.73         5.67 o                         
   3   5  13         49.90         38.99         2.32 o                         
   4   5  13          0.24          1.25         2.36 o                         
   5   5  13         58.28         52.98         2.80 o                         
   6   5  13          2.26          3.43         2.78 o                         
   7   5  13         74.80         71.71         3.64 o                         
   8   5  13         40.89         42.30         4.01 o                         
  -5   6  13          0.21          1.60         4.41 o                         
  -4   6  13          7.62          5.08         4.43 o                         
  -3   6  13          2.30          1.54         6.46 o                         
  -2   6  13         69.70         65.86         7.13 o                         
  -1   6  13         32.04         35.18         4.73 o                         
   0   6  13          0.03          3.62         4.85 o                         
   1   6  13         59.68         56.89         6.74 o                         
   2   6  13          2.26          7.57         4.79 o                         
   3   6  13          0.01          6.87         5.89 o                         
   4   6  13         13.03         28.65         4.08 o                         
   5   6  13          0.44          3.88         5.99 o                         
 -12   0  14         13.61         17.62         5.46 o                         
 -10   0  14         33.17         19.42         3.42 o                         
  -8   0  14        174.34        157.77         4.11 o                         
  -6   0  14         15.21          8.25         1.85 o                         
  -4   0  14        281.53        253.31         3.80 o                         
  -2   0  14          5.30          8.19         1.67 o                         
   0   0  14        145.54        160.10         3.20 o                         
   2   0  14          9.73         20.05         1.81 o                         
   4   0  14        112.22         88.24         3.35 o                         
   6   0  14          2.74          1.06         1.75 o                         
   8   0  14         82.03         79.62         3.88 o                         
  10   0  14        267.19        218.09        13.04 o                         
  12   0  14        115.71        122.03         9.86 o                         
 -13   1  14          3.04         -0.51         3.48 o                         
 -12   1  14          4.26         -3.09         3.09 o                         
 -11   1  14         51.87         49.60         2.23 o                         
 -10   1  14         30.76         37.89         3.14 o                         
  -9   1  14         18.58         25.32         1.88 o                         
  -8   1  14          3.92          8.39         1.42 o                         
  -7   1  14          5.85         14.12         1.53 o                         
  -6   1  14        265.18        270.94         3.06 o                         
  -5   1  14        102.92        116.82         2.46 o                         
  -4   1  14       1435.94       1597.34         8.54 o                         
  -3   1  14       1263.25       1253.43        11.71 o                         
  -2   1  14          9.52         10.70         1.16 o                         
  -1   1  14         41.19         48.02         1.83 o                         
   0   1  14        707.51        814.77         4.44 o                         
   1   1  14       2989.39       2920.03        14.71 o                         
   2   1  14        889.97        772.25         5.21 o                         
   3   1  14       1282.16       1323.51        20.03 o                         
   4   1  14        414.37        415.10         4.25 o                         
   5   1  14         34.23         46.38         1.79 o                         
   6   1  14          5.97         10.14         1.49 o                         
   7   1  14        132.73        142.63         2.81 o                         
   8   1  14         40.21         31.86         1.80 o                         
   9   1  14         78.93         89.47         3.91 o                         
  10   1  14          1.34          2.24         2.22 o                         
  11   1  14          0.97          6.59         2.07 o                         
  12   1  14          1.14          6.64         2.73 o                         
  13   1  14         45.67         46.81         4.26 o                         
 -13   2  14         16.92         25.69         3.84 o                         
 -12   2  14         12.78         15.63         3.35 o                         
 -11   2  14          2.66          4.50         2.60 o                         
 -10   2  14          2.96          4.14         2.15 o                         
  -9   2  14         49.27         54.24         2.13 o                         
  -8   2  14        135.86        143.85         2.92 o                         
  -7   2  14         17.60         14.83         1.61 o                         
  -6   2  14        257.85        244.22         3.76 o                         
  -5   2  14        358.05        368.75         3.35 o                         
  -4   2  14         76.53         51.44         2.23 o                         
  -3   2  14        497.83        400.19         3.61 o                         
  -2   2  14        112.61         98.85         2.50 o                         
  -1   2  14          0.69          0.23         1.27 o                         
   0   2  14        108.79        114.49         3.05 o                         
   1   2  14         94.10         98.96         2.51 o                         
   2   2  14       3163.39       3430.65        15.57 o                         
   3   2  14        741.84        809.38         5.40 o                         
   4   2  14         23.75         35.84         2.01 o                         
   5   2  14          5.30          0.97         1.55 o                         
   6   2  14         51.09         67.41         2.47 o                         
   7   2  14         66.61         59.31         2.22 o                         
   8   2  14        176.12        178.19         3.59 o                         
   9   2  14         25.31         32.15         4.17 o                         
  10   2  14          3.79          0.05         2.73 o                         
  11   2  14          5.41          6.46         2.63 o                         
  12   2  14          5.21          2.17         2.98 o                         
 -12   3  14          1.71          0.80         4.28 o                         
 -11   3  14          0.54         -3.92         6.76 o                         
 -10   3  14         16.83         13.10         3.11 o                         
  -9   3  14         63.68         93.29        16.74 o                         
  -8   3  14          5.90          7.66         2.00 o                         
  -7   3  14         22.03         21.72         1.94 o                         
  -6   3  14         35.87         31.16         2.12 o                         
  -5   3  14        414.98        360.38         4.01 o                         
  -4   3  14         57.87         72.62         2.75 o                         
  -3   3  14         77.78         94.55         3.06 o                         
  -2   3  14         76.68         92.60         3.32 o                         
  -1   3  14         85.06         81.52         2.27 o                         
   0   3  14          3.92          8.25         1.32 o                         
   1   3  14          0.03         -1.27         1.27 o                         
   2   3  14        495.78        473.41         3.79 o                         
   3   3  14        446.78        437.03         4.10 o                         
   4   3  14         16.00          7.58         1.68 o                         
   5   3  14        279.72        312.73         4.09 o                         
   6   3  14         25.97         19.82         2.41 o                         
   7   3  14        167.22        183.05         4.09 o                         
   8   3  14        197.52        177.63         4.05 o                         
   9   3  14          7.32          4.87         2.31 o                         
  10   3  14          6.70         11.46         2.45 o                         
  11   3  14         18.60          9.82         3.07 o                         
 -10   4  14          3.41         16.86         5.97 o                         
  -9   4  14          9.18         12.18         3.79 o                         
  -8   4  14        250.81        257.08         5.76 o                         
  -7   4  14          3.79         -0.69         2.38 o                         
  -6   4  14        121.67        114.73         3.96 o                         
  -5   4  14        111.89        119.57         3.12 o                         
  -4   4  14        433.88        379.65         4.10 o                         
  -3   4  14        400.96        409.92         7.39 o                         
  -2   4  14        434.08        433.02         4.26 o                         
  -1   4  14        248.77        255.32         4.86 o                         
   0   4  14         12.99         19.94         2.53 o                         
   1   4  14        472.97        442.88         5.65 o                         
   2   4  14        240.87        283.85         3.41 o                         
   3   4  14         91.97         98.96         3.68 o                         
   4   4  14          0.62         -1.04         1.88 o                         
   5   4  14          0.12          0.63         2.06 o                         
   6   4  14         57.43         66.26         2.84 o                         
   7   4  14        122.81        117.37         4.65 o                         
   8   4  14          0.63          6.58         2.83 o                         
   9   4  14        133.63        114.53         4.92 o                         
  10   4  14         34.87         33.38         7.45 o                         
  -8   5  14          7.18         14.23         3.88 o                         
  -7   5  14          0.03          3.77         3.38 o                         
  -6   5  14        126.82        119.47         5.63 o                         
  -5   5  14         22.15         24.24         2.91 o                         
  -4   5  14         71.04         66.86         2.98 o                         
  -3   5  14         29.98         23.08         4.72 o                         
  -2   5  14          4.08          2.18         3.22 o                         
  -1   5  14        167.80        150.32         4.53 o                         
   0   5  14         59.61         51.21         3.11 o                         
   1   5  14         29.23         28.30         3.96 o                         
   2   5  14         59.62         54.65         3.17 o                         
   3   5  14         31.27         33.19         2.50 o                         
   4   5  14         22.78         26.77         2.80 o                         
   5   5  14        107.94        107.23         4.32 o                         
   6   5  14         54.16         61.33         3.44 o                         
   7   5  14         30.80         24.12         3.41 o                         
   8   5  14          7.53          9.55         3.63 o                         
  -5   6  14         71.41         87.83         7.58 o                         
  -4   6  14          3.34          9.26         8.50 o                         
  -3   6  14         33.79         32.18         9.26 o                         
  -2   6  14          0.87         -0.28         8.46 o                         
  -1   6  14         81.46         86.12         6.70 o                         
   0   6  14          0.97          1.65         4.70 o                         
   1   6  14         30.26         38.11        12.64 o                         
   2   6  14          0.04         -5.57        14.79 o                         
   3   6  14          5.54         12.69         6.35 o                         
   4   6  14          0.81          5.76         4.16 o                         
   5   6  14         28.50         24.61         6.15 o                         
 -13   0  15         56.46         60.71         6.27 o                         
 -11   0  15         17.06         33.46         4.17 o                         
  -9   0  15         14.51          7.61         2.07 o                         
  -7   0  15        305.58        268.15         5.70 o                         
  -5   0  15        341.92        332.66         7.17 o                         
  -3   0  15        765.93        747.21         5.54 o                         
  -1   0  15        129.54        156.07         3.23 o                         
   1   0  15        689.59        682.33         5.25 o                         
   3   0  15        270.80        361.77         4.31 o                         
   5   0  15          8.27          0.65         1.64 o                         
   7   0  15        263.68        258.93         4.56 o                         
   9   0  15        248.46        242.50         6.55 o                         
  11   0  15        268.10        324.32        89.92 o                         
  13   0  15          4.22          8.33         4.47 o                         
 -13   1  15         83.55         79.35         4.56 o                         
 -12   1  15          0.09          4.72         3.00 o                         
 -11   1  15         18.55         22.23         2.20 o                         
 -10   1  15         87.95         87.42         3.13 o                         
  -9   1  15          9.67          6.00         1.87 o                         
  -8   1  15         67.14         83.04         2.97 o                         
  -7   1  15        509.23        524.77         6.88 o                         
  -6   1  15        823.70        787.94         7.18 o                         
  -5   1  15        125.28        120.34         2.44 o                         
  -4   1  15         12.67          9.18         1.29 o                         
  -3   1  15          5.25          8.32         1.21 o                         
  -2   1  15         42.01         28.25         1.42 o                         
  -1   1  15         25.18         24.90         1.31 o                         
   0   1  15       3398.94       3492.19        14.46 o                         
   1   1  15         56.21        109.13         3.67 o                         
   2   1  15        534.91        596.66         4.46 o                         
   3   1  15        514.27        564.70         4.63 o                         
   4   1  15        185.97        243.66         2.80 o                         
   5   1  15       2221.51       2264.29        15.41 o                         
   6   1  15        164.65        146.94         2.69 o                         
   7   1  15         14.12         16.91         1.70 o                         
   8   1  15         16.24         19.81         1.73 o                         
   9   1  15         31.38         35.76         2.22 o                         
  10   1  15        187.96        179.97         5.86 o                         
  11   1  15         15.47         17.67         3.20 o                         
  12   1  15         42.90         46.14         3.43 o                         
  13   1  15          9.45          5.78         3.25 o                         
 -12   2  15          0.47          5.66         3.74 o                         
 -11   2  15          6.77         12.40         2.85 o                         
 -10   2  15         21.33         18.35         2.13 o                         
  -9   2  15         10.16         10.26         2.06 o                         
  -8   2  15        132.73        113.30         3.14 o                         
  -7   2  15        108.15        126.63         2.82 o                         
  -6   2  15        644.87        562.50         4.10 o                         
  -5   2  15        560.31        564.10         3.78 o                         
  -4   2  15        115.39         96.13         3.04 o                         
  -3   2  15        161.97        166.18         2.92 o                         
  -2   2  15         35.98         24.44         2.00 o                         
  -1   2  15         17.90         36.30         1.68 o                         
   0   2  15        329.96        293.94         4.90 o                         
   1   2  15         96.20         86.10         2.51 o                         
   2   2  15        101.16        144.88         2.98 o                         
   3   2  15        406.84        398.67         4.32 o                         
   4   2  15        499.79        474.02         5.43 o                         
   5   2  15         24.43         23.44         1.47 o                         
   6   2  15        261.27        257.93         3.10 o                         
   7   2  15         90.90        100.33         2.98 o                         
   8   2  15         23.27         33.60         2.33 o                         
   9   2  15        288.60        279.00         8.09 o                         
  10   2  15          0.38          1.12         3.35 o                         
  11   2  15         21.34         26.57         2.87 o                         
  12   2  15          1.08          0.96         3.24 o                         
 -11   3  15          0.53         -3.48         9.66 o                         
 -10   3  15          5.64          3.01         3.08 o                         
  -9   3  15        236.41        224.77        42.43 o                         
  -8   3  15         37.32         30.96         3.39 o                         
  -7   3  15        387.26        353.31         9.57 o                         
  -6   3  15          3.81          3.94         2.03 o                         
  -5   3  15        103.67         91.11         3.56 o                         
  -4   3  15         36.63         40.05         1.96 o                         
  -3   3  15         18.65         21.19         1.66 o                         
  -2   3  15         65.55         69.04         2.43 o                         
  -1   3  15         48.68         56.53         2.98 o                         
   0   3  15         39.84         25.93         1.59 o                         
   1   3  15          4.70          3.08         1.46 o                         
   2   3  15         40.08         48.03         3.36 o                         
   3   3  15        188.71        202.37         5.13 o                         
   4   3  15        137.06        119.30         3.73 o                         
   5   3  15        529.64        528.23         5.44 o                         
   6   3  15         17.61         26.38         2.44 o                         
   7   3  15        125.38        119.06         4.72 o                         
   8   3  15         35.62         41.88         3.72 o                         
   9   3  15         86.48        109.41         7.48 o                         
  10   3  15         50.30         61.32         2.77 o                         
  11   3  15          3.45          8.50         2.85 o                         
 -10   4  15         46.18         52.44         4.71 o                         
  -9   4  15         17.15         15.41         3.95 o                         
  -8   4  15         41.43         41.07         3.49 o                         
  -7   4  15         50.24         66.70         4.15 o                         
  -6   4  15        407.19        411.63         6.06 o                         
  -5   4  15        123.68        135.18         3.79 o                         
  -4   4  15        365.85        334.91         5.42 o                         
  -3   4  15         77.89         66.24         2.62 o                         
  -2   4  15          0.32         -1.54         1.54 o                         
  -1   4  15        283.70        289.79         4.21 o                         
   0   4  15         29.65         28.36         2.05 o                         
   1   4  15        124.84        113.83         3.57 o                         
   2   4  15        235.31        237.03         4.17 o                         
   3   4  15         60.35         68.98         2.86 o                         
   4   4  15          8.68         15.59         2.09 o                         
   5   4  15         37.39         49.64         3.59 o                         
   6   4  15         11.84          9.73         2.34 o                         
   7   4  15        101.91        106.16         3.82 o                         
   8   4  15         58.08         65.87         3.93 o                         
   9   4  15         12.33         16.64         4.00 o                         
  10   4  15          4.19          4.89         3.71 o                         
  -8   5  15         22.15         29.08         4.13 o                         
  -7   5  15          2.12          1.04         3.50 o                         
  -6   5  15         28.58         30.77         3.33 o                         
  -5   5  15         24.81         21.47         2.92 o                         
  -4   5  15          0.84          0.77         2.10 o                         
  -3   5  15        138.05        137.67         3.31 o                         
  -2   5  15          0.68          0.68         2.88 o                         
  -1   5  15          0.00         -4.25         4.25 o                         
   0   5  15        269.88        265.38         7.65 o                         
   1   5  15         11.40         11.99         3.92 o                         
   2   5  15          0.03         -0.22         2.70 o                         
   3   5  15          7.77          0.53         2.24 o                         
   4   5  15         39.74         41.17         3.22 o                         
   5   5  15         37.84         34.27         3.10 o                         
   6   5  15         11.75         14.68         3.23 o                         
   7   5  15          0.71         -3.33         3.33 o                         
   8   5  15          0.02          1.16         3.68 o                         
  -4   6  15          0.04          5.17         8.38 o                         
  -3   6  15          0.09         -8.62         8.62 o                         
  -2   6  15        145.75        170.70         9.29 o                         
  -1   6  15          3.95          9.52         8.34 o                         
   0   6  15          4.14         12.73         6.16 o                         
   1   6  15          0.47         -1.89         6.63 o                         
   2   6  15         20.30          9.51        10.78 o                         
   3   6  15          0.05          2.05         6.55 o                         
   4   6  15          3.59          2.61         5.10 o                         
 -12   0  16         54.97         59.26         5.72 o                         
 -10   0  16        154.80        122.99        21.81 o                         
  -8   0  16          1.04         12.15         3.35 o                         
  -6   0  16         95.28         93.44         4.80 o                         
  -4   0  16        168.29        149.86         3.46 o                         
  -2   0  16       1349.16       1282.68        10.85 o                         
   0   0  16          2.43          5.13         1.62 o                         
   2   0  16        134.01        146.86         3.36 o                         
   4   0  16         25.67         29.44         2.28 o                         
   6   0  16        341.93        345.36         4.91 o                         
   8   0  16        120.74        113.94         4.05 o                         
  10   0  16        140.02        154.29        10.78 o                         
  12   0  16         94.68        101.80         8.05 o                         
 -13   1  16          0.91          2.05         3.25 o                         
 -12   1  16         23.55         33.17         3.50 o                         
 -11   1  16         28.73         30.46         3.06 o                         
 -10   1  16         67.18         59.55         2.62 o                         
  -9   1  16        282.91        263.33         5.36 o                         
  -8   1  16         58.76         57.44         2.45 o                         
  -7   1  16          0.94          5.30         1.79 o                         
  -6   1  16         57.81         64.36         2.43 o                         
  -5   1  16          0.12          4.15         1.28 o                         
  -4   1  16        573.70        574.29         8.77 o                         
  -3   1  16        282.32        285.33         2.83 o                         
  -2   1  16         28.17         39.55         1.55 o                         
  -1   1  16         31.42         34.07         1.49 o                         
   0   1  16        283.31        257.83         4.06 o                         
   1   1  16       2170.12       2414.46        28.67 o                         
   2   1  16       1085.93       1001.48         5.38 o                         
   3   1  16         46.72         52.67         2.22 o                         
   4   1  16        230.57        266.13         2.97 o                         
   5   1  16         39.81         41.63         2.32 o                         
   6   1  16        109.30        125.51         2.79 o                         
   7   1  16         26.23         25.91         1.69 o                         
   8   1  16         61.89         52.66         2.55 o                         
   9   1  16        280.99        281.81         7.34 o                         
  10   1  16          0.12         -1.06         1.96 o                         
  11   1  16          2.06          4.90         2.81 o                         
  12   1  16        182.82        195.08         6.28 o                         
 -12   2  16         15.15         25.41         3.61 o                         
 -11   2  16         89.90        107.33         6.29 o                         
 -10   2  16          0.42          1.18         1.96 o                         
  -9   2  16         66.83         71.27         2.74 o                         
  -8   2  16        196.31        211.28         4.87 o                         
  -7   2  16         26.08         31.64         1.88 o                         
  -6   2  16          1.40          6.37         1.82 o                         
  -5   2  16        143.15        153.29         4.23 o                         
  -4   2  16         84.94         97.85         3.15 o                         
  -3   2  16        107.68         97.91         2.68 o                         
  -2   2  16         68.77         72.65         2.48 o                         
  -1   2  16         71.84         71.78         2.50 o                         
   0   2  16         75.08         57.17         2.35 o                         
   1   2  16          1.13          1.53         1.39 o                         
   2   2  16          6.46          2.75         1.42 o                         
   3   2  16       1494.62       1600.70         7.84 o                         
   4   2  16         69.29         67.62         2.26 o                         
   5   2  16         35.24         40.64         2.14 o                         
   6   2  16          2.51          6.79         1.50 o                         
   7   2  16         72.07         65.32         2.44 o                         
   8   2  16        134.97        123.40         3.95 o                         
   9   2  16          5.37          4.74         2.83 o                         
  10   2  16         26.03         29.44         3.32 o                         
  11   2  16          6.50         23.15         2.89 o                         
  12   2  16         32.69         36.03         3.34 o                         
 -11   3  16          1.28          4.90         4.18 o                         
 -10   3  16          0.10         -2.54         3.76 o                         
  -9   3  16         55.46         76.65         4.08 o                         
  -8   3  16         24.92         31.63         2.34 o                         
  -7   3  16          0.14          3.10         2.39 o                         
  -6   3  16         25.26         20.70         2.12 o                         
  -5   3  16        404.69        418.76         6.65 o                         
  -4   3  16         98.18         83.59         2.88 o                         
  -3   3  16          1.46          1.47         1.51 o                         
  -2   3  16        230.63        254.41         3.31 o                         
  -1   3  16          7.65          7.75         1.46 o                         
   0   3  16         79.75         90.83         2.57 o                         
   1   3  16        129.00        122.86         4.15 o                         
   2   3  16        573.93        588.99         4.47 o                         
   3   3  16         34.36         53.58         2.79 o                         
   4   3  16          6.69          4.35         1.79 o                         
   5   3  16        453.41        423.60         5.30 o                         
   6   3  16          2.31          3.12         2.07 o                         
   7   3  16         21.35         21.89         2.91 o                         
   8   3  16         44.37         44.71         3.29 o                         
   9   3  16          5.92          7.42         3.04 o                         
  10   3  16          9.54         21.04         3.96 o                         
  11   3  16          9.36          9.12         3.09 o                         
 -10   4  16         37.34         53.82         6.12 o                         
  -9   4  16         90.04         90.34         8.00 o                         
  -8   4  16         57.90         74.34         8.64 o                         
  -7   4  16         52.31         57.40         4.58 o                         
  -6   4  16        137.10        123.73         4.58 o                         
  -5   4  16        135.85        127.74         3.71 o                         
  -4   4  16         24.82         28.67         2.19 o                         
  -3   4  16        113.42         99.73         4.24 o                         
  -2   4  16         77.66         76.98         2.88 o                         
  -1   4  16         42.17         33.95         3.25 o                         
   0   4  16         45.75         50.87         2.32 o                         
   1   4  16        141.47        153.75         3.26 o                         
   2   4  16        819.23        779.03         5.16 o                         
   3   4  16        353.60        341.61         6.06 o                         
   4   4  16          7.69          5.34         2.21 o                         
   5   4  16        375.96        372.96         5.85 o                         
   6   4  16          3.62          2.21         2.52 o                         
   7   4  16         88.20         98.37         4.23 o                         
   8   4  16         72.28         67.91         3.89 o                         
   9   4  16          5.35          1.39         3.41 o                         
  10   4  16          2.28          1.82         3.70 o                         
  -8   5  16         36.34         44.91         4.59 o                         
  -7   5  16         54.66         50.02         6.00 o                         
  -6   5  16          0.47         -0.28         3.16 o                         
  -5   5  16         43.15         35.74         3.47 o                         
  -4   5  16          3.63          3.81         2.39 o                         
  -3   5  16          0.49         -0.06         2.08 o                         
  -2   5  16         15.42         17.73         3.06 o                         
  -1   5  16         68.53         58.50         3.43 o                         
   0   5  16          0.38          4.42         3.12 o                         
   1   5  16        153.13        149.61         5.04 o                         
   2   5  16          8.86         -1.80         3.76 o                         
   3   5  16         68.69         72.39         3.02 o                         
   4   5  16         45.36         51.81         3.11 o                         
   5   5  16         50.59         53.17         3.36 o                         
   6   5  16         33.58         36.52         3.48 o                         
   7   5  16          9.29         12.27         4.20 o                         
  -3   6  16          1.37         -2.08         9.06 o                         
  -2   6  16          5.02          6.37         5.78 o                         
  -1   6  16         21.91         45.63         6.47 o                         
   0   6  16        134.78        148.96        22.84 o                         
   1   6  16         66.49         73.94         7.35 o                         
   2   6  16          1.67          7.21         8.78 o                         
   3   6  16         63.71         55.62         5.40 o                         
 -13   0  17          5.10          9.57         5.27 o                         
 -11   0  17        114.05        119.49        10.56 o                         
  -9   0  17         56.23         61.07         3.81 o                         
  -7   0  17         62.71         53.95         2.93 o                         
  -5   0  17         51.29         68.69         3.24 o                         
  -3   0  17         20.31         16.98         1.91 o                         
  -1   0  17       1387.71       1452.77        10.76 o                         
   1   0  17        185.14        175.07         4.03 o                         
   3   0  17        160.36        140.23         3.46 o                         
   5   0  17         31.94         23.56         2.14 o                         
   7   0  17         39.22         38.17         2.62 o                         
   9   0  17          0.77         -0.10         2.53 o                         
  11   0  17        972.38        973.81        19.04 o                         
 -12   1  17         19.59         34.59         3.59 o                         
 -11   1  17          0.08         -0.87         3.04 o                         
 -10   1  17         24.71         23.56         2.15 o                         
  -9   1  17        193.46        202.68         7.82 o                         
  -8   1  17        649.42        636.85         9.59 o                         
  -7   1  17        595.73        601.61         4.58 o                         
  -6   1  17        912.68        940.69         5.10 o                         
  -5   1  17        126.59        159.20         2.86 o                         
  -4   1  17          6.33         12.24         1.35 o                         
  -3   1  17        451.32        535.54         3.60 o                         
  -2   1  17        131.51        130.34         2.52 o                         
  -1   1  17          3.45         15.36         1.29 o                         
   0   1  17         67.13         64.39         2.04 o                         
   1   1  17        140.06        108.96         3.39 o                         
   2   1  17        208.89        208.86         2.62 o                         
   3   1  17        107.63        122.94         3.85 o                         
   4   1  17         48.75         58.51         2.16 o                         
   5   1  17         19.01         29.09         1.60 o                         
   6   1  17        165.77        162.63         2.99 o                         
   7   1  17          0.24          0.19         1.85 o                         
   8   1  17        107.07         98.58         3.59 o                         
   9   1  17          3.92          2.04         2.16 o                         
  10   1  17         29.18         36.95         2.43 o                         
  11   1  17        247.31        268.37        11.53 o                         
  12   1  17          5.69         18.87         3.32 o                         
 -12   2  17          3.22         10.02         3.55 o                         
 -11   2  17         14.31         12.12         3.18 o                         
 -10   2  17          5.47          2.37         2.39 o                         
  -9   2  17          6.15          8.11         1.91 o                         
  -8   2  17        372.91        372.74         4.76 o                         
  -7   2  17        220.59        190.77         3.52 o                         
  -6   2  17       1082.41       1087.88         4.96 o                         
  -5   2  17          8.81         10.36         1.47 o                         
  -4   2  17         20.26         28.30         1.88 o                         
  -3   2  17        598.55        569.82         4.75 o                         
  -2   2  17          2.77          9.08         2.04 o                         
  -1   2  17         86.22         87.52         2.62 o                         
   0   2  17          0.01          5.17         1.94 o                         
   1   2  17         12.42         14.78         1.58 o                         
   2   2  17         18.91         10.49         1.60 o                         
   3   2  17        120.54        128.75         3.40 o                         
   4   2  17       1864.45       1832.14        10.61 o                         
   5   2  17         49.54         46.04         1.82 o                         
   6   2  17        283.88        283.99         5.22 o                         
   7   2  17          7.01          8.10         2.13 o                         
   8   2  17          0.34          1.81         2.33 o                         
   9   2  17          3.70         13.51         2.18 o                         
  10   2  17          1.47         10.13         3.83 o                         
  11   2  17         22.32         30.61         5.15 o                         
  12   2  17         40.97         59.72         5.19 o                         
 -11   3  17         17.84         22.59         4.69 o                         
 -10   3  17          4.17         -4.04         4.11 o                         
  -9   3  17         16.77         22.14         2.95 o                         
  -8   3  17          8.45          6.42         2.97 o                         
  -7   3  17         31.49         39.80         2.87 o                         
  -6   3  17         21.06         22.94         2.69 o                         
  -5   3  17        564.98        599.24         9.25 o                         
  -4   3  17         97.99         92.97         3.05 o                         
  -3   3  17         19.25         17.76         1.78 o                         
  -2   3  17         34.65         47.53         2.17 o                         
  -1   3  17        170.15        170.67         4.41 o                         
   0   3  17        217.94        220.44         3.54 o                         
   1   3  17          1.23          5.80         1.58 o                         
   2   3  17          3.91          2.07         1.82 o                         
   3   3  17       1182.96       1152.09         7.09 o                         
   4   3  17          3.10         -0.75         1.81 o                         
   5   3  17         50.35         47.18         2.38 o                         
   6   3  17         52.22         49.56         2.58 o                         
   7   3  17         47.55         54.92         6.31 o                         
   8   3  17          0.00         12.40         9.65 o                         
   9   3  17          9.35         13.86         2.96 o                         
  10   3  17          4.07         11.03         6.36 o                         
  11   3  17          2.76          3.89         4.91 o                         
  -9   4  17         44.36         54.39         4.17 o                         
  -8   4  17        147.12        152.54        10.47 o                         
  -7   4  17        243.55        237.90         5.60 o                         
  -6   4  17         27.56         34.10         3.11 o                         
  -5   4  17          1.87          4.80         2.49 o                         
  -4   4  17        164.44        153.86         7.14 o                         
  -3   4  17          1.09         -0.03         2.56 o                         
  -2   4  17         44.07         46.97         2.31 o                         
  -1   4  17          8.09         12.12         1.94 o                         
   0   4  17          2.61         -1.89         1.89 o                         
   1   4  17         42.17         48.57         2.31 o                         
   2   4  17          0.02          0.50         1.94 o                         
   3   4  17        121.24        149.77         5.66 o                         
   4   4  17        256.48        261.23         4.40 o                         
   5   4  17        479.62        478.75         5.41 o                         
   6   4  17         10.23         14.47         2.45 o                         
   7   4  17          1.58          4.31         3.10 o                         
   8   4  17          1.83          4.68         4.84 o                         
   9   4  17         73.82         66.08         3.91 o                         
  -7   5  17         44.39         45.13         5.00 o                         
  -6   5  17        138.53        149.73         7.68 o                         
  -5   5  17         75.44         68.61         4.59 o                         
  -4   5  17         18.50         14.00         2.61 o                         
  -3   5  17         82.35         95.60         3.73 o                         
  -2   5  17          3.73          5.58         3.50 o                         
  -1   5  17          4.45          0.30         4.14 o                         
   0   5  17         36.37         46.71         3.49 o                         
   1   5  17         29.05         21.07         3.77 o                         
   2   5  17          0.63         -1.50         2.69 o                         
   3   5  17         11.55         17.91         2.82 o                         
   4   5  17        150.74        141.43         4.86 o                         
   5   5  17         21.36         26.31         3.45 o                         
   6   5  17         98.66        116.87         4.84 o                         
   7   5  17         11.33          6.00         3.70 o                         
  -2   6  17         12.38         24.11         4.88 o                         
  -1   6  17         36.20         41.25         7.31 o                         
   0   6  17          0.08          1.13         5.40 o                         
   1   6  17         39.76         45.65         5.03 o                         
   2   6  17         76.01         81.86         7.26 o                         
 -12   0  18          3.63          3.07         6.40 o                         
 -10   0  18         38.77         37.98         9.11 o                         
  -8   0  18        125.91        112.25         4.37 o                         
  -6   0  18         88.39         80.09         4.32 o                         
  -4   0  18         15.10          5.61         1.78 o                         
  -2   0  18        345.07        400.83         6.69 o                         
   0   0  18        807.40        815.94         5.98 o                         
   2   0  18         51.64         54.40         3.45 o                         
   4   0  18         11.21         22.63         2.39 o                         
   6   0  18         39.98         21.70         2.35 o                         
   8   0  18        317.02        268.41         7.35 o                         
  10   0  18         69.29         85.59         5.90 o                         
  12   0  18         18.68         29.24         9.40 o                         
 -12   1  18          0.58          4.10         3.20 o                         
 -11   1  18         38.64         42.74         3.21 o                         
 -10   1  18          8.14          2.08         2.05 o                         
  -9   1  18          2.03          2.67         2.07 o                         
  -8   1  18          8.83         16.30         2.60 o                         
  -7   1  18         18.53         13.71         1.85 o                         
  -6   1  18        379.56        378.36         3.86 o                         
  -5   1  18       2375.86       2485.53        18.06 o                         
  -4   1  18          0.71          0.36         1.24 o                         
  -3   1  18         11.60         12.42         1.33 o                         
  -2   1  18          0.04          2.49         1.26 o                         
  -1   1  18         26.00         20.82         1.82 o                         
   0   1  18         25.99         18.90         1.48 o                         
   1   1  18        279.35        277.65         2.89 o                         
   2   1  18        148.20        159.89         2.79 o                         
   3   1  18         40.34         49.26         2.73 o                         
   4   1  18          5.05         12.23         1.41 o                         
   5   1  18        351.79        308.93         3.38 o                         
   6   1  18         54.99         53.46         2.70 o                         
   7   1  18         86.15        112.68         5.56 o                         
   8   1  18          2.73          7.81         2.71 o                         
   9   1  18         27.41         35.46         2.90 o                         
  10   1  18         31.92         39.47        13.19 o                         
  11   1  18          4.93          2.47         3.25 o                         
  12   1  18        122.20        131.02         5.55 o                         
 -12   2  18         57.83         64.03         4.25 o                         
 -11   2  18         34.39         27.54         3.25 o                         
 -10   2  18          3.46          7.73         3.74 o                         
  -9   2  18          1.28          2.23         1.88 o                         
  -8   2  18         26.55         23.49         2.42 o                         
  -7   2  18         89.94         74.58         2.82 o                         
  -6   2  18        221.89        217.47         4.57 o                         
  -5   2  18          1.75          8.46         1.44 o                         
  -4   2  18        150.56        167.37         4.76 o                         
  -3   2  18         93.04         82.94         2.76 o                         
  -2   2  18          1.22          2.06         1.44 o                         
  -1   2  18         83.52        104.01         2.83 o                         
   0   2  18         11.37         20.74         2.24 o                         
   1   2  18       1195.05       1211.53         6.65 o                         
   2   2  18          3.28         -0.73         1.52 o                         
   3   2  18         24.79         17.36         2.18 o                         
   4   2  18         41.99         45.05         2.48 o                         
   5   2  18         22.98         31.46         1.62 o                         
   6   2  18        264.37        278.18         3.58 o                         
   7   2  18          6.79         11.73         2.16 o                         
   8   2  18         99.72         92.15         3.79 o                         
   9   2  18        140.98        159.88         5.16 o                         
  10   2  18          4.99          7.93         3.00 o                         
  11   2  18          0.54          3.99         4.13 o                         
 -11   3  18         14.62         12.24         5.94 o                         
 -10   3  18          3.20          8.23         6.54 o                         
  -9   3  18          8.31          8.21         2.73 o                         
  -8   3  18          5.27          9.24         3.21 o                         
  -7   3  18        137.53        138.53         6.33 o                         
  -6   3  18        165.20        148.92         4.49 o                         
  -5   3  18         37.63         46.67         2.65 o                         
  -4   3  18         65.78         69.08         4.16 o                         
  -3   3  18          0.02          1.33         1.66 o                         
  -2   3  18         10.10         10.86         1.72 o                         
  -1   3  18         27.38         25.38         1.86 o                         
   0   3  18        115.40        122.64         3.77 o                         
   1   3  18         66.05         63.08         2.61 o                         
   2   3  18        577.24        567.15         4.77 o                         
   3   3  18        204.77        191.56         7.36 o                         
   4   3  18          5.04         12.49         2.06 o                         
   5   3  18         47.79         37.09         2.47 o                         
   6   3  18         63.31         72.22         3.50 o                         
   7   3  18         26.74         30.92         7.65 o                         
   8   3  18         79.85         80.75         4.31 o                         
   9   3  18         15.00         12.08         3.36 o                         
  10   3  18          0.12          5.75         4.65 o                         
  -9   4  18         67.26         75.52         7.55 o                         
  -8   4  18          2.45          2.54         4.80 o                         
  -7   4  18          0.50          3.41         3.44 o                         
  -6   4  18         17.25         25.82         3.08 o                         
  -5   4  18        288.09        281.54         4.63 o                         
  -4   4  18         56.70         48.64         2.57 o                         
  -3   4  18         36.14         32.15         2.67 o                         
  -2   4  18          0.11          1.65         2.07 o                         
  -1   4  18         44.63         49.16         3.30 o                         
   0   4  18        120.03         87.50         3.11 o                         
   1   4  18        199.75        208.43         5.96 o                         
   2   4  18         66.99         74.62         3.31 o                         
   3   4  18         40.10         43.57         2.52 o                         
   4   4  18        187.43        165.36         4.47 o                         
   5   4  18         54.88         51.07         2.89 o                         
   6   4  18         40.42         40.41         3.47 o                         
   7   4  18        169.76        166.18         7.28 o                         
   8   4  18          6.99          6.11         3.82 o                         
   9   4  18         22.77         21.31         3.65 o                         
  -7   5  18          0.91         -3.43         4.06 o                         
  -6   5  18          6.07         17.16         3.87 o                         
  -5   5  18        286.20        268.37         8.61 o                         
  -4   5  18        116.72         99.68         4.23 o                         
  -3   5  18         77.47         84.38         5.07 o                         
  -2   5  18          0.03         -2.36         2.36 o                         
  -1   5  18          2.19          0.33         2.70 o                         
   0   5  18          8.19          6.31         2.64 o                         
   1   5  18          0.23          2.78         2.56 o                         
   2   5  18          5.76          6.92         3.04 o                         
   3   5  18          1.22         -1.01         2.90 o                         
   4   5  18          0.45          7.68         3.37 o                         
   5   5  18         19.80         16.28         3.42 o                         
   6   5  18         18.30         18.22         3.67 o                         
   0   6  18         35.49         32.18         6.91 o                         
 -11   0  19          9.44          5.52         5.07 o                         
  -9   0  19        239.89        239.60         5.67 o                         
  -7   0  19         97.65         83.18         3.78 o                         
  -5   0  19         22.80         10.31         1.98 o                         
  -3   0  19         80.83        100.36         4.22 o                         
  -1   0  19        214.02        261.23         4.21 o                         
   1   0  19          0.15          0.55         1.79 o                         
   3   0  19        412.71        424.23         6.51 o                         
   5   0  19       1527.42       1497.74         8.97 o                         
   7   0  19         27.16         25.25         3.18 o                         
   9   0  19          0.78         -2.55         2.55 o                         
  11   0  19         80.70         76.41         7.77 o                         
 -12   1  19          9.84          9.60         3.77 o                         
 -11   1  19         12.67         14.70         3.06 o                         
 -10   1  19          8.67          7.24         2.40 o                         
  -9   1  19          0.47          4.90         2.33 o                         
  -8   1  19        204.05        196.40         3.93 o                         
  -7   1  19          0.33          4.97         2.22 o                         
  -6   1  19         66.08         83.18         2.83 o                         
  -5   1  19         72.22         76.33         5.57 o                         
  -4   1  19        759.35        718.29         6.65 o                         
  -3   1  19        182.34        165.10         4.02 o                         
  -2   1  19        269.34        284.61         3.00 o                         
  -1   1  19        220.89        278.94         2.94 o                         
   0   1  19        163.75        161.57         2.54 o                         
   1   1  19        113.36        129.38         2.48 o                         
   2   1  19        826.44        776.21         4.88 o                         
   3   1  19        306.08        282.98         4.00 o                         
   4   1  19        200.14        225.34         3.05 o                         
   5   1  19          8.72         11.52         1.60 o                         
   6   1  19          2.89          6.90         1.69 o                         
   7   1  19         55.02         43.00         3.34 o                         
   8   1  19         81.64         73.00         3.90 o                         
   9   1  19          1.21          2.07         2.18 o                         
  10   1  19        134.24        149.53         5.21 o                         
  11   1  19         90.21         81.94         4.23 o                         
  12   1  19          0.14         12.69         4.86 o                         
 -11   2  19          9.02          5.27         3.73 o                         
 -10   2  19          0.22         -2.72         2.72 o                         
  -9   2  19         15.77         15.71         2.67 o                         
  -8   2  19        360.01        342.83        39.44 o                         
  -7   2  19        130.03        115.56         3.65 o                         
  -6   2  19         16.32         29.23         2.51 o                         
  -5   2  19          9.54          6.11         1.49 o                         
  -4   2  19          4.69         13.24         1.85 o                         
  -3   2  19         61.02         68.14         2.70 o                         
  -2   2  19        192.20        216.00         4.18 o                         
  -1   2  19         70.34         57.70         2.58 o                         
   0   2  19        564.24        554.68         5.28 o                         
   1   2  19          4.09          1.53         1.63 o                         
   2   2  19        271.31        256.18         4.10 o                         
   3   2  19        892.14        866.06         6.40 o                         
   4   2  19        142.43        139.81         2.47 o                         
   5   2  19         35.93         47.42         2.03 o                         
   6   2  19         96.22         97.65         2.98 o                         
   7   2  19         39.61         50.23         2.62 o                         
   8   2  19         60.41         67.34        10.47 o                         
   9   2  19         27.83         35.97         2.85 o                         
  10   2  19        113.67         94.81         5.41 o                         
  11   2  19         10.87         12.02         3.42 o                         
 -10   3  19          1.08         -1.80         3.66 o                         
  -9   3  19         24.50         38.27         3.45 o                         
  -8   3  19        245.00        230.39         6.53 o                         
  -7   3  19        116.57        102.87         5.22 o                         
  -6   3  19        262.30        289.59         9.83 o                         
  -5   3  19        181.92        179.60         5.09 o                         
  -4   3  19         21.31         37.64         2.48 o                         
  -3   3  19          0.21         -0.13         1.80 o                         
  -2   3  19        106.55         92.38         3.07 o                         
  -1   3  19         65.52         77.01         3.17 o                         
   0   3  19          4.98          2.56         1.67 o                         
   1   3  19         48.75         34.69         2.26 o                         
   2   3  19         82.63         63.83         3.13 o                         
   3   3  19        404.34        417.58         5.99 o                         
   4   3  19          0.00          2.33         2.06 o                         
   5   3  19        134.66        147.42         5.13 o                         
   6   3  19          2.01         -2.49         2.49 o                         
   7   3  19         74.78         87.47         4.73 o                         
   8   3  19          0.03          4.33         3.29 o                         
   9   3  19        339.41        376.05         9.26 o                         
  10   3  19          2.73          7.98         3.74 o                         
  -9   4  19          4.20          7.93         7.43 o                         
  -8   4  19         83.19         97.35         4.69 o                         
  -7   4  19        220.72        239.51        10.44 o                         
  -6   4  19          0.28          7.22         3.38 o                         
  -5   4  19          6.37         10.15         2.78 o                         
  -4   4  19         45.58         50.38         3.73 o                         
  -3   4  19        266.35        286.85         4.33 o                         
  -2   4  19          1.25          0.53         2.06 o                         
  -1   4  19         58.69         62.22         2.80 o                         
   0   4  19        214.02        189.62         3.74 o                         
   1   4  19          0.65         -1.01         2.30 o                         
   2   4  19        486.85        490.94         5.01 o                         
   3   4  19         32.40         35.79         2.74 o                         
   4   4  19        105.72        111.14         4.14 o                         
   5   4  19          0.39         -2.89         2.89 o                         
   6   4  19          0.61         -3.52         3.52 o                         
   7   4  19          2.35          5.82         3.45 o                         
   8   4  19          2.22          2.89         3.69 o                         
  -6   5  19          8.34         -0.44         3.76 o                         
  -5   5  19          1.01         -3.36         3.36 o                         
  -4   5  19         45.92         42.03         3.27 o                         
  -3   5  19         66.84         75.09         3.43 o                         
  -2   5  19          1.32          3.60         4.14 o                         
  -1   5  19        115.22        114.49         5.13 o                         
   0   5  19         40.47         39.76         3.28 o                         
   1   5  19          1.08          4.62         2.61 o                         
   2   5  19          0.88         -0.03         5.25 o                         
   3   5  19          1.39         -0.11         2.97 o                         
   4   5  19         40.67         44.73         3.54 o                         
   5   5  19         11.30          9.49         3.68 o                         
   6   5  19          1.99          4.78         3.85 o                         
 -12   0  20          2.82          0.90        10.26 o                         
 -10   0  20          0.02          7.50         4.16 o                         
  -8   0  20          0.17         -2.40         2.40 o                         
  -6   0  20         43.48         51.54         3.05 o                         
  -4   0  20          9.25         11.55         3.18 o                         
  -2   0  20         74.10         84.39         4.33 o                         
   0   0  20         17.93         20.65         2.14 o                         
   2   0  20         17.32         26.19         2.23 o                         
   4   0  20          9.76          5.92         2.24 o                         
   6   0  20        604.83        662.70        13.64 o                         
   8   0  20        177.60        163.27         9.46 o                         
  10   0  20         37.47         44.37        10.03 o                         
 -11   1  20         45.41         48.57         4.05 o                         
 -10   1  20          0.22          2.88         2.70 o                         
  -9   1  20         41.47         38.69         3.22 o                         
  -8   1  20          4.33          5.16         2.41 o                         
  -7   1  20         21.15         22.34         2.69 o                         
  -6   1  20         37.68         38.64         2.19 o                         
  -5   1  20         27.15         36.41         1.85 o                         
  -4   1  20        149.63        154.28         3.82 o                         
  -3   1  20        529.89        535.93         3.99 o                         
  -2   1  20          0.34          0.85         1.67 o                         
  -1   1  20        235.25        225.30         2.88 o                         
   0   1  20        106.73        127.30         2.50 o                         
   1   1  20         49.89         41.93         1.70 o                         
   2   1  20        101.15         89.13         2.83 o                         
   3   1  20        179.12        160.98         3.89 o                         
   4   1  20        209.81        199.06         3.08 o                         
   5   1  20        539.00        578.39         5.19 o                         
   6   1  20          7.50          8.01         1.86 o                         
   7   1  20          7.22         14.54         2.00 o                         
   8   1  20         58.75         52.50         2.79 o                         
   9   1  20         88.15         90.98         3.44 o                         
  10   1  20         18.27         19.44         3.12 o                         
  11   1  20         55.89         48.81         4.54 o                         
 -11   2  20          9.86         14.82         3.47 o                         
 -10   2  20          5.81          5.37         2.83 o                         
  -9   2  20          2.05          5.93         2.96 o                         
  -8   2  20         22.08         23.71         2.14 o                         
  -7   2  20          6.26          8.08         2.70 o                         
  -6   2  20         64.24         82.26         4.03 o                         
  -5   2  20         55.38         53.59         2.86 o                         
  -4   2  20        105.48        105.36         4.62 o                         
  -3   2  20         28.26         26.91         1.94 o                         
  -2   2  20          4.31          3.01         1.58 o                         
  -1   2  20         31.56         43.00         3.33 o                         
   0   2  20          2.15          3.83         1.77 o                         
   1   2  20        234.10        267.91         4.14 o                         
   2   2  20       1356.30       1363.42        10.53 o                         
   3   2  20        121.55        132.16         3.63 o                         
   4   2  20         14.53         18.02         1.47 o                         
   5   2  20          3.63          3.83         2.14 o                         
   6   2  20        123.20         98.51         3.34 o                         
   7   2  20         31.13         27.80         2.52 o                         
   8   2  20          0.01         -1.54         2.31 o                         
   9   2  20          3.17         11.57         3.48 o                         
  10   2  20          0.01          5.92         3.14 o                         
  11   2  20          6.46         14.78         3.55 o                         
 -10   3  20        138.49        151.30         7.73 o                         
  -9   3  20         16.04         18.86         3.39 o                         
  -8   3  20        240.60        270.72         7.56 o                         
  -7   3  20         34.04         26.51         5.27 o                         
  -6   3  20         96.89         80.42         4.33 o                         
  -5   3  20         20.24         10.40         2.35 o                         
  -4   3  20          1.50         -0.05         2.32 o                         
  -3   3  20          0.67          3.50         2.34 o                         
  -2   3  20         89.94         82.49         3.46 o                         
  -1   3  20         97.60         67.82         3.06 o                         
   0   3  20         38.12         33.13         2.36 o                         
   1   3  20         91.24         80.90         3.61 o                         
   2   3  20        361.18        325.54         9.38 o                         
   3   3  20          5.11          8.51         4.74 o                         
   4   3  20        442.34        448.27         5.88 o                         
   5   3  20        113.53        135.19         5.11 o                         
   6   3  20         44.84         44.59         3.62 o                         
   7   3  20          0.15          1.69         2.88 o                         
   8   3  20         25.27         21.38         3.73 o                         
   9   3  20         10.74         18.63         4.34 o                         
  10   3  20         54.62         54.07         8.22 o                         
  -8   4  20         22.50         19.67         4.57 o                         
  -7   4  20         15.77         17.13         3.55 o                         
  -6   4  20        348.79        355.93         8.56 o                         
  -5   4  20        143.17        164.07         5.84 o                         
  -4   4  20         11.67          9.04         3.21 o                         
  -3   4  20         15.74         31.08         3.77 o                         
  -2   4  20          7.31          6.56         2.27 o                         
  -1   4  20         13.14         20.07         3.39 o                         
   0   4  20         82.04         97.20         4.49 o                         
   1   4  20        339.54        315.48         4.48 o                         
   2   4  20         54.65         53.90         2.67 o                         
   3   4  20         51.17         43.48         2.91 o                         
   4   4  20          3.34          0.55         3.31 o                         
   5   4  20         55.69         59.44         4.56 o                         
   6   4  20         62.12         69.48         4.38 o                         
   7   4  20         11.14         13.96         3.64 o                         
   8   4  20         53.29         58.32         4.17 o                         
  -5   5  20         16.96         10.87         3.54 o                         
  -4   5  20          1.84          3.40         3.05 o                         
  -3   5  20          0.05          4.70         3.13 o                         
  -2   5  20         21.68         13.80         3.02 o                         
  -1   5  20         10.59         18.04         3.11 o                         
   0   5  20        212.32        247.54         4.88 o                         
   1   5  20        138.26        129.72         4.60 o                         
   2   5  20          2.32         -2.04         3.57 o                         
   3   5  20          1.47          3.23         3.34 o                         
   4   5  20          0.59          4.83         3.49 o                         
   5   5  20          3.30          1.92         3.67 o                         
 -11   0  21         13.51         11.21         4.65 o                         
  -9   0  21        389.28        335.38        28.17 o                         
  -7   0  21       1002.04        973.38        13.09 o                         
  -5   0  21         47.71         51.82         2.93 o                         
  -3   0  21        124.27        106.24         3.66 o                         
  -1   0  21        295.96        310.41         4.73 o                         
   1   0  21         87.06         94.63         3.54 o                         
   3   0  21         16.59         11.94         3.40 o                         
   5   0  21         59.80         54.59         3.03 o                         
   7   0  21         49.63         50.84         3.15 o                         
   9   0  21          1.75          2.69         4.13 o                         
  11   0  21        226.86        180.26        14.97 o                         
 -11   1  21         29.03         27.31         8.79 o                         
 -10   1  21         16.14          8.94         3.10 o                         
  -9   1  21         10.91         14.99         3.81 o                         
  -8   1  21        522.57        615.50         6.10 o                         
  -7   1  21         20.27         27.15         2.90 o                         
  -6   1  21        207.89        206.61         3.87 o                         
  -5   1  21         38.37         46.85         3.55 o                         
  -4   1  21          0.84          2.22         1.45 o                         
  -3   1  21        210.57        193.83         3.82 o                         
  -2   1  21        261.36        264.74         4.25 o                         
  -1   1  21          1.05          1.95         1.33 o                         
   0   1  21          0.67          5.17         1.50 o                         
   1   1  21          2.38          1.38         1.34 o                         
   2   1  21        183.15        164.02         3.78 o                         
   3   1  21        235.09        240.39         3.70 o                         
   4   1  21       1293.16       1339.68        12.58 o                         
   5   1  21        126.05        120.85         3.26 o                         
   6   1  21         18.35         25.55         2.27 o                         
   7   1  21         59.95         57.71         3.35 o                         
   8   1  21          0.01         -2.20         2.20 o                         
   9   1  21         24.72         20.27         2.97 o                         
  10   1  21         78.19         71.08         5.00 o                         
  11   1  21         11.61         13.11         3.47 o                         
 -10   2  21          8.51          7.54         2.98 o                         
  -9   2  21          0.38          2.86         2.67 o                         
  -8   2  21        107.69        103.14         6.88 o                         
  -7   2  21          5.22          1.65         1.78 o                         
  -6   2  21        242.82        256.61         3.79 o                         
  -5   2  21          5.84          7.54         1.85 o                         
  -4   2  21        106.83        100.24         4.57 o                         
  -3   2  21         14.04         20.39         1.90 o                         
  -2   2  21         26.07         16.85         2.16 o                         
  -1   2  21         38.28         31.10         2.30 o                         
   0   2  21         20.95         23.49         2.89 o                         
   1   2  21         19.06         18.98         2.06 o                         
   2   2  21         97.79         94.61         4.13 o                         
   3   2  21        990.71        932.86        11.35 o                         
   4   2  21         79.98         85.49         4.47 o                         
   5   2  21         18.48         26.20         1.96 o                         
   6   2  21          6.84         10.38         2.14 o                         
   7   2  21         20.96         16.73         2.23 o                         
   8   2  21          3.74          5.97         3.19 o                         
   9   2  21         14.62         17.49         3.03 o                         
  10   2  21         63.10         73.17         3.99 o                         
  -9   3  21          9.90         18.22         5.95 o                         
  -8   3  21          2.82         13.30         5.96 o                         
  -7   3  21         38.67         51.59         6.03 o                         
  -6   3  21         10.62          1.86         2.68 o                         
  -5   3  21         29.19         28.32         4.99 o                         
  -4   3  21         46.51         49.32         2.87 o                         
  -3   3  21         93.27         96.09         4.96 o                         
  -2   3  21          2.80          4.67         2.58 o                         
  -1   3  21        363.42        327.68         8.73 o                         
   0   3  21         37.28         46.84         3.80 o                         
   1   3  21          0.54         -2.17         2.17 o                         
   2   3  21         17.37          6.72         3.81 o                         
   3   3  21          0.00         -2.21         2.45 o                         
   4   3  21         13.89         16.74         2.57 o                         
   5   3  21        185.86        161.21         6.10 o                         
   6   3  21          0.00         -1.30         2.66 o                         
   7   3  21         12.25         19.56         3.37 o                         
   8   3  21         51.05         54.25         4.33 o                         
   9   3  21         23.20         21.26         4.52 o                         
  -8   4  21         23.54         37.53         4.46 o                         
  -7   4  21          6.51          0.30         4.32 o                         
  -6   4  21         10.83         16.95         3.31 o                         
  -5   4  21          1.08          2.87         3.25 o                         
  -4   4  21         50.32         54.16         3.64 o                         
  -3   4  21          4.82          1.88         2.76 o                         
  -2   4  21         55.77         57.62         4.52 o                         
  -1   4  21          4.31          0.42         2.27 o                         
   0   4  21         27.19         42.96         2.62 o                         
   1   4  21         44.49         33.62         2.56 o                         
   2   4  21          5.88          6.56         2.74 o                         
   3   4  21        259.90        251.32         5.50 o                         
   4   4  21          4.89         12.89         3.49 o                         
   5   4  21          5.77          6.50         3.67 o                         
   6   4  21         22.49         29.95         3.77 o                         
   7   4  21          0.74         12.83         4.47 o                         
  -5   5  21          5.23          4.41         3.92 o                         
  -4   5  21         12.40         12.51         5.11 o                         
  -3   5  21         28.76         27.42         4.41 o                         
  -2   5  21         50.08         48.65         3.48 o                         
  -1   5  21          1.08          6.54         3.48 o                         
   0   5  21          0.75         -3.00         3.53 o                         
   1   5  21         39.17         52.68         3.66 o                         
   2   5  21          0.78          0.85         5.21 o                         
   3   5  21         96.15        114.19         4.96 o                         
   4   5  21         33.02         37.23         4.59 o                         
 -10   0  22          9.58         17.84         4.67 o                         
  -8   0  22         22.22         20.87         4.51 o                         
  -6   0  22       2444.18       2533.79        33.18 o                         
  -4   0  22        478.28        468.85         8.83 o                         
  -2   0  22          3.69          5.09         2.11 o                         
   0   0  22       1932.34       1992.59        14.35 o                         
   2   0  22        496.11        457.78         7.16 o                         
   4   0  22        565.23        514.67         6.14 o                         
   6   0  22        172.64        169.48         6.54 o                         
   8   0  22         13.12          6.98         6.37 o                         
  10   0  22          1.02          3.45         4.60 o                         
 -11   1  22         21.00         22.25         3.80 o                         
 -10   1  22         14.09         13.83         3.67 o                         
  -9   1  22         10.43          5.83         2.81 o                         
  -8   1  22          2.30         10.55         2.52 o                         
  -7   1  22        376.92        369.19         7.44 o                         
  -6   1  22        384.43        395.58         8.72 o                         
  -5   1  22        243.69        222.78         3.80 o                         
  -4   1  22          9.37         11.86         1.81 o                         
  -3   1  22         51.69         43.04         1.88 o                         
  -2   1  22         49.12         47.54         2.49 o                         
  -1   1  22        437.13        417.82         3.71 o                         
   0   1  22          0.10         -0.12         2.11 o                         
   1   1  22         94.71        110.89         3.39 o                         
   2   1  22          1.60          8.48         2.99 o                         
   3   1  22          5.26          3.90         1.79 o                         
   4   1  22        150.38        165.72         4.10 o                         
   5   1  22        821.62        830.25         5.88 o                         
   6   1  22        415.58        411.12         4.70 o                         
   7   1  22         65.60         80.33         4.99 o                         
   8   1  22          5.77         11.39         2.35 o                         
   9   1  22         10.69          6.42         3.17 o                         
  10   1  22          0.05          4.71         3.80 o                         
 -10   2  22         28.20         21.79         3.30 o                         
  -9   2  22          1.23          1.74         2.92 o                         
  -8   2  22          3.21         -0.72         2.38 o                         
  -7   2  22         18.06         13.97         1.87 o                         
  -6   2  22         19.13         15.36         2.01 o                         
  -5   2  22         80.53        106.43         4.72 o                         
  -4   2  22        172.59        174.51         3.75 o                         
  -3   2  22          6.47          5.04         1.80 o                         
  -2   2  22         31.31         18.08         2.11 o                         
  -1   2  22          1.24          5.67         2.12 o                         
   0   2  22         54.29         42.79         2.48 o                         
   1   2  22         98.41        107.05         3.62 o                         
   2   2  22        133.33        132.09         7.00 o                         
   3   2  22          4.16          4.49         2.74 o                         
   4   2  22        291.97        321.95         4.01 o                         
   5   2  22         25.18         19.04         2.02 o                         
   6   2  22         43.63         31.97         5.78 o                         
   7   2  22          0.10          1.87         2.78 o                         
   8   2  22          0.72          2.81         2.81 o                         
   9   2  22          1.55          4.71         2.97 o                         
  10   2  22         31.46         29.85         3.56 o                         
  -9   3  22         94.98         98.89        15.20 o                         
  -8   3  22         16.03         13.75         3.58 o                         
  -7   3  22         49.13         64.68         4.15 o                         
  -6   3  22          8.65         15.22         2.80 o                         
  -5   3  22        225.81        230.38         5.74 o                         
  -4   3  22          7.73          3.19         2.86 o                         
  -3   3  22         26.09         20.56         3.26 o                         
  -2   3  22        143.52        118.44         5.24 o                         
  -1   3  22         15.60          9.80         2.57 o                         
   0   3  22          1.17         -2.11         2.11 o                         
   1   3  22        160.91        133.88         5.13 o                         
   2   3  22         10.10          9.86         2.59 o                         
   3   3  22         12.66         12.60         4.19 o                         
   4   3  22        389.35        388.41         6.60 o                         
   5   3  22          6.58          8.24         3.32 o                         
   6   3  22         96.69         80.10         5.47 o                         
   7   3  22         19.99         27.57         6.74 o                         
   8   3  22        113.58        123.99         7.16 o                         
   9   3  22         17.71         16.45         4.55 o                         
  -7   4  22         10.42          6.75         4.10 o                         
  -6   4  22         89.62         98.59         8.43 o                         
  -5   4  22        136.21        122.37         6.83 o                         
  -4   4  22          3.02          9.72         3.50 o                         
  -3   4  22          3.56         -0.60         5.39 o                         
  -2   4  22          0.14          0.75         3.03 o                         
  -1   4  22         27.18         43.27         7.48 o                         
   0   4  22         20.93         14.77         3.11 o                         
   1   4  22          0.06         -1.22         3.01 o                         
   2   4  22        118.67         88.46         5.13 o                         
   3   4  22         22.77         31.63         3.63 o                         
   4   4  22         97.59         95.17         4.92 o                         
   5   4  22         16.76         21.62         3.55 o                         
   6   4  22         23.38         18.73         4.49 o                         
   7   4  22         34.08         34.61         4.54 o                         
  -4   5  22          3.29         -0.03         3.70 o                         
  -3   5  22          3.64         11.38         3.79 o                         
  -2   5  22         14.49         18.74         3.95 o                         
  -1   5  22         63.35         49.28         4.37 o                         
   0   5  22          5.15         -1.85         3.61 o                         
   1   5  22          2.86         10.04         5.11 o                         
   2   5  22          7.34          4.15         4.72 o                         
   3   5  22          8.90          7.91         4.41 o                         
  -9   0  23         14.45         19.18         6.21 o                         
  -7   0  23         92.04         84.87         5.20 o                         
  -5   0  23        517.07        542.99         9.79 o                         
  -3   0  23        145.52        141.22         5.76 o                         
  -1   0  23         33.62         36.69         2.68 o                         
   1   0  23        791.48        750.87         6.86 o                         
   3   0  23        126.17        104.11         4.13 o                         
   5   0  23          0.34          4.28         2.34 o                         
   7   0  23          0.23         -2.58         2.58 o                         
   9   0  23          0.94          6.65         4.01 o                         
 -10   1  23         38.73         54.82         4.79 o                         
  -9   1  23         49.06         62.76         4.70 o                         
  -8   1  23         66.52         63.33         4.07 o                         
  -7   1  23         26.52         27.53         2.69 o                         
  -6   1  23          8.27          9.11         2.21 o                         
  -5   1  23        216.51        232.44         5.90 o                         
  -4   1  23        139.79        137.33         3.65 o                         
  -3   1  23         29.96         37.61         2.09 o                         
  -2   1  23        141.67        123.15         2.88 o                         
  -1   1  23        439.57        414.91         3.97 o                         
   0   1  23          1.35          0.02         1.46 o                         
   1   1  23         47.53         37.02         1.81 o                         
   2   1  23        145.03        146.96         3.08 o                         
   3   1  23         39.15         32.13         2.46 o                         
   4   1  23         89.08         79.57         3.20 o                         
   5   1  23          4.72          1.13         1.92 o                         
   6   1  23         54.44         60.30         3.03 o                         
   7   1  23          8.13         13.79         2.46 o                         
   8   1  23         51.51         48.18         3.33 o                         
   9   1  23         26.81         30.42         3.65 o                         
  10   1  23          5.48          8.62         3.55 o                         
 -10   2  23          4.04         -3.44         3.44 o                         
  -9   2  23         30.34         21.05         3.19 o                         
  -8   2  23          6.23         12.92         2.60 o                         
  -7   2  23          4.05          5.58         2.24 o                         
  -6   2  23         22.75         21.32         2.02 o                         
  -5   2  23         18.47         15.77         2.94 o                         
  -4   2  23         87.65         99.09         4.71 o                         
  -3   2  23        198.16        193.14         8.80 o                         
  -2   2  23         16.92          2.44         2.37 o                         
  -1   2  23         15.69          9.90         1.97 o                         
   0   2  23          0.29         -0.38         1.80 o                         
   1   2  23          6.59          8.63         2.10 o                         
   2   2  23         45.44         41.06         2.36 o                         
   3   2  23        439.02        420.78        11.00 o                         
   4   2  23        251.47        223.49         5.14 o                         
   5   2  23         71.70         69.26        10.34 o                         
   6   2  23         11.82          9.37         2.01 o                         
   7   2  23          6.73          6.00         2.44 o                         
   8   2  23          9.72         18.09         3.24 o                         
   9   2  23        161.27        148.70         5.51 o                         
  -8   3  23          3.63          1.49         3.72 o                         
  -7   3  23          1.68          6.54         3.57 o                         
  -6   3  23         55.71         57.20         4.89 o                         
  -5   3  23          1.57          6.21         2.67 o                         
  -4   3  23         92.43         71.92        12.38 o                         
  -3   3  23        159.06        172.82         5.11 o                         
  -2   3  23          2.43          2.34         2.74 o                         
  -1   3  23        165.98        131.88         8.90 o                         
   0   3  23         17.43          5.70         2.92 o                         
   1   3  23        101.34         88.36         6.67 o                         
   2   3  23        147.56        163.83         5.86 o                         
   3   3  23        464.37        472.92         8.07 o                         
   4   3  23        111.23         81.78        13.98 o                         
   5   3  23          0.33         -0.43         2.78 o                         
   6   3  23          8.94         12.40         3.77 o                         
   7   3  23          9.55         11.47         3.78 o                         
   8   3  23         14.44         14.74         4.54 o                         
  -6   4  23          2.87          2.07         4.31 o                         
  -5   4  23         12.64          9.02         3.62 o                         
  -4   4  23        145.69        148.69         5.85 o                         
  -3   4  23         17.42          8.48         2.94 o                         
  -2   4  23         62.22         72.20         4.53 o                         
  -1   4  23          0.45          8.72         4.30 o                         
   0   4  23          0.44         -2.93         3.04 o                         
   1   4  23         37.56         33.08         4.78 o                         
   2   4  23         16.97         19.43         3.20 o                         
   3   4  23          0.12          2.03         3.12 o                         
   4   4  23         60.72         57.04         3.81 o                         
   5   4  23          5.78          3.63         3.76 o                         
   6   4  23          1.21          2.14         4.68 o                         
  -2   5  23          2.97          1.98         3.63 o                         
  -1   5  23          5.78          1.92         3.80 o                         
   0   5  23         21.83         19.68         3.95 o                         
   1   5  23          9.81         14.52         3.90 o                         
   2   5  23         22.00         16.85         4.69 o                         
 -10   0  24         15.39         35.32        13.88 o                         
  -8   0  24          7.87          6.39         6.44 o                         
  -6   0  24        350.64        384.48         6.37 o                         
  -4   0  24         73.32         77.27         5.13 o                         
  -2   0  24        281.82        242.91         4.90 o                         
   0   0  24        263.90        261.33         4.91 o                         
   2   0  24         54.10         61.83         3.25 o                         
   4   0  24        527.90        500.58         9.54 o                         
   6   0  24         82.11         83.10         4.13 o                         
   8   0  24          0.68          7.31         4.47 o                         
  10   0  24          3.97         -5.11         5.11 o                         
 -10   1  24         31.52         42.88         4.35 o                         
  -9   1  24         47.09         50.30         3.89 o                         
  -8   1  24          1.20         -0.03         3.29 o                         
  -7   1  24        147.35        163.38        11.42 o                         
  -6   1  24        195.76        201.54         4.97 o                         
  -5   1  24          8.52         18.57         2.17 o                         
  -4   1  24         32.04         33.87         2.47 o                         
  -3   1  24        232.84        234.27         5.58 o                         
  -2   1  24         49.68         40.13         2.11 o                         
  -1   1  24          8.44          9.77         1.68 o                         
   0   1  24          0.09          1.42         1.61 o                         
   1   1  24        416.53        408.99         4.12 o                         
   2   1  24         23.79         23.03         2.15 o                         
   3   1  24          9.89          8.11         2.63 o                         
   4   1  24         82.69         75.72         3.14 o                         
   5   1  24         46.93         43.28         2.84 o                         
   6   1  24          6.69          0.70         2.25 o                         
   7   1  24         68.95         56.56         3.09 o                         
   8   1  24          9.54         27.68         3.28 o                         
   9   1  24         73.60         82.19         4.19 o                         
  10   1  24          0.43          0.87         4.70 o                         
  -9   2  24         31.73         36.62         3.49 o                         
  -8   2  24          1.07          4.95         2.71 o                         
  -7   2  24        361.81        312.44         7.07 o                         
  -6   2  24        111.87        119.13         6.52 o                         
  -5   2  24        136.28        103.69        16.68 o                         
  -4   2  24         30.13         33.82         6.02 o                         
  -3   2  24          7.49          3.71         3.18 o                         
  -2   2  24         80.69         81.72         5.23 o                         
  -1   2  24          4.99         -0.07         3.23 o                         
   0   2  24         17.70         12.20         2.72 o                         
   1   2  24        132.65        136.57         5.60 o                         
   2   2  24          2.28          3.07         3.92 o                         
   3   2  24        144.86        137.63         5.91 o                         
   4   2  24         55.25         39.29         9.58 o                         
   5   2  24          3.14          0.27         1.90 o                         
   6   2  24          0.04          0.67         2.27 o                         
   7   2  24         12.11         11.91         2.59 o                         
   8   2  24          5.45          2.65         4.01 o                         
   9   2  24          0.02          0.26         3.28 o                         
  -8   3  24         30.63         27.44         4.62 o                         
  -7   3  24         90.35         99.29         5.41 o                         
  -6   3  24         50.09         49.98         5.37 o                         
  -5   3  24         53.20         39.71         3.61 o                         
  -4   3  24         47.69         41.75         2.99 o                         
  -3   3  24          2.52          2.88         2.91 o                         
  -2   3  24          0.57          0.47         2.48 o                         
  -1   3  24          2.27         -2.70         2.70 o                         
   0   3  24         10.65         14.67         3.16 o                         
   1   3  24          0.01         -2.74         2.74 o                         
   2   3  24        272.34        217.51        31.49 o                         
   3   3  24          4.23          3.73         3.35 o                         
   4   3  24        524.54        541.47        11.33 o                         
   5   3  24          6.48         11.37         3.50 o                         
   6   3  24          3.02         -1.54         3.67 o                         
   7   3  24          1.27         -3.36         3.77 o                         
   8   3  24         32.64         40.47         4.95 o                         
  -6   4  24         43.84         43.75         4.72 o                         
  -5   4  24         41.72         40.43         4.14 o                         
  -4   4  24          8.37         17.19         3.69 o                         
  -3   4  24         84.81         87.81         6.63 o                         
  -2   4  24        123.25         94.27         5.51 o                         
  -1   4  24         70.99         63.40         3.57 o                         
   0   4  24          0.23         -2.89         2.89 o                         
   1   4  24         10.97          9.84         3.81 o                         
   2   4  24          7.96          9.13         3.19 o                         
   3   4  24         23.38         31.26         3.69 o                         
   4   4  24          0.59         -0.70         4.02 o                         
   5   4  24          6.82          0.45         4.06 o                         
  -9   0  25        103.05        107.42         6.49 o                         
  -7   0  25         59.81         42.11         4.78 o                         
  -5   0  25        119.02        144.71         8.28 o                         
  -3   0  25        155.25        153.12         4.55 o                         
  -1   0  25         43.23         38.89         3.17 o                         
   1   0  25        388.72        353.33         5.89 o                         
   3   0  25        693.87        691.10         8.30 o                         
   5   0  25         35.86         45.77        10.69 o                         
   7   0  25        128.84        149.41        19.32 o                         
   9   0  25          0.27         -4.52         4.52 o                         
  -9   1  25         19.97         26.14         5.71 o                         
  -8   1  25          9.87         15.45         6.07 o                         
  -7   1  25          5.67         17.29         3.52 o                         
  -6   1  25         10.08         17.04         2.64 o                         
  -5   1  25        109.12        123.79         4.87 o                         
  -4   1  25          9.26         10.46         2.14 o                         
  -3   1  25         70.79         74.86         3.36 o                         
  -2   1  25         24.33         33.27         2.66 o                         
  -1   1  25         47.65         54.09         2.69 o                         
   0   1  25         31.84         32.68         2.33 o                         
   1   1  25        237.00        243.67         4.64 o                         
   2   1  25        113.37        110.13         3.68 o                         
   3   1  25          0.56         -1.07         1.96 o                         
   4   1  25         74.14         66.84         3.01 o                         
   5   1  25          7.86         -1.11         2.31 o                         
   6   1  25         20.22         10.49         3.35 o                         
   7   1  25         30.04         27.98         3.26 o                         
   8   1  25        126.66        144.77         7.49 o                         
   9   1  25         43.58         48.58         3.92 o                         
  -9   2  25         36.96         41.37         3.86 o                         
  -8   2  25          4.30          2.53         2.85 o                         
  -7   2  25         47.51         49.37         3.36 o                         
  -6   2  25         30.65         23.77         3.33 o                         
  -5   2  25          7.02          8.96         2.74 o                         
  -4   2  25         45.82         71.10         8.22 o                         
  -3   2  25         41.02         37.85         4.78 o                         
  -2   2  25        343.84        348.06         6.05 o                         
  -1   2  25          8.53          1.45         2.57 o                         
   0   2  25          1.65          3.62         2.63 o                         
   1   2  25         15.15         12.76         2.84 o                         
   2   2  25         64.03         54.15         3.54 o                         
   3   2  25         25.57         12.21         3.52 o                         
   4   2  25         14.89         14.05         3.00 o                         
   5   2  25         33.08         41.27         2.87 o                         
   6   2  25         12.97         13.97         2.56 o                         
   7   2  25          7.89          2.66         3.40 o                         
   8   2  25          0.01          3.72         4.14 o                         
  -7   3  25         10.12          6.64         3.84 o                         
  -6   3  25          0.56          7.89         3.54 o                         
  -5   3  25          3.90          3.46         3.34 o                         
  -4   3  25          2.43          5.66         3.34 o                         
  -3   3  25         23.02         31.65         3.05 o                         
  -2   3  25         30.32         20.25         2.83 o                         
  -1   3  25          2.97          8.62         2.87 o                         
   0   3  25        113.03         97.83         5.14 o                         
   1   3  25         47.88         30.14         2.95 o                         
   2   3  25        136.07        129.46         8.27 o                         
   3   3  25       1359.32       1362.72        30.00 o                         
   4   3  25        227.49        240.79        11.68 o                         
   5   3  25          3.31          3.12         3.92 o                         
   6   3  25         15.36          9.41         4.35 o                         
   7   3  25          2.98         -4.24         4.24 o                         
  -5   4  25         35.65         40.60         5.47 o                         
  -4   4  25          9.49          6.28         3.93 o                         
  -3   4  25          6.98         11.74         5.39 o                         
  -2   4  25          0.04          2.53         4.26 o                         
  -1   4  25          4.14          7.74         3.54 o                         
   0   4  25         21.90         11.71         6.46 o                         
   1   4  25          2.95          2.26         4.43 o                         
   2   4  25         28.87         37.33         4.34 o                         
   3   4  25         12.45         11.15         3.92 o                         
   4   4  25         26.91         24.11         7.70 o                         
   5   4  25          6.77         -1.12         4.78 o                         
  -8   0  26         24.05         33.58         5.26 o                         
  -6   0  26        410.98        451.90        16.54 o                         
  -4   0  26        134.65        144.14         5.99 o                         
  -2   0  26        556.47        562.28        11.99 o                         
   0   0  26        152.54        152.21         5.35 o                         
   2   0  26         74.26         91.36         4.39 o                         
   4   0  26         10.21         23.95         2.91 o                         
   6   0  26        560.15        504.58        40.25 o                         
   8   0  26         27.20         39.12        10.98 o                         
  -9   1  26          2.40         10.75         4.42 o                         
  -8   1  26          3.58          1.41         3.18 o                         
  -7   1  26        199.97        202.56         5.60 o                         
  -6   1  26         93.78         85.76         3.67 o                         
  -5   1  26          9.64         11.84         2.54 o                         
  -4   1  26         81.03         76.68         8.91 o                         
  -3   1  26          2.64          0.89         2.06 o                         
  -2   1  26         62.91         67.73         2.84 o                         
  -1   1  26         12.12         10.68         2.25 o                         
   0   1  26         37.96         41.77         2.71 o                         
   1   1  26         48.49         59.10         2.74 o                         
   2   1  26          0.05         -0.25         2.02 o                         
   3   1  26        128.80        132.42         4.33 o                         
   4   1  26          7.55          9.46         2.99 o                         
   5   1  26          1.85          7.00         2.52 o                         
   6   1  26          0.94         -0.86         2.63 o                         
   7   1  26         12.00         14.41         3.27 o                         
   8   1  26          7.82         18.71         3.71 o                         
  -8   2  26          6.61          7.33         6.21 o                         
  -7   2  26         46.35         74.20         5.31 o                         
  -6   2  26         10.34          6.21         3.22 o                         
  -5   2  26         35.46         29.43         5.28 o                         
  -4   2  26          9.21          6.14         3.08 o                         
  -3   2  26         94.10         81.89         7.19 o                         
  -2   2  26         27.73         22.72         4.64 o                         
  -1   2  26         42.66         50.37         6.06 o                         
   0   2  26          9.28          7.14         3.00 o                         
   1   2  26          2.06         -0.50         2.97 o                         
   2   2  26         21.20         20.61         2.52 o                         
   3   2  26         40.01         42.53         3.02 o                         
   4   2  26        103.49        102.80         5.11 o                         
   5   2  26         39.81         42.72         3.87 o                         
   6   2  26         19.41          7.49         2.65 o                         
   7   2  26          5.11         16.38         3.02 o                         
   8   2  26          2.37          8.53         3.54 o                         
  -7   3  26          9.95          2.10         5.54 o                         
  -6   3  26         12.79         10.13         5.19 o                         
  -5   3  26         10.00         10.22         3.86 o                         
  -4   3  26         33.93         49.74         3.87 o                         
  -3   3  26         20.49          9.12         3.29 o                         
  -2   3  26          1.29         -3.41         3.41 o                         
  -1   3  26          3.42          1.85         5.18 o                         
   0   3  26         13.97          9.19         3.35 o                         
   1   3  26          0.26         -3.13         3.13 o                         
   2   3  26          5.24          3.98         3.48 o                         
   3   3  26         84.08        101.49         6.03 o                         
   4   3  26        411.14        448.51         9.24 o                         
   5   3  26         46.41         27.64         4.11 o                         
   6   3  26          1.24          3.07         6.57 o                         
  -4   4  26          1.19         13.22         4.16 o                         
  -3   4  26         12.09         14.27         4.30 o                         
  -2   4  26          0.59         -3.25         5.74 o                         
  -1   4  26          8.45          4.79         3.64 o                         
   0   4  26         27.30         22.16         3.92 o                         
   1   4  26         23.37         24.18         3.93 o                         
   2   4  26          3.01         19.79         4.05 o                         
   3   4  26          2.71          6.37         4.50 o                         
  -7   0  27         17.49         22.50        12.66 o                         
  -5   0  27       1549.14       1625.18        14.58 o                         
  -3   0  27        224.66        237.80         9.28 o                         
  -1   0  27          1.00         -2.77         2.77 o                         
   1   0  27        386.22        364.96         6.05 o                         
   3   0  27        319.03        323.69         7.72 o                         
   5   0  27          2.29          0.25         3.80 o                         
   7   0  27        534.53        515.91        19.70 o                         
  -8   1  27          2.48         17.47         3.53 o                         
  -7   1  27          0.44          2.08         3.13 o                         
  -6   1  27         95.42        106.86         6.38 o                         
  -5   1  27          1.20          2.24         2.40 o                         
  -4   1  27          4.49          5.39         2.45 o                         
  -3   1  27          0.10         -2.33         2.33 o                         
  -2   1  27         26.09         22.59         3.03 o                         
  -1   1  27          0.00         -1.96         1.96 o                         
   0   1  27         10.94          9.70         2.03 o                         
   1   1  27          9.18          7.80         2.27 o                         
   2   1  27         48.85         54.14         5.17 o                         
   3   1  27         28.38         26.39         2.31 o                         
   4   1  27         23.95         34.29         2.89 o                         
   5   1  27          1.67         -2.58         2.58 o                         
   6   1  27          0.01         -2.19         2.95 o                         
   7   1  27         67.62         62.66         3.94 o                         
   8   1  27         26.77         43.97         3.97 o                         
  -7   2  27         17.18         21.08         4.44 o                         
  -6   2  27         14.06         31.09         4.06 o                         
  -5   2  27          0.00          0.50         3.14 o                         
  -4   2  27         10.08          4.05         3.92 o                         
  -3   2  27        175.74        156.36         8.25 o                         
  -2   2  27        120.40        140.51         7.27 o                         
  -1   2  27         13.17         18.56         2.72 o                         
   0   2  27          8.02          8.96         2.66 o                         
   1   2  27         28.74         28.21         2.92 o                         
   2   2  27          1.40         -0.51         2.91 o                         
   3   2  27        420.51        388.03         9.36 o                         
   4   2  27         21.19         20.38         5.58 o                         
   5   2  27         15.39          8.43         2.71 o                         
   6   2  27          1.50         -3.24         3.54 o                         
   7   2  27         34.04         29.34         3.56 o                         
  -6   3  27          3.60          5.37         5.49 o                         
  -5   3  27          4.15          4.63         3.65 o                         
  -4   3  27         33.08         35.98         3.93 o                         
  -3   3  27         70.49         80.48         5.51 o                         
  -2   3  27          3.41          3.25         3.60 o                         
  -1   3  27          9.09          0.40         6.87 o                         
   0   3  27         38.89         37.50         3.86 o                         
   1   3  27         27.32         34.19         5.63 o                         
   2   3  27          3.49         -3.31         3.36 o                         
   3   3  27         23.12          5.01         4.03 o                         
   4   3  27          7.48         12.25         3.93 o                         
   5   3  27          4.89          8.04         4.03 o                         
  -2   4  27          4.60         -4.04         4.04 o                         
  -1   4  27          5.25          3.17         3.95 o                         
   0   4  27         11.41          3.29         4.01 o                         
   1   4  27         17.36         24.00         4.36 o                         
   2   4  27         97.28        118.24         8.28 o                         
  -8   0  28          0.49         -1.64         4.88 o                         
  -6   0  28        452.36        462.63        30.58 o                         
  -4   0  28        174.99        207.05         7.61 o                         
  -2   0  28          0.06         -2.59         2.59 o                         
   0   0  28        245.71        230.18         6.65 o                         
   2   0  28         15.83         16.34         3.50 o                         
   4   0  28         16.67         26.30         4.92 o                         
   6   0  28          3.35          0.94         4.72 o                         
  -7   1  28          1.30         -0.05         3.20 o                         
  -6   1  28          2.63          2.69         3.14 o                         
  -5   1  28         12.98         13.80         2.95 o                         
  -4   1  28         19.02         21.25         2.66 o                         
  -3   1  28         88.33         97.48         6.23 o                         
  -2   1  28          6.01         -0.71         2.66 o                         
  -1   1  28         33.07         30.39         2.71 o                         
   0   1  28        169.30        184.88         6.72 o                         
   1   1  28        254.08        227.35         5.85 o                         
   2   1  28         29.06         25.53         2.69 o                         
   3   1  28         46.46         40.80         3.78 o                         
   4   1  28          2.23          0.41         2.66 o                         
   5   1  28         28.55         32.86         3.35 o                         
   6   1  28          0.93         -3.06         3.06 o                         
   7   1  28          0.32         -0.92         3.45 o                         
  -7   2  28        101.83        129.77         7.14 o                         
  -6   2  28          1.46         -0.01         4.89 o                         
  -5   2  28          7.06          7.27         3.80 o                         
  -4   2  28          0.68         -1.19         3.21 o                         
  -3   2  28          5.51         12.30         3.38 o                         
  -2   2  28         29.55         52.27         3.80 o                         
  -1   2  28         16.92         14.14         3.33 o                         
   0   2  28         33.23         32.64         3.65 o                         
   1   2  28          1.48         -3.55         4.69 o                         
   2   2  28          1.92         -1.34         3.86 o                         
   3   2  28         11.22          5.10         3.46 o                         
   4   2  28        635.58        664.77         8.87 o                         
   5   2  28          1.74         -3.85         3.85 o                         
   6   2  28         15.15         11.23         5.06 o                         
  -5   3  28          0.36          2.99         5.53 o                         
  -4   3  28          7.00          4.31         6.19 o                         
  -3   3  28         56.02         45.69         5.60 o                         
  -2   3  28        306.54        301.06        16.31 o                         
  -1   3  28          6.63         10.84         4.42 o                         
   0   3  28         30.56         44.27         4.30 o                         
   1   3  28          1.84          7.26         4.28 o                         
   2   3  28          1.77         -0.99         3.61 o                         
   3   3  28          1.76          0.80         5.73 o                         
   4   3  28         20.01         25.38         4.47 o                         
  -7   0  29          0.90          0.52         7.63 o                         
  -5   0  29        177.89        176.08        37.92 o                         
  -3   0  29          0.54         12.39         5.63 o                         
  -1   0  29         13.42          8.44         6.23 o                         
   1   0  29        297.49        299.93         9.42 o                         
   3   0  29          0.41          7.75         3.87 o                         
   5   0  29          3.68          0.52         5.27 o                         
   7   0  29         33.23         36.55         7.16 o                         
  -7   1  29         15.28         14.59         3.63 o                         
  -6   1  29         23.21         12.30         3.51 o                         
  -5   1  29        115.35        126.34         6.25 o                         
  -4   1  29        117.80        114.78         6.61 o                         
  -3   1  29         31.07         35.03         3.04 o                         
  -2   1  29          2.34          5.08         2.47 o                         
  -1   1  29          0.04          4.65         2.54 o                         
   0   1  29          2.81          6.13         2.59 o                         
   1   1  29        170.71        182.76         5.04 o                         
   2   1  29          0.55         -0.62         2.43 o                         
   3   1  29          7.93          6.65         2.79 o                         
   4   1  29          3.10          4.66         3.00 o                         
   5   1  29          0.68          1.41         3.13 o                         
   6   1  29          3.25          2.88         3.36 o                         
  -6   2  29          4.21          1.88         3.89 o                         
  -5   2  29         28.52         27.02         4.25 o                         
  -4   2  29         49.32         61.60         5.86 o                         
  -3   2  29         17.26         20.20         3.63 o                         
  -2   2  29          6.50          2.94         3.15 o                         
  -1   2  29          0.18         -2.37         4.51 o                         
   0   2  29          4.27          1.53         4.40 o                         
   1   2  29         18.91         23.69         4.22 o                         
   2   2  29         49.40         50.46         4.69 o                         
   3   2  29        133.78        101.00         9.59 o                         
   4   2  29         10.62         18.80         4.88 o                         
   5   2  29         41.36         52.50         5.39 o                         
  -3   3  29         92.33         70.37         4.63 o                         
  -2   3  29         54.99         55.27         4.59 o                         
  -1   3  29         57.41         44.78         4.94 o                         
   0   3  29          1.32          2.92         4.37 o                         
   1   3  29         22.20         38.39         7.75 o                         
   2   3  29          0.07         -1.26         3.68 o                         
   3   3  29         28.39         23.75         4.32 o                         
  -6   0  30         42.90         42.36         5.38 o                         
  -4   0  30         29.82         28.89         5.16 o                         
  -2   0  30          4.35         -0.19         4.07 o                         
   0   0  30        509.71        477.34         9.86 o                         
   2   0  30         55.78         48.28         6.24 o                         
   4   0  30        128.80        129.68         8.53 o                         
   6   0  30          3.07         -4.81         4.81 o                         
  -6   1  30         47.52         49.21         4.22 o                         
  -5   1  30         49.09         44.57         3.68 o                         
  -4   1  30         84.76         78.72         5.39 o                         
  -3   1  30         13.49         13.91         3.05 o                         
  -2   1  30          4.47          8.36         2.89 o                         
  -1   1  30        162.93        179.18         5.09 o                         
   0   1  30          2.41         -1.43         2.73 o                         
   1   1  30         88.26         96.15         4.69 o                         
   2   1  30          6.03          1.04         2.89 o                         
   3   1  30         30.23         34.27         3.54 o                         
   4   1  30          0.00          0.05         3.86 o                         
   5   1  30          0.01         -0.83         3.27 o                         
  -5   2  30         51.33         52.85         7.88 o                         
  -4   2  30         16.17         21.50         4.30 o                         
  -3   2  30         75.06         58.28         5.30 o                         
  -2   2  30         57.25         67.49         8.48 o                         
  -1   2  30         33.48         35.95         3.95 o                         
   0   2  30         42.17         54.14         6.05 o                         
   1   2  30         18.91         18.62         4.69 o                         
   2   2  30          3.66          9.24         5.21 o                         
   3   2  30         81.06         71.89         9.15 o                         
   4   2  30        340.70        317.84        13.55 o                         
  -1   3  30         22.38         24.71         4.93 o                         
   0   3  30          6.01         19.30         4.17 o                         
  -5   0  31         11.24         21.90         5.34 o                         
  -3   0  31          0.21         -5.79         5.79 o                         
  -1   0  31          6.24          9.14         4.05 o                         
   1   0  31         60.10         49.12         4.92 o                         
   3   0  31         14.20          6.85         4.95 o                         
   5   0  31          2.76         12.21         4.78 o                         
  -5   1  31        219.32        208.93        10.07 o                         
  -4   1  31         58.51         66.69         6.92 o                         
  -3   1  31          4.26          2.07         4.96 o                         
  -2   1  31          6.46          7.32         3.09 o                         
  -1   1  31          2.44          4.89         3.01 o                         
   0   1  31          5.91          3.59         3.00 o                         
   1   1  31         64.08         66.04         4.66 o                         
   2   1  31          5.81          9.60         3.66 o                         
   3   1  31         12.28         18.52         4.34 o                         
   4   1  31          0.01          1.19         3.55 o                         
  -3   2  31         12.92         18.75         5.04 o                         
  -2   2  31          0.07          0.83         3.94 o                         
  -1   2  31         12.13          8.28         4.05 o                         
   0   2  31         50.64         43.92         6.21 o                         
   1   2  31          8.47          4.07         4.17 o                         
   2   2  31         45.45         53.93         4.94 o                         
   3   2  31          8.62          6.77         4.45 o                         
  -4   0  32        251.49        293.04        10.28 o                         
  -2   0  32         57.64         63.39         6.36 o                         
   0   0  32         87.30         82.15         7.07 o                         
   2   0  32         56.01         47.12         6.04 o                         
  -3   1  32          4.14          7.15         3.40 o                         
  -2   1  32          0.13          0.80         3.10 o                         
  -1   1  32         58.75         56.15         3.91 o                         
   0   1  32          5.88          1.25         3.15 o                         
   1   1  32          0.77          6.49         3.99 o                         
   2   1  32          1.91          6.60         4.30 o                         
   3   1  32          8.34         16.44         3.63 o                         
  -1   0  33          0.34          5.67         5.39 o                         
   1   0  33         62.88         72.03         6.48 o                         
                                                                                
