# Supplementary material for: An investigation to elucidate the factors dictating the crystal structure of seven ammonium carboxyl­ate mol­ecular salts
Source: Acta Crystallogr E Crystallogr Commun. 2018 Apr 17;74(Pt 5):580–6. doi: 10.1107/S2056989017017856 (PMC5947467; doi:10.1107/S2056989017017856)
Supplement: Supplementary file 4 [file e-74-00580-IIIsup4.hkl]

data_III                                                                        
_shelx_title ' 14a_JB15_a in C2/c'                                              
_shelx_refln_list_code          4                                               
_shelx_F_calc_maximum      403.60                                               
_exptl_crystal_F_000      1344.00                                               
_reflns_d_resolution_high  0.7570                                               
                                                                                
loop_                                                                           
 _space_group_symop_operation_xyz                                               
 'x, y, z'                                                                      
 '-x, y, -z+1/2'                                                                
 'x+1/2, y+1/2, z'                                                              
 '-x+1/2, y+1/2, -z+1/2'                                                        
 '-x, -y, -z'                                                                   
 'x, -y, z-1/2'                                                                 
 '-x+1/2, -y+1/2, -z'                                                           
 'x+1/2, -y+1/2, z-1/2'                                                         
                                                                                
_cell_length_a    15.5817                                                       
_cell_length_b     6.3914                                                       
_cell_length_c    31.3238                                                       
_cell_angle_alpha  90.000                                                       
_cell_angle_beta  100.998                                                       
_cell_angle_gamma  90.000                                                       
                                                                                
_shelx_F_squared_multiplier     1.000                                           
                                                                                
loop_                                                                           
 _refln_index_h                                                                 
 _refln_index_k                                                                 
 _refln_index_l                                                                 
 _refln_F_squared_calc                                                          
 _refln_F_squared_meas                                                          
 _refln_F_squared_sigma                                                         
 _refln_observed_status                                                         
   2   0   0       6856.88       6383.34       342.44 o                         
   4   0   0     162890.16     144014.52      4736.61 o                         
   6   0   0      40988.38      40012.87      1102.44 o                         
   8   0   0         14.95         31.79         5.10 o                         
  10   0   0       6485.03       6690.95       186.11 o                         
  12   0   0       1373.93       1334.16        31.21 o                         
  14   0   0          6.37          1.78         6.91 o                         
  16   0   0        823.31        878.26        31.32 o                         
  18   0   0         66.88         86.35        12.03 o                         
  20   0   0        872.89       1033.73        35.80 o                         
   1   1   0        492.14        502.06         9.72 o                         
   3   1   0      16280.23      15652.35       279.86 o                         
   5   1   0      19071.03      18041.24       311.84 o                         
   7   1   0       1449.99       1374.09        58.10 o                         
   9   1   0       2845.71       2899.33        56.33 o                         
  11   1   0        126.84         99.19         6.40 o                         
  13   1   0       1246.96       1225.78        22.16 o                         
  15   1   0        123.16        119.28         8.94 o                         
  17   1   0        385.63        376.02        14.00 o                         
  19   1   0         46.74         46.20         9.16 o                         
   0   2   0       4549.37       4284.74        93.70 o                         
   2   2   0      23600.89      23646.26       351.58 o                         
   4   2   0       3010.39       2948.44        60.95 o                         
   6   2   0        757.11        777.38        13.52 o                         
   8   2   0       7442.57       7455.57       101.02 o                         
  10   2   0         86.59         80.35         5.62 o                         
  12   2   0       3426.06       3488.93        46.15 o                         
  14   2   0        160.26        199.33        14.28 o                         
  16   2   0         41.02         37.09         8.62 o                         
  18   2   0        122.73        120.91        12.80 o                         
   1   3   0       4988.31       5492.20        71.63 o                         
   3   3   0          5.05         -0.84         3.13 o                         
   5   3   0       2135.19       2172.86        22.74 o                         
   7   3   0       7450.48       7234.04       100.07 o                         
   9   3   0       1069.18       1123.74        19.30 o                         
  11   3   0          2.91         -0.70         4.18 o                         
  13   3   0        662.92        645.13        17.97 o                         
  15   3   0        678.99        622.48        20.83 o                         
  17   3   0        117.04        112.28        13.04 o                         
   0   4   0        402.23        459.34        15.14 o                         
   2   4   0       5319.08       5470.38        66.44 o                         
   4   4   0        277.69        298.17         9.95 o                         
   6   4   0       1051.97       1029.24        20.04 o                         
   8   4   0        855.61        748.09        18.89 o                         
  10   4   0        223.87        229.48        11.17 o                         
  12   4   0       1005.49        882.22        22.16 o                         
  14   4   0        555.65        572.76        19.88 o                         
  16   4   0         31.35         19.79         9.86 o                         
   1   5   0       1490.27       1507.85        45.31 o                         
   3   5   0          3.48          4.64         5.11 o                         
   5   5   0       2678.44       2885.49        36.63 o                         
   7   5   0          2.01          5.09         5.17 o                         
   9   5   0          3.67         -0.43         5.49 o                         
  11   5   0        131.24        152.33        11.35 o                         
  13   5   0        138.11        150.87        12.03 o                         
  15   5   0          0.52         -1.32         7.47 o                         
   0   6   0        562.03        591.93        45.62 o                         
   2   6   0        472.49        474.30        29.63 o                         
   4   6   0         19.02         32.06        18.17 o                         
   6   6   0       1042.02       1070.47        34.49 o                         
   8   6   0        645.42        633.17        30.25 o                         
  10   6   0        130.26        121.19        10.91 o                         
  12   6   0         85.10        101.16        10.87 o                         
  14   6   0       1351.05       1308.69        33.24 o                         
   1   7   0        124.74        117.83        19.20 o                         
   3   7   0         81.35         49.50        14.77 o                         
   5   7   0         76.90         72.74        12.61 o                         
   7   7   0         98.23         95.25        13.89 o                         
   9   7   0        358.75        372.19        24.21 o                         
  11   7   0        124.76        106.86        14.33 o                         
   0   8   0          0.47         -0.76        18.17 o                         
   2   8   0          8.50         23.02        18.55 o                         
   4   8   0        190.37        195.71        25.75 o                         
   6   8   0         69.78         87.85        17.14 o                         
 -19   1   1          2.80          5.26         7.39 o                         
 -17   1   1         30.17         27.12         7.42 o                         
 -15   1   1         12.28          9.89         6.72 o                         
 -13   1   1          2.30         -1.43         5.51 o                         
 -11   1   1        259.24        227.60        10.69 o                         
  -9   1   1       4083.21       4211.62        59.01 o                         
  -7   1   1        118.68         44.93         9.24 o                         
  -5   1   1      33983.39      32859.49       624.88 o                         
  -3   1   1       1847.94       1980.70        30.11 o                         
  -1   1   1      26348.96      24980.63       518.31 o                         
   1   1   1       2443.43       2366.77        37.60 o                         
   3   1   1        250.24        229.39         5.54 o                         
   5   1   1       2861.17       2925.87        46.76 o                         
   7   1   1       2281.70       1993.25        24.42 o                         
   9   1   1        444.21        389.51         8.41 o                         
  11   1   1        381.19        341.08        11.25 o                         
  13   1   1       2082.49       1894.64        31.99 o                         
  15   1   1        157.38        162.47         9.46 o                         
  17   1   1        426.13        430.52        14.97 o                         
  19   1   1        555.78        575.53        21.23 o                         
 -18   2   1        306.00        317.79        18.32 o                         
 -16   2   1        237.33        212.23        16.15 o                         
 -14   2   1       1732.23       1707.64        37.29 o                         
 -12   2   1         63.41         78.45         7.41 o                         
 -10   2   1       1260.26       1292.58        19.19 o                         
  -8   2   1       1950.80       1859.47        28.55 o                         
  -6   2   1      12328.10      12634.92       181.15 o                         
  -4   2   1       1381.19       1288.60        24.01 o                         
  -2   2   1       6203.13       6605.82        50.38 o                         
   0   2   1      16506.45      16026.55       167.74 o                         
   2   2   1       6924.17       7230.42       100.14 o                         
   4   2   1       6359.39       6503.72        71.50 o                         
   6   2   1       1093.96        887.77        15.37 o                         
   8   2   1       1169.83        984.64        18.39 o                         
  10   2   1         20.28         16.85         3.80 o                         
  12   2   1        210.20        182.20        10.18 o                         
  14   2   1       1771.71       1652.12        36.86 o                         
  16   2   1          4.91         -0.34         6.88 o                         
  18   2   1        120.63        115.74        13.08 o                         
 -17   3   1         23.47         17.36         9.00 o                         
 -15   3   1        256.37        253.90        16.65 o                         
 -13   3   1        401.03        376.34        13.59 o                         
 -11   3   1        138.06        123.13         7.99 o                         
  -9   3   1        934.21        949.39        17.68 o                         
  -7   3   1        118.05        126.67         6.02 o                         
  -5   3   1        157.01        145.46         5.05 o                         
  -3   3   1        164.76        211.46         6.98 o                         
  -1   3   1       7450.91       8154.28        93.23 o                         
   1   3   1       4347.11       4947.25        45.33 o                         
   3   3   1       3614.88       4106.35        33.57 o                         
   5   3   1       2164.93       2542.82        35.37 o                         
   7   3   1        470.52        558.60        13.91 o                         
   9   3   1        357.03        365.48        11.45 o                         
  11   3   1        298.02        312.07        11.69 o                         
  13   3   1        196.40        202.99        11.45 o                         
  15   3   1        260.65        270.38        14.50 o                         
  17   3   1        348.97        325.68        18.60 o                         
 -16   4   1        560.91        564.75        25.05 o                         
 -14   4   1         82.05         92.25         9.67 o                         
 -12   4   1        467.52        495.14        18.21 o                         
 -10   4   1        376.29        379.28        14.87 o                         
  -8   4   1          0.52          0.86         4.56 o                         
  -6   4   1        892.12        738.71        18.66 o                         
  -4   4   1       1292.88       1299.27        24.71 o                         
  -2   4   1         63.19         44.74         4.46 o                         
   0   4   1       7873.64       8071.17        96.16 o                         
   2   4   1       1362.59       1232.67        29.72 o                         
   4   4   1         93.76         84.32         6.00 o                         
   6   4   1       3489.32       3426.88        38.71 o                         
   8   4   1        315.95        324.60        11.89 o                         
  10   4   1        392.24        335.49        13.13 o                         
  12   4   1       2271.99       2160.34        60.54 o                         
  14   4   1         99.35         82.17         9.71 o                         
  16   4   1        167.31        174.71        15.68 o                         
 -15   5   1        153.51        137.64        12.46 o                         
 -13   5   1        589.10        603.64        21.08 o                         
 -11   5   1        345.24        378.59        16.60 o                         
  -9   5   1       1423.90       1415.93        28.70 o                         
  -7   5   1       1201.71       1246.43        24.18 o                         
  -5   5   1        165.74        177.95        10.09 o                         
  -3   5   1        289.12        267.61        13.74 o                         
  -1   5   1        416.57        444.06        25.21 o                         
   1   5   1          4.05         -2.81         7.96 o                         
   3   5   1        853.78        828.86        29.63 o                         
   5   5   1       1126.89       1025.94        22.08 o                         
   7   5   1       1000.15       1018.35        22.17 o                         
   9   5   1        379.84        360.26        14.87 o                         
  11   5   1        326.74        308.58        14.86 o                         
  13   5   1        464.68        485.21        21.20 o                         
  15   5   1        143.92        171.88        13.50 o                         
 -14   6   1         21.94         50.53        10.47 o                         
 -12   6   1          0.04          4.81         7.24 o                         
 -10   6   1        243.99        274.97        15.89 o                         
  -8   6   1        178.88        188.27        14.42 o                         
  -6   6   1         64.74         64.86        10.87 o                         
  -4   6   1         12.31         10.18         7.22 o                         
  -2   6   1          0.77          8.78        10.77 o                         
   0   6   1         74.16         92.41        15.56 o                         
   2   6   1        291.49        310.40        24.89 o                         
   4   6   1         93.55         89.49        15.78 o                         
   6   6   1       1027.50        995.82        32.05 o                         
   8   6   1       1059.98        982.25        29.88 o                         
  10   6   1         27.83         30.99         7.74 o                         
  12   6   1         33.84         35.14         9.16 o                         
  14   6   1        135.02        157.90        14.73 o                         
 -11   7   1         34.45         24.88        10.02 o                         
  -9   7   1        444.50        452.08        23.07 o                         
  -7   7   1         62.83         71.61        12.68 o                         
  -5   7   1          9.10          5.04         8.20 o                         
  -3   7   1         85.83         99.89        17.67 o                         
  -1   7   1        423.55        465.95        55.65 o                         
   1   7   1         69.01         90.95        17.06 o                         
   3   7   1         89.09         68.96        16.04 o                         
   5   7   1        705.60        766.85        42.50 o                         
   7   7   1        121.44        107.25        14.75 o                         
   9   7   1         30.22         29.99         9.78 o                         
  11   7   1        170.84        188.95        21.70 o                         
  -6   8   1        290.60        316.63        23.21 o                         
  -4   8   1        144.05        168.75        31.61 o                         
  -2   8   1        104.31        102.56        20.64 o                         
   0   8   1         20.77         25.57        14.12 o                         
   2   8   1         37.24         28.76        14.44 o                         
   4   8   1         29.37         20.78        15.52 o                         
   6   8   1         26.26         30.90        11.82 o                         
 -20   0   2       1224.22       1206.50        38.03 o                         
 -18   0   2        112.00         89.58        13.83 o                         
 -16   0   2        990.54        910.64        31.55 o                         
 -14   0   2        932.39        829.67        41.77 o                         
 -12   0   2        906.04        999.78        26.74 o                         
 -10   0   2       8647.64       8669.22       227.00 o                         
  -8   0   2         14.25          0.01         3.46 o                         
  -6   0   2         23.43         49.18         9.56 o                         
  -4   0   2         15.10         72.50         4.48 o                         
  -2   0   2       1000.49       1046.05        30.48 o                         
   2   0   2      20683.73      18163.73      2731.33 o                         
   4   0   2      98405.02      93295.50      3677.28 o                         
   6   0   2      34514.21      32959.04       652.68 o                         
   8   0   2       8967.72       9099.62       169.65 o                         
  10   0   2       2718.52       2974.54        54.73 o                         
  12   0   2       1185.18       1066.42        28.54 o                         
  14   0   2       1134.72       1086.41        39.79 o                         
  16   0   2         39.66         32.59         8.83 o                         
  18   0   2        733.59        677.68        27.19 o                         
 -19   1   2        198.67        191.86        13.17 o                         
 -17   1   2        234.21        214.29        14.80 o                         
 -15   1   2          8.73         13.24         7.21 o                         
 -13   1   2        213.91        224.61        12.03 o                         
 -11   1   2       7040.45       7087.72       106.79 o                         
  -9   1   2        308.45        289.87         8.73 o                         
  -7   1   2      28310.65      28986.17       682.69 o                         
  -5   1   2       3831.79       3910.59        79.66 o                         
  -3   1   2     144073.81     129923.74      3807.24 o                         
  -1   1   2          5.11         28.10         2.60 o                         
   1   1   2      17399.54      16333.90       322.11 o                         
   3   1   2      20375.38      21476.45       175.43 o                         
   5   1   2        218.84        208.29         6.32 o                         
   7   1   2      10180.65      11135.09       134.65 o                         
   9   1   2       2528.39       2706.38        39.48 o                         
  11   1   2        283.50        247.43         9.46 o                         
  13   1   2        752.86        788.23        17.14 o                         
  15   1   2          9.47          3.47         4.80 o                         
  17   1   2         77.44        102.25         8.80 o                         
  19   1   2        425.78        453.55        19.30 o                         
 -18   2   2        273.82        271.40        19.02 o                         
 -16   2   2          7.77         -0.44         7.44 o                         
 -14   2   2         10.20          2.67         6.65 o                         
 -12   2   2         33.55         27.01         6.03 o                         
 -10   2   2         38.19         60.90         5.31 o                         
  -8   2   2        215.21        230.36         9.00 o                         
  -6   2   2         67.41         58.63         5.03 o                         
  -4   2   2      10193.41       9218.56       482.76 o                         
  -2   2   2       9145.17       9574.64       219.53 o                         
   0   2   2        378.40        380.72         8.60 o                         
   2   2   2       2589.21       2334.43        35.77 o                         
   4   2   2       7479.31       7402.79        92.51 o                         
   6   2   2       2928.28       3408.71        85.66 o                         
   8   2   2       2706.16       2555.55        28.14 o                         
  10   2   2        138.49        185.58         7.39 o                         
  12   2   2        818.03        770.59        16.49 o                         
  14   2   2        378.10        351.54        16.53 o                         
  16   2   2         78.96         75.02        10.26 o                         
  18   2   2        551.99        552.70        28.99 o                         
 -19   3   2        524.56        526.97        26.50 o                         
 -17   3   2        638.57        647.22        27.06 o                         
 -15   3   2        542.37        516.51        22.68 o                         
 -13   3   2         75.01         78.12         7.57 o                         
 -11   3   2        599.18        539.03        19.71 o                         
  -9   3   2         56.28         48.57         5.28 o                         
  -7   3   2       2361.32       2326.90        41.87 o                         
  -5   3   2       1183.05       1219.81        18.64 o                         
  -3   3   2        150.42        154.23         7.13 o                         
  -1   3   2      10414.77      10670.54       191.97 o                         
   1   3   2       1439.71       1546.45        31.45 o                         
   3   3   2      11550.73      11901.08       164.64 o                         
   5   3   2       4457.85       4409.77        32.23 o                         
   7   3   2        136.82        125.31         6.01 o                         
   9   3   2       2233.85       2276.90        26.12 o                         
  11   3   2        537.44        522.61        14.43 o                         
  13   3   2        534.21        538.97        15.83 o                         
  15   3   2         15.89         11.80         6.95 o                         
  17   3   2        622.07        633.58        24.82 o                         
 -16   4   2          4.25         16.36         9.29 o                         
 -14   4   2       1231.79       1287.08        29.98 o                         
 -12   4   2        129.68        128.55        10.45 o                         
 -10   4   2        167.48        179.39        10.80 o                         
  -8   4   2       1591.49       1505.71        40.54 o                         
  -6   4   2        419.86        509.36        15.64 o                         
  -4   4   2        387.07        361.60        12.76 o                         
  -2   4   2       3674.50       4141.02        36.58 o                         
   0   4   2        510.74        650.00        14.57 o                         
   2   4   2       1054.46        993.16        15.30 o                         
   4   4   2       1823.29       1819.56        21.27 o                         
   6   4   2         97.10         80.84         6.93 o                         
   8   4   2         92.90         80.85         6.88 o                         
  10   4   2         26.82         23.76         5.83 o                         
  12   4   2       1003.95        964.12        24.29 o                         
  14   4   2         21.50         20.92         7.57 o                         
  16   4   2         13.13          8.72         9.39 o                         
 -15   5   2        174.38        179.83        13.51 o                         
 -13   5   2          1.15          3.77         6.58 o                         
 -11   5   2         17.99         16.36         6.34 o                         
  -9   5   2        387.93        388.90        14.41 o                         
  -7   5   2         17.03         18.27         5.64 o                         
  -5   5   2        144.72        116.48         8.57 o                         
  -3   5   2        814.53        835.71        23.26 o                         
  -1   5   2        310.54        288.29        20.74 o                         
   1   5   2        202.26        170.15        19.88 o                         
   3   5   2        403.96        461.14        22.71 o                         
   5   5   2          0.13          1.85         4.77 o                         
   7   5   2         18.97         39.87         6.66 o                         
   9   5   2        799.56        781.12        21.27 o                         
  11   5   2        236.19        231.62        13.23 o                         
  13   5   2        366.73        371.49        17.25 o                         
  15   5   2          1.25         -4.14         7.46 o                         
 -14   6   2        751.32        811.66        26.43 o                         
 -12   6   2         31.93         26.88         7.64 o                         
 -10   6   2         42.70         51.45         9.35 o                         
  -8   6   2        821.72        871.81        27.97 o                         
  -6   6   2       2498.50       2481.19        49.84 o                         
  -4   6   2        942.56        938.45        28.93 o                         
  -2   6   2       1655.42       1646.11        70.04 o                         
   0   6   2        567.43        559.17        31.59 o                         
   2   6   2         70.33         51.12        17.32 o                         
   4   6   2       1629.27       1655.55        54.81 o                         
   6   6   2       1411.36       1420.75        53.74 o                         
   8   6   2         52.74         50.13         9.68 o                         
  10   6   2        308.75        290.74        15.10 o                         
  12   6   2        155.02        145.88        12.49 o                         
 -11   7   2          2.64          7.15         9.14 o                         
  -9   7   2        430.11        407.07        22.03 o                         
  -7   7   2          1.21         -0.75         8.54 o                         
  -5   7   2         29.88         12.05         8.92 o                         
  -3   7   2         23.84         23.92        13.17 o                         
  -1   7   2        535.35        567.21        35.46 o                         
   1   7   2        342.61        321.44        27.73 o                         
   3   7   2          1.33          8.30        11.58 o                         
   5   7   2          1.20         17.95        14.29 o                         
   7   7   2        571.65        541.23        30.15 o                         
   9   7   2          6.75          2.48         8.22 o                         
  11   7   2        844.02        913.71        54.26 o                         
  -6   8   2         66.93         75.47        14.11 o                         
  -4   8   2         32.70         15.48        15.06 o                         
  -2   8   2        303.16        358.46        32.29 o                         
   0   8   2         53.73         68.81        18.31 o                         
   2   8   2        105.18        131.34        32.09 o                         
   4   8   2         34.87         66.16        18.61 o                         
   6   8   2        179.35        178.09        19.77 o                         
 -19   1   3          1.81          1.72         7.65 o                         
 -17   1   3        256.71        247.44        15.22 o                         
 -15   1   3       1583.15       1649.55        33.00 o                         
 -13   1   3         96.75        120.66         9.11 o                         
 -11   1   3       1979.61       1903.69        28.06 o                         
  -9   1   3        803.82        877.70        15.30 o                         
  -7   1   3       8736.05       7600.00       494.86 o                         
  -5   1   3       3015.39       3241.72        51.02 o                         
  -3   1   3      47099.02      45830.95      1050.66 o                         
  -1   1   3          1.38         11.56         4.38 o                         
   1   1   3       5882.56       5871.03        39.01 o                         
   3   1   3       2074.47       1948.27        20.71 o                         
   5   1   3      14183.94      13888.64       168.61 o                         
   7   1   3       1400.10       1483.53        26.68 o                         
   9   1   3        150.72        133.78         5.10 o                         
  11   1   3        457.94        409.92        11.29 o                         
  13   1   3       1378.16       1331.96        21.03 o                         
  15   1   3          9.93         -2.36         4.61 o                         
  17   1   3        479.96        490.99        16.50 o                         
  19   1   3        491.13        498.22        20.25 o                         
 -18   2   3          0.16          0.97         8.80 o                         
 -16   2   3        233.24        219.89        15.87 o                         
 -14   2   3        269.75        265.87        13.39 o                         
 -12   2   3       3610.90       3669.13        52.00 o                         
 -10   2   3         47.33         29.96         4.50 o                         
  -8   2   3      23150.47      23569.11       272.72 o                         
  -6   2   3       1557.64       1561.77        23.44 o                         
  -4   2   3       6310.29       4905.66       722.70 o                         
  -2   2   3       7157.42       5818.29       740.44 o                         
   0   2   3       5921.21       5643.78       156.90 o                         
   2   2   3        150.88        154.04         5.08 o                         
   4   2   3       1111.30        995.72        24.36 o                         
   6   2   3        936.98        783.13        13.29 o                         
   8   2   3       4692.67       4875.70        56.94 o                         
  10   2   3       1538.03       1486.45        18.72 o                         
  12   2   3       1051.90       1073.05        17.73 o                         
  14   2   3        962.19        911.44        25.51 o                         
  16   2   3        323.07        346.23        17.93 o                         
  18   2   3        255.35        219.48        16.08 o                         
 -19   3   3         35.19         49.56        11.90 o                         
 -17   3   3        111.58        105.28        13.53 o                         
 -15   3   3          0.42         -4.91         6.86 o                         
 -13   3   3       1552.07       1425.93        25.20 o                         
 -11   3   3        721.43        691.37        16.55 o                         
  -9   3   3        280.15        248.03         9.58 o                         
  -7   3   3        286.15        284.57         8.42 o                         
  -5   3   3        103.71        145.28         5.53 o                         
  -3   3   3        123.81        121.96         5.92 o                         
  -1   3   3       2973.36       3388.09        38.41 o                         
   1   3   3       1395.98       1723.92        22.45 o                         
   3   3   3       1253.70       1491.09        18.60 o                         
   5   3   3       2484.43       2640.47        41.59 o                         
   7   3   3        135.91        169.80         6.83 o                         
   9   3   3        604.53        625.71        13.95 o                         
  11   3   3        592.82        575.23        16.46 o                         
  13   3   3        817.17        805.65        19.09 o                         
  15   3   3         16.34          5.57         6.69 o                         
  17   3   3        213.49        226.64        16.32 o                         
 -18   4   3          9.72          5.37        12.58 o                         
 -16   4   3        122.28        135.76        16.05 o                         
 -14   4   3        970.08       1027.94        26.81 o                         
 -12   4   3        202.01        197.71        12.20 o                         
 -10   4   3       1529.10       1550.75        29.91 o                         
  -8   4   3        406.02        384.30        13.78 o                         
  -6   4   3       1141.97       1280.24        24.37 o                         
  -4   4   3        158.03        182.17         9.46 o                         
  -2   4   3       6170.51       6726.42        53.41 o                         
   0   4   3       3347.77       3535.26        63.79 o                         
   2   4   3        578.31        689.27        12.84 o                         
   4   4   3        279.53        323.69        10.57 o                         
   6   4   3       4224.77       4226.39        41.27 o                         
   8   4   3         58.32         26.34         5.17 o                         
  10   4   3        532.28        515.95        16.85 o                         
  12   4   3       2570.95       2400.36        41.80 o                         
  14   4   3        338.47        313.74        15.48 o                         
  16   4   3          4.72          5.72         8.60 o                         
 -15   5   3         73.34         72.64         9.90 o                         
 -13   5   3         17.92          4.61         6.42 o                         
 -11   5   3        286.11        298.57        14.86 o                         
  -9   5   3       1070.04        973.71        29.00 o                         
  -7   5   3       1367.54       1394.90        26.33 o                         
  -5   5   3        870.59        893.15        22.80 o                         
  -3   5   3       3676.91       3511.19        47.93 o                         
  -1   5   3       5768.08       5774.19        89.38 o                         
   1   5   3        104.05        117.70        18.08 o                         
   3   5   3       5367.64       5547.93        77.25 o                         
   5   5   3        471.77        506.92        16.82 o                         
   7   5   3       2510.62       2296.67        45.63 o                         
   9   5   3       2515.40       2407.64        75.35 o                         
  11   5   3       1157.63       1065.98        28.48 o                         
  13   5   3         17.26         37.80         8.55 o                         
  15   5   3         18.00         14.13         8.35 o                         
 -14   6   3        206.85        212.95        15.06 o                         
 -12   6   3          0.77         -6.17         6.43 o                         
 -10   6   3        173.20        201.48        15.50 o                         
  -8   6   3          2.99          0.68         6.49 o                         
  -6   6   3         13.68         17.90        11.31 o                         
  -4   6   3        218.30        210.04        14.99 o                         
  -2   6   3        465.58        451.62        28.90 o                         
   0   6   3        270.41        263.49        22.89 o                         
   2   6   3       2354.66       2237.83        62.34 o                         
   4   6   3         35.13         66.33        17.42 o                         
   6   6   3       1384.47       1308.73        36.85 o                         
   8   6   3          3.21         -5.71         6.88 o                         
  10   6   3         78.77         72.92         9.94 o                         
  12   6   3       1285.70       1292.95        34.83 o                         
 -11   7   3         85.50        101.21        13.46 o                         
  -9   7   3        356.79        320.02        19.72 o                         
  -7   7   3        189.95        155.38        18.06 o                         
  -5   7   3          5.98          4.84         8.59 o                         
  -3   7   3         80.33         84.74        17.27 o                         
  -1   7   3        496.04        526.75        34.26 o                         
   1   7   3        172.27        197.66        22.75 o                         
   3   7   3        132.28        100.23        18.39 o                         
   5   7   3       3821.79       3692.65        91.22 o                         
   7   7   3         14.23         18.33         9.96 o                         
   9   7   3         68.35         76.26        12.21 o                         
  -6   8   3        365.51        379.35        25.51 o                         
  -4   8   3          3.97        -11.05        12.78 o                         
  -2   8   3        234.34        292.33        29.85 o                         
   0   8   3        925.12       1007.76        51.06 o                         
   2   8   3          0.05         -3.04        13.29 o                         
   4   8   3        387.90        445.80        48.84 o                         
   6   8   3        343.36        343.73        23.99 o                         
 -20   0   4        527.81        547.27        29.99 o                         
 -18   0   4        142.37         97.32        14.04 o                         
 -16   0   4         11.43         10.40         8.59 o                         
 -14   0   4       8091.88       8081.06       128.00 o                         
 -12   0   4       2819.30       2934.36        49.39 o                         
 -10   0   4      19425.63      19941.81       498.98 o                         
  -8   0   4       6202.15       6196.20       318.78 o                         
  -6   0   4        567.42        519.08        12.87 o                         
  -4   0   4      42549.52      41699.81      1343.59 o                         
  -2   0   4       1510.40       1715.37        53.48 o                         
   0   0   4      12146.12      12399.79       543.57 o                         
   2   0   4        214.20        297.22         7.08 o                         
   4   0   4       4497.27       5071.99        62.24 o                         
   6   0   4       5558.89       5804.87        95.58 o                         
   8   0   4          0.52         -0.57         3.35 o                         
  10   0   4        723.29        678.82        18.61 o                         
  12   0   4        335.10        367.19        15.59 o                         
  14   0   4        293.14        305.26        15.98 o                         
  16   0   4        282.82        321.19        18.03 o                         
  18   0   4        613.35        549.19        25.02 o                         
 -19   1   4        223.99        194.00        16.08 o                         
 -17   1   4        101.77         69.44        10.13 o                         
 -15   1   4        997.23        997.54        25.90 o                         
 -13   1   4       1411.58       1275.37        25.37 o                         
 -11   1   4        118.51        151.21         9.40 o                         
  -9   1   4       4766.13       4757.90        90.16 o                         
  -7   1   4       5503.93       5605.42        57.87 o                         
  -5   1   4       2008.23       1765.24        38.64 o                         
  -3   1   4      11014.63      10734.22       185.69 o                         
  -1   1   4       1217.19       1037.96        30.30 o                         
   1   1   4      13344.86      14434.04       149.83 o                         
   3   1   4       9621.86      10417.74       180.55 o                         
   5   1   4       1688.58       1463.04        20.06 o                         
   7   1   4          9.73         35.48         8.23 o                         
   9   1   4        148.90        111.05         4.82 o                         
  11   1   4        505.51        538.06        12.39 o                         
  13   1   4        227.88        177.53         8.64 o                         
  15   1   4         89.90         78.77         7.45 o                         
  17   1   4         13.24         23.94         6.87 o                         
  19   1   4        580.93        593.77        21.92 o                         
 -18   2   4        129.37        102.92        13.41 o                         
 -16   2   4        111.54         86.35        11.46 o                         
 -14   2   4         18.71         15.39         6.29 o                         
 -12   2   4         40.66         42.72         6.88 o                         
 -10   2   4        543.52        551.71        14.27 o                         
  -8   2   4       3553.96       3546.28        36.11 o                         
  -6   2   4       1699.91       1611.24        27.12 o                         
  -4   2   4        214.29        132.89        21.86 o                         
  -2   2   4      23789.44      23568.13       239.21 o                         
   0   2   4       3269.47       2712.39       406.09 o                         
   2   2   4       5738.45       6228.36        89.04 o                         
   4   2   4        414.81        421.33         7.40 o                         
   6   2   4        831.59       1028.93        16.29 o                         
   8   2   4        631.99        592.47        12.23 o                         
  10   2   4         18.90         11.93         3.56 o                         
  12   2   4         39.95         26.36         5.21 o                         
  14   2   4         74.07         69.46         9.36 o                         
  16   2   4          8.74         23.23         8.52 o                         
  18   2   4        248.77        280.26        18.00 o                         
 -19   3   4         55.68         80.09        17.23 o                         
 -17   3   4        583.84        577.19        25.82 o                         
 -15   3   4         50.31         64.34        11.56 o                         
 -13   3   4       1513.40       1474.27        25.42 o                         
 -11   3   4       1659.69       1575.52        24.58 o                         
  -9   3   4       2013.55       2027.93        46.30 o                         
  -7   3   4       1645.08       1544.60        25.43 o                         
  -5   3   4       3056.52       3306.99        45.56 o                         
  -3   3   4       3735.65       3508.91        34.07 o                         
  -1   3   4        348.31        223.68         5.43 o                         
   1   3   4        983.33       1040.63        17.10 o                         
   3   3   4         17.76         67.58         5.02 o                         
   5   3   4       3251.46       3012.35        42.27 o                         
   7   3   4       1409.58       1498.94        30.07 o                         
   9   3   4        965.60        964.29        20.19 o                         
  11   3   4       2470.72       2375.77        36.34 o                         
  13   3   4        307.52        306.11        12.36 o                         
  15   3   4        137.93        122.27        10.74 o                         
  17   3   4       1006.76       1018.51        31.23 o                         
 -18   4   4         78.05         60.40        16.35 o                         
 -16   4   4         78.58         79.86        12.89 o                         
 -14   4   4         44.31         52.95         9.05 o                         
 -12   4   4         60.30         65.22         8.52 o                         
 -10   4   4       1282.08       1275.01        26.04 o                         
  -8   4   4       3214.76       3135.09        51.00 o                         
  -6   4   4       2757.87       2743.40        55.11 o                         
  -4   4   4        682.08        725.05        29.18 o                         
  -2   4   4       2547.46       2422.84        35.35 o                         
   0   4   4         15.23         10.96         4.55 o                         
   2   4   4        156.18        190.40         7.16 o                         
   4   4   4       1146.67       1124.27        19.98 o                         
   6   4   4         93.54         74.29         6.76 o                         
   8   4   4         25.25         16.68         4.96 o                         
  10   4   4         23.34         17.20         6.01 o                         
  12   4   4        192.94        220.95        12.86 o                         
  14   4   4          2.46          2.26         6.68 o                         
  16   4   4          0.73          3.48         8.64 o                         
 -15   5   4         39.65         38.98         8.65 o                         
 -13   5   4         28.32         40.28         8.29 o                         
 -11   5   4        252.96        238.82        13.55 o                         
  -9   5   4        162.50        151.37        10.63 o                         
  -7   5   4        816.17        769.89        19.80 o                         
  -5   5   4         93.93        111.53        12.30 o                         
  -3   5   4       1678.89       1677.72        36.72 o                         
  -1   5   4       1332.09       1322.47        42.34 o                         
   1   5   4        541.76        501.34        44.96 o                         
   3   5   4        646.72        705.78        28.09 o                         
   5   5   4        174.78        173.72        10.66 o                         
   7   5   4         34.54         68.13         7.85 o                         
   9   5   4         89.75        105.45         9.89 o                         
  11   5   4        104.79         86.28         9.54 o                         
  13   5   4         24.18         35.79         8.29 o                         
  15   5   4         17.01         20.34         8.36 o                         
 -14   6   4         46.42         54.56        10.22 o                         
 -12   6   4          6.36          2.17         6.84 o                         
 -10   6   4         14.93         25.53         8.71 o                         
  -8   6   4        158.02        194.88        14.43 o                         
  -6   6   4         41.69         48.86        10.01 o                         
  -4   6   4          4.78          7.82         7.51 o                         
  -2   6   4       1049.03       1002.67        41.87 o                         
   0   6   4       3811.95       3913.58        81.58 o                         
   2   6   4       2145.33       2044.54        59.76 o                         
   4   6   4       3676.79       3794.45        83.30 o                         
   6   6   4       1319.19       1315.91        41.30 o                         
   8   6   4          0.04         -6.55         6.55 o                         
  10   6   4        895.65        908.49        31.76 o                         
  12   6   4        534.93        555.09        22.49 o                         
 -11   7   4         92.09         92.02        17.65 o                         
  -9   7   4         56.66         54.79        10.88 o                         
  -7   7   4         27.18         35.44        10.68 o                         
  -5   7   4         75.64         65.08        11.94 o                         
  -3   7   4          1.88          0.23        11.18 o                         
  -1   7   4        677.88        704.89        39.07 o                         
   1   7   4         26.03         33.81        14.02 o                         
   3   7   4         20.57         21.56        13.31 o                         
   5   7   4        887.72       1018.29        63.32 o                         
   7   7   4        119.88        147.14        17.06 o                         
   9   7   4        507.20        587.91        32.73 o                         
  -6   8   4         28.32         30.50        13.44 o                         
  -4   8   4          0.28          7.19        18.36 o                         
  -2   8   4         49.77         41.13        16.79 o                         
   0   8   4         44.53         51.95        17.52 o                         
   2   8   4          0.03         -0.32        13.85 o                         
   4   8   4         96.97        105.19        21.52 o                         
 -19   1   5         56.12         49.91        10.83 o                         
 -17   1   5        113.08        121.80        11.81 o                         
 -15   1   5       2245.85       2214.11        51.55 o                         
 -13   1   5        123.23        128.97        11.18 o                         
 -11   1   5       1418.32       1400.70        31.48 o                         
  -9   1   5      10634.44      10510.22       152.19 o                         
  -7   1   5       6073.72       6294.55        82.96 o                         
  -5   1   5      56851.92      57348.89       992.55 o                         
  -3   1   5      11544.06      11111.60       193.23 o                         
  -1   1   5        150.11        156.19        27.17 o                         
   1   1   5       1249.78       1203.41        10.44 o                         
   3   1   5      20778.88      21158.83       327.64 o                         
   5   1   5       5652.67       5758.64        77.99 o                         
   7   1   5       2327.73       2373.60        30.63 o                         
   9   1   5        486.93        494.71         9.38 o                         
  11   1   5       4511.12       4450.34        57.19 o                         
  13   1   5        158.54        132.94         7.80 o                         
  15   1   5       1027.38       1077.18        26.74 o                         
  17   1   5        786.74        809.46        21.70 o                         
  19   1   5        143.68        148.15        12.78 o                         
 -18   2   5        194.16        186.92        16.04 o                         
 -16   2   5        618.67        603.33        23.14 o                         
 -14   2   5        208.10        170.72        10.93 o                         
 -12   2   5        146.03        142.17        10.01 o                         
 -10   2   5       7067.21       7083.68       126.72 o                         
  -8   2   5         45.13         33.65         4.24 o                         
  -6   2   5        178.73        175.49         6.48 o                         
  -4   2   5        952.90        801.78        20.02 o                         
  -2   2   5      11647.84      11252.10       188.90 o                         
   0   2   5        624.47        585.01        12.92 o                         
   2   2   5      12644.79      11777.95       860.45 o                         
   4   2   5        934.37        863.39        14.24 o                         
   6   2   5        338.58        384.39         9.64 o                         
   8   2   5        717.61        685.77        11.80 o                         
  10   2   5        822.26        788.33        17.35 o                         
  12   2   5          7.04          1.43         4.49 o                         
  14   2   5         73.70         64.18         9.12 o                         
  16   2   5        567.41        548.97        22.10 o                         
  18   2   5         75.48         71.71        11.50 o                         
 -19   3   5         19.47         25.30        12.31 o                         
 -17   3   5        143.80        183.24        16.01 o                         
 -15   3   5        307.25        260.26        15.97 o                         
 -13   3   5          3.85         21.71         5.78 o                         
 -11   3   5       2525.69       2486.21        34.46 o                         
  -9   3   5       1813.42       1894.99        30.41 o                         
  -7   3   5        474.59        489.98        17.95 o                         
  -5   3   5         33.52         49.84         7.30 o                         
  -3   3   5       2360.07       2128.48       295.17 o                         
  -1   3   5        103.50        130.48        15.88 o                         
   1   3   5         85.04         75.44         5.26 o                         
   3   3   5       9276.14      10320.26       190.22 o                         
   5   3   5       2033.70       2287.01        30.45 o                         
   7   3   5        886.93        929.57        21.90 o                         
   9   3   5          7.45         10.18         3.98 o                         
  11   3   5        577.71        611.49        15.93 o                         
  13   3   5          4.82          4.51         5.17 o                         
  15   3   5        106.33         94.94        10.10 o                         
  17   3   5        157.71        151.23        14.34 o                         
 -18   4   5         25.15         19.30        16.53 o                         
 -16   4   5         53.06         43.18        12.96 o                         
 -14   4   5       2046.00       1958.28        36.37 o                         
 -12   4   5        131.73        128.95        10.32 o                         
 -10   4   5        462.51        475.07        16.28 o                         
  -8   4   5       2198.94       2254.88        61.89 o                         
  -6   4   5          0.11          0.17         4.84 o                         
  -4   4   5       4967.35       5062.53        97.06 o                         
  -2   4   5       1356.57       1323.01        19.44 o                         
   0   4   5       1728.96       2042.72        49.37 o                         
   2   4   5        149.73        113.35         6.30 o                         
   4   4   5        472.40        406.58        12.38 o                         
   6   4   5        992.73        958.26        19.93 o                         
   8   4   5       1041.77        967.14        21.43 o                         
  10   4   5        580.77        573.98        18.02 o                         
  12   4   5        209.18        234.72        13.16 o                         
  14   4   5        188.84        188.52        12.85 o                         
  16   4   5         21.83         30.17        10.41 o                         
 -15   5   5         29.31         24.38         8.87 o                         
 -13   5   5        178.78        163.67        12.58 o                         
 -11   5   5        625.56        601.44        20.19 o                         
  -9   5   5       1157.43       1180.51        32.13 o                         
  -7   5   5       2699.86       2593.40        35.70 o                         
  -5   5   5        246.66        220.80        12.25 o                         
  -3   5   5        522.58        505.49        18.79 o                         
  -1   5   5        595.24        555.84        28.00 o                         
   1   5   5        375.17        342.57        25.74 o                         
   3   5   5       3311.32       3303.62        68.63 o                         
   5   5   5       2233.68       2142.54        29.81 o                         
   7   5   5        175.17        214.47        11.74 o                         
   9   5   5       6015.55       5775.59       170.04 o                         
  11   5   5         38.67         63.66         8.81 o                         
  13   5   5          0.72         -5.20         6.47 o                         
  15   5   5        111.45        139.45        12.85 o                         
 -14   6   5        176.51        164.20        14.94 o                         
 -12   6   5        137.88        148.48        12.14 o                         
 -10   6   5        135.62        130.24        17.29 o                         
  -8   6   5        504.95        465.46        20.67 o                         
  -6   6   5        377.73        344.66        19.58 o                         
  -4   6   5        251.77        243.01        15.86 o                         
  -2   6   5       1101.70       1090.92        43.48 o                         
   0   6   5         51.80         78.01        15.46 o                         
   2   6   5         30.76         58.92        14.17 o                         
   4   6   5        245.85        212.43        21.95 o                         
   6   6   5        458.75        378.02        33.38 o                         
   8   6   5         23.66         16.24         7.63 o                         
  10   6   5        330.07        283.45        15.97 o                         
  12   6   5         90.11         71.23        10.80 o                         
 -11   7   5        271.20        254.94        27.16 o                         
  -9   7   5        128.77        143.35        19.69 o                         
  -7   7   5        295.40        379.69        22.98 o                         
  -5   7   5       1009.81       1025.64        56.63 o                         
  -3   7   5        104.14        146.83        20.34 o                         
  -1   7   5        497.00        513.41        33.79 o                         
   1   7   5        561.82        608.06        36.96 o                         
   3   7   5        392.87        403.36        30.84 o                         
   5   7   5         97.35        104.58        28.77 o                         
   7   7   5        198.63        201.14        18.36 o                         
   9   7   5         59.89         40.59        10.96 o                         
  -6   8   5         60.42         80.85        17.09 o                         
  -4   8   5         25.33         25.18        22.72 o                         
  -2   8   5        217.03        270.69        41.46 o                         
   0   8   5         50.60         46.38        23.47 o                         
   2   8   5         58.22         55.92        17.65 o                         
   4   8   5        496.40        535.22        38.94 o                         
 -20   0   6         31.24         47.48        13.96 o                         
 -18   0   6         96.66         96.46        14.29 o                         
 -16   0   6         10.72         28.18         8.98 o                         
 -14   0   6        784.65        832.50        27.08 o                         
 -12   0   6         38.74         46.05         7.60 o                         
 -10   0   6        931.73       1021.06        26.17 o                         
  -8   0   6        403.21        405.05        12.93 o                         
  -6   0   6      11734.86      12075.90       481.29 o                         
  -4   0   6       4162.69       4406.38       182.42 o                         
  -2   0   6      32211.95      33483.58       968.61 o                         
   0   0   6        540.99        686.09        19.87 o                         
   2   0   6       1185.00       1035.90        32.34 o                         
   4   0   6       5436.82       5437.50        53.26 o                         
   6   0   6       3026.17       3272.07        48.72 o                         
   8   0   6        388.70        365.90        12.74 o                         
  10   0   6       4980.55       4771.45        78.98 o                         
  12   0   6        225.21        233.33        13.05 o                         
  14   0   6          4.91          1.90         6.24 o                         
  16   0   6       1739.16       1737.40        59.34 o                         
  18   0   6        619.26        698.24        28.39 o                         
 -19   1   6        139.19        153.36        14.10 o                         
 -17   1   6        197.24        211.86        14.46 o                         
 -15   1   6       1810.76       1718.37        32.12 o                         
 -13   1   6        944.13        981.97        23.33 o                         
 -11   1   6        404.75        403.36        15.18 o                         
  -9   1   6       2293.16       2244.80        50.95 o                         
  -7   1   6         68.54        154.92         6.41 o                         
  -5   1   6         18.72         57.79         5.93 o                         
  -3   1   6      15859.04      15654.27       254.29 o                         
  -1   1   6      11035.58       9356.00       301.03 o                         
   1   1   6       7556.34       7228.36        40.08 o                         
   3   1   6       9540.95      10022.89       154.38 o                         
   5   1   6        236.59        206.51         4.96 o                         
   7   1   6         53.96         61.20         3.46 o                         
   9   1   6       2547.22       2734.08        39.13 o                         
  11   1   6        202.93        212.06         8.63 o                         
  13   1   6        240.31        213.77         9.44 o                         
  15   1   6        789.91        803.76        18.79 o                         
  17   1   6         32.71         46.57         7.82 o                         
  19   1   6        159.98        162.54        13.09 o                         
 -18   2   6         76.61         64.36        11.39 o                         
 -16   2   6         26.64         25.05         8.31 o                         
 -14   2   6        576.42        603.16        18.99 o                         
 -12   2   6         93.93        101.05         8.89 o                         
 -10   2   6       1997.85       1967.29        24.29 o                         
  -8   2   6        654.09        711.76        13.87 o                         
  -6   2   6        358.11        286.93        43.05 o                         
  -4   2   6        299.83        398.46         7.44 o                         
  -2   2   6       7454.47       7842.67        95.33 o                         
   0   2   6       2245.15       2314.55        33.02 o                         
   2   2   6       4770.22       5027.89        52.15 o                         
   4   2   6       1101.34       1112.64        21.39 o                         
   6   2   6       2632.92       2772.00        56.62 o                         
   8   2   6       2335.23       2331.34        30.10 o                         
  10   2   6       1248.29       1347.85        19.45 o                         
  12   2   6          0.14         -3.00         4.64 o                         
  14   2   6        192.46        189.86        13.11 o                         
  16   2   6        173.11        175.03        14.07 o                         
  18   2   6         12.64         18.00         9.05 o                         
 -19   3   6          6.52          7.57        10.45 o                         
 -17   3   6        370.92        393.30        23.51 o                         
 -15   3   6        558.67        542.30        21.66 o                         
 -13   3   6       1324.70       1305.94        27.65 o                         
 -11   3   6       4760.21       4666.56        56.46 o                         
  -9   3   6       7058.54       6853.10        99.77 o                         
  -7   3   6        797.39        689.48        15.17 o                         
  -5   3   6      14052.12      13626.29       224.29 o                         
  -3   3   6       8224.99       8296.13        93.16 o                         
  -1   3   6        383.22        303.32         7.67 o                         
   1   3   6         12.28          7.98         3.25 o                         
   3   3   6       9077.08       8553.96       100.56 o                         
   5   3   6       7814.48       7672.71        74.14 o                         
   7   3   6        602.81        586.96        12.76 o                         
   9   3   6       1311.56       1037.88        74.97 o                         
  11   3   6       4317.06       4177.33        52.87 o                         
  13   3   6          8.78         16.21         5.51 o                         
  15   3   6        752.08        757.31        25.63 o                         
  17   3   6       1117.96       1148.80        38.38 o                         
 -18   4   6        127.06        118.21        23.16 o                         
 -16   4   6       1469.29       1463.06        45.92 o                         
 -14   4   6        168.61        168.70        12.35 o                         
 -12   4   6       1798.52       1845.18        33.23 o                         
 -10   4   6          1.35         -0.32         5.37 o                         
  -8   4   6         48.00         69.44         7.24 o                         
  -6   4   6       1742.24       1740.59        28.54 o                         
  -4   4   6       1010.45        916.47       103.39 o                         
  -2   4   6        549.97        656.72        15.26 o                         
   0   4   6       4580.93       5001.98        50.08 o                         
   2   4   6        215.00        186.66         7.97 o                         
   4   4   6       2587.31       2757.77        34.50 o                         
   6   4   6         14.16         12.62         5.39 o                         
   8   4   6        780.60        719.08        18.66 o                         
  10   4   6          0.79          2.89         5.28 o                         
  12   4   6         94.65        110.40         9.97 o                         
  14   4   6          0.27          6.76         6.77 o                         
  16   4   6         75.10         93.93        13.14 o                         
 -15   5   6         64.47         85.25        10.89 o                         
 -13   5   6        441.94        414.61        18.19 o                         
 -11   5   6        159.71        161.32        11.74 o                         
  -9   5   6         68.20         55.98         7.64 o                         
  -7   5   6       1343.87       1309.45        26.73 o                         
  -5   5   6         57.11         40.69         8.36 o                         
  -3   5   6       1241.90       1225.85        28.80 o                         
  -1   5   6        957.29        952.43        35.99 o                         
   1   5   6         67.60         75.48        12.49 o                         
   3   5   6        903.71       1048.45        27.78 o                         
   5   5   6       1012.33        915.55        19.77 o                         
   7   5   6        354.99        336.25        14.38 o                         
   9   5   6        368.82        361.08        16.17 o                         
  11   5   6          5.92          3.06         6.62 o                         
  13   5   6        171.16        171.38        13.55 o                         
  15   5   6         72.79         93.34        12.27 o                         
 -14   6   6         18.45          7.30         9.96 o                         
 -12   6   6         41.67         46.07        10.51 o                         
 -10   6   6       1260.89       1182.50        35.49 o                         
  -8   6   6        637.53        715.05        28.09 o                         
  -6   6   6        245.39        224.96        16.28 o                         
  -4   6   6        904.25        910.21        36.12 o                         
  -2   6   6        778.59        770.80        36.81 o                         
   0   6   6        266.14        247.32        22.81 o                         
   2   6   6       3193.30       3278.50        75.74 o                         
   4   6   6       1265.57       1187.05        93.99 o                         
   6   6   6        725.47        729.63        28.27 o                         
   8   6   6         18.91         24.85         8.19 o                         
  10   6   6        591.00        643.19        25.35 o                         
  12   6   6         18.04         10.70         8.51 o                         
 -11   7   6        370.42        382.96        74.49 o                         
  -9   7   6          0.22          7.78        11.32 o                         
  -7   7   6         83.40         63.14        16.85 o                         
  -5   7   6          0.43         -7.92         8.62 o                         
  -3   7   6        982.82        950.31        45.36 o                         
  -1   7   6        970.75       1040.74        63.04 o                         
   1   7   6        711.08        692.27        39.18 o                         
   3   7   6        726.72        739.00        63.89 o                         
   5   7   6        586.06        651.11        39.95 o                         
   7   7   6        786.27        819.96        51.91 o                         
   9   7   6        434.63        440.85        23.79 o                         
  -6   8   6        223.72        259.06        25.04 o                         
  -4   8   6         31.60         37.67        24.04 o                         
  -2   8   6          3.56         14.58        21.39 o                         
   0   8   6          2.95         12.30        20.07 o                         
   2   8   6         11.17         26.50        22.90 o                         
   4   8   6          0.13         14.20        24.61 o                         
 -19   1   7        100.45         99.28        12.32 o                         
 -17   1   7        800.32        787.04        25.11 o                         
 -15   1   7         61.59         82.26         9.33 o                         
 -13   1   7        334.58        340.05        15.65 o                         
 -11   1   7        118.09         90.18         7.51 o                         
  -9   1   7       3220.70       3267.04        66.75 o                         
  -7   1   7         47.18         61.49         4.15 o                         
  -5   1   7       8855.67       9168.35       197.24 o                         
  -3   1   7        134.80        181.18         5.59 o                         
  -1   1   7       8115.71       8414.71        68.01 o                         
   1   1   7        351.48        323.00         4.34 o                         
   3   1   7       3861.54       3954.38        73.62 o                         
   5   1   7       1025.79        992.74        13.12 o                         
   7   1   7        289.99        316.72         7.00 o                         
   9   1   7        826.13        764.27        11.83 o                         
  11   1   7       3636.18       3502.55        37.15 o                         
  13   1   7          4.24          6.63         4.44 o                         
  15   1   7        854.14        862.62        19.65 o                         
  17   1   7        574.84        566.54        18.79 o                         
  19   1   7          6.11         -2.97         7.57 o                         
 -18   2   7        138.98        128.93        13.86 o                         
 -16   2   7        487.83        505.77        21.24 o                         
 -14   2   7          0.45          0.10         5.55 o                         
 -12   2   7        640.07        648.25        18.96 o                         
 -10   2   7       1862.63       1802.59        31.69 o                         
  -8   2   7       4978.56       5476.63        66.71 o                         
  -6   2   7       1295.83       1478.15        27.34 o                         
  -4   2   7        465.84        624.53        10.30 o                         
  -2   2   7         26.17         48.77         2.82 o                         
   0   2   7       2060.47       2240.01        30.39 o                         
   2   2   7        413.03        459.30         8.25 o                         
   4   2   7       5084.46       5141.37        64.78 o                         
   6   2   7       1072.67       1060.17        22.51 o                         
   8   2   7       1524.88       1521.54        24.79 o                         
  10   2   7       2043.77       1931.35        28.52 o                         
  12   2   7        194.13        159.05        10.22 o                         
  14   2   7       1133.37        980.09        29.06 o                         
  16   2   7       1036.21        937.98        28.81 o                         
  18   2   7          1.08          6.34         8.36 o                         
 -19   3   7         55.53         72.37        14.70 o                         
 -17   3   7         40.23         34.94        10.35 o                         
 -15   3   7        217.82        195.97        14.14 o                         
 -13   3   7        796.31        783.00        21.54 o                         
 -11   3   7          0.15         15.12         5.03 o                         
  -9   3   7        342.19        314.17        10.00 o                         
  -7   3   7       2130.07       1252.41       394.42 o                         
  -5   3   7       3274.96       3441.93        30.53 o                         
  -3   3   7        100.10        125.57         6.01 o                         
  -1   3   7          3.48          7.78         2.58 o                         
   1   3   7       2575.00       2971.85        57.57 o                         
   3   3   7        562.61        524.36        18.59 o                         
   5   3   7         75.13         36.61         4.67 o                         
   7   3   7        965.53       1004.56        27.00 o                         
   9   3   7         20.98         12.57         3.23 o                         
  11   3   7        412.59        417.04        13.65 o                         
  13   3   7          8.58          6.87         5.22 o                         
  15   3   7        311.05        295.12        15.54 o                         
  17   3   7        180.61        183.61        15.41 o                         
 -18   4   7          0.53        -11.53        13.45 o                         
 -16   4   7         53.45         43.51        13.30 o                         
 -14   4   7         87.35         89.04         9.86 o                         
 -12   4   7        987.18       1001.62        24.58 o                         
 -10   4   7        941.11        948.63        22.35 o                         
  -8   4   7       3496.58       3394.59        82.36 o                         
  -6   4   7        515.58        362.01        73.40 o                         
  -4   4   7       1131.47       1192.41        20.93 o                         
  -2   4   7        669.40        632.82        13.03 o                         
   0   4   7        364.14        258.26        98.48 o                         
   2   4   7       2027.56       2065.56        36.05 o                         
   4   4   7         85.73         87.23         7.17 o                         
   6   4   7        584.78        599.12        19.91 o                         
   8   4   7        145.52        130.76         9.45 o                         
  10   4   7         43.40         36.47         6.91 o                         
  12   4   7          5.10         15.37         6.76 o                         
  14   4   7          2.79          2.89         6.71 o                         
  16   4   7        211.51        198.70        17.12 o                         
 -15   5   7        261.14        257.36        16.11 o                         
 -13   5   7         18.47          9.44         7.21 o                         
 -11   5   7       3762.18       3663.94       116.40 o                         
  -9   5   7        369.69        359.07        14.87 o                         
  -7   5   7       1342.98       1410.79        27.65 o                         
  -5   5   7        726.65        679.81        23.58 o                         
  -3   5   7       9085.10       7434.97      1246.54 o                         
  -1   5   7        219.57        199.77        21.49 o                         
   1   5   7       1167.46       1222.66        35.44 o                         
   3   5   7        830.50        859.81        25.52 o                         
   5   5   7         14.86         17.95         5.25 o                         
   7   5   7         79.46         68.76         8.05 o                         
   9   5   7        422.11        455.55        17.91 o                         
  11   5   7         10.09         16.38         7.04 o                         
  13   5   7        326.07        289.12        16.66 o                         
  15   5   7        280.75        288.63        22.26 o                         
 -14   6   7          0.31         -0.77        10.61 o                         
 -12   6   7         44.01         47.69        12.89 o                         
 -10   6   7       1120.10        970.80        60.57 o                         
  -8   6   7       1217.34       1280.42        47.24 o                         
  -6   6   7         23.55         20.72         8.50 o                         
  -4   6   7        590.96        540.14        22.64 o                         
  -2   6   7       1265.56       1314.44        51.49 o                         
   0   6   7        911.10        921.17        71.18 o                         
   2   6   7       3506.17       3427.59       116.61 o                         
   4   6   7          2.71         12.55        11.71 o                         
   6   6   7        731.66        738.48        33.61 o                         
   8   6   7          1.41          0.23         6.69 o                         
  10   6   7          9.64          5.82         7.39 o                         
  12   6   7        122.90        112.27        12.19 o                         
 -11   7   7        193.49        174.53        21.95 o                         
  -9   7   7        109.48        110.21        17.81 o                         
  -7   7   7         72.59         70.56        16.66 o                         
  -5   7   7        767.07        815.51        36.94 o                         
  -3   7   7          3.47         -5.68        14.20 o                         
  -1   7   7       1044.40        943.00        45.46 o                         
   1   7   7       1460.06       1379.09        54.01 o                         
   3   7   7        114.57         79.93        17.30 o                         
   5   7   7         49.18         57.38        16.17 o                         
   7   7   7          0.73         -4.15         8.59 o                         
   9   7   7        442.63        494.45        25.04 o                         
  -6   8   7         83.11         86.15        17.60 o                         
  -4   8   7        672.44        710.62        64.74 o                         
  -2   8   7         67.92         46.76        24.23 o                         
   0   8   7         19.29         49.79        24.61 o                         
   2   8   7        192.49        182.48        36.91 o                         
   4   8   7        889.92       1020.88        77.42 o                         
 -20   0   8         28.81         23.55        12.13 o                         
 -18   0   8       1110.08       1018.25        51.31 o                         
 -16   0   8          4.46          3.18         7.93 o                         
 -14   0   8        125.91        139.33        13.09 o                         
 -12   0   8       2717.21       2616.11        91.07 o                         
 -10   0   8       1976.87       1934.81        43.99 o                         
  -8   0   8       1383.25       1467.17        39.95 o                         
  -6   0   8      14450.18      14430.72       508.64 o                         
  -4   0   8       4337.70       4083.88       119.04 o                         
  -2   0   8       2190.48       2245.39        84.54 o                         
   0   0   8      77286.67      75963.05      1855.54 o                         
   2   0   8       7312.60       7379.42        89.44 o                         
   4   0   8       6928.17       7180.63       181.21 o                         
   6   0   8       3661.60       3791.07        49.69 o                         
   8   0   8       5544.15       5094.45        53.05 o                         
  10   0   8       1117.20       1077.03        24.61 o                         
  12   0   8        419.25        395.71        16.91 o                         
  14   0   8       1626.96       1524.40        35.18 o                         
  16   0   8       1652.56       1712.53        51.08 o                         
  18   0   8        353.72        350.47        21.49 o                         
 -19   1   8        226.42        233.63        16.38 o                         
 -17   1   8         44.16         82.39        10.64 o                         
 -15   1   8        501.84        468.39        18.17 o                         
 -13   1   8        988.02        990.24        28.98 o                         
 -11   1   8        893.08        855.16        24.65 o                         
  -9   1   8         20.40         15.06         3.18 o                         
  -7   1   8       1048.89       1112.89        24.22 o                         
  -5   1   8       4037.89       3710.66        76.10 o                         
  -3   1   8       2744.89       2411.58        33.04 o                         
  -1   1   8       1374.23       1180.42        16.33 o                         
   1   1   8        351.64        412.19         6.72 o                         
   3   1   8       5499.71       5348.27       263.73 o                         
   5   1   8        120.16        146.52         4.74 o                         
   7   1   8        626.42        709.46        10.80 o                         
   9   1   8       3267.49       3266.81        40.19 o                         
  11   1   8        200.48        251.01         9.42 o                         
  13   1   8          0.06         -0.10         4.33 o                         
  15   1   8        982.13       1059.48        21.85 o                         
  17   1   8          1.73          4.90         6.65 o                         
 -18   2   8         47.43         33.54        10.29 o                         
 -16   2   8        446.42        442.51        23.89 o                         
 -14   2   8         53.38         40.99         7.45 o                         
 -12   2   8       4726.04       4642.40        67.69 o                         
 -10   2   8          6.41          7.90         3.56 o                         
  -8   2   8       5737.45       4770.99       574.79 o                         
  -6   2   8        510.03        457.51         9.60 o                         
  -4   2   8       2335.09       2264.29        34.23 o                         
  -2   2   8       1164.39       1342.71        16.66 o                         
   0   2   8       2162.76       2185.53        23.39 o                         
   2   2   8        772.02        644.66         8.28 o                         
   4   2   8       1849.90       2016.25        37.24 o                         
   6   2   8       1998.57       2451.48        39.75 o                         
   8   2   8       4032.69       4075.71        53.85 o                         
  10   2   8         27.79         37.22         4.77 o                         
  12   2   8         97.86        100.18         8.71 o                         
  14   2   8        118.14        167.15        12.69 o                         
  16   2   8        179.89        163.92        13.75 o                         
  18   2   8          0.01          4.73         8.04 o                         
 -19   3   8        260.08        309.84        23.46 o                         
 -17   3   8       1635.55       1647.64        55.24 o                         
 -15   3   8        141.36        149.28        16.30 o                         
 -13   3   8        562.04        510.49        21.20 o                         
 -11   3   8        882.19        882.57        25.94 o                         
  -9   3   8        728.28        666.53        14.10 o                         
  -7   3   8        307.21        240.92        28.77 o                         
  -5   3   8       2931.24       2916.31        61.42 o                         
  -3   3   8       7824.65       8015.72       102.64 o                         
  -1   3   8          0.26          0.76         2.52 o                         
   1   3   8      12785.83      13077.43       148.46 o                         
   3   3   8       3650.47       3093.85       505.23 o                         
   5   3   8        578.55        612.17        17.61 o                         
   7   3   8       1704.19       1847.86        42.09 o                         
   9   3   8        213.73        165.83        10.55 o                         
  11   3   8       1749.75       1632.54        25.97 o                         
  13   3   8        600.55        582.09        16.99 o                         
  15   3   8        489.54        473.32        19.14 o                         
  17   3   8        246.39        261.65        17.39 o                         
 -18   4   8        134.52         88.59        29.91 o                         
 -16   4   8        446.41        459.58        26.75 o                         
 -14   4   8        206.77        147.81        16.35 o                         
 -12   4   8        599.17        567.95        20.44 o                         
 -10   4   8         12.60          4.57         5.23 o                         
  -8   4   8         23.16         22.40         6.61 o                         
  -6   4   8        416.05        456.77        22.11 o                         
  -4   4   8        364.34        329.24        11.49 o                         
  -2   4   8         87.46         96.65         5.57 o                         
   0   4   8          0.64          6.55         4.43 o                         
   2   4   8       8494.30       6959.49      1532.27 o                         
   4   4   8          2.35          1.10         4.03 o                         
   6   4   8       1247.08       1265.73        26.23 o                         
   8   4   8       1584.00       1486.64        42.05 o                         
  10   4   8          4.83          5.26         5.82 o                         
  12   4   8         79.08         84.96         9.71 o                         
  14   4   8        289.90        261.91        15.60 o                         
  16   4   8         34.68         26.73        11.43 o                         
 -15   5   8        483.30        477.79        33.44 o                         
 -13   5   8        126.76        117.47        13.86 o                         
 -11   5   8        700.85        769.63        22.55 o                         
  -9   5   8       1660.56       1707.26        46.69 o                         
  -7   5   8        958.42        790.22       161.93 o                         
  -5   5   8       7206.92       6170.48       920.20 o                         
  -3   5   8       1563.68       1683.95        34.41 o                         
  -1   5   8        927.38        433.10       430.75 o                         
   1   5   8         17.69         10.41         7.02 o                         
   3   5   8        151.97        128.99        11.32 o                         
   5   5   8        174.38        189.18        11.44 o                         
   7   5   8        185.11        151.12        10.58 o                         
   9   5   8          0.36         -1.65         5.60 o                         
  11   5   8          1.80          3.91         6.71 o                         
  13   5   8          4.30         15.25         8.06 o                         
  15   5   8        121.71        122.13        16.45 o                         
 -14   6   8          3.46          9.08        10.55 o                         
 -12   6   8         31.13         30.70        12.73 o                         
 -10   6   8       1334.68       1276.10       101.65 o                         
  -8   6   8          7.62          9.94        10.01 o                         
  -6   6   8        840.57        782.40        34.10 o                         
  -4   6   8       1935.98       1628.03       431.97 o                         
  -2   6   8         76.57        103.99        15.71 o                         
   0   6   8       3108.61       3236.10        74.14 o                         
   2   6   8       1755.30       1826.66        77.99 o                         
   4   6   8        374.55        331.12        26.40 o                         
   6   6   8        574.55        561.66        32.08 o                         
   8   6   8          0.37         -2.81         6.69 o                         
  10   6   8        489.18        484.89        21.53 o                         
  12   6   8          9.39         30.67         8.98 o                         
 -11   7   8          9.26         15.52        12.58 o                         
  -9   7   8         18.42         49.39        14.18 o                         
  -7   7   8        298.14        242.38        23.00 o                         
  -5   7   8        395.07        421.91        27.58 o                         
  -3   7   8        881.63        863.57        65.12 o                         
  -1   7   8          0.04         -5.68        16.85 o                         
   1   7   8        976.34       1011.60        69.85 o                         
   3   7   8         89.65         99.94        18.63 o                         
   5   7   8         11.35         19.80        13.47 o                         
   7   7   8        407.03        410.17        24.86 o                         
   9   7   8          3.94         13.70        12.30 o                         
  -4   8   8         22.33         16.47        23.28 o                         
  -2   8   8        242.76        225.83        39.37 o                         
   0   8   8         15.49         20.82        23.28 o                         
   2   8   8        165.65        172.07        35.21 o                         
   4   8   8         69.82         60.01        27.45 o                         
 -19   1   9        425.93        452.53        21.17 o                         
 -17   1   9       1356.90       1349.18        30.98 o                         
 -15   1   9          1.11         -1.17         5.87 o                         
 -13   1   9        807.97        829.92        25.44 o                         
 -11   1   9       1296.59       1263.95        35.20 o                         
  -9   1   9       2442.46       2539.51        66.38 o                         
  -7   1   9        676.67        662.43        16.80 o                         
  -5   1   9       7778.12       7745.47        98.53 o                         
  -3   1   9       3182.19       3017.41        31.68 o                         
  -1   1   9       6971.31       7336.44        80.81 o                         
   1   1   9       8761.44       8789.83        66.70 o                         
   3   1   9      13708.50      13853.27       150.75 o                         
   5   1   9        355.15        446.52         9.32 o                         
   7   1   9       1712.17       1714.19        21.72 o                         
   9   1   9       4594.86       4713.01        68.69 o                         
  11   1   9        641.67        623.10        14.28 o                         
  13   1   9       1379.99       1327.63        22.45 o                         
  15   1   9       1178.50       1228.76        24.39 o                         
  17   1   9          1.48         -1.00         6.31 o                         
 -18   2   9         98.64        108.40        13.05 o                         
 -16   2   9         62.69         57.16         9.81 o                         
 -14   2   9        176.45        158.12        11.30 o                         
 -12   2   9       1020.08        969.93        31.42 o                         
 -10   2   9       2477.63       2461.19        39.56 o                         
  -8   2   9       1421.78       1495.08        24.92 o                         
  -6   2   9        544.51        481.26         9.80 o                         
  -4   2   9      14091.76      14336.81       191.97 o                         
  -2   2   9          1.87          9.87         3.64 o                         
   0   2   9      13160.67      14130.82       197.67 o                         
   2   2   9       8878.79       8896.48       111.02 o                         
   4   2   9         10.61          5.19         1.68 o                         
   6   2   9       1227.36       1281.62        27.23 o                         
   8   2   9       2832.18       2612.70        51.21 o                         
  10   2   9       1081.03       1112.21        18.28 o                         
  12   2   9        325.17        317.36        13.94 o                         
  14   2   9       1949.36       1864.37        40.38 o                         
  16   2   9         68.20         81.08        12.16 o                         
  18   2   9          0.33          4.19         8.74 o                         
 -19   3   9         82.10         69.74        14.38 o                         
 -17   3   9          0.07         22.13         9.49 o                         
 -15   3   9        180.94        170.93        13.35 o                         
 -13   3   9        133.19        164.08        12.11 o                         
 -11   3   9       1880.53       1969.76        27.76 o                         
  -9   3   9         30.43         29.36         4.42 o                         
  -7   3   9       3312.14       3270.37        75.82 o                         
  -5   3   9         92.91        154.55         5.63 o                         
  -3   3   9        962.21       1044.21        16.33 o                         
  -1   3   9       6839.85       7413.20        94.20 o                         
   1   3   9       1840.21       1952.38        16.56 o                         
   3   3   9       1446.98       1797.62        25.86 o                         
   5   3   9        200.74        233.15        10.57 o                         
   7   3   9       1184.81       1178.08        18.85 o                         
   9   3   9         60.76         55.72         5.94 o                         
  11   3   9        151.35        159.06         9.21 o                         
  13   3   9          9.18         17.67         5.90 o                         
  15   3   9         29.03         28.81         7.93 o                         
  17   3   9          0.62          4.93         9.04 o                         
 -18   4   9        525.45        509.40        56.79 o                         
 -16   4   9        173.67        199.28        23.52 o                         
 -14   4   9        149.79        132.41        12.96 o                         
 -12   4   9       1242.89       1372.04        28.47 o                         
 -10   4   9        126.76         94.05        14.78 o                         
  -8   4   9        837.34        842.94        30.52 o                         
  -6   4   9       9593.34       9117.94       152.98 o                         
  -4   4   9         20.50          3.83         3.90 o                         
  -2   4   9        113.24        142.83         7.04 o                         
   0   4   9       1820.29       1680.17        31.10 o                         
   2   4   9       1292.43       1483.77        23.06 o                         
   4   4   9        354.75        317.41        12.54 o                         
   6   4   9         33.65         39.68         5.63 o                         
   8   4   9       2243.10       2175.17        61.26 o                         
  10   4   9       1321.44       1234.53        28.15 o                         
  12   4   9        583.49        550.18        20.31 o                         
  14   4   9        555.06        559.86        21.70 o                         
  16   4   9        479.87        527.59        28.86 o                         
 -15   5   9        165.73        196.47        23.29 o                         
 -13   5   9          0.74         -0.11         7.92 o                         
 -11   5   9       1270.62       1312.12        36.11 o                         
  -9   5   9        364.33        295.94        67.93 o                         
  -7   5   9        692.23        664.07        19.20 o                         
  -5   5   9       3466.27       3511.07       116.76 o                         
  -3   5   9       9825.48       9612.63       106.85 o                         
  -1   5   9       5383.96       5227.46        84.11 o                         
   1   5   9        277.89        174.38        62.19 o                         
   3   5   9       1183.37       1271.93        25.91 o                         
   5   5   9         55.63         63.11         9.21 o                         
   7   5   9       1250.42       1307.50        27.79 o                         
   9   5   9        116.96        129.14        10.94 o                         
  11   5   9         41.19         29.55         7.88 o                         
  13   5   9          0.23          1.42         7.49 o                         
 -14   6   9         59.08         40.62        12.40 o                         
 -12   6   9          0.48         -4.56         9.98 o                         
 -10   6   9        338.86        349.98        26.46 o                         
  -8   6   9        460.94        475.79        28.80 o                         
  -6   6   9        773.19        776.94        34.47 o                         
  -4   6   9        525.85        461.23        25.50 o                         
  -2   6   9        125.29         99.12        16.28 o                         
   0   6   9        190.72         80.75       104.97 o                         
   2   6   9         10.88          3.55        10.08 o                         
   4   6   9        421.61        510.08        39.85 o                         
   6   6   9        565.48        506.45        22.81 o                         
   8   6   9         13.20         14.99         7.13 o                         
  10   6   9        293.09        255.99        15.73 o                         
  12   6   9         35.24         32.04         9.35 o                         
 -11   7   9        231.53        211.44        33.22 o                         
  -9   7   9          3.81         -7.94        10.26 o                         
  -7   7   9          6.25         15.25        13.44 o                         
  -5   7   9        582.25        573.61        38.90 o                         
  -3   7   9        326.53        369.51        44.11 o                         
  -1   7   9          3.27         -5.68        15.90 o                         
   1   7   9       1802.14       1917.01        95.78 o                         
   3   7   9         20.01         33.51        21.77 o                         
   5   7   9         45.74         70.04        24.80 o                         
   7   7   9        104.78        148.90        17.60 o                         
   9   7   9        467.27        496.68        41.77 o                         
  -4   8   9        370.57        450.91        53.19 o                         
  -2   8   9         62.07         89.54        28.39 o                         
   0   8   9         39.09         10.79        22.90 o                         
   2   8   9        446.80        454.69        53.76 o                         
 -20   0  10        225.17        253.12        22.00 o                         
 -18   0  10        916.14        932.34        34.36 o                         
 -16   0  10         42.56         45.22        10.36 o                         
 -14   0  10       1136.34       1184.04        44.83 o                         
 -12   0  10       2242.65       2286.91        73.53 o                         
 -10   0  10        674.60        678.75        19.41 o                         
  -8   0  10        395.90        353.02        20.57 o                         
  -6   0  10        407.48        453.35        13.12 o                         
  -4   0  10        773.87        709.67        32.84 o                         
  -2   0  10       1304.88       1436.64        52.89 o                         
   0   0  10      19388.99      19397.30       243.10 o                         
   2   0  10       6786.74       7339.43        92.93 o                         
   4   0  10      38841.60      40953.62       586.96 o                         
   6   0  10      11505.23      11763.80       153.61 o                         
   8   0  10       3258.86       3297.09        56.86 o                         
  10   0  10       1283.94       1178.53        28.17 o                         
  12   0  10        379.72        433.42        18.18 o                         
  14   0  10       4380.12       4205.94        64.64 o                         
  16   0  10        268.19        239.46        17.94 o                         
  18   0  10        539.70        481.42        31.99 o                         
 -19   1  10          7.23         11.78         8.84 o                         
 -17   1  10         66.58         81.95        10.01 o                         
 -15   1  10        303.28        324.21        15.94 o                         
 -13   1  10        243.35        246.23        12.29 o                         
 -11   1  10        980.35       1049.68        26.05 o                         
  -9   1  10         65.39         63.02         4.46 o                         
  -7   1  10        887.12        932.26        18.44 o                         
  -5   1  10       4378.75       4820.89       111.89 o                         
  -3   1  10         56.93         83.95         4.51 o                         
  -1   1  10       5065.86       4751.74        61.46 o                         
   1   1  10       9639.63      10066.51       105.72 o                         
   3   1  10        399.93        400.48         8.13 o                         
   5   1  10        768.23        797.77        14.26 o                         
   7   1  10        123.70        156.52         5.83 o                         
   9   1  10       5572.97       5834.41        36.91 o                         
  11   1  10       2341.68       2358.35        39.97 o                         
  13   1  10        213.61        252.68        11.15 o                         
  15   1  10         37.86         29.14         6.88 o                         
  17   1  10         26.34         23.55         7.77 o                         
 -18   2  10         88.94         60.10        11.17 o                         
 -16   2  10        927.26        858.01        39.03 o                         
 -14   2  10         49.47         46.18         7.90 o                         
 -12   2  10       2133.72       2025.62        34.18 o                         
 -10   2  10         30.31         26.91         4.28 o                         
  -8   2  10          9.30         11.55         3.19 o                         
  -6   2  10       5839.70       6004.67        92.39 o                         
  -4   2  10       4740.73       5051.55        86.18 o                         
  -2   2  10      32206.98      34120.28       368.38 o                         
   0   2  10       3068.08       3361.65        24.97 o                         
   2   2  10        647.92        613.79         9.46 o                         
   4   2  10        471.98        471.29         8.63 o                         
   6   2  10        604.13        636.90        11.13 o                         
   8   2  10       3422.28       3410.19        55.50 o                         
  10   2  10         69.00         79.38         5.52 o                         
  12   2  10         83.42         66.37         8.08 o                         
  14   2  10        106.42        136.36        11.93 o                         
  16   2  10        154.17        164.94        12.50 o                         
  18   2  10         31.94         38.99         9.23 o                         
 -19   3  10        597.40        607.96        36.69 o                         
 -17   3  10        318.45        346.14        19.42 o                         
 -15   3  10         98.02         72.55        10.21 o                         
 -13   3  10         19.33          8.94         7.04 o                         
 -11   3  10       1181.98       1251.29        23.11 o                         
  -9   3  10       1131.80       1092.48        18.96 o                         
  -7   3  10       2576.06       2619.02        58.31 o                         
  -5   3  10        182.47        127.47         5.23 o                         
  -3   3  10       3637.87       3652.36        51.62 o                         
  -1   3  10       1748.56       1734.34        26.64 o                         
   1   3  10       1090.91       1040.11        12.93 o                         
   3   3  10         77.38         78.43         4.61 o                         
   5   3  10        172.80        196.94         9.84 o                         
   7   3  10       1758.70       1639.43        47.36 o                         
   9   3  10        419.29        413.44        12.90 o                         
  11   3  10        150.91        159.70         9.47 o                         
  13   3  10       1337.56       1313.19        36.97 o                         
  15   3  10        177.33        186.69        13.64 o                         
  17   3  10          1.33         21.36        13.44 o                         
 -18   4  10          3.47         27.45        23.85 o                         
 -16   4  10        457.54        439.20        31.83 o                         
 -14   4  10         15.94          7.60        12.30 o                         
 -12   4  10        714.25        752.05        21.68 o                         
 -10   4  10        480.39        486.50        16.13 o                         
  -8   4  10       1093.85       1091.27        26.76 o                         
  -6   4  10       2921.08       2788.14        62.15 o                         
  -4   4  10        413.11        363.89        14.85 o                         
  -2   4  10        982.79        944.23        17.08 o                         
   0   4  10         14.63         10.67         3.74 o                         
   2   4  10       3640.67       3683.92        37.55 o                         
   4   4  10       1518.02       1601.30        37.40 o                         
   6   4  10          4.54         -1.88         3.87 o                         
   8   4  10        199.40        219.06        11.95 o                         
  10   4  10        239.79        232.62        13.19 o                         
  12   4  10        130.44        145.94        11.96 o                         
  14   4  10        484.88        532.91        21.59 o                         
  16   4  10         20.45         25.22        11.64 o                         
 -15   5  10          1.34         12.33        12.73 o                         
 -13   5  10         59.94         66.89        12.17 o                         
 -11   5  10        382.00        367.12        21.21 o                         
  -9   5  10         37.59         19.79         9.17 o                         
  -7   5  10       1208.10       1232.61        34.32 o                         
  -5   5  10        101.94        101.47        10.92 o                         
  -3   5  10       1351.87       1375.71        52.27 o                         
  -1   5  10       2164.88       2072.25        76.95 o                         
   1   5  10         69.97         78.48        11.18 o                         
   3   5  10        816.59        591.04       138.81 o                         
   5   5  10         20.85         19.61         6.21 o                         
   7   5  10          0.10          7.51         6.01 o                         
   9   5  10       1173.89       1160.32        33.92 o                         
  11   5  10         19.15         15.43         7.36 o                         
  13   5  10        369.81        364.07        18.63 o                         
 -14   6  10        312.12        289.52        23.02 o                         
 -12   6  10        208.28        229.75        23.06 o                         
 -10   6  10         85.04         96.08        16.13 o                         
  -8   6  10        330.43        327.68        24.59 o                         
  -6   6  10        577.65        502.43        28.39 o                         
  -4   6  10        350.66        310.36        21.53 o                         
  -2   6  10        121.53        115.28        25.56 o                         
   0   6  10       1535.81       1440.55        75.72 o                         
   2   6  10        192.28        212.39        32.75 o                         
   4   6  10         58.45         47.83        13.96 o                         
   6   6  10        284.80        317.36        18.49 o                         
   8   6  10        318.71        357.09        17.05 o                         
  10   6  10         87.36         99.76        11.20 o                         
  12   6  10        125.14        134.02        13.27 o                         
 -11   7  10        144.60        181.35        39.18 o                         
  -9   7  10         33.23         26.36        12.53 o                         
  -7   7  10         76.98         78.14        15.48 o                         
  -5   7  10         69.46         82.25        15.44 o                         
  -3   7  10         80.98         88.78        25.74 o                         
  -1   7  10         37.17         48.65        23.09 o                         
   1   7  10        115.76         69.09        24.99 o                         
   3   7  10          8.38         26.31        19.88 o                         
   5   7  10        139.40        116.79        18.60 o                         
   7   7  10         83.77         88.00        14.34 o                         
   9   7  10         21.67         24.86        11.27 o                         
  -4   8  10          7.24         -2.46        18.55 o                         
  -2   8  10         94.00        101.08        31.04 o                         
   0   8  10         27.03          9.65        22.72 o                         
   2   8  10         70.65        111.87        30.86 o                         
 -19   1  11        350.72        391.76        20.04 o                         
 -17   1  11        301.87        273.16        15.85 o                         
 -15   1  11         77.02         71.84         9.52 o                         
 -13   1  11        340.28        335.21        14.10 o                         
 -11   1  11       2315.25       2320.77        40.92 o                         
  -9   1  11         73.22        104.53         6.85 o                         
  -7   1  11      15887.11      16324.79       336.18 o                         
  -5   1  11        442.53        400.82        11.50 o                         
  -3   1  11       6174.86       6650.79       184.11 o                         
  -1   1  11         11.94          2.79         1.85 o                         
   1   1  11       4095.58       4021.05        59.43 o                         
   3   1  11          3.38         11.52         1.71 o                         
   5   1  11       3559.43       3476.21        49.68 o                         
   7   1  11        594.83        591.26        10.84 o                         
   9   1  11        528.88        552.73        11.45 o                         
  11   1  11        414.28        416.32        13.04 o                         
  13   1  11       1188.61       1210.54        25.46 o                         
  15   1  11          0.16         -0.38         5.60 o                         
  17   1  11         60.90         59.29         9.66 o                         
 -18   2  11         18.62          3.50         8.39 o                         
 -16   2  11          0.79          6.17         6.95 o                         
 -14   2  11        581.16        541.55        19.88 o                         
 -12   2  11        672.80        658.92        19.90 o                         
 -10   2  11         66.35         61.43         5.38 o                         
  -8   2  11       1039.26        925.84        16.40 o                         
  -6   2  11       2231.43       2161.17        37.23 o                         
  -4   2  11      10198.57      10662.91       165.53 o                         
  -2   2  11       9930.71       9959.20        83.74 o                         
   0   2  11      11487.30      11871.72       149.98 o                         
   2   2  11       1202.70       1262.46        18.17 o                         
   4   2  11          0.04          2.63         1.91 o                         
   6   2  11       3653.10       3871.81        52.78 o                         
   8   2  11       7921.58       8137.02       131.90 o                         
  10   2  11        348.53        354.89        10.23 o                         
  12   2  11       2246.14       2338.09        48.30 o                         
  14   2  11        717.23        764.58        22.15 o                         
  16   2  11          4.90          5.02         7.07 o                         
 -19   3  11         17.25         17.13        12.50 o                         
 -17   3  11        126.19        117.25        14.67 o                         
 -15   3  11         13.04          7.31         7.57 o                         
 -13   3  11         72.29         82.67         9.65 o                         
 -11   3  11         15.71         17.23         4.85 o                         
  -9   3  11        582.72        580.14        16.50 o                         
  -7   3  11         47.12         72.82         5.32 o                         
  -5   3  11       1424.78       1380.58        16.16 o                         
  -3   3  11        351.67        432.94        11.00 o                         
  -1   3  11       2087.45       2224.61        32.38 o                         
   1   3  11        409.65        497.02         8.79 o                         
   3   3  11        849.22        993.46        12.91 o                         
   5   3  11          2.16          2.29         3.11 o                         
   7   3  11         16.08         25.20         5.52 o                         
   9   3  11         96.99         93.65         7.09 o                         
  11   3  11          3.81          4.00         4.69 o                         
  13   3  11         67.18         85.73         9.78 o                         
  15   3  11         77.79         73.07         9.95 o                         
  17   3  11          5.90         -1.13        11.66 o                         
 -18   4  11        631.56        628.84        63.23 o                         
 -16   4  11         21.90         26.43        15.15 o                         
 -14   4  11        328.36        346.70        26.79 o                         
 -12   4  11       3110.61       3109.63        53.13 o                         
 -10   4  11         52.43         67.98         9.72 o                         
  -8   4  11       3178.39       3172.68        98.83 o                         
  -6   4  11       3183.37       3074.33        83.87 o                         
  -4   4  11       1035.60       1028.99        26.47 o                         
  -2   4  11         86.54         99.15         6.33 o                         
   0   4  11       3265.72       3145.61        33.69 o                         
   2   4  11         75.09         59.68         5.94 o                         
   4   4  11         36.38         37.37         6.07 o                         
   6   4  11       1429.67       1279.56        31.62 o                         
   8   4  11       1023.12       1026.31        28.23 o                         
  10   4  11        115.09        107.42         9.89 o                         
  12   4  11        513.40        476.37        19.46 o                         
  14   4  11        358.07        370.26        22.08 o                         
 -15   5  11         74.62         62.72        17.12 o                         
 -13   5  11        496.49        503.80        29.07 o                         
 -11   5  11         82.18         91.47        14.67 o                         
  -9   5  11        188.29        173.91        14.85 o                         
  -7   5  11        401.25        363.58        25.18 o                         
  -5   5  11       1031.50        988.68        59.06 o                         
  -3   5  11        618.21        575.77        25.37 o                         
  -1   5  11        500.50        570.47        19.97 o                         
   1   5  11          1.44          0.91         7.03 o                         
   3   5  11       1126.48       1069.91        23.71 o                         
   5   5  11        345.22        371.51        15.75 o                         
   7   5  11       2143.40       2007.40        42.53 o                         
   9   5  11          4.40         10.56         6.66 o                         
  11   5  11         49.84         56.32         9.25 o                         
  13   5  11        648.25        668.47        24.68 o                         
 -14   6  11         99.39        125.25        18.55 o                         
 -12   6  11         52.66         61.48        32.94 o                         
 -10   6  11         24.93         16.51        10.60 o                         
  -8   6  11          3.10          7.66         9.95 o                         
  -6   6  11        546.59        554.86        30.03 o                         
  -4   6  11         68.29         79.50        20.16 o                         
  -2   6  11         19.58         61.52        21.20 o                         
   0   6  11        802.06        751.32        56.41 o                         
   2   6  11          3.13         22.90        17.60 o                         
   4   6  11        274.49        238.59        25.56 o                         
   6   6  11         10.09         14.16         8.32 o                         
   8   6  11         36.30         21.23         7.74 o                         
  10   6  11         12.95         10.65         7.43 o                         
  12   6  11         22.93         20.53         9.14 o                         
  -9   7  11         34.06         41.35        13.84 o                         
  -7   7  11          2.85          5.16        10.95 o                         
  -5   7  11        764.61        670.00        36.91 o                         
  -3   7  11          0.08        -12.68        16.28 o                         
  -1   7  11        839.29        773.28        62.66 o                         
   1   7  11         79.86         64.93        25.74 o                         
   3   7  11          0.06        -14.58        14.58 o                         
   5   7  11         20.38         14.17         8.77 o                         
   7   7  11        218.70        258.69        20.99 o                         
  -4   8  11          0.04        -12.87        17.42 o                         
  -2   8  11        381.41        390.33        50.54 o                         
   0   8  11        486.38        643.61        63.41 o                         
   2   8  11         91.38         37.10        25.37 o                         
 -20   0  12        517.22        543.52        29.51 o                         
 -18   0  12        138.92        187.95        17.43 o                         
 -16   0  12         25.84         28.67         9.17 o                         
 -14   0  12        978.48       1057.31        55.52 o                         
 -12   0  12       4607.36       4795.11       162.84 o                         
 -10   0  12        143.74        159.17        10.71 o                         
  -8   0  12        767.91        870.55        29.75 o                         
  -6   0  12      31949.38      33832.09      1188.93 o                         
  -4   0  12       3047.14       2870.52        98.25 o                         
  -2   0  12       5966.82       5960.26       180.18 o                         
   0   0  12      36008.92      35456.10       787.14 o                         
   2   0  12       4663.54       4919.98        75.32 o                         
   4   0  12        112.25        105.97         5.48 o                         
   6   0  12      45421.45      48205.42       871.89 o                         
   8   0  12       1249.79       1368.69        28.56 o                         
  10   0  12        341.90        340.76        16.27 o                         
  12   0  12        469.13        505.37        21.20 o                         
  14   0  12        394.44        402.48        21.09 o                         
  16   0  12         27.36         25.81         9.97 o                         
  18   0  12         78.91         47.03        12.45 o                         
 -19   1  12         77.73         71.20        11.69 o                         
 -17   1  12        168.86        159.57        13.10 o                         
 -15   1  12        454.95        485.63        18.47 o                         
 -13   1  12        243.09        259.57        12.64 o                         
 -11   1  12        496.39        528.59        19.25 o                         
  -9   1  12         66.45         69.01         6.62 o                         
  -7   1  12          0.49         31.40         9.14 o                         
  -5   1  12       7986.47       8239.31       147.23 o                         
  -3   1  12       2285.33       2487.20        37.44 o                         
  -1   1  12        414.14        464.01         9.28 o                         
   1   1  12       3592.24       3519.52        31.76 o                         
   3   1  12        114.53        125.27         3.89 o                         
   5   1  12          1.78          7.15         2.32 o                         
   7   1  12       2893.77       2954.14        24.66 o                         
   9   1  12       1053.03       1032.01        15.69 o                         
  11   1  12       3273.75       3219.29        59.32 o                         
  13   1  12         10.68         28.15         6.15 o                         
  15   1  12         62.65         67.58         8.22 o                         
  17   1  12         31.19         20.13         8.12 o                         
 -18   2  12        222.38        228.94        16.70 o                         
 -16   2  12         18.13         21.23         7.73 o                         
 -14   2  12       1385.67       1492.84        54.86 o                         
 -12   2  12         90.95         99.93         9.76 o                         
 -10   2  12        104.21        122.66         6.93 o                         
  -8   2  12        615.96        600.29        13.40 o                         
  -6   2  12         53.46         42.96         3.62 o                         
  -4   2  12        111.57        120.55         6.13 o                         
  -2   2  12        219.86        179.25         6.69 o                         
   0   2  12       1209.18       1346.36        15.57 o                         
   2   2  12       9704.37      10392.53        75.55 o                         
   4   2  12        357.00        373.43         7.54 o                         
   6   2  12          1.60          3.98         2.60 o                         
   8   2  12       5611.68       5814.91        61.00 o                         
  10   2  12        367.38        378.62        10.79 o                         
  12   2  12        795.40        824.66        20.95 o                         
  14   2  12        109.08        117.17        10.30 o                         
  16   2  12          0.50         -1.37         6.77 o                         
 -19   3  12        216.60        244.57        25.01 o                         
 -17   3  12          3.93         12.24        10.00 o                         
 -15   3  12        115.85        108.92        13.39 o                         
 -13   3  12       2876.64       2819.16        50.16 o                         
 -11   3  12        382.96        427.46        12.85 o                         
  -9   3  12       1279.71       1291.69        30.02 o                         
  -7   3  12       2086.36       2085.56        39.39 o                         
  -5   3  12        230.34        290.96         8.00 o                         
  -3   3  12        987.09        915.75        16.00 o                         
  -1   3  12       2217.04       2159.39        32.56 o                         
   1   3  12         55.86         39.94         3.27 o                         
   3   3  12       2011.03       1978.44        30.14 o                         
   5   3  12        250.36        230.67        10.12 o                         
   7   3  12       4729.95       4659.41        89.75 o                         
   9   3  12          8.20         14.44         5.57 o                         
  11   3  12        234.69        244.34        11.46 o                         
  13   3  12       1073.76       1172.27        33.18 o                         
  15   3  12         23.40         28.70        10.54 o                         
 -16   4  12        129.00        131.65        20.36 o                         
 -14   4  12          3.24          5.52        13.17 o                         
 -12   4  12        909.43        954.52        30.15 o                         
 -10   4  12       1598.45       1464.74        49.49 o                         
  -8   4  12       5242.46       4823.56       133.25 o                         
  -6   4  12       1941.87       1886.11        53.42 o                         
  -4   4  12        366.93        337.93        15.15 o                         
  -2   4  12        114.81        131.37         7.25 o                         
   0   4  12       1248.22       1293.78        21.97 o                         
   2   4  12       2122.54       2112.51        31.42 o                         
   4   4  12       2628.66       2721.28        52.86 o                         
   6   4  12        116.93        102.57         7.55 o                         
   8   4  12       1006.25        989.69        35.02 o                         
  10   4  12        134.26        146.83        11.28 o                         
  12   4  12        733.83        735.72        23.93 o                         
  14   4  12        154.06        164.33        16.20 o                         
 -15   5  12        212.32        231.97        25.95 o                         
 -13   5  12          2.68          5.98         8.79 o                         
 -11   5  12        140.89        139.13        13.72 o                         
  -9   5  12        329.75        299.63        18.49 o                         
  -7   5  12         35.04         21.28         9.28 o                         
  -5   5  12          1.35          2.62         7.91 o                         
  -3   5  12          4.86         12.87        12.02 o                         
  -1   5  12          3.09          0.38         6.27 o                         
   1   5  12        876.71        887.88        43.45 o                         
   3   5  12         32.87         31.28         6.26 o                         
   5   5  12        181.84        121.27        32.91 o                         
   7   5  12         18.58         12.56         6.25 o                         
   9   5  12        349.66        314.89        15.68 o                         
  11   5  12         38.43         34.14         8.53 o                         
  13   5  12        167.87        195.30        14.91 o                         
 -14   6  12        936.75        942.87        45.24 o                         
 -12   6  12         26.87         33.66        13.41 o                         
 -10   6  12          8.86         16.80        11.45 o                         
  -8   6  12        257.59        245.57        30.86 o                         
  -6   6  12        456.05        410.96        26.39 o                         
  -4   6  12        166.77        164.27        22.81 o                         
  -2   6  12         76.48         46.95        21.58 o                         
   0   6  12       1843.62       1825.96        86.70 o                         
   2   6  12       1401.57       1316.18        74.96 o                         
   4   6  12          3.21          0.57        11.45 o                         
   6   6  12       1222.07       1195.32        32.59 o                         
   8   6  12       1172.89       1062.61        33.78 o                         
  10   6  12          7.62         13.08         8.06 o                         
  -9   7  12          0.10          1.60        10.85 o                         
  -7   7  12        334.90        324.63        39.37 o                         
  -5   7  12        640.05        628.67        33.98 o                         
  -3   7  12        259.54        265.20        39.00 o                         
  -1   7  12        549.83        577.17        55.46 o                         
   1   7  12         24.58          9.28        18.17 o                         
   3   7  12         10.95         -4.54        15.71 o                         
   5   7  12         96.83         99.77        12.85 o                         
   7   7  12         11.21         20.89        10.84 o                         
  -2   8  12         99.01         94.46        29.72 o                         
   0   8  12          6.76         12.49        21.39 o                         
 -19   1  13        251.02        275.94        17.53 o                         
 -17   1  13        117.06        134.70        12.71 o                         
 -15   1  13         70.04        107.25        10.24 o                         
 -13   1  13        104.37         87.28         8.51 o                         
 -11   1  13        879.67        845.21        19.70 o                         
  -9   1  13       2811.07       2857.16        78.96 o                         
  -7   1  13       2471.87       2488.49        51.92 o                         
  -5   1  13       6674.79       7556.20       181.67 o                         
  -3   1  13       1771.96       1893.68        35.41 o                         
  -1   1  13        905.87        881.20        11.56 o                         
   1   1  13       8114.35       8715.83       119.76 o                         
   3   1  13       3008.81       3035.94        43.03 o                         
   5   1  13       5296.43       5509.52        82.63 o                         
   7   1  13        205.16        179.96         6.59 o                         
   9   1  13         13.43         14.40         3.58 o                         
  11   1  13       3131.97       3055.20        42.11 o                         
  13   1  13        244.44        235.03        11.37 o                         
  15   1  13        260.84        266.57        13.54 o                         
  17   1  13         37.41         53.23         9.75 o                         
 -18   2  13        289.43        253.56        22.82 o                         
 -16   2  13          2.85          2.44         7.14 o                         
 -14   2  13       3690.25       3671.91       114.74 o                         
 -12   2  13        995.91        980.62        22.81 o                         
 -10   2  13       1672.33       1801.91        42.50 o                         
  -8   2  13       2673.35       2731.24        63.70 o                         
  -6   2  13       1323.52       1248.96        20.39 o                         
  -4   2  13        717.19        885.43        15.46 o                         
  -2   2  13       4160.89       4167.37        47.09 o                         
   0   2  13         94.24        167.70         4.69 o                         
   2   2  13       1469.36       1457.20        35.66 o                         
   4   2  13        217.16        175.04         5.52 o                         
   6   2  13       4336.46       4062.29       112.37 o                         
   8   2  13        111.66        105.86         5.82 o                         
  10   2  13       1423.27       1385.37        20.25 o                         
  12   2  13         14.59         18.80         5.90 o                         
  14   2  13        407.74        413.16        17.12 o                         
  16   2  13         14.20          0.58         7.05 o                         
 -19   3  13         79.37         59.70        15.90 o                         
 -17   3  13          2.42          3.91         9.41 o                         
 -15   3  13        782.15        730.30        28.14 o                         
 -13   3  13         68.83         93.14        12.57 o                         
 -11   3  13        397.40        463.77        16.06 o                         
  -9   3  13        320.43        328.66        13.40 o                         
  -7   3  13        731.48        804.07        18.80 o                         
  -5   3  13         70.87         85.99         5.10 o                         
  -3   3  13         13.06         17.86         4.40 o                         
  -1   3  13        138.86        209.81         7.99 o                         
   1   3  13        109.62        145.86         5.50 o                         
   3   3  13        330.34        290.69         8.41 o                         
   5   3  13       1091.03       1079.90        23.75 o                         
   7   3  13        452.97        465.44        15.53 o                         
   9   3  13         19.70         15.79         6.06 o                         
  11   3  13         86.26         70.88         8.77 o                         
  13   3  13         12.87         16.51         9.28 o                         
  15   3  13         61.10         58.12        12.12 o                         
 -16   4  13        287.00        326.01        31.39 o                         
 -14   4  13        851.03        869.69        42.95 o                         
 -12   4  13        113.17        120.79        15.43 o                         
 -10   4  13       1199.65       1169.13        45.24 o                         
  -8   4  13         41.89         54.70        10.27 o                         
  -6   4  13        243.51        311.56        21.69 o                         
  -4   4  13         60.76         37.39         5.94 o                         
  -2   4  13        402.99        426.01        15.35 o                         
   0   4  13       1090.41       1044.76        23.35 o                         
   2   4  13        190.79        190.24         9.63 o                         
   4   4  13         33.13         27.27         6.03 o                         
   6   4  13       2710.06       2017.38       297.76 o                         
   8   4  13         21.46         24.93         6.50 o                         
  10   4  13         25.90         26.15         7.22 o                         
  12   4  13        759.38        809.61        25.15 o                         
  14   4  13         10.63          7.85         9.48 o                         
 -15   5  13        211.27        224.49        24.27 o                         
 -13   5  13        187.11        181.11        15.95 o                         
 -11   5  13          0.73         -0.92         7.69 o                         
  -9   5  13        272.36        261.25        23.69 o                         
  -7   5  13        139.48        135.72        15.62 o                         
  -5   5  13        301.87        299.86        20.62 o                         
  -3   5  13       1242.75       1235.68        37.75 o                         
  -1   5  13        187.09        206.23        14.27 o                         
   1   5  13         18.18         32.83        10.05 o                         
   3   5  13        337.76        337.72        16.12 o                         
   5   5  13          4.15          4.74         6.68 o                         
   7   5  13        537.31        552.31        26.75 o                         
   9   5  13          9.53          1.95         6.55 o                         
  11   5  13         10.29         20.13         8.09 o                         
  13   5  13        831.02        855.85        31.52 o                         
 -12   6  13         57.91         71.68        14.41 o                         
 -10   6  13         25.42         27.47        10.67 o                         
  -8   6  13          0.11         -6.38         9.21 o                         
  -6   6  13         14.24         34.36        11.27 o                         
  -4   6  13        120.78        115.37        15.13 o                         
  -2   6  13         41.10         36.57        13.06 o                         
   0   6  13        358.35        361.94        40.70 o                         
   2   6  13         11.58          6.81        15.33 o                         
   4   6  13         27.61         23.70        10.32 o                         
   6   6  13         35.71         27.81         8.37 o                         
   8   6  13         11.80          2.25         8.08 o                         
  10   6  13         10.05         21.43         9.48 o                         
  -9   7  13         75.48         90.64        17.64 o                         
  -7   7  13        113.18        162.02        20.37 o                         
  -5   7  13          6.91          2.40        10.58 o                         
  -3   7  13        192.30        267.87        22.62 o                         
  -1   7  13         82.71        103.36        27.07 o                         
   1   7  13         43.87         35.40        22.53 o                         
   3   7  13        133.66         99.95        28.21 o                         
   5   7  13        507.05        516.11        29.11 o                         
   7   7  13          6.24         11.38         9.93 o                         
  -2   8  13         57.39         18.74        23.66 o                         
 -20   0  14       1034.41       1093.73        40.56 o                         
 -18   0  14         69.06         77.62        15.96 o                         
 -16   0  14         36.46         34.43         9.77 o                         
 -14   0  14       4966.05       5147.47        67.46 o                         
 -12   0  14       1247.31       1231.64        35.51 o                         
 -10   0  14       7041.19       7274.31       270.63 o                         
  -8   0  14        887.02        835.26        22.06 o                         
  -6   0  14       3070.85       2885.78        98.57 o                         
  -4   0  14        257.58        229.78         8.21 o                         
  -2   0  14         17.72         11.81         3.11 o                         
   0   0  14      27673.81      29701.63       651.08 o                         
   2   0  14       4291.18       4859.38       108.54 o                         
   4   0  14      12460.97      13321.08       243.17 o                         
   6   0  14      14206.02      13660.58       148.86 o                         
   8   0  14        274.91        294.02        14.30 o                         
  10   0  14        920.54        814.07        25.14 o                         
  12   0  14       2708.95       2765.15        49.63 o                         
  14   0  14          0.91          3.38         7.84 o                         
  16   0  14        168.88        151.29        15.79 o                         
 -19   1  14         49.92         41.65        10.55 o                         
 -17   1  14        444.21        435.65        20.13 o                         
 -15   1  14       1845.52       1898.16        35.19 o                         
 -13   1  14         49.81         55.87         7.43 o                         
 -11   1  14       2548.44       2472.54        58.31 o                         
  -9   1  14       7969.36       8319.62       210.05 o                         
  -7   1  14       2194.48       2130.93        49.88 o                         
  -5   1  14         31.08         34.14         3.48 o                         
  -3   1  14      12196.98      12781.74       152.94 o                         
  -1   1  14       5984.96       5932.50        95.91 o                         
   1   1  14        855.54       1003.03        20.15 o                         
   3   1  14      11203.33      11623.82       175.14 o                         
   5   1  14         17.88         15.82         2.69 o                         
   7   1  14        194.18        238.10         7.60 o                         
   9   1  14        306.93        311.30         9.27 o                         
  11   1  14         27.42         47.42         6.62 o                         
  13   1  14        133.54        138.05         9.46 o                         
  15   1  14        443.96        417.26        18.31 o                         
  17   1  14        356.39        350.60        17.94 o                         
 -18   2  14        644.71        640.81        29.03 o                         
 -16   2  14       1334.90       1356.55        49.44 o                         
 -14   2  14        447.90        499.42        22.11 o                         
 -12   2  14        224.91        232.35        11.86 o                         
 -10   2  14         25.79         37.06         5.10 o                         
  -8   2  14        311.97        340.97        11.38 o                         
  -6   2  14         75.88         38.32         3.84 o                         
  -4   2  14       1606.72       1729.70        29.31 o                         
  -2   2  14       4426.50       4204.89        60.79 o                         
   0   2  14        270.77        266.22         6.95 o                         
   2   2  14        906.88        929.30        21.19 o                         
   4   2  14        594.77        583.53         9.90 o                         
   6   2  14       2806.51       2760.81        55.23 o                         
   8   2  14        213.46        208.37         7.67 o                         
  10   2  14       1497.32       1621.16        22.20 o                         
  12   2  14         20.75         11.39         5.69 o                         
  14   2  14        207.66        204.84        13.02 o                         
  16   2  14          8.71         15.70         8.06 o                         
 -17   3  14         97.80         96.38        13.60 o                         
 -15   3  14        653.93        713.72        28.61 o                         
 -13   3  14       2253.81       2169.19        47.27 o                         
 -11   3  14       3675.21       3500.88        45.66 o                         
  -9   3  14        151.68        141.16         9.35 o                         
  -7   3  14       2275.23       2349.15        32.45 o                         
  -5   3  14         10.68         12.54         3.54 o                         
  -3   3  14       2413.76       2320.86        31.69 o                         
  -1   3  14       5287.00       5109.95        52.42 o                         
   1   3  14       1328.12       1403.65        23.23 o                         
   3   3  14       1509.43       1494.08        23.05 o                         
   5   3  14      13853.89      13606.48       239.06 o                         
   7   3  14        132.25        130.99         9.14 o                         
   9   3  14       2667.38       2598.62        69.47 o                         
  11   3  14       1435.30       1458.00        30.91 o                         
  13   3  14        115.60        135.63        14.07 o                         
  15   3  14        192.96        194.57        17.51 o                         
 -16   4  14        233.36        260.34        26.19 o                         
 -14   4  14          0.15        -11.29        11.59 o                         
 -12   4  14        673.04        663.93        46.04 o                         
 -10   4  14        128.06        144.56        14.53 o                         
  -8   4  14       2430.77       2110.28        56.22 o                         
  -6   4  14        496.50        453.06        19.01 o                         
  -4   4  14        503.35        550.02        16.85 o                         
  -2   4  14        643.59        665.91        19.52 o                         
   0   4  14       2364.80       2430.68        36.83 o                         
   2   4  14        372.04        394.15        12.58 o                         
   4   4  14        825.81        791.93        20.70 o                         
   6   4  14         62.78         70.83         7.87 o                         
   8   4  14        417.83        415.80        16.53 o                         
  10   4  14         17.97         37.92         8.03 o                         
  12   4  14        188.73        177.81        13.26 o                         
  14   4  14         39.57         24.06        10.45 o                         
 -15   5  14         50.33         34.60        18.10 o                         
 -13   5  14         46.56         36.87        10.62 o                         
 -11   5  14        217.26        189.20        15.51 o                         
  -9   5  14        693.19        686.75        27.38 o                         
  -7   5  14         30.93         21.05        10.22 o                         
  -5   5  14          2.46         12.21         8.57 o                         
  -3   5  14          0.05          0.60         9.75 o                         
  -1   5  14        782.87        836.48        27.56 o                         
   1   5  14        381.40        362.72        41.75 o                         
   3   5  14        580.51        561.22        20.85 o                         
   5   5  14        309.62        279.10        16.52 o                         
   7   5  14         28.08         33.28         8.17 o                         
   9   5  14         23.91         25.42         8.62 o                         
  11   5  14        570.15        629.68        23.33 o                         
  13   5  14         79.64         93.36        12.35 o                         
 -12   6  14        339.11        366.50        26.25 o                         
 -10   6  14        256.12        256.57        23.84 o                         
  -8   6  14       2110.11       2035.44       102.03 o                         
  -6   6  14        217.45        223.71        21.67 o                         
  -4   6  14        637.00        633.68        31.27 o                         
  -2   6  14        737.90        785.34        32.95 o                         
   0   6  14        684.79        681.85        55.27 o                         
   2   6  14        238.72        185.89        31.80 o                         
   4   6  14        187.63        227.83        19.83 o                         
   6   6  14        337.62        359.29        19.21 o                         
   8   6  14        286.48        272.65        17.47 o                         
  10   6  14        363.10        367.10        21.05 o                         
  -9   7  14          3.76         18.05        12.83 o                         
  -7   7  14         18.00         26.44        14.67 o                         
  -5   7  14         74.20         79.89        15.68 o                         
  -3   7  14        167.68        185.14        19.87 o                         
  -1   7  14        263.41        344.90        43.54 o                         
   1   7  14          0.20         -3.22        15.90 o                         
   3   7  14         34.50         27.64        22.53 o                         
   5   7  14        418.67        404.57        22.51 o                         
   7   7  14         27.86         29.89        11.91 o                         
 -19   1  15         97.31        102.20        14.86 o                         
 -17   1  15        784.75        832.23        30.67 o                         
 -15   1  15        624.06        672.06        24.13 o                         
 -13   1  15        215.98        248.22        16.28 o                         
 -11   1  15        934.84        977.73        27.68 o                         
  -9   1  15       2148.17       2267.73        52.25 o                         
  -7   1  15        583.06        787.43        21.81 o                         
  -5   1  15        625.05        658.90        12.05 o                         
  -3   1  15       2469.00       2959.56        60.23 o                         
  -1   1  15      27964.12      29756.06       358.84 o                         
   1   1  15        904.24        987.88        15.06 o                         
   3   1  15       5081.02       5402.14        81.26 o                         
   5   1  15       1879.41       1785.79        36.37 o                         
   7   1  15        854.41        851.26        14.01 o                         
   9   1  15        100.34         89.20         5.72 o                         
  11   1  15       2336.20       2269.23        30.98 o                         
  13   1  15        121.52        138.46         9.59 o                         
  15   1  15         13.60         16.22         6.87 o                         
  17   1  15        205.78        212.00        16.20 o                         
 -18   2  15        422.11        397.47        23.82 o                         
 -16   2  15        460.53        537.14        25.77 o                         
 -14   2  15       1387.22       1416.89        39.84 o                         
 -12   2  15        217.73        188.53        12.39 o                         
 -10   2  15         66.21         74.16         6.64 o                         
  -8   2  15       1036.17        937.33        19.09 o                         
  -6   2  15       9193.90       9238.19       109.21 o                         
  -4   2  15        155.61        179.74         7.73 o                         
  -2   2  15       4360.85       4269.72        66.14 o                         
   0   2  15       3743.22       3696.99        25.20 o                         
   2   2  15        522.57        487.91        10.14 o                         
   4   2  15       4168.17       4114.01        98.54 o                         
   6   2  15       1451.73       1463.63        24.54 o                         
   8   2  15          0.87          1.68         3.36 o                         
  10   2  15         75.94         87.92         6.49 o                         
  12   2  15        568.66        609.76        19.41 o                         
  14   2  15        716.02        680.30        24.86 o                         
  16   2  15        430.30        411.01        20.99 o                         
 -17   3  15         98.51        105.01        14.44 o                         
 -15   3  15        159.16        169.71        16.33 o                         
 -13   3  15        163.51        152.14        16.39 o                         
 -11   3  15        320.95        340.99        14.86 o                         
  -9   3  15          0.35         -1.69         4.42 o                         
  -7   3  15        421.97        424.29        14.32 o                         
  -5   3  15        542.23        564.70        14.19 o                         
  -3   3  15        101.43         71.68         6.72 o                         
  -1   3  15        880.33        821.46        24.49 o                         
   1   3  15       2037.39       1992.10        22.60 o                         
   3   3  15        157.98        139.42         6.60 o                         
   5   3  15         40.17         37.00         5.10 o                         
   7   3  15       1334.19       1084.88       142.09 o                         
   9   3  15        334.64        325.08        14.57 o                         
  11   3  15          0.31         22.33         7.63 o                         
  13   3  15         35.00         14.29         9.29 o                         
  15   3  15          5.69         17.10        10.78 o                         
 -16   4  15        314.39        326.54        29.00 o                         
 -14   4  15        381.00        383.53        28.50 o                         
 -12   4  15         66.03         36.45        10.16 o                         
 -10   4  15        130.60        145.43        14.49 o                         
  -8   4  15       1269.31       1338.32        37.39 o                         
  -6   4  15        487.61        471.95        19.65 o                         
  -4   4  15         35.97         26.62         5.87 o                         
  -2   4  15        336.71        346.31        14.82 o                         
   0   4  15       3466.35       3374.28        44.81 o                         
   2   4  15        614.91        580.29        15.71 o                         
   4   4  15       2683.06       2766.21        44.96 o                         
   6   4  15       2511.56       2411.21        79.66 o                         
   8   4  15         35.95         33.48         7.45 o                         
  10   4  15        745.30        744.91        27.29 o                         
  12   4  15        786.44        795.32        25.39 o                         
  14   4  15        150.18        135.37        15.61 o                         
 -15   5  15        159.40        168.18        25.10 o                         
 -13   5  15        194.65        201.64        17.17 o                         
 -11   5  15         96.96        101.42        13.48 o                         
  -9   5  15        502.81        476.97        23.38 o                         
  -7   5  15        402.51        332.72        28.77 o                         
  -5   5  15        763.41        708.37        31.07 o                         
  -3   5  15       4724.78       4261.58       148.31 o                         
  -1   5  15        437.62        411.06        21.13 o                         
   1   5  15        231.86        256.59        19.05 o                         
   3   5  15       1409.73       1417.77        33.02 o                         
   5   5  15       1165.38       1111.47        31.57 o                         
   7   5  15        152.96        144.11        12.49 o                         
   9   5  15        924.03        992.47        30.54 o                         
  11   5  15         34.68         20.98         9.25 o                         
  13   5  15        488.24        466.61        25.23 o                         
 -12   6  15          8.69          5.92        10.61 o                         
 -10   6  15         14.55         23.36        12.11 o                         
  -8   6  15        801.40        792.14        53.48 o                         
  -6   6  15        244.28        219.31        20.64 o                         
  -4   6  15         39.80         38.64        11.21 o                         
  -2   6  15         14.47         12.91         9.81 o                         
   0   6  15         20.81         25.93        18.36 o                         
   2   6  15          0.52         -0.38        15.14 o                         
   4   6  15        130.82        136.40        16.59 o                         
   6   6  15         15.86         15.03         8.01 o                         
   8   6  15         43.19         44.85         9.88 o                         
  10   6  15          0.15          2.78         8.49 o                         
  -9   7  15          1.15         -4.87        11.31 o                         
  -7   7  15        648.73        685.71        37.71 o                         
  -5   7  15          2.87          5.66        10.82 o                         
  -3   7  15         96.67        104.45        16.51 o                         
  -1   7  15        737.39        768.17        65.12 o                         
   1   7  15          0.28         -7.38        17.04 o                         
   3   7  15         12.54        -13.06        16.47 o                         
   5   7  15       1646.67       1800.52        45.67 o                         
   7   7  15         62.34         45.25        12.82 o                         
 -20   0  16        746.99        805.73        59.32 o                         
 -18   0  16         46.91         57.30        12.16 o                         
 -16   0  16        286.12        291.46        18.73 o                         
 -14   0  16       5645.53       5737.11       152.35 o                         
 -12   0  16       3374.16       3547.45       125.33 o                         
 -10   0  16       2403.99       2679.83        71.80 o                         
  -8   0  16        112.13        142.65        11.49 o                         
  -6   0  16        559.92        521.68        15.76 o                         
  -4   0  16      12458.00      13476.46       427.89 o                         
  -2   0  16        131.74        160.63         7.64 o                         
   0   0  16       9714.45       9902.17       199.39 o                         
   2   0  16          5.50          3.20         2.67 o                         
   4   0  16        825.99       1014.55        15.25 o                         
   6   0  16          3.40          4.20         3.50 o                         
   8   0  16       1376.82       1406.75        31.16 o                         
  10   0  16        482.67        515.03        20.80 o                         
  12   0  16       1049.50        994.67        56.80 o                         
  14   0  16          0.43         -3.97         7.53 o                         
  16   0  16        236.36        273.32        20.43 o                         
 -19   1  16         50.49         44.17        13.77 o                         
 -17   1  16        452.81        450.73        21.95 o                         
 -15   1  16        965.95       1034.01        29.48 o                         
 -13   1  16       2264.46       2170.47        56.06 o                         
 -11   1  16        213.01        229.86        11.12 o                         
  -9   1  16       1141.17       1235.61        45.49 o                         
  -7   1  16       2063.86       2222.65        63.77 o                         
  -5   1  16       1444.58       1608.53        26.68 o                         
  -3   1  16       1191.38       1295.86        22.01 o                         
  -1   1  16       1492.65       1620.12        23.59 o                         
   1   1  16        283.55        334.76         6.72 o                         
   3   1  16        449.31        424.80         7.84 o                         
   5   1  16        888.92        953.86        14.59 o                         
   7   1  16         31.14         42.97         4.33 o                         
   9   1  16       1260.53       1297.73        18.77 o                         
  11   1  16         36.05         47.52         6.56 o                         
  13   1  16        537.98        499.40        17.01 o                         
  15   1  16         16.41          8.96         6.73 o                         
 -18   2  16          8.17         -1.30        10.15 o                         
 -16   2  16       1097.81       1086.97        34.34 o                         
 -14   2  16        528.59        527.17        21.28 o                         
 -12   2  16        120.87        131.83        10.90 o                         
 -10   2  16        279.71        257.23        12.77 o                         
  -8   2  16         15.43         30.97         5.05 o                         
  -6   2  16        718.10        765.09        16.22 o                         
  -4   2  16        287.53        348.33        10.68 o                         
  -2   2  16       2994.45       3473.83        49.71 o                         
   0   2  16         30.24         31.88         3.12 o                         
   2   2  16        166.36        184.47         6.68 o                         
   4   2  16       1539.54       1565.77        33.16 o                         
   6   2  16         14.12         11.01         2.68 o                         
   8   2  16       2839.70       2875.22        50.30 o                         
  10   2  16        735.77        764.57        16.90 o                         
  12   2  16        118.71        100.51         9.02 o                         
  14   2  16        537.39        523.08        19.81 o                         
  16   2  16          0.15          8.81         7.93 o                         
 -17   3  16        937.24        976.62        35.47 o                         
 -15   3  16         76.42         79.88        13.55 o                         
 -13   3  16         21.11          2.29         8.16 o                         
 -11   3  16       1305.43       1241.22        39.90 o                         
  -9   3  16         89.10         74.02         7.60 o                         
  -7   3  16       1321.02       1297.54        22.45 o                         
  -5   3  16       2869.30       2856.49        60.60 o                         
  -3   3  16        210.59        251.22        11.42 o                         
  -1   3  16       1084.02       1034.29        17.13 o                         
   1   3  16        314.85        326.84         9.74 o                         
   3   3  16       4205.23       4176.97        79.59 o                         
   5   3  16        955.92        973.48        24.90 o                         
   7   3  16          0.87          0.22         4.20 o                         
   9   3  16         11.51         12.28         5.40 o                         
  11   3  16       3234.68       3137.60        98.61 o                         
  13   3  16        145.24        149.52        15.21 o                         
  15   3  16        229.88        219.79        18.96 o                         
 -16   4  16         48.57         29.39        16.19 o                         
 -14   4  16          3.92         15.81        12.41 o                         
 -12   4  16        594.40        654.07        27.61 o                         
 -10   4  16        211.95        263.47        18.54 o                         
  -8   4  16        768.48        725.98        29.31 o                         
  -6   4  16         27.54         25.48         7.57 o                         
  -4   4  16        222.81        249.83        12.30 o                         
  -2   4  16       5291.67       5272.20        72.08 o                         
   0   4  16         11.43          8.91         5.83 o                         
   2   4  16       4456.14       4435.39        44.69 o                         
   4   4  16         44.28         39.13         8.00 o                         
   6   4  16         60.75         62.66         9.06 o                         
   8   4  16          8.41         10.27         7.14 o                         
  10   4  16         31.20         31.99         8.21 o                         
  12   4  16         69.88         84.72        10.71 o                         
  14   4  16          1.47         -6.93         9.45 o                         
 -15   5  16         29.91         17.61        16.77 o                         
 -13   5  16         41.16         31.25        10.43 o                         
 -11   5  16         30.32         54.52        11.53 o                         
  -9   5  16        329.92        335.41        26.18 o                         
  -7   5  16        475.08        568.32        29.65 o                         
  -5   5  16         91.94         91.96        16.18 o                         
  -3   5  16         72.65        105.84        13.94 o                         
  -1   5  16       1625.72       1590.54        57.23 o                         
   1   5  16         62.44         44.07         8.75 o                         
   3   5  16        414.45        414.63        18.93 o                         
   5   5  16        109.33        111.85        14.13 o                         
   7   5  16         20.30         22.08         7.88 o                         
   9   5  16        236.95        221.32        16.41 o                         
  11   5  16        115.21        104.59        12.87 o                         
 -12   6  16         63.55         67.63        14.88 o                         
 -10   6  16         89.02         98.39        16.78 o                         
  -8   6  16         87.39        106.94        16.74 o                         
  -6   6  16        273.11        250.32        22.12 o                         
  -4   6  16         71.19         91.14        14.77 o                         
  -2   6  16        532.39        498.60        27.69 o                         
   0   6  16        336.06        282.81        38.24 o                         
   2   6  16         33.73         33.32        20.07 o                         
   4   6  16        730.06        771.47        42.72 o                         
   6   6  16        572.19        572.41        24.09 o                         
   8   6  16         44.24         57.57        10.82 o                         
  10   6  16        898.92        884.34        41.88 o                         
  -9   7  16          6.90         20.93        12.70 o                         
  -7   7  16         16.12         22.48        13.16 o                         
  -5   7  16         28.69         32.22        12.94 o                         
  -3   7  16         87.19        104.56        16.66 o                         
  -1   7  16        150.07        194.22        35.78 o                         
   1   7  16          6.28         -3.60        15.90 o                         
   3   7  16         80.64        127.78        32.18 o                         
   5   7  16        479.41        529.26        25.99 o                         
 -19   1  17         79.06        129.28        16.51 o                         
 -17   1  17        850.24        903.71        39.75 o                         
 -15   1  17        742.56        713.82        25.03 o                         
 -13   1  17         11.31         16.80         7.27 o                         
 -11   1  17       2789.83       2658.20        54.91 o                         
  -9   1  17       3948.04       3979.02        95.07 o                         
  -7   1  17          6.78         17.39         3.32 o                         
  -5   1  17       3292.94       3174.23        72.63 o                         
  -3   1  17       8838.07       9056.71       123.46 o                         
  -1   1  17       3613.99       3459.17        36.97 o                         
   1   1  17       9133.05       9894.67       159.85 o                         
   3   1  17       1875.26       1654.43        28.86 o                         
   5   1  17       1040.08        969.96        14.41 o                         
   7   1  17         13.38         14.46         3.56 o                         
   9   1  17       2210.78       2213.91        26.60 o                         
  11   1  17       1102.74       1108.52        27.23 o                         
  13   1  17          7.45          2.92         5.71 o                         
  15   1  17         99.23        122.72        11.41 o                         
 -18   2  17        441.21        432.70        28.00 o                         
 -16   2  17        918.44        955.09        35.99 o                         
 -14   2  17        115.45         94.06        11.17 o                         
 -12   2  17         40.09         34.92         7.40 o                         
 -10   2  17        750.31        739.98        19.45 o                         
  -8   2  17        740.83        728.97        22.36 o                         
  -6   2  17        314.69        357.43        11.54 o                         
  -4   2  17       9952.61      10129.90       140.38 o                         
  -2   2  17        398.61        261.40        35.19 o                         
   0   2  17        444.27        426.98        11.27 o                         
   2   2  17       2350.77       2277.01        48.84 o                         
   4   2  17       1628.96       1598.01        28.56 o                         
   6   2  17        478.30        508.43        12.52 o                         
   8   2  17         92.80        101.20         6.43 o                         
  10   2  17         73.35         77.50         7.05 o                         
  12   2  17        412.30        407.56        15.62 o                         
  14   2  17          0.77          2.94         7.20 o                         
  16   2  17        277.61        292.68        17.49 o                         
 -17   3  17         26.65         48.93        12.66 o                         
 -15   3  17        232.03        223.64        18.02 o                         
 -13   3  17         45.89         55.55        10.24 o                         
 -11   3  17          0.16          2.00         5.75 o                         
  -9   3  17         51.51         65.32         7.51 o                         
  -7   3  17         37.17         36.90         5.45 o                         
  -5   3  17       1639.29       1616.99        29.46 o                         
  -3   3  17       1021.47        981.55        22.82 o                         
  -1   3  17         17.27         11.21         3.69 o                         
   1   3  17          1.85          5.97         3.48 o                         
   3   3  17       3801.05       3566.48        58.30 o                         
   5   3  17       1375.33       1318.79        23.77 o                         
   7   3  17       1938.33       1847.73        45.02 o                         
   9   3  17        136.46        140.75         9.25 o                         
  11   3  17       1474.58       1452.89        27.87 o                         
  13   3  17          5.42          1.63         7.36 o                         
  15   3  17        238.34        230.42        16.79 o                         
 -16   4  17        193.51        250.56        28.59 o                         
 -14   4  17         53.69         44.33        14.74 o                         
 -12   4  17        157.74        168.15        15.25 o                         
 -10   4  17         17.21         22.54        12.23 o                         
  -8   4  17       1773.84       1694.49        66.26 o                         
  -6   4  17        905.77        803.26        30.68 o                         
  -4   4  17        135.66        159.41        10.41 o                         
  -2   4  17       4118.31       4155.15        86.56 o                         
   0   4  17        122.49        150.01        11.22 o                         
   2   4  17       2968.75       2896.70        40.69 o                         
   4   4  17        367.07        363.32        14.10 o                         
   6   4  17        159.10        165.35        12.32 o                         
   8   4  17        268.62        259.09        15.65 o                         
  10   4  17        925.87        847.77        36.58 o                         
  12   4  17         31.30         33.40         9.62 o                         
  14   4  17         69.17         69.21        16.45 o                         
 -15   5  17        206.79        266.52        30.16 o                         
 -13   5  17          1.13          2.50         8.83 o                         
 -11   5  17        830.84        930.45        33.77 o                         
  -9   5  17         55.36         50.51        11.98 o                         
  -7   5  17        642.37        668.82        40.79 o                         
  -5   5  17         10.06         19.88         9.77 o                         
  -3   5  17       6495.57       6314.25       513.56 o                         
  -1   5  17         56.60         61.83        10.83 o                         
   1   5  17        502.19        436.23        18.80 o                         
   3   5  17       4010.57       4086.67        58.24 o                         
   5   5  17       1335.57       1228.97        34.22 o                         
   7   5  17        112.00        122.08        12.20 o                         
   9   5  17        708.36        684.96        35.64 o                         
  11   5  17        555.42        521.76        28.03 o                         
 -12   6  17          0.64         -8.26        10.55 o                         
 -10   6  17         26.78         33.29        13.19 o                         
  -8   6  17        697.61        666.88        35.54 o                         
  -6   6  17        984.29        921.11        80.07 o                         
  -4   6  17        276.70        281.26        22.48 o                         
  -2   6  17        186.93        207.84        19.34 o                         
   0   6  17        110.67         85.18        25.74 o                         
   2   6  17        160.70        164.12        31.61 o                         
   4   6  17        505.25        475.02        26.34 o                         
   6   6  17         53.72         40.37         8.90 o                         
   8   6  17         90.35        111.02        12.96 o                         
  -9   7  17        478.31        539.31        58.49 o                         
  -7   7  17        624.27        565.22        35.29 o                         
  -5   7  17       1334.72       1481.14        53.57 o                         
  -3   7  17        126.82        134.30        18.59 o                         
  -1   7  17        159.25        223.18        38.24 o                         
   1   7  17        278.18        278.27        42.40 o                         
   3   7  17          0.23        -14.39        16.28 o                         
   5   7  17        666.66        712.88        30.09 o                         
 -18   0  18        340.13        390.87        30.39 o                         
 -16   0  18         43.68         48.72        12.68 o                         
 -14   0  18          4.61          3.12         8.46 o                         
 -12   0  18        379.17        431.62        18.72 o                         
 -10   0  18       1008.35       1089.17        46.30 o                         
  -8   0  18       6747.90       6928.45       180.79 o                         
  -6   0  18        845.59        923.65        22.75 o                         
  -4   0  18       7395.89       7928.12       293.98 o                         
  -2   0  18       3678.35       3977.88       119.41 o                         
   0   0  18         50.94        106.67         5.28 o                         
   2   0  18       1735.18       1791.78        36.16 o                         
   4   0  18      11491.28      12080.87       214.87 o                         
   6   0  18       2444.00       2457.23        43.15 o                         
   8   0  18        386.50        340.93        16.37 o                         
  10   0  18       1289.08       1203.78        48.53 o                         
  12   0  18         23.94         21.42         8.29 o                         
  14   0  18        128.52         79.54        12.58 o                         
  16   0  18        693.68        753.70        50.14 o                         
 -19   1  18        113.15        124.27        22.13 o                         
 -17   1  18        862.43        821.43        42.92 o                         
 -15   1  18        186.81        202.39        14.53 o                         
 -13   1  18        437.54        434.61        18.44 o                         
 -11   1  18        221.89        245.96        14.01 o                         
  -9   1  18       1804.54       1793.93        68.94 o                         
  -7   1  18        926.63       1073.32        33.76 o                         
  -5   1  18        393.70        381.54         9.52 o                         
  -3   1  18          2.30         17.03         3.07 o                         
  -1   1  18        957.00        831.82        13.52 o                         
   1   1  18        643.61        745.62         9.99 o                         
   3   1  18       1965.32       1892.31        33.41 o                         
   5   1  18       1875.76       1943.20        23.89 o                         
   7   1  18         81.92         85.09         5.46 o                         
   9   1  18       1732.90       1661.57        23.88 o                         
  11   1  18          0.21          6.53         5.45 o                         
  13   1  18         75.23         60.74         8.18 o                         
  15   1  18        580.50        585.42        21.84 o                         
 -18   2  18         34.30         46.35        13.43 o                         
 -16   2  18        850.68        792.96        29.95 o                         
 -14   2  18         88.94         65.65         9.99 o                         
 -12   2  18         56.74         48.27         8.02 o                         
 -10   2  18          6.29         13.45         6.49 o                         
  -8   2  18        610.06        633.70        16.41 o                         
  -6   2  18        149.20        153.61         8.05 o                         
  -4   2  18       3160.90       3304.88        49.94 o                         
  -2   2  18         94.29         89.32         8.83 o                         
   0   2  18        139.78        115.31         5.38 o                         
   2   2  18       1590.04       1581.56        30.61 o                         
   4   2  18       1454.47       1365.07        23.20 o                         
   6   2  18          0.54         -0.38         2.89 o                         
   8   2  18       3206.85       3240.19        67.17 o                         
  10   2  18         57.95         52.04         6.26 o                         
  12   2  18          4.45          3.97         6.12 o                         
  14   2  18        319.30        326.21        16.52 o                         
 -17   3  18        486.70        534.47        28.54 o                         
 -15   3  18         21.38         20.13         9.79 o                         
 -13   3  18        644.74        608.18        24.36 o                         
 -11   3  18       1543.95       1602.00        35.47 o                         
  -9   3  18       3822.29       3733.60        56.06 o                         
  -7   3  18        500.32        450.68        14.00 o                         
  -5   3  18       3390.24       3454.09        47.65 o                         
  -3   3  18       7104.25       6806.47       134.64 o                         
  -1   3  18         81.66         85.64         5.79 o                         
   1   3  18       3731.62       3614.66        56.48 o                         
   3   3  18        360.20        389.56        12.53 o                         
   5   3  18         19.13         16.61         5.12 o                         
   7   3  18        505.40        511.75        18.36 o                         
   9   3  18        447.12        466.17        16.71 o                         
  11   3  18       2208.29       2202.60        44.55 o                         
  13   3  18         15.98         23.30         8.42 o                         
  15   3  18         73.16         73.53        12.12 o                         
 -16   4  18        101.79         92.64        21.47 o                         
 -14   4  18         47.53         48.82        16.36 o                         
 -12   4  18        250.97        264.08        19.53 o                         
 -10   4  18        359.23        346.48        21.24 o                         
  -8   4  18        441.15        427.89        20.50 o                         
  -6   4  18         22.58         24.85         7.73 o                         
  -4   4  18        509.29        471.16        17.26 o                         
  -2   4  18        168.60        150.19        11.50 o                         
   0   4  18         38.99         32.10         9.29 o                         
   2   4  18        201.66        240.21        11.59 o                         
   4   4  18          0.52          4.53         5.20 o                         
   6   4  18       3428.91       3294.42       118.38 o                         
   8   4  18        460.39        426.02        19.57 o                         
  10   4  18        932.01        901.45        29.13 o                         
  12   4  18         33.30         29.32         9.47 o                         
 -15   5  18         28.78         35.29        18.76 o                         
 -13   5  18         37.03         27.35        10.71 o                         
 -11   5  18         29.42         37.76        11.39 o                         
  -9   5  18         35.47         32.52        11.55 o                         
  -7   5  18          7.63          3.75         8.93 o                         
  -5   5  18        897.20        871.72        55.18 o                         
  -3   5  18        718.99        713.80        49.50 o                         
  -1   5  18       2396.38       2222.36        64.12 o                         
   1   5  18       1203.76       1212.34        31.04 o                         
   3   5  18        665.92        646.57        24.17 o                         
   5   5  18        139.21        137.14        13.58 o                         
   7   5  18        306.15        318.65        15.45 o                         
   9   5  18        533.68        492.70        33.14 o                         
  11   5  18        133.56        149.09        15.05 o                         
 -12   6  18        120.87        121.97        18.00 o                         
 -10   6  18        353.68        331.83        27.18 o                         
  -8   6  18        374.60        351.04        27.02 o                         
  -6   6  18         15.84         20.45        10.80 o                         
  -4   6  18        999.34       1011.89        94.84 o                         
  -2   6  18         63.70         84.88        14.70 o                         
   0   6  18          4.20          8.95         9.42 o                         
   2   6  18        321.59        399.61        45.43 o                         
   4   6  18        299.17        335.74        22.96 o                         
   6   6  18         29.77         34.38         8.75 o                         
   8   6  18          4.22         -1.23         7.85 o                         
  -7   7  18        380.53        382.72        59.44 o                         
  -5   7  18        376.54        448.77        31.72 o                         
  -3   7  18        408.15        440.85        30.05 o                         
  -1   7  18         48.82         12.49        22.34 o                         
   1   7  18         87.58        127.02        31.23 o                         
   3   7  18         40.26         15.14        20.07 o                         
   5   7  18        300.18        307.15        27.10 o                         
 -19   1  19        521.90        565.24        32.55 o                         
 -17   1  19        166.11        174.05        17.77 o                         
 -15   1  19          0.25          2.33         6.59 o                         
 -13   1  19         10.28          3.42         6.25 o                         
 -11   1  19        646.29        644.26        21.55 o                         
  -9   1  19       1564.84       1617.66        55.57 o                         
  -7   1  19          0.39         -2.21         2.75 o                         
  -5   1  19       1168.36       1021.32        56.97 o                         
  -3   1  19       4712.25       4676.76        95.95 o                         
  -1   1  19        507.27        483.30        10.51 o                         
   1   1  19       6101.49       5795.56        84.56 o                         
   3   1  19        450.67        441.88         8.32 o                         
   5   1  19        268.00        306.84         8.74 o                         
   7   1  19        166.91        137.62         7.10 o                         
   9   1  19       1499.35       1573.06        24.90 o                         
  11   1  19        290.76        319.40        12.98 o                         
  13   1  19          8.48          4.98         5.99 o                         
  15   1  19        287.57        308.62        16.59 o                         
 -18   2  19        180.13        168.55        18.02 o                         
 -16   2  19        126.75        146.90        14.92 o                         
 -14   2  19         93.38         86.41        11.42 o                         
 -12   2  19        360.95        374.41        17.99 o                         
 -10   2  19        833.52        827.75        28.62 o                         
  -8   2  19        889.16        954.21        32.33 o                         
  -6   2  19        253.64        284.74        11.23 o                         
  -4   2  19        373.16        366.18         9.74 o                         
  -2   2  19        622.33        632.16        38.87 o                         
   0   2  19       1349.25       1367.20        17.50 o                         
   2   2  19       2355.07       2216.29        40.15 o                         
   4   2  19       4155.96       4035.95        92.82 o                         
   6   2  19        350.72        297.82         8.51 o                         
   8   2  19       2754.49       2644.37        81.32 o                         
  10   2  19       1514.81       1513.65        24.45 o                         
  12   2  19        181.01        190.41        11.75 o                         
  14   2  19       1411.76       1383.07        41.93 o                         
 -17   3  19         29.62         30.42        12.76 o                         
 -15   3  19         54.49         45.76        11.41 o                         
 -13   3  19        182.93        161.93        14.16 o                         
 -11   3  19         25.76         27.63         7.33 o                         
  -9   3  19         18.51         21.54         6.31 o                         
  -7   3  19        408.79        455.42        14.25 o                         
  -5   3  19        351.81        315.52        11.43 o                         
  -3   3  19        690.63        709.81        19.88 o                         
  -1   3  19        334.42        305.84        10.10 o                         
   1   3  19         82.80         89.98         6.41 o                         
   3   3  19       3031.80       3062.42        38.53 o                         
   5   3  19        218.59        229.38        11.11 o                         
   7   3  19         52.25         65.30         6.94 o                         
   9   3  19        156.28        163.82        11.05 o                         
  11   3  19          2.89          5.29         6.71 o                         
  13   3  19        314.77        310.19        19.11 o                         
 -16   4  19          5.21         -4.03        14.23 o                         
 -14   4  19         36.31         16.45        14.51 o                         
 -12   4  19        131.45        145.60        15.87 o                         
 -10   4  19        164.44        159.13        15.62 o                         
  -8   4  19       1239.02       1221.15        35.66 o                         
  -6   4  19       1892.35       1970.19        81.75 o                         
  -4   4  19       1858.59       1896.32        47.46 o                         
  -2   4  19       1282.37       1106.95        28.21 o                         
   0   4  19       9797.52       9738.19       137.82 o                         
   2   4  19        214.37        206.39        11.23 o                         
   4   4  19        313.41        318.69        14.16 o                         
   6   4  19         41.44         33.89         6.95 o                         
   8   4  19        833.55        872.95        27.61 o                         
  10   4  19         34.97         32.55         9.53 o                         
  12   4  19          0.77          2.90         8.51 o                         
 -15   5  19        211.42        236.75        29.01 o                         
 -13   5  19        239.92        196.86        17.08 o                         
 -11   5  19        648.80        664.13        31.71 o                         
  -9   5  19        246.06        278.27        29.15 o                         
  -7   5  19          5.76         -0.81         8.71 o                         
  -5   5  19       3317.97       3310.77       226.68 o                         
  -3   5  19          0.38         10.94         8.90 o                         
  -1   5  19       1406.30       1380.94        39.26 o                         
   1   5  19       1101.82       1009.52        29.13 o                         
   3   5  19       2053.96       2158.21        43.82 o                         
   5   5  19          5.07         13.02         8.46 o                         
   7   5  19         13.34         20.25         7.14 o                         
   9   5  19        229.04        218.23        16.51 o                         
  11   5  19        484.31        461.12        23.79 o                         
 -12   6  19         90.60        110.83        19.10 o                         
 -10   6  19          0.50         11.67        12.78 o                         
  -8   6  19        216.66        258.11        23.74 o                         
  -6   6  19        432.34        463.77        29.90 o                         
  -4   6  19        694.98        705.48        48.55 o                         
  -2   6  19        512.95        486.64        29.02 o                         
   0   6  19        320.53        287.81        22.79 o                         
   2   6  19         65.68         73.83        25.56 o                         
   4   6  19         43.88         48.78        12.82 o                         
   6   6  19        268.93        321.55        19.52 o                         
   8   6  19        157.81        140.07        14.53 o                         
  -7   7  19        256.98        304.25        40.23 o                         
  -5   7  19        671.77        671.97        56.51 o                         
  -3   7  19         28.45         29.87        13.42 o                         
  -1   7  19        217.52        232.31        22.69 o                         
   1   7  19        835.41        983.21        74.96 o                         
   3   7  19         85.41         72.12        26.69 o                         
 -18   0  20        409.53        414.06        29.39 o                         
 -16   0  20          7.76          4.40        10.23 o                         
 -14   0  20        460.60        490.71        49.96 o                         
 -12   0  20        454.09        441.33        23.59 o                         
 -10   0  20         70.05         63.13        23.57 o                         
  -8   0  20        910.81        921.83        54.61 o                         
  -6   0  20       3679.97       3538.48        52.16 o                         
  -4   0  20       3897.49       3856.74       220.99 o                         
  -2   0  20       1628.57       1527.54        52.87 o                         
   0   0  20       8203.98       8145.43       224.00 o                         
   2   0  20       2503.36       2460.56        55.55 o                         
   4   0  20       3676.83       3650.60        60.60 o                         
   6   0  20       4985.68       4602.44        72.58 o                         
   8   0  20        379.07        364.41        17.65 o                         
  10   0  20       2039.75       2150.15        62.70 o                         
  12   0  20        216.64        261.48        17.84 o                         
  14   0  20        525.88        527.31        32.65 o                         
 -19   1  20         63.92         72.51        19.21 o                         
 -17   1  20         21.00         24.47        10.67 o                         
 -15   1  20         80.21         68.06        12.05 o                         
 -13   1  20         13.51          7.20         6.55 o                         
 -11   1  20        998.92        973.66        21.56 o                         
  -9   1  20        399.10        399.54        16.90 o                         
  -7   1  20         23.91          8.86         3.47 o                         
  -5   1  20       1381.04       1399.01        23.42 o                         
  -3   1  20        261.54        257.95         8.00 o                         
  -1   1  20       1084.78       1185.90        27.00 o                         
   1   1  20       2445.28       2583.88        43.98 o                         
   3   1  20        386.62        401.66         8.23 o                         
   5   1  20        138.99        142.92         6.44 o                         
   7   1  20          8.67         10.06         3.70 o                         
   9   1  20       2129.65       2123.76        42.87 o                         
  11   1  20         61.37         96.15         8.39 o                         
  13   1  20         30.35         28.96         7.13 o                         
  15   1  20        994.82        967.40        28.22 o                         
 -18   2  20         11.07         21.03        10.83 o                         
 -16   2  20        128.82        123.87        14.02 o                         
 -14   2  20        252.42        276.66        17.51 o                         
 -12   2  20          8.85          5.39         7.11 o                         
 -10   2  20        482.75        475.63        25.09 o                         
  -8   2  20        179.59        180.26         9.58 o                         
  -6   2  20       2418.37       2476.35        47.58 o                         
  -4   2  20        147.24        153.84         7.57 o                         
  -2   2  20       1039.25       1060.68        26.19 o                         
   0   2  20       3214.95       3196.16        49.89 o                         
   2   2  20       4132.90       3993.17        84.22 o                         
   4   2  20        173.52        188.56         8.59 o                         
   6   2  20         96.68         98.79         5.95 o                         
   8   2  20       1367.03       1358.17        24.07 o                         
  10   2  20        183.59        192.33         9.86 o                         
  12   2  20        156.25        169.52        11.18 o                         
  14   2  20        691.86        756.96        24.51 o                         
 -17   3  20        193.05        225.35        24.83 o                         
 -15   3  20         12.13         14.19         9.60 o                         
 -13   3  20         73.85         78.78        11.24 o                         
 -11   3  20        890.52        899.53        39.92 o                         
  -9   3  20        621.03        594.34        18.88 o                         
  -7   3  20         56.24         35.60         5.83 o                         
  -5   3  20       1100.82       1000.27        20.03 o                         
  -3   3  20       8218.37       7776.13       191.06 o                         
  -1   3  20          0.09          1.85         3.65 o                         
   1   3  20       2554.34       2506.88        31.93 o                         
   3   3  20       6431.49       6336.35       119.18 o                         
   5   3  20         44.66         57.85         7.00 o                         
   7   3  20       3975.99       3866.56        91.79 o                         
   9   3  20        461.68        465.37        17.41 o                         
  11   3  20          8.90         13.94         7.31 o                         
  13   3  20        138.60        145.15        14.41 o                         
 -16   4  20        415.62        422.95        38.88 o                         
 -14   4  20         55.80         46.57        16.52 o                         
 -12   4  20       2072.37       2045.76        50.97 o                         
 -10   4  20        997.89        952.66        36.35 o                         
  -8   4  20       1448.88       1335.44        46.69 o                         
  -6   4  20       2532.60       2399.13        40.04 o                         
  -4   4  20          6.92         14.96         6.90 o                         
  -2   4  20       1159.72       1157.02        29.37 o                         
   0   4  20         44.92         66.30         7.87 o                         
   2   4  20        113.25         96.46        11.35 o                         
   4   4  20        135.84        126.24         9.93 o                         
   6   4  20        138.28        141.05        10.31 o                         
   8   4  20       2852.14       2842.03        68.59 o                         
  10   4  20         39.73         29.39         9.24 o                         
  12   4  20        373.60        372.73        20.98 o                         
 -13   5  20         12.66         19.18        10.41 o                         
 -11   5  20        849.07        798.33        46.77 o                         
  -9   5  20        140.55        180.55        19.57 o                         
  -7   5  20         11.61          7.87         9.35 o                         
  -5   5  20       1556.25       1568.87       132.89 o                         
  -3   5  20        240.06        221.83        17.69 o                         
  -1   5  20        928.98        895.10        32.54 o                         
   1   5  20        383.15        365.60        18.75 o                         
   3   5  20        320.62        314.88        15.16 o                         
   5   5  20        148.91        144.19        14.24 o                         
   7   5  20          0.98          1.16         6.37 o                         
   9   5  20        245.22        246.95        17.49 o                         
  11   5  20          0.00         -6.21         8.66 o                         
 -12   6  20        142.01        158.20        21.32 o                         
 -10   6  20       2137.77       2167.35       102.60 o                         
  -8   6  20        152.43        163.74        20.10 o                         
  -6   6  20       1470.42       1436.26        50.91 o                         
  -4   6  20        871.25        794.01        40.23 o                         
  -2   6  20         62.06         49.21        13.82 o                         
   0   6  20       1676.74       1687.51        52.11 o                         
   2   6  20       1733.63       1808.35        94.08 o                         
   4   6  20         55.26         42.67        12.30 o                         
   6   6  20        597.05        575.99        21.79 o                         
   8   6  20        188.92        165.76        15.69 o                         
  -7   7  20        177.28        195.17        23.31 o                         
  -5   7  20        783.70        875.08        96.92 o                         
  -3   7  20         66.06         70.06        15.83 o                         
  -1   7  20         81.84         98.80        17.51 o                         
   1   7  20          1.04          1.14        19.31 o                         
   3   7  20         50.35         38.24        25.56 o                         
 -19   1  21        458.93        504.43        40.60 o                         
 -17   1  21          6.44         13.40        10.33 o                         
 -15   1  21          0.86          0.68         8.48 o                         
 -13   1  21         98.24        106.58        12.66 o                         
 -11   1  21        564.71        533.29        19.01 o                         
  -9   1  21         74.46         84.71         8.49 o                         
  -7   1  21        198.03        209.84         9.30 o                         
  -5   1  21        118.40        109.76         8.31 o                         
  -3   1  21       5712.77       5373.79        93.42 o                         
  -1   1  21        105.78        101.22         5.68 o                         
   1   1  21       2123.19       2021.92        80.53 o                         
   3   1  21        432.26        435.99         9.48 o                         
   5   1  21        446.61        462.81        11.69 o                         
   7   1  21       1037.99       1020.18        24.15 o                         
   9   1  21        865.52        939.00        19.26 o                         
  11   1  21         36.48         33.58         6.64 o                         
  13   1  21         11.56          6.44         6.61 o                         
  15   1  21        232.54        243.07        15.63 o                         
 -18   2  21          0.20          6.35        12.03 o                         
 -16   2  21         79.26         82.15        12.56 o                         
 -14   2  21        255.65        298.84        18.12 o                         
 -12   2  21        258.74        272.14        17.41 o                         
 -10   2  21        951.37        946.37        28.69 o                         
  -8   2  21        211.55        206.95        10.86 o                         
  -6   2  21       2395.03       2330.02        49.71 o                         
  -4   2  21        999.66       1072.42        17.49 o                         
  -2   2  21        935.69        855.07        18.09 o                         
   0   2  21         37.86         49.46         4.45 o                         
   2   2  21       2067.94       2033.93        62.99 o                         
   4   2  21          2.00          7.31         4.17 o                         
   6   2  21         87.10         96.74         6.78 o                         
   8   2  21        439.66        400.42        28.90 o                         
  10   2  21       1043.63       1033.18        27.70 o                         
  12   2  21          5.62         18.29         7.30 o                         
  14   2  21       1021.70       1045.19        37.60 o                         
 -17   3  21         62.40         72.34        14.69 o                         
 -15   3  21          0.21         -8.74         8.74 o                         
 -13   3  21        103.21        118.26        13.82 o                         
 -11   3  21        433.99        454.67        23.44 o                         
  -9   3  21         75.54        113.01         9.37 o                         
  -7   3  21       1401.00       1424.19        35.72 o                         
  -5   3  21         27.89         47.78         5.97 o                         
  -3   3  21       1987.57       2036.97        57.41 o                         
  -1   3  21        594.48        580.52        14.48 o                         
   1   3  21        563.63        564.13        16.77 o                         
   3   3  21       3284.64       3162.90        56.08 o                         
   5   3  21          3.50          2.15         5.18 o                         
   7   3  21       4219.41       4025.44        87.74 o                         
   9   3  21          6.53          1.02         6.15 o                         
  11   3  21        911.33        887.87        25.10 o                         
  13   3  21         47.71         37.17        10.85 o                         
 -16   4  21         20.29          4.39        18.00 o                         
 -14   4  21         28.20         36.26        16.43 o                         
 -12   4  21        576.02        561.33        27.85 o                         
 -10   4  21         77.05         67.62        12.03 o                         
  -8   4  21        174.56        152.43        14.36 o                         
  -6   4  21        407.11        427.84        24.03 o                         
  -4   4  21        469.65        349.14        17.11 o                         
  -2   4  21        479.08        504.29        20.87 o                         
   0   4  21        760.19        739.07        24.49 o                         
   2   4  21        690.92        672.56        19.94 o                         
   4   4  21       1672.31       1656.17        32.20 o                         
   6   4  21       2005.59       1898.10        60.87 o                         
   8   4  21        826.68        828.54        39.41 o                         
  10   4  21         31.43         15.52         8.48 o                         
  12   4  21          2.94          2.23         9.14 o                         
 -13   5  21         57.69         81.73        15.41 o                         
 -11   5  21       1306.71       1411.81        77.23 o                         
  -9   5  21        864.72        699.42        35.28 o                         
  -7   5  21        974.50        914.92        74.20 o                         
  -5   5  21       1160.60       1095.97        41.37 o                         
  -3   5  21         30.85         40.91        10.58 o                         
  -1   5  21        375.51        397.89        25.34 o                         
   1   5  21        649.59        583.32        25.22 o                         
   3   5  21       1779.98       1854.29        35.06 o                         
   5   5  21        318.60        299.40        17.31 o                         
   7   5  21        118.57        113.24        10.65 o                         
   9   5  21        504.55        485.08        23.37 o                         
 -10   6  21          0.00          9.72        12.95 o                         
  -8   6  21        316.43        315.09        26.41 o                         
  -6   6  21          2.37         -8.21        11.36 o                         
  -4   6  21        226.86        218.09        21.72 o                         
  -2   6  21        469.91        472.44        29.38 o                         
   0   6  21        218.43        276.19        23.05 o                         
   2   6  21         14.60         12.87        21.58 o                         
   4   6  21        126.42         99.84        15.25 o                         
   6   6  21         64.97         78.17        10.37 o                         
  -5   7  21         15.67          0.87        11.84 o                         
  -3   7  21        303.17        333.71        27.64 o                         
  -1   7  21          2.31        -12.94        16.28 o                         
   1   7  21        639.46        690.74        64.93 o                         
 -18   0  22        324.08        350.53        32.78 o                         
 -16   0  22         14.03          0.41        10.07 o                         
 -14   0  22       2626.98       2716.76        75.10 o                         
 -12   0  22        688.39        702.47        30.47 o                         
 -10   0  22        360.01        345.10        22.72 o                         
  -8   0  22         28.90         53.46        10.54 o                         
  -6   0  22       6712.22       6365.86        74.58 o                         
  -4   0  22         34.06         61.15        12.09 o                         
  -2   0  22        735.63        659.96        32.30 o                         
   0   0  22       3948.23       3864.09       127.69 o                         
   2   0  22        746.31        782.95        20.65 o                         
   4   0  22        786.70        877.34        18.10 o                         
   6   0  22       9166.94       8991.83       146.47 o                         
   8   0  22        156.79        157.43        12.94 o                         
  10   0  22         60.62         56.71        10.21 o                         
  12   0  22        700.02        627.61        27.01 o                         
  14   0  22        292.13        301.14        21.65 o                         
 -19   1  22          3.33         21.58        32.56 o                         
 -17   1  22         29.87         27.98        11.30 o                         
 -15   1  22          5.51          1.03         8.73 o                         
 -13   1  22        124.05        130.46        13.67 o                         
 -11   1  22       2315.04       2321.65        55.45 o                         
  -9   1  22        258.61        255.20        13.54 o                         
  -7   1  22        727.27        719.33        19.08 o                         
  -5   1  22        560.54        546.85        13.05 o                         
  -3   1  22       1891.55       1902.22        37.84 o                         
  -1   1  22         52.21         46.73         4.56 o                         
   1   1  22        283.54        233.04         6.97 o                         
   3   1  22        146.66        132.46         9.04 o                         
   5   1  22         38.70         58.05         5.28 o                         
   7   1  22        144.38        167.93         8.24 o                         
   9   1  22        343.69        316.73        12.98 o                         
  11   1  22        147.60        168.68        10.95 o                         
  13   1  22         10.10          3.93         6.33 o                         
 -18   2  22        110.43        114.73        20.40 o                         
 -16   2  22        114.35        120.71        19.15 o                         
 -14   2  22          0.32          2.89         7.92 o                         
 -12   2  22        165.81        164.05        14.54 o                         
 -10   2  22       1411.69       1301.70        35.14 o                         
  -8   2  22       1530.41       1458.84        37.33 o                         
  -6   2  22       2569.90       2544.16        40.34 o                         
  -4   2  22        227.24        217.47         8.15 o                         
  -2   2  22       3131.03       2941.47        45.21 o                         
   0   2  22       2162.35       2003.55        44.59 o                         
   2   2  22         32.50         38.71         5.16 o                         
   4   2  22       6620.50       6341.33       165.54 o                         
   6   2  22        904.45        916.72        18.27 o                         
   8   2  22         19.04         17.16         5.57 o                         
  10   2  22         11.41          4.80         6.24 o                         
  12   2  22        326.99        319.17        18.84 o                         
  14   2  22        292.05        286.05        22.84 o                         
 -17   3  22        223.32        265.27        23.45 o                         
 -15   3  22          1.97         -8.69         8.69 o                         
 -13   3  22       1962.30       2032.49        47.59 o                         
 -11   3  22          0.42          5.72         7.66 o                         
  -9   3  22        179.93        202.38        11.98 o                         
  -7   3  22        702.40        735.27        18.76 o                         
  -5   3  22         31.94         34.79         5.62 o                         
  -3   3  22        393.33        399.30        21.89 o                         
  -1   3  22        556.33        550.56        14.54 o                         
   1   3  22        956.85        954.97        22.81 o                         
   3   3  22        558.62        554.84        22.47 o                         
   5   3  22       1606.87       1506.98        44.55 o                         
   7   3  22        617.19        579.57        21.65 o                         
   9   3  22          0.26          5.66         6.37 o                         
  11   3  22          1.47          4.21         6.91 o                         
  13   3  22        528.17        534.62        26.52 o                         
 -16   4  22         52.15         68.30        23.30 o                         
 -14   4  22         63.63         58.71        18.53 o                         
 -12   4  22         17.82         25.97        17.52 o                         
 -10   4  22         19.45         22.26         9.82 o                         
  -8   4  22        114.87        116.77        12.59 o                         
  -6   4  22          6.39          1.78         6.28 o                         
  -4   4  22       2909.49       2728.77        92.88 o                         
  -2   4  22         51.16         44.84         8.60 o                         
   0   4  22       2132.26       1968.04        65.32 o                         
   2   4  22       1323.18       1285.09        29.02 o                         
   4   4  22        306.29        322.74        14.25 o                         
   6   4  22        141.80        149.30        10.97 o                         
   8   4  22       1029.75        980.95        35.37 o                         
  10   4  22         43.39         40.84         8.63 o                         
  12   4  22         20.13         12.25         8.29 o                         
 -13   5  22         10.14         33.54        19.24 o                         
 -11   5  22         28.02         25.85        12.46 o                         
  -9   5  22         21.77         19.60        11.76 o                         
  -7   5  22         58.95         60.88        13.61 o                         
  -5   5  22       1464.78       1286.00       133.55 o                         
  -3   5  22        585.20        568.84        27.38 o                         
  -1   5  22        618.25        571.50        34.00 o                         
   1   5  22         25.28         31.16         8.74 o                         
   3   5  22        168.02        169.93        12.30 o                         
   5   5  22         12.28         16.63         6.73 o                         
   7   5  22         16.05         15.35         7.13 o                         
   9   5  22         42.75         52.90        11.17 o                         
 -10   6  22         25.40         37.10        14.85 o                         
  -8   6  22       1667.72       1635.28        56.89 o                         
  -6   6  22         39.29         51.81        13.85 o                         
  -4   6  22         17.11         29.19        12.36 o                         
  -2   6  22        123.96         97.68        16.84 o                         
   0   6  22        772.53        775.01        37.14 o                         
   2   6  22        275.31        274.67        23.43 o                         
   4   6  22        109.50        111.08        16.48 o                         
   6   6  22        324.99        351.99        17.76 o                         
  -5   7  22         11.37         11.51        12.64 o                         
  -3   7  22        117.31        108.51        18.57 o                         
  -1   7  22        113.09        116.67        22.15 o                         
   1   7  22          4.97          1.89        22.53 o                         
 -17   1  23         66.06         62.98        13.10 o                         
 -15   1  23        185.30        188.87        17.12 o                         
 -13   1  23       1647.41       1721.60        35.84 o                         
 -11   1  23       1279.53       1352.30        32.71 o                         
  -9   1  23        374.93        378.21        16.53 o                         
  -7   1  23       1471.67       1466.09        37.56 o                         
  -5   1  23       3847.70       3624.54        58.60 o                         
  -3   1  23         83.54         86.16         6.17 o                         
  -1   1  23       9480.74       9088.37       116.74 o                         
   1   1  23         96.36         84.16         5.33 o                         
   3   1  23         79.57         95.86         4.87 o                         
   5   1  23        530.64        474.38        14.45 o                         
   7   1  23       1300.06       1270.42        29.02 o                         
   9   1  23          0.41          4.31         5.18 o                         
  11   1  23        186.19        182.12        12.16 o                         
  13   1  23        208.80        226.66        14.33 o                         
 -18   2  23         38.28         43.03        16.76 o                         
 -16   2  23         25.21         17.28        11.54 o                         
 -14   2  23        407.51        420.34        28.25 o                         
 -12   2  23        173.07        154.95        17.01 o                         
 -10   2  23       1034.67       1088.26        32.15 o                         
  -8   2  23        441.48        409.78        18.32 o                         
  -6   2  23       3695.15       3790.66        68.24 o                         
  -4   2  23       3364.68       3229.73        58.46 o                         
  -2   2  23          7.96         16.27         3.91 o                         
   0   2  23      12720.59      12183.88       152.88 o                         
   2   2  23       5513.92       5293.22       164.95 o                         
   4   2  23       4566.59       4528.01        68.81 o                         
   6   2  23       2486.62       2495.77        43.88 o                         
   8   2  23        461.31        439.67        15.26 o                         
  10   2  23         70.80         79.16        11.49 o                         
  12   2  23        487.15        498.05        25.93 o                         
 -17   3  23          2.83          1.70        14.20 o                         
 -15   3  23         97.06         82.89        13.47 o                         
 -13   3  23         45.12         58.55        11.66 o                         
 -11   3  23        385.28        344.78        20.77 o                         
  -9   3  23          7.76         10.87         6.06 o                         
  -7   3  23         22.33         39.46         6.37 o                         
  -5   3  23        941.11       1021.83        21.82 o                         
  -3   3  23        404.51        398.91        17.49 o                         
  -1   3  23       1812.92       1745.54        39.00 o                         
   1   3  23        808.23        780.85        27.65 o                         
   3   3  23       2075.72       1895.63        60.31 o                         
   5   3  23          1.90          5.44         5.42 o                         
   7   3  23          1.56          0.46         5.23 o                         
   9   3  23         26.06         31.11         7.59 o                         
  11   3  23         44.76         32.23         8.35 o                         
  13   3  23         17.11         31.26        11.21 o                         
 -14   4  23        708.37        705.90       116.42 o                         
 -12   4  23       1338.87       1418.11        73.07 o                         
 -10   4  23         44.57         57.15        12.02 o                         
  -8   4  23        922.25        914.10        30.82 o                         
  -6   4  23       2661.82       2443.74        63.88 o                         
  -4   4  23         51.46         54.69         9.08 o                         
  -2   4  23       1082.30        991.14        29.00 o                         
   0   4  23        325.86        333.43        14.55 o                         
   2   4  23        233.65        227.27        12.75 o                         
   4   4  23         17.53          5.30         5.90 o                         
   6   4  23        817.97        810.14        23.00 o                         
   8   4  23        153.60        152.90        11.85 o                         
  10   4  23        399.72        371.60        17.77 o                         
 -13   5  23         35.93         70.65        22.50 o                         
 -11   5  23         17.05         12.63        12.87 o                         
  -9   5  23          0.05         -5.22         9.52 o                         
  -7   5  23         68.87         50.67        13.49 o                         
  -5   5  23        192.56        234.31        21.04 o                         
  -3   5  23         78.20         57.86        11.94 o                         
  -1   5  23         95.93         82.34        11.57 o                         
   1   5  23       1721.73       1732.99        34.09 o                         
   3   5  23        111.81        120.52        11.15 o                         
   5   5  23         48.45         57.59         8.54 o                         
   7   5  23        253.61        265.20        15.30 o                         
   9   5  23        102.46        115.62        13.86 o                         
 -10   6  23        980.23       1046.33        47.19 o                         
  -8   6  23          4.81          8.00        11.56 o                         
  -6   6  23        506.40        521.80        58.78 o                         
  -4   6  23        330.10        328.81        26.19 o                         
  -2   6  23         74.48         62.10        14.60 o                         
   0   6  23         95.78        108.55        17.01 o                         
   2   6  23         73.75         91.24        15.40 o                         
   4   6  23         78.00         93.75        15.54 o                         
   6   6  23        286.98        329.07        17.55 o                         
  -3   7  23         45.56         78.32        17.09 o                         
  -1   7  23         52.64         46.42        15.37 o                         
 -18   0  24        277.49        301.65        29.36 o                         
 -16   0  24        417.97        444.45        28.93 o                         
 -14   0  24       3142.47       3286.61        93.21 o                         
 -12   0  24        143.03        149.70        17.91 o                         
 -10   0  24        537.40        500.68        28.21 o                         
  -8   0  24        228.81        200.90        18.03 o                         
  -6   0  24      10068.47       9631.44       199.13 o                         
  -4   0  24        294.79        271.41        16.26 o                         
  -2   0  24        413.24        473.00        20.39 o                         
   0   0  24       5549.53       5397.82       195.82 o                         
   2   0  24       3953.96       3980.90        72.22 o                         
   4   0  24        953.62        883.62        23.59 o                         
   6   0  24       4148.51       4206.98        76.95 o                         
   8   0  24         80.77         97.46        13.16 o                         
  10   0  24         93.63         85.73        11.85 o                         
  12   0  24       1298.09       1326.34        80.13 o                         
  14   0  24        541.02        572.00        28.28 o                         
 -17   1  24        268.51        301.76        22.33 o                         
 -15   1  24         22.55         32.40        10.53 o                         
 -13   1  24       1215.12       1192.40        43.78 o                         
 -11   1  24       1910.86       1859.16        73.17 o                         
  -9   1  24        425.28        417.13        27.76 o                         
  -7   1  24       2053.12       1926.09        66.82 o                         
  -5   1  24       4519.41       4347.65       110.37 o                         
  -3   1  24       1555.23       1454.89        22.31 o                         
  -1   1  24       4525.73       4233.24        67.38 o                         
   1   1  24       3288.75       3229.84        45.66 o                         
   3   1  24       2246.77       1989.28        35.84 o                         
   5   1  24        726.16        733.63        34.96 o                         
   7   1  24          4.01         13.73         4.66 o                         
   9   1  24         98.99         81.37         7.96 o                         
  11   1  24         20.54         37.11         7.85 o                         
  13   1  24         20.36         34.38         9.36 o                         
 -18   2  24         66.51         53.95        40.70 o                         
 -16   2  24        462.22        467.20        28.81 o                         
 -14   2  24        468.03        429.79        26.03 o                         
 -12   2  24        212.48        169.92        18.09 o                         
 -10   2  24        832.92        798.77        33.49 o                         
  -8   2  24         98.88         85.54         8.56 o                         
  -6   2  24       1079.55       1050.01        20.45 o                         
  -4   2  24       1966.16       1918.30        34.00 o                         
  -2   2  24       2987.05       2972.87        41.03 o                         
   0   2  24        162.61        162.04         8.88 o                         
   2   2  24        186.82        144.88        15.73 o                         
   4   2  24         89.49         76.50         6.85 o                         
   6   2  24        147.31        152.13         8.63 o                         
   8   2  24        505.40        531.84        17.22 o                         
  10   2  24          7.68          5.39         7.86 o                         
  12   2  24        113.73        117.40        13.70 o                         
 -17   3  24         99.45         87.64        21.96 o                         
 -15   3  24         38.15         37.80        13.71 o                         
 -13   3  24       1282.58       1203.27        60.06 o                         
 -11   3  24          4.98         12.96         8.25 o                         
  -9   3  24         96.82         77.61         8.90 o                         
  -7   3  24       3989.40       3590.88        86.34 o                         
  -5   3  24          0.45         -3.67         5.31 o                         
  -3   3  24        371.96        356.59        13.26 o                         
  -1   3  24       1282.60       1296.44        24.25 o                         
   1   3  24          0.42          2.79         4.97 o                         
   3   3  24         51.99         64.70         7.51 o                         
   5   3  24          2.80          8.15         5.79 o                         
   7   3  24        478.19        486.11        16.11 o                         
   9   3  24        796.57        795.81        23.80 o                         
  11   3  24        490.35        549.86        24.55 o                         
 -14   4  24        244.22        298.05        33.97 o                         
 -12   4  24         70.77         75.42        20.76 o                         
 -10   4  24        375.06        408.15        23.98 o                         
  -8   4  24          5.56         18.58         9.08 o                         
  -6   4  24         25.74         33.29         8.32 o                         
  -4   4  24        896.55        745.18        25.62 o                         
  -2   4  24       1167.20       1049.21        39.01 o                         
   0   4  24         57.34         54.10         7.75 o                         
   2   4  24         27.34         37.14         7.47 o                         
   4   4  24          7.58          7.69         5.85 o                         
   6   4  24        307.61        327.74        15.50 o                         
   8   4  24         24.13         38.93         8.29 o                         
  10   4  24        114.27        124.25        11.88 o                         
 -13   5  24         29.00         48.74        21.56 o                         
 -11   5  24         14.01         11.38        11.91 o                         
  -9   5  24        161.62        118.43        17.04 o                         
  -7   5  24          4.76          3.54        12.21 o                         
  -5   5  24         18.84         29.65        10.75 o                         
  -3   5  24          4.03         15.07         9.60 o                         
  -1   5  24          4.85          8.44         7.91 o                         
   1   5  24        194.95        210.19        13.42 o                         
   3   5  24          7.62         11.84         7.11 o                         
   5   5  24        158.84        166.84        12.27 o                         
   7   5  24         87.51         90.29         9.35 o                         
   9   5  24          1.55          9.99        12.44 o                         
 -10   6  24        363.78        375.16        29.69 o                         
  -8   6  24         68.26         53.83        15.20 o                         
  -6   6  24         15.58         19.06        20.44 o                         
  -4   6  24        247.73        254.84        24.26 o                         
  -2   6  24        149.07        179.79        35.30 o                         
   0   6  24        460.48        449.34        30.11 o                         
   2   6  24          6.35         34.55        11.72 o                         
   4   6  24         47.75         52.27        11.48 o                         
 -17   1  25         13.66         17.62        12.62 o                         
 -15   1  25          1.46          5.40         7.51 o                         
 -13   1  25        122.12        136.53        11.95 o                         
 -11   1  25          6.35          6.79         6.59 o                         
  -9   1  25          4.25          7.36         6.16 o                         
  -7   1  25       1773.13       1727.03        48.52 o                         
  -5   1  25       1295.71       1256.70        37.11 o                         
  -3   1  25       3310.60       3210.48        61.20 o                         
  -1   1  25       3679.73       3487.97        75.98 o                         
   1   1  25        142.77        194.24         9.17 o                         
   3   1  25        188.63        139.15         8.20 o                         
   5   1  25       1808.06       1818.34        46.01 o                         
   7   1  25        242.87        279.04        10.64 o                         
   9   1  25         20.34         24.32         6.18 o                         
  11   1  25        437.16        460.20        18.58 o                         
  13   1  25        727.70        707.17        30.61 o                         
 -16   2  25         82.51         76.32        16.19 o                         
 -14   2  25        732.30        783.76        34.53 o                         
 -12   2  25        544.27        465.31        27.86 o                         
 -10   2  25        580.53        582.49        29.42 o                         
  -8   2  25       1479.81       1368.26        47.04 o                         
  -6   2  25        220.59        216.82        10.20 o                         
  -4   2  25         70.58         68.02         7.28 o                         
  -2   2  25       1062.39        863.16        17.78 o                         
   0   2  25        987.87       1004.08        29.10 o                         
   2   2  25        504.26        433.91        18.30 o                         
   4   2  25          6.86          7.17         4.67 o                         
   6   2  25         69.05         78.36         6.97 o                         
   8   2  25       1476.26       1471.34        50.55 o                         
  10   2  25        135.70        145.70        13.70 o                         
  12   2  25        558.44        583.27        28.81 o                         
 -15   3  25          5.14          6.14        14.58 o                         
 -13   3  25         62.97         53.73        14.16 o                         
 -11   3  25        290.63        316.85        22.98 o                         
  -9   3  25        286.90        265.57        13.99 o                         
  -7   3  25       1315.47       1257.87        40.44 o                         
  -5   3  25         51.62         55.05         8.39 o                         
  -3   3  25        157.87        114.53         8.62 o                         
  -1   3  25       1299.56       1384.63        29.41 o                         
   1   3  25          7.38          4.51         4.92 o                         
   3   3  25        910.43        842.68        21.57 o                         
   5   3  25        887.51        829.95        25.24 o                         
   7   3  25       1637.67       1530.92        28.26 o                         
   9   3  25         44.28         41.64         8.71 o                         
  11   3  25         50.58         42.03        10.91 o                         
 -14   4  25         10.80         10.22        16.76 o                         
 -12   4  25        351.81        380.90        35.32 o                         
 -10   4  25         77.73         74.49        17.43 o                         
  -8   4  25       1811.42       1821.25        44.12 o                         
  -6   4  25        616.00        641.50        36.31 o                         
  -4   4  25        163.35        148.16        12.92 o                         
  -2   4  25        835.04        865.19        28.15 o                         
   0   4  25        226.84        233.54        13.13 o                         
   2   4  25         82.56         77.82         9.15 o                         
   4   4  25        202.10        186.10        11.89 o                         
   6   4  25        543.73        538.15        19.64 o                         
   8   4  25        114.70        114.79        11.19 o                         
  10   4  25          6.76          5.11         7.84 o                         
 -13   5  25         41.10         77.99        26.88 o                         
 -11   5  25         99.23        123.40        18.28 o                         
  -9   5  25         99.81         69.71        14.87 o                         
  -7   5  25        381.24        378.03        26.73 o                         
  -5   5  25          2.51          0.40         8.91 o                         
  -3   5  25        843.90        806.85        34.38 o                         
  -1   5  25        235.15        229.74        16.67 o                         
   1   5  25        542.26        567.67        20.89 o                         
   3   5  25       1118.38       1080.39        29.28 o                         
   5   5  25        414.77        408.71        17.96 o                         
   7   5  25        233.48        221.86        13.04 o                         
  -8   6  25          0.04         -4.32        10.78 o                         
  -6   6  25          0.01          4.74        11.51 o                         
  -4   6  25          8.72         -2.37        10.22 o                         
  -2   6  25        176.22        165.59        20.65 o                         
   0   6  25        216.40        242.84        23.47 o                         
   2   6  25          0.90          4.74         8.53 o                         
   4   6  25         60.32         74.45        16.90 o                         
 -18   0  26          3.50          0.38        13.82 o                         
 -16   0  26         37.78         16.67        12.33 o                         
 -14   0  26        349.92        350.22        25.25 o                         
 -12   0  26        495.01        543.96        32.07 o                         
 -10   0  26       3556.56       3814.82        79.77 o                         
  -8   0  26      14889.50      14485.91       157.71 o                         
  -6   0  26       6425.25       6123.97        88.71 o                         
  -4   0  26      10955.33       9877.77       232.04 o                         
  -2   0  26        586.20        464.59        39.30 o                         
   0   0  26        838.97        904.72        30.06 o                         
   2   0  26        812.38        715.89        21.50 o                         
   4   0  26        106.55        132.39        10.65 o                         
   6   0  26         41.93         20.44         8.61 o                         
   8   0  26       2487.14       2441.41        56.61 o                         
  10   0  26          1.50         -1.69         9.28 o                         
  12   0  26       1818.59       1765.86       136.06 o                         
 -17   1  26         24.52         13.97         9.52 o                         
 -15   1  26        359.13        388.10        19.06 o                         
 -13   1  26        133.49        146.41        12.74 o                         
 -11   1  26          5.25          4.46         6.87 o                         
  -9   1  26       2863.07       2705.90       124.56 o                         
  -7   1  26        895.21        807.74        22.27 o                         
  -5   1  26       3318.85       3141.26        59.60 o                         
  -3   1  26       5383.18       5206.87        91.97 o                         
  -1   1  26       1473.80       1551.08        25.81 o                         
   1   1  26       1356.40       1349.22        29.29 o                         
   3   1  26          0.44         10.94         5.24 o                         
   5   1  26        422.90        442.41        14.34 o                         
   7   1  26        320.18        307.01        14.67 o                         
   9   1  26        313.85        321.19        14.60 o                         
  11   1  26        107.41        119.54        11.22 o                         
  13   1  26        118.56        113.22        15.18 o                         
 -16   2  26        993.35        973.76        44.43 o                         
 -14   2  26          3.05          7.84        10.40 o                         
 -12   2  26         94.80        104.63        15.74 o                         
 -10   2  26       1245.01       1161.49        41.34 o                         
  -8   2  26          8.40          7.04         7.43 o                         
  -6   2  26       1114.52       1073.28        28.04 o                         
  -4   2  26        353.32        319.54        11.58 o                         
  -2   2  26        327.11        331.35        11.59 o                         
   0   2  26         53.36         37.31         6.37 o                         
   2   2  26       2753.84       2739.98        67.12 o                         
   4   2  26        398.84        385.97        13.25 o                         
   6   2  26       1129.87       1103.71        35.15 o                         
   8   2  26          5.76          8.49         6.38 o                         
  10   2  26         10.65          8.86         8.28 o                         
  12   2  26        570.84        616.79        30.17 o                         
 -15   3  26         61.92         64.50        15.60 o                         
 -13   3  26        847.17        817.47        37.99 o                         
 -11   3  26        277.66        309.12        23.10 o                         
  -9   3  26        401.22        383.14        18.49 o                         
  -7   3  26       3163.88       2967.29        49.80 o                         
  -5   3  26        637.47        515.11        19.82 o                         
  -3   3  26        692.73        669.16        18.71 o                         
  -1   3  26       2370.03       2376.03        50.54 o                         
   1   3  26         35.10         42.66         6.64 o                         
   3   3  26        891.63        794.52        43.01 o                         
   5   3  26        641.67        668.27        20.57 o                         
   7   3  26        918.00        928.19        25.05 o                         
   9   3  26        170.65        162.22        12.60 o                         
  11   3  26       1184.77       1149.68        57.97 o                         
 -14   4  26         44.62         69.47        39.56 o                         
 -12   4  26        429.13        409.13        37.65 o                         
 -10   4  26         88.89         90.85        13.03 o                         
  -8   4  26        440.47        436.66        22.90 o                         
  -6   4  26        496.99        521.21        22.54 o                         
  -4   4  26         23.20         29.49         8.63 o                         
  -2   4  26       1370.36       1430.97        47.24 o                         
   0   4  26         97.55        111.98        10.30 o                         
   2   4  26        262.55        239.66        14.08 o                         
   4   4  26        628.91        635.03        20.61 o                         
   6   4  26        833.70        768.31        23.61 o                         
   8   4  26        136.11        127.24        11.70 o                         
  10   4  26         23.39         23.62         8.81 o                         
 -11   5  26         49.07         60.09        14.91 o                         
  -9   5  26        262.57        262.70        23.83 o                         
  -7   5  26          0.35          0.56         9.97 o                         
  -5   5  26        137.72        127.86        17.36 o                         
  -3   5  26        174.20        152.05        16.81 o                         
  -1   5  26        116.66        121.15        13.38 o                         
   1   5  26         12.25         13.68         7.34 o                         
   3   5  26         67.46         63.14         9.95 o                         
   5   5  26        215.01        182.91        13.21 o                         
   7   5  26         87.16         83.38         9.45 o                         
  -8   6  26        189.49        257.10        25.31 o                         
  -6   6  26        966.23        908.12        63.32 o                         
  -4   6  26         24.04         33.15        13.94 o                         
  -2   6  26        908.75        918.32        49.03 o                         
   0   6  26        412.60        438.49        30.81 o                         
   2   6  26          0.17         -2.49        10.24 o                         
 -17   1  27        177.51        182.65        17.90 o                         
 -15   1  27        491.85        514.43        23.38 o                         
 -13   1  27        206.97        226.72        21.21 o                         
 -11   1  27        695.69        688.28        25.00 o                         
  -9   1  27       2555.94       2517.07        45.37 o                         
  -7   1  27         42.16         45.97         7.45 o                         
  -5   1  27       2684.63       2464.85        65.01 o                         
  -3   1  27        451.38        475.51        18.56 o                         
  -1   1  27         58.10         55.82         6.41 o                         
   1   1  27         21.11         15.75         4.67 o                         
   3   1  27         56.87         51.84         7.31 o                         
   5   1  27        891.38        978.65        24.39 o                         
   7   1  27        364.75        370.92        14.05 o                         
   9   1  27         43.61         52.24         8.96 o                         
  11   1  27        888.41        865.05        30.44 o                         
 -16   2  27          0.16         16.44        12.59 o                         
 -14   2  27        992.63        948.31        54.09 o                         
 -12   2  27        583.48        516.29        34.38 o                         
 -10   2  27        465.12        402.20        25.69 o                         
  -8   2  27       1125.54       1141.69        40.58 o                         
  -6   2  27       1577.80       1589.74        36.59 o                         
  -4   2  27       2051.45       2061.22        30.57 o                         
  -2   2  27       1101.12        976.55        53.72 o                         
   0   2  27         30.20         19.14         5.91 o                         
   2   2  27         98.01        115.75         9.39 o                         
   4   2  27         39.92         51.51         7.94 o                         
   6   2  27        617.12        620.53        19.60 o                         
   8   2  27          6.04          4.66         6.19 o                         
  10   2  27        592.84        584.47        24.77 o                         
 -15   3  27        118.20        155.68        20.19 o                         
 -13   3  27         67.16         45.00        13.84 o                         
 -11   3  27        466.83        464.09        27.97 o                         
  -9   3  27        109.97        125.02        21.35 o                         
  -7   3  27         72.77         61.50         8.62 o                         
  -5   3  27        389.25        344.12        24.73 o                         
  -3   3  27        552.57        510.82        17.10 o                         
  -1   3  27         64.71         64.12         7.48 o                         
   1   3  27         28.50         22.04         5.98 o                         
   3   3  27         70.10         73.50         8.40 o                         
   5   3  27        230.42        243.91        13.38 o                         
   7   3  27        123.11        143.87        10.32 o                         
   9   3  27        101.95         99.04        10.94 o                         
 -14   4  27          7.52         12.68        35.21 o                         
 -12   4  27         20.21         28.58        33.88 o                         
 -10   4  27         16.13          8.62         9.42 o                         
  -8   4  27        590.32        568.30        29.84 o                         
  -6   4  27        160.26        134.77        13.37 o                         
  -4   4  27        126.58        129.10        13.07 o                         
  -2   4  27        555.46        561.67        23.91 o                         
   0   4  27         33.39         19.82         6.76 o                         
   2   4  27         29.65         37.73         8.05 o                         
   4   4  27        353.62        332.95        17.10 o                         
   6   4  27        344.79        358.69        17.41 o                         
   8   4  27         24.86         32.85         8.76 o                         
 -11   5  27          4.45          2.54        11.75 o                         
  -9   5  27        243.47        260.97        60.95 o                         
  -7   5  27        148.82        109.85        17.04 o                         
  -5   5  27         16.83         21.47        10.76 o                         
  -3   5  27         62.65         47.87        13.30 o                         
  -1   5  27        174.36        209.06        16.76 o                         
   1   5  27       1380.90       1406.60        37.54 o                         
   3   5  27       1412.24       1401.10        45.51 o                         
   5   5  27        272.57        304.39        16.43 o                         
  -6   6  27        131.13        119.47        19.44 o                         
  -4   6  27        252.36        280.76        30.86 o                         
  -2   6  27       1163.63       1210.68        49.79 o                         
   0   6  27         23.11          1.95        11.60 o                         
   2   6  27         46.54         45.60        11.20 o                         
 -16   0  28        423.85        485.54        48.50 o                         
 -14   0  28        352.73        399.55        28.72 o                         
 -12   0  28         29.05         20.76        11.98 o                         
 -10   0  28       2565.85       2635.17       153.71 o                         
  -8   0  28       4566.86       4470.98        87.19 o                         
  -6   0  28       8492.03       8159.40       117.91 o                         
  -4   0  28        342.73        360.66        20.61 o                         
  -2   0  28        204.19        225.08        23.65 o                         
   0   0  28       1109.15        979.79        43.77 o                         
   2   0  28       1876.06       1665.21        33.71 o                         
   4   0  28       1134.78       1222.37        29.71 o                         
   6   0  28         23.59         26.46         9.29 o                         
   8   0  28          4.15          1.24         8.61 o                         
  10   0  28       1862.32       1750.31        71.60 o                         
  12   0  28          0.18         -4.01        10.38 o                         
 -17   1  28        171.42        162.24        17.62 o                         
 -15   1  28       1354.57       1454.56        38.25 o                         
 -13   1  28        368.75        356.66        19.90 o                         
 -11   1  28       1453.55       1566.72        39.97 o                         
  -9   1  28       2390.11       2234.27       117.84 o                         
  -7   1  28        372.45        338.52        15.63 o                         
  -5   1  28       1430.47       1341.77        27.10 o                         
  -3   1  28       1136.80       1087.51        20.95 o                         
  -1   1  28       2430.55       2166.40        46.96 o                         
   1   1  28        394.21        370.12        12.96 o                         
   3   1  28        235.77        210.50        11.96 o                         
   5   1  28       2466.63       2342.66        42.78 o                         
   7   1  28          9.13         12.90         7.96 o                         
   9   1  28        304.80        313.23        16.86 o                         
  11   1  28        201.48        226.96        15.88 o                         
 -16   2  28        163.92        190.49        24.63 o                         
 -14   2  28        168.50        136.56        18.76 o                         
 -12   2  28        197.05        192.28        37.24 o                         
 -10   2  28       1477.88       1398.69        46.55 o                         
  -8   2  28        212.42        209.07        12.73 o                         
  -6   2  28         17.13         26.26         5.83 o                         
  -4   2  28        718.55        656.95        19.69 o                         
  -2   2  28        684.90        639.91        19.11 o                         
   0   2  28        135.31         63.00         7.71 o                         
   2   2  28        487.34        500.37        17.82 o                         
   4   2  28         81.39         81.97         9.51 o                         
   6   2  28         16.18         16.47         6.06 o                         
   8   2  28        118.59         98.23        11.89 o                         
  10   2  28         23.99         35.72        10.13 o                         
 -15   3  28        299.91        325.37        31.94 o                         
 -13   3  28         25.45         10.47        11.54 o                         
 -11   3  28        919.32        799.84        36.37 o                         
  -9   3  28        377.88        379.00        24.55 o                         
  -7   3  28        889.68        916.51        31.13 o                         
  -5   3  28        771.12        747.58        28.14 o                         
  -3   3  28       2404.46       2378.46        46.49 o                         
  -1   3  28        855.30        841.74        26.83 o                         
   1   3  28        370.42        362.79        15.39 o                         
   3   3  28       1335.03       1327.00        28.36 o                         
   5   3  28        894.75        871.14        31.24 o                         
   7   3  28         63.59         61.98         9.07 o                         
   9   3  28       1082.83       1081.73        29.04 o                         
 -14   4  28          4.90         18.55        35.97 o                         
 -12   4  28          4.71         36.72        32.18 o                         
 -10   4  28        101.34         88.36        16.02 o                         
  -8   4  28         50.03         43.17        12.63 o                         
  -6   4  28         21.65         25.22         9.03 o                         
  -4   4  28          6.66          2.67         7.40 o                         
  -2   4  28        342.97        357.64        16.35 o                         
   0   4  28          0.48          0.82         6.42 o                         
   2   4  28         53.75         63.82         9.14 o                         
   4   4  28        299.66        364.44        16.67 o                         
   6   4  28          0.78         -6.70         6.70 o                         
   8   4  28        229.67        270.37        16.70 o                         
 -11   5  28        160.10        181.63        22.37 o                         
  -9   5  28        273.35        319.22        36.16 o                         
  -7   5  28         10.66         24.13        12.04 o                         
  -5   5  28         78.48         87.31        14.31 o                         
  -3   5  28        112.11        123.13        16.23 o                         
  -1   5  28         29.00         31.71        10.25 o                         
   1   5  28          8.47          8.48         7.53 o                         
   3   5  28        134.59        143.74        12.07 o                         
   5   5  28        585.72        591.24        22.36 o                         
  -6   6  28        162.04        173.41        22.65 o                         
  -4   6  28        341.25        365.09        53.48 o                         
  -2   6  28        266.03        323.62        27.71 o                         
   0   6  28          3.59          9.28        12.67 o                         
 -15   1  29       1087.83       1081.83        33.75 o                         
 -13   1  29        463.98        493.94        23.48 o                         
 -11   1  29       2060.39       2007.21        68.93 o                         
  -9   1  29       2083.41       1963.48        95.44 o                         
  -7   1  29         13.33         10.45         6.39 o                         
  -5   1  29        246.22        249.26        12.69 o                         
  -3   1  29       2475.11       2204.19        37.88 o                         
  -1   1  29       1541.47       1534.45        26.51 o                         
   1   1  29        328.64        306.48        12.11 o                         
   3   1  29       1276.49       1308.92        37.99 o                         
   5   1  29       2190.74       2082.47        70.32 o                         
   7   1  29         53.89         65.40        10.53 o                         
   9   1  29       1161.81       1161.95        41.72 o                         
  11   1  29        537.29        541.49        27.87 o                         
 -16   2  29        912.83        959.53        50.11 o                         
 -14   2  29         46.17         43.35        13.71 o                         
 -12   2  29        507.73        463.54        29.47 o                         
 -10   2  29        443.16        469.27        28.50 o                         
  -8   2  29          9.21         12.85         6.48 o                         
  -6   2  29         18.57         13.46         5.47 o                         
  -4   2  29        406.62        391.88        13.59 o                         
  -2   2  29        103.31         59.88        11.01 o                         
   0   2  29       1255.82       1160.51        26.34 o                         
   2   2  29        148.90        176.70        11.62 o                         
   4   2  29       1521.73       1463.09        32.67 o                         
   6   2  29        174.14        155.04        10.83 o                         
   8   2  29        261.80        241.69        16.96 o                         
  10   2  29        522.29        514.51        31.94 o                         
 -15   3  29         85.94         79.62        19.06 o                         
 -13   3  29          5.68         13.81        11.87 o                         
 -11   3  29         21.59         40.33        16.55 o                         
  -9   3  29        247.20        223.61        20.07 o                         
  -7   3  29        515.37        482.36        28.93 o                         
  -5   3  29          0.70         -0.46         6.12 o                         
  -3   3  29        147.22        140.17        12.43 o                         
  -1   3  29        509.22        496.87        18.78 o                         
   1   3  29        303.62        288.91        15.04 o                         
   3   3  29          3.81          5.75         6.91 o                         
   5   3  29          8.18         11.79         6.54 o                         
   7   3  29         86.25         86.51        10.23 o                         
   9   3  29        226.43        236.89        15.68 o                         
 -12   4  29          3.00          2.65        34.64 o                         
 -10   4  29         87.71         75.86        29.44 o                         
  -8   4  29        775.29        842.75        42.24 o                         
  -6   4  29        109.97         82.32        13.62 o                         
  -4   4  29          6.62         10.17         9.12 o                         
  -2   4  29       1667.21       1744.10        47.01 o                         
   0   4  29          0.19         -5.94         5.94 o                         
   2   4  29        131.22        135.95        11.03 o                         
   4   4  29       1752.15       1850.81        65.98 o                         
   6   4  29          9.85          3.47         7.22 o                         
   8   4  29        459.47        470.32        21.44 o                         
  -9   5  29        975.43       1000.97        74.39 o                         
  -7   5  29         97.59        107.48        17.23 o                         
  -5   5  29        720.32        692.53        33.23 o                         
  -3   5  29        728.36        706.79        33.60 o                         
  -1   5  29        161.21        175.13        16.25 o                         
   1   5  29         51.42         39.37         9.36 o                         
   3   5  29       1494.58       1621.78        46.72 o                         
   5   5  29         14.39          6.87         7.86 o                         
  -4   6  29        259.30        261.80        42.78 o                         
  -2   6  29        290.11        323.70        46.19 o                         
 -16   0  30         90.05        103.29        18.85 o                         
 -14   0  30          5.44          1.50        11.00 o                         
 -12   0  30        937.67        911.13        43.96 o                         
 -10   0  30        440.91        369.43        27.68 o                         
  -8   0  30       2282.45       2025.34       215.42 o                         
  -6   0  30          0.31         16.83         8.10 o                         
  -4   0  30       2647.82       2439.18        53.89 o                         
  -2   0  30       4222.39       4168.60       133.70 o                         
   0   0  30         47.44         29.19         9.33 o                         
   2   0  30        918.32        960.58        28.63 o                         
   4   0  30       1283.86       1357.40        27.55 o                         
   6   0  30          7.88         11.63         9.15 o                         
   8   0  30        262.01        246.01        20.94 o                         
  10   0  30       2129.82       2186.51       106.98 o                         
 -15   1  30        249.14        275.09        18.80 o                         
 -13   1  30        600.44        625.93        26.66 o                         
 -11   1  30         50.57         60.10        10.47 o                         
  -9   1  30         90.67        100.13        11.44 o                         
  -7   1  30        347.49        332.00        21.03 o                         
  -5   1  30         36.23         37.13         6.91 o                         
  -3   1  30        232.24        214.38        12.09 o                         
  -1   1  30        592.36        669.65        17.57 o                         
   1   1  30        120.61        109.17         8.17 o                         
   3   1  30        851.39        876.90        23.81 o                         
   5   1  30         56.49         79.83         8.31 o                         
   7   1  30        182.73        158.82        17.45 o                         
   9   1  30         54.01         58.47        12.46 o                         
 -14   2  30         36.10         28.18        13.77 o                         
 -12   2  30         21.26         26.01        11.98 o                         
 -10   2  30        292.61        309.53        23.97 o                         
  -8   2  30         97.55         83.01         9.69 o                         
  -6   2  30        231.19        243.46        14.08 o                         
  -4   2  30        299.63        273.22        11.82 o                         
  -2   2  30        201.37        174.18        11.31 o                         
   0   2  30        151.54        163.24        11.21 o                         
   2   2  30        110.14        143.97        11.03 o                         
   4   2  30        149.38        163.24        12.53 o                         
   6   2  30        181.18        173.33        11.65 o                         
   8   2  30        634.58        623.17        26.77 o                         
  10   2  30         48.76         42.83        14.81 o                         
 -13   3  30         94.65         83.71        16.57 o                         
 -11   3  30        504.65        536.86        36.14 o                         
  -9   3  30        504.29        508.89        28.84 o                         
  -7   3  30          7.00         12.70         8.75 o                         
  -5   3  30        523.96        533.37        20.18 o                         
  -3   3  30        455.54        492.45        19.69 o                         
  -1   3  30         34.92         26.64         7.22 o                         
   1   3  30          1.89          9.44         7.09 o                         
   3   3  30       1044.82        964.40        41.94 o                         
   5   3  30        247.68        212.20        16.24 o                         
   7   3  30         32.50         37.16        10.12 o                         
   9   3  30        305.60        290.46        26.26 o                         
 -12   4  30        159.78        131.18        50.54 o                         
 -10   4  30        125.93        117.97        31.25 o                         
  -8   4  30          1.14         24.18        12.98 o                         
  -6   4  30        111.50        115.44        15.73 o                         
  -4   4  30        153.41        141.30        16.46 o                         
  -2   4  30         28.75         27.13         8.58 o                         
   0   4  30          2.45          1.15         7.28 o                         
   2   4  30         24.35         33.02         7.49 o                         
   4   4  30         48.54         34.11         8.31 o                         
   6   4  30         53.68         66.70        10.13 o                         
  -9   5  30         39.92         61.71        19.31 o                         
  -7   5  30         41.14         43.73        17.04 o                         
  -5   5  30         14.18         18.07        10.80 o                         
  -3   5  30         32.18         50.26        13.24 o                         
  -1   5  30        213.75        187.98        23.61 o                         
   1   5  30          1.50         -7.33         7.33 o                         
   3   5  30         79.07         88.19        11.05 o                         
 -15   1  31        265.47        278.32        19.91 o                         
 -13   1  31       1229.28       1175.11        39.90 o                         
 -11   1  31        616.55        596.98        25.32 o                         
  -9   1  31        389.72        323.09        18.60 o                         
  -7   1  31         48.35         60.61         8.75 o                         
  -5   1  31        135.76        157.06        11.03 o                         
  -3   1  31        978.05       1021.11        30.67 o                         
  -1   1  31          9.54         22.12         5.40 o                         
   1   1  31         67.90         92.67         7.96 o                         
   3   1  31        870.25        822.61        23.52 o                         
   5   1  31        529.75        501.96        16.93 o                         
   7   1  31        499.63        500.51        23.73 o                         
   9   1  31        428.63        409.18        24.04 o                         
 -14   2  31        766.61        723.07        39.15 o                         
 -12   2  31         43.23         33.79        13.25 o                         
 -10   2  31        382.52        410.59        22.95 o                         
  -8   2  31          9.84         -0.43         6.22 o                         
  -6   2  31        870.89        849.12        25.17 o                         
  -4   2  31        879.86        915.96        20.90 o                         
  -2   2  31          4.30          3.12         5.48 o                         
   0   2  31        307.39        308.86        14.90 o                         
   2   2  31       2344.14       2309.75        72.32 o                         
   4   2  31         16.13         19.93         7.34 o                         
   6   2  31        125.11        121.26        10.52 o                         
   8   2  31        866.98        859.53        39.22 o                         
 -13   3  31          0.14          2.93        11.95 o                         
 -11   3  31         54.14         69.19        14.74 o                         
  -9   3  31         77.40         58.54        25.42 o                         
  -7   3  31         16.29         15.23         9.12 o                         
  -5   3  31        235.63        233.53        14.34 o                         
  -3   3  31         69.73         66.27         9.82 o                         
  -1   3  31          9.68         10.65         6.86 o                         
   1   3  31         62.32         49.69         9.69 o                         
   3   3  31        134.87        143.97        13.84 o                         
   5   3  31          0.72          1.69         7.33 o                         
   7   3  31        155.54        178.41        20.60 o                         
 -12   4  31       1188.40       1485.79       127.96 o                         
 -10   4  31        228.36        253.69        40.47 o                         
  -8   4  31        219.86        243.30        21.29 o                         
  -6   4  31        992.10        962.64        37.86 o                         
  -4   4  31          4.33          1.22         9.92 o                         
  -2   4  31        148.40        149.89        13.67 o                         
   0   4  31        481.81        474.94        22.61 o                         
   2   4  31        327.37        341.39        20.15 o                         
   4   4  31         93.48         75.95        11.83 o                         
   6   4  31        270.61        281.44        16.49 o                         
  -7   5  31          0.19         -3.22        13.06 o                         
  -5   5  31        243.17        251.79        27.22 o                         
  -3   5  31        721.91        674.03        97.77 o                         
  -1   5  31        122.83        118.98        12.39 o                         
   1   5  31       1164.77       1288.58        38.66 o                         
   3   5  31        499.59        486.38        22.06 o                         
 -14   0  32        311.37        295.08        25.58 o                         
 -12   0  32        437.92        405.72        31.11 o                         
 -10   0  32        208.88        266.91        34.36 o                         
  -8   0  32          5.77         -2.08         9.63 o                         
  -6   0  32        931.72        867.53        42.34 o                         
  -4   0  32       1584.84       1489.56        75.68 o                         
  -2   0  32        229.01        290.29        20.30 o                         
   0   0  32       3028.97       3123.03       120.25 o                         
   2   0  32        485.24        542.82        27.07 o                         
   4   0  32        516.09        565.27        42.82 o                         
   6   0  32        896.89       1010.07        50.77 o                         
   8   0  32        472.76        498.91        29.12 o                         
 -15   1  32         91.21         81.03        24.76 o                         
 -13   1  32          2.31         13.09         9.10 o                         
 -11   1  32          1.16          3.35         7.47 o                         
  -9   1  32        232.64        241.82        16.83 o                         
  -7   1  32        413.89        351.54        17.28 o                         
  -5   1  32       1852.87       1790.23        39.26 o                         
  -3   1  32          1.04         13.72         6.35 o                         
  -1   1  32         85.78         65.62         7.14 o                         
   1   1  32        236.37        243.33        13.55 o                         
   3   1  32        151.96        154.35        11.59 o                         
   5   1  32        238.94        285.02        13.52 o                         
   7   1  32        123.15        126.40        15.19 o                         
   9   1  32        414.85        428.87        24.98 o                         
 -14   2  32        113.31         87.23        17.43 o                         
 -12   2  32        362.99        341.69        26.74 o                         
 -10   2  32          4.13          4.43         7.94 o                         
  -8   2  32        273.55        258.61        15.43 o                         
  -6   2  32         54.65         62.59         9.17 o                         
  -4   2  32          1.58          5.91         5.11 o                         
  -2   2  32         39.05         28.72         6.94 o                         
   0   2  32         99.22         94.67         9.69 o                         
   2   2  32       1412.96       1403.52        44.98 o                         
   4   2  32          1.91         14.80         7.54 o                         
   6   2  32          1.78          2.79         6.90 o                         
   8   2  32        552.15        520.06        32.00 o                         
 -13   3  32        344.92        364.57        28.57 o                         
 -11   3  32        385.25        402.83        28.35 o                         
  -9   3  32         80.09         51.23        17.00 o                         
  -7   3  32        116.93         79.52        18.42 o                         
  -5   3  32         10.16          4.52         6.74 o                         
  -3   3  32       2323.06       2303.20        45.65 o                         
  -1   3  32         53.45         48.74         8.72 o                         
   1   3  32        926.54        985.39        31.59 o                         
   3   3  32       1602.34       1541.44        68.99 o                         
   5   3  32          3.32          4.49         7.95 o                         
   7   3  32        622.22        612.38        28.89 o                         
 -10   4  32          0.04         -7.36        23.37 o                         
  -8   4  32         78.72         87.46        15.10 o                         
  -6   4  32        181.59        196.22        19.27 o                         
  -4   4  32        755.21        753.29        39.42 o                         
  -2   4  32         22.73         18.26         8.79 o                         
   0   4  32        346.35        402.78        21.51 o                         
   2   4  32        251.29        227.66        17.35 o                         
   4   4  32         93.24        108.37        13.67 o                         
  -7   5  32          9.95         19.12        15.90 o                         
  -5   5  32        446.60        428.33        34.42 o                         
  -3   5  32         23.06         30.43        14.57 o                         
  -1   5  32        137.18        137.47        14.48 o                         
   1   5  32        363.69        403.99        23.36 o                         
 -15   1  33         10.18         15.33        15.14 o                         
 -13   1  33        636.83        627.67        28.04 o                         
 -11   1  33          0.18          4.39         7.95 o                         
  -9   1  33         74.02         88.40        11.82 o                         
  -7   1  33          1.87         -0.59         6.06 o                         
  -5   1  33       1022.55        979.64        30.05 o                         
  -3   1  33         12.38         20.05         6.54 o                         
  -1   1  33         40.75         18.05         6.74 o                         
   1   1  33        306.46        302.28        15.08 o                         
   3   1  33        902.08        997.07        26.72 o                         
   5   1  33        234.09        223.69        12.92 o                         
   7   1  33        593.79        609.57        28.44 o                         
 -14   2  33        406.10        413.81        60.20 o                         
 -12   2  33         24.05         11.88        12.27 o                         
 -10   2  33        210.70        255.78        17.94 o                         
  -8   2  33        282.36        298.59        16.48 o                         
  -6   2  33        106.05        128.32        11.68 o                         
  -4   2  33        214.57        198.25        13.20 o                         
  -2   2  33         43.94         37.22         7.45 o                         
   0   2  33        466.97        439.91        18.15 o                         
   2   2  33        545.84        526.86        25.16 o                         
   4   2  33        108.71        154.33        13.02 o                         
   6   2  33        114.19        116.32        11.44 o                         
   8   2  33       1116.00       1029.17        81.02 o                         
 -11   3  33         22.39         27.82        24.42 o                         
  -9   3  33         85.43         78.94        18.70 o                         
  -7   3  33         75.23         98.29        13.96 o                         
  -5   3  33        106.09        115.43        11.66 o                         
  -3   3  33        180.95        208.02        15.45 o                         
  -1   3  33         56.40         55.71         9.51 o                         
   1   3  33         74.66         88.62        11.90 o                         
   3   3  33          2.61         13.04         8.46 o                         
   5   3  33         93.32        107.30        13.49 o                         
 -10   4  33         39.42         41.46        37.48 o                         
  -8   4  33         10.41         20.82        17.19 o                         
  -6   4  33        418.33        421.86        26.99 o                         
  -4   4  33        846.99        925.41        30.73 o                         
  -2   4  33         40.66         56.42        10.88 o                         
   0   4  33       1305.94       1356.80        38.45 o                         
   2   4  33        221.36        199.49        16.73 o                         
   4   4  33         26.10         34.39        10.96 o                         
  -5   5  33         89.48        108.19        20.93 o                         
  -3   5  33         38.45         40.44        16.17 o                         
  -1   5  33        177.49        203.32        21.13 o                         
 -14   0  34        533.81        597.25        57.17 o                         
 -12   0  34        217.33        210.35        24.55 o                         
 -10   0  34        419.80        333.73        29.72 o                         
  -8   0  34       1257.42       1105.82       154.47 o                         
  -6   0  34        718.59        684.22        40.27 o                         
  -4   0  34         38.08         31.90        10.48 o                         
  -2   0  34        812.62        821.44        34.25 o                         
   0   0  34       3753.78       3777.90        89.88 o                         
   2   0  34       1341.16       1376.98        43.65 o                         
   4   0  34         29.99         23.56        17.44 o                         
   6   0  34       1780.31       1801.93        79.03 o                         
   8   0  34       1313.31       1348.34        71.16 o                         
 -13   1  34          8.74          1.13         9.14 o                         
 -11   1  34        732.76        711.16        29.68 o                         
  -9   1  34        353.79        361.34        20.79 o                         
  -7   1  34          0.85          4.79         6.85 o                         
  -5   1  34        855.98        869.76        28.53 o                         
  -3   1  34        546.35        511.58        19.23 o                         
  -1   1  34          7.28          2.23         6.03 o                         
   1   1  34        357.15        353.88        16.44 o                         
   3   1  34          8.16         26.69         7.86 o                         
   5   1  34        159.56        159.09        11.36 o                         
   7   1  34         88.04         99.15        14.44 o                         
 -12   2  34        227.38        246.15        18.44 o                         
 -10   2  34          2.19          1.88         8.23 o                         
  -8   2  34          9.07         13.39         7.69 o                         
  -6   2  34        297.88        292.06        16.63 o                         
  -4   2  34        640.31        697.33        38.80 o                         
  -2   2  34        329.39        405.37        26.54 o                         
   0   2  34        439.96        443.60        18.58 o                         
   2   2  34        352.81        313.37        17.08 o                         
   4   2  34        535.97        514.70        21.84 o                         
   6   2  34          2.20         -2.76         8.25 o                         
 -11   3  34          0.12         -6.39        21.85 o                         
  -9   3  34        201.18        214.17        26.32 o                         
  -7   3  34        806.24        917.87        34.44 o                         
  -5   3  34        333.15        346.75        18.21 o                         
  -3   3  34         58.15         34.81         9.41 o                         
  -1   3  34       1332.97       1281.27        32.70 o                         
   1   3  34         47.73         37.05        11.01 o                         
   3   3  34        209.16        212.12        16.99 o                         
   5   3  34         90.28         87.86        13.48 o                         
  -8   4  34        245.05        227.40        31.33 o                         
  -6   4  34        672.43        639.99        33.01 o                         
  -4   4  34        906.06       1025.79        32.86 o                         
  -2   4  34        521.13        549.55        25.13 o                         
   0   4  34        394.55        429.74        22.90 o                         
   2   4  34        182.77        156.75        16.61 o                         
 -13   1  35         61.82         63.09        13.59 o                         
 -11   1  35          1.32          1.48         8.12 o                         
  -9   1  35         76.76         64.93        11.38 o                         
  -7   1  35        177.33        202.33        14.63 o                         
  -5   1  35        349.11        305.80        15.87 o                         
  -3   1  35         16.96         11.96         6.86 o                         
  -1   1  35        239.67        247.06        14.33 o                         
   1   1  35        684.91        640.04        35.43 o                         
   3   1  35         58.05         58.28         9.19 o                         
   5   1  35        476.50        440.74        25.75 o                         
   7   1  35        341.26        403.20        26.81 o                         
 -12   2  35        501.00        491.57        25.55 o                         
 -10   2  35        426.49        457.69        23.85 o                         
  -8   2  35        459.34        479.43        21.32 o                         
  -6   2  35       1343.12       1330.58        33.90 o                         
  -4   2  35        608.88        641.55        26.12 o                         
  -2   2  35        319.92        294.88        15.60 o                         
   0   2  35       1780.65       1803.17        87.13 o                         
   2   2  35        437.02        489.83        21.55 o                         
   4   2  35        169.18        171.38        14.16 o                         
   6   2  35       1031.43       1095.65        37.50 o                         
 -11   3  35         50.16         47.57        29.45 o                         
  -9   3  35         19.75         40.15        18.19 o                         
  -7   3  35         16.62         39.40        12.23 o                         
  -5   3  35         12.40         28.07        11.60 o                         
  -3   3  35          8.55         11.32         8.63 o                         
  -1   3  35          3.35          5.04         7.70 o                         
   1   3  35         29.84         26.84         9.33 o                         
   3   3  35         65.87         51.34        11.14 o                         
  -8   4  35          1.96         26.80        28.77 o                         
  -6   4  35        219.32        221.29        21.16 o                         
  -4   4  35          0.36         12.66         9.13 o                         
  -2   4  35          3.39          3.57         8.55 o                         
   0   4  35          5.75          6.64         9.16 o                         
 -12   0  36         84.97         85.37        18.96 o                         
 -10   0  36         10.24         -3.20         9.99 o                         
  -8   0  36       1213.74       1086.36       102.88 o                         
  -6   0  36         28.97         23.83        10.75 o                         
  -4   0  36        371.14        363.38        24.73 o                         
  -2   0  36        339.62        315.67        34.29 o                         
   0   0  36       2803.42       2993.89        66.50 o                         
   2   0  36        441.02        450.24        41.05 o                         
   4   0  36         10.40          8.73        17.99 o                         
   6   0  36        891.66       1082.75        64.18 o                         
 -13   1  36          8.90         10.60        15.52 o                         
 -11   1  36         20.58         29.43         9.96 o                         
  -9   1  36         40.81         37.39        10.37 o                         
  -7   1  36        276.68        279.41        17.08 o                         
  -5   1  36       1759.26       1827.18        52.95 o                         
  -3   1  36        485.60        477.53        19.44 o                         
  -1   1  36         16.94         20.07         9.24 o                         
   1   1  36        820.49        884.37        41.87 o                         
   3   1  36        115.23        109.34        13.67 o                         
   5   1  36        984.79       1158.22        38.58 o                         
 -12   2  36        522.18        538.25        41.83 o                         
 -10   2  36        409.66        499.27        25.20 o                         
  -8   2  36          3.57         19.41         8.51 o                         
  -6   2  36          2.21          4.68         7.66 o                         
  -4   2  36        110.53        142.69        14.28 o                         
  -2   2  36        115.62        151.63        14.49 o                         
   0   2  36        127.52        119.85        11.64 o                         
   2   2  36        255.12        272.68        26.40 o                         
   4   2  36        588.47        570.29        23.81 o                         
  -9   3  36          9.90         12.33        15.14 o                         
  -7   3  36       2029.46       2164.25        54.34 o                         
  -5   3  36        529.88        639.16        32.94 o                         
  -3   3  36        104.97        112.68        13.23 o                         
  -1   3  36        209.07        216.10        15.35 o                         
   1   3  36         29.20         37.56        10.01 o                         
   3   3  36          2.41          5.86         9.15 o                         
  -6   4  36        163.34        183.74        31.61 o                         
  -4   4  36         81.22         72.15        12.38 o                         
  -2   4  36         94.45         96.31        13.74 o                         
 -11   1  37         46.97         33.55        11.15 o                         
  -9   1  37        127.50        111.76        14.09 o                         
  -7   1  37        801.21        839.68        38.24 o                         
  -5   1  37        160.29        227.29        18.38 o                         
  -3   1  37        931.17        959.65        28.15 o                         
  -1   1  37       1537.33       1717.71        68.40 o                         
   1   1  37         37.05         59.67        11.75 o                         
   3   1  37        410.78        460.13        23.71 o                         
   5   1  37       1285.25       1461.12        64.76 o                         
 -10   2  37         96.83        116.95        14.88 o                         
  -8   2  37        784.52        901.05        29.68 o                         
  -6   2  37        124.20        112.55        15.17 o                         
  -4   2  37         65.57         88.87        12.65 o                         
  -2   2  37         36.31         32.12         9.68 o                         
   0   2  37        934.61        982.32        29.68 o                         
   2   2  37         38.93         41.70         9.56 o                         
   4   2  37        455.84        517.27        28.55 o                         
  -9   3  37        109.31         95.07        16.27 o                         
  -7   3  37        254.23        324.72        23.29 o                         
  -5   3  37        122.64        127.37        17.71 o                         
  -3   3  37        318.91        372.38        21.18 o                         
  -1   3  37          0.22          5.53         8.53 o                         
   1   3  37        467.08        485.50        26.06 o                         
 -10   0  38         97.79         96.73        19.79 o                         
  -8   0  38       1020.29        910.38        59.91 o                         
  -6   0  38        951.45        992.88        44.71 o                         
  -4   0  38         13.89         10.29        10.54 o                         
  -2   0  38       2728.56       2768.14       156.84 o                         
   0   0  38        170.69        140.39        21.49 o                         
   2   0  38        243.62        271.19        34.74 o                         
   4   0  38         29.03         11.35        18.82 o                         
 -11   1  38          5.55         12.42        10.37 o                         
  -9   1  38        490.24        464.27        24.99 o                         
  -7   1  38         13.84         12.78         8.10 o                         
  -5   1  38          3.30         -1.30         7.08 o                         
  -3   1  38        235.50        240.52        15.10 o                         
  -1   1  38          0.67         26.67        10.14 o                         
   1   1  38        648.82        756.13        29.94 o                         
   3   1  38        665.45        784.33        32.25 o                         
 -10   2  38        266.16        250.17        21.98 o                         
  -8   2  38        569.97        676.55        26.47 o                         
  -6   2  38        179.45        208.75        19.39 o                         
  -4   2  38        261.89        294.20        19.84 o                         
  -2   2  38         61.58         48.73        11.48 o                         
   0   2  38        355.81        432.63        24.99 o                         
   2   2  38        127.28        180.17        15.40 o                         
  -7   3  38        244.11        208.59        21.50 o                         
  -5   3  38          7.18          5.05        11.63 o                         
  -3   3  38          3.65         -4.94        11.22 o                         
  -1   3  38       2007.24       2109.71       117.48 o                         
  -9   1  39          4.85         13.46        10.63 o                         
  -7   1  39        310.42        293.29        18.55 o                         
  -5   1  39         84.80         75.74        10.62 o                         
  -3   1  39        468.49        398.18        19.08 o                         
  -1   1  39         75.36         70.47        12.42 o                         
   1   1  39         10.00         14.10         9.89 o                         
  -8   2  39         36.22         42.45        11.53 o                         
  -6   2  39          4.16         21.49        11.99 o                         
  -4   2  39         28.26         27.70        10.43 o                         
  -2   2  39        523.16        543.86        27.54 o                         
   0   2  39        188.65        200.55        19.52 o                         
  -8   0  40         93.31         73.45        20.82 o                         
  -6   0  40         85.87         96.98        23.31 o                         
  -4   0  40        616.66        707.35        35.80 o                         
  -2   0  40       1414.30       1494.59        50.68 o                         
   0   0  40        353.52        433.36        30.81 o                         
  -7   1  40         34.84         44.39        10.83 o                         
  -5   1  40        376.33        400.42        20.35 o                         
  -3   1  40         31.36         25.47        10.48 o                         
  -1   1  40         22.41         22.90        10.59 o                         
  -4   2  40        533.42        622.34        39.01 o                         
  -2   2  40          0.12         31.31        17.52 o                         
  -5   1  41       1355.87       1511.26        71.68 o                         
  -3   1  41        516.40        548.94        28.81 o                         
                                                                                
