# Supplementary material for: An investigation to elucidate the factors dictating the crystal structure of seven ammonium carboxyl­ate mol­ecular salts
Source: Acta Crystallogr E Crystallogr Commun. 2018 Apr 17;74(Pt 5):580–6. doi: 10.1107/S2056989017017856 (PMC5947467; doi:10.1107/S2056989017017856)
Supplement: Supplementary file 5 [file e-74-00580-IVsup5.hkl]

data_IV                                                                         
_shelx_title ' 14a_JBB12_a in P2(1)/n'                                          
_shelx_refln_list_code          4                                               
_shelx_F_calc_maximum      306.66                                               
_exptl_crystal_F_000       728.00                                               
_reflns_d_resolution_high  0.7571                                               
                                                                                
loop_                                                                           
 _space_group_symop_operation_xyz                                               
 'x, y, z'                                                                      
 '-x+1/2, y+1/2, -z+1/2'                                                        
 '-x, -y, -z'                                                                   
 'x-1/2, -y-1/2, z-1/2'                                                         
                                                                                
_cell_length_a     9.7224                                                       
_cell_length_b     6.0571                                                       
_cell_length_c    24.8767                                                       
_cell_angle_alpha  90.000                                                       
_cell_angle_beta   99.527                                                       
_cell_angle_gamma  90.000                                                       
                                                                                
_shelx_F_squared_multiplier     1.000                                           
                                                                                
loop_                                                                           
 _refln_index_h                                                                 
 _refln_index_k                                                                 
 _refln_index_l                                                                 
 _refln_F_squared_calc                                                          
 _refln_F_squared_meas                                                          
 _refln_F_squared_sigma                                                         
 _refln_observed_status                                                         
   2   0   0         93.81         69.95         3.30 o                         
   4   0   0       1007.73       1136.56        19.66 o                         
   6   0   0       1183.79       1225.24        11.41 o                         
   8   0   0       5551.20       5710.29        84.64 o                         
  10   0   0       2715.93       2727.98        33.38 o                         
  12   0   0        470.21        508.72        28.61 o                         
   1   1   0      14026.27      12129.20       771.54 o                         
   2   1   0       2028.00       1806.70        22.14 o                         
   3   1   0       3062.36       3068.38        39.39 o                         
   4   1   0      22310.69      24338.84       269.88 o                         
   5   1   0       2987.43       3209.63        33.15 o                         
   6   1   0       3451.70       3328.02        30.60 o                         
   7   1   0        347.25        347.68         8.06 o                         
   8   1   0       3198.40       3326.79        29.85 o                         
   9   1   0        157.13        173.48         7.44 o                         
  10   1   0        100.07        128.00         9.91 o                         
  11   1   0         59.54         62.72         9.61 o                         
  12   1   0        569.59        572.99        29.53 o                         
   0   2   0      41348.16      41156.70       322.14 o                         
   1   2   0       3025.79       2901.03        26.24 o                         
   2   2   0       4906.75       4743.47        44.00 o                         
   3   2   0       2237.04       2202.19        16.31 o                         
   4   2   0        184.62        198.78         5.49 o                         
   5   2   0        731.68        653.26         7.12 o                         
   6   2   0        643.69        602.06        12.93 o                         
   7   2   0         24.75         20.32         4.25 o                         
   8   2   0       1876.22       1841.35        25.33 o                         
   9   2   0        597.49        614.55        15.94 o                         
  10   2   0       1007.07       1029.07        24.34 o                         
  11   2   0        556.33        533.26        32.27 o                         
  12   2   0        343.26        335.96        17.35 o                         
   1   3   0       4042.34       4175.19        16.34 o                         
   2   3   0       5656.28       5619.46        39.24 o                         
   3   3   0       6342.86       6049.21        30.24 o                         
   4   3   0       5487.85       5335.75        35.14 o                         
   5   3   0       5404.22       5352.26        56.15 o                         
   6   3   0       1402.29       1343.75        14.61 o                         
   7   3   0       1676.82       1678.97        23.27 o                         
   8   3   0        164.36        157.85         7.59 o                         
   9   3   0        149.62        135.83        12.72 o                         
  10   3   0         98.06        110.04        10.47 o                         
  11   3   0          0.08         23.39        14.12 o                         
   0   4   0        691.28        577.64        11.94 o                         
   1   4   0       5721.33       5480.66        40.54 o                         
   2   4   0        168.97        193.16         7.96 o                         
   3   4   0       3886.06       3716.59        31.11 o                         
   4   4   0         39.21         39.29         5.51 o                         
   5   4   0         36.90         55.82         6.76 o                         
   6   4   0         13.40         14.35         4.97 o                         
   7   4   0        447.98        461.45        14.43 o                         
   8   4   0        197.28        247.80        21.54 o                         
   9   4   0        797.94        831.00        17.91 o                         
  10   4   0        277.26        264.82        17.40 o                         
   1   5   0        350.54        347.34         9.39 o                         
   2   5   0        469.75        482.53        10.00 o                         
   3   5   0       2464.25       2471.95        25.52 o                         
   4   5   0        682.51        689.27        13.29 o                         
   5   5   0       1491.00       1385.12        29.17 o                         
   6   5   0         21.99         30.50         7.03 o                         
   7   5   0       1080.62       1083.79        39.85 o                         
   8   5   0          3.09          6.48        10.89 o                         
   9   5   0        170.23        144.43        15.68 o                         
   0   6   0        794.78        692.47        18.99 o                         
   1   6   0       4022.18       3936.27        49.85 o                         
   2   6   0        752.38        775.29        21.58 o                         
   3   6   0        594.49        550.04        14.19 o                         
   4   6   0          7.91         11.51         9.23 o                         
   5   6   0        117.57        145.76        12.61 o                         
   6   6   0         43.59         64.98        13.13 o                         
   7   6   0        331.15        382.46        20.42 o                         
   8   6   0         69.09         73.51        16.43 o                         
   1   7   0        309.42        336.44        15.49 o                         
   2   7   0        156.78        188.80        14.41 o                         
   3   7   0        535.64        616.66        24.85 o                         
   4   7   0         99.74        110.84        18.96 o                         
   5   7   0        872.06        867.01        26.25 o                         
   6   7   0        170.98        185.87        18.25 o                         
   0   8   0         55.22        114.68        34.35 o                         
 -11   0   1        221.97        213.21        16.48 o                         
  -9   0   1       2916.20       3013.24        83.32 o                         
  -7   0   1       6718.27       7040.18        84.00 o                         
  -5   0   1       6920.01       6806.68        92.82 o                         
  -3   0   1      10326.67      10242.68       161.54 o                         
   3   0   1       8780.52       9048.30       135.33 o                         
   5   0   1      13968.95      14383.87       193.64 o                         
   7   0   1       3402.28       3506.29        63.96 o                         
   9   0   1        135.43        153.41        16.85 o                         
  11   0   1        233.36        266.86        24.19 o                         
 -12   1   1         14.07         -4.45        13.29 o                         
 -11   1   1        627.28        717.86        31.16 o                         
 -10   1   1        196.22        234.54        10.39 o                         
  -9   1   1       2139.91       2145.90        25.64 o                         
  -8   1   1        107.41        125.57         6.49 o                         
  -7   1   1       3234.50       3332.97        41.07 o                         
  -6   1   1        865.19        904.16        10.75 o                         
  -5   1   1        127.98        136.77         6.06 o                         
  -4   1   1       1349.52       1429.67        15.53 o                         
  -3   1   1      16126.53      17283.52       242.73 o                         
  -2   1   1        156.79        156.19         3.12 o                         
  -1   1   1      30288.42      25997.98      1884.58 o                         
   0   1   1        375.51        309.16        24.67 o                         
   1   1   1      24949.03      24085.02       917.99 o                         
   2   1   1       1528.76       1437.42        22.46 o                         
   3   1   1       2211.83       2309.52        19.22 o                         
   4   1   1        852.57        978.51        20.09 o                         
   5   1   1        293.04        269.64         6.17 o                         
   6   1   1         58.82         81.72         3.76 o                         
   7   1   1       4125.56       4064.03        42.66 o                         
   8   1   1        162.31        159.87         6.50 o                         
   9   1   1       3102.85       3185.14        39.20 o                         
  10   1   1        101.95        109.40         8.46 o                         
  11   1   1        819.31        815.28        19.43 o                         
  12   1   1         22.54         10.65        13.13 o                         
 -12   2   1          0.33         23.45        16.17 o                         
 -11   2   1         38.12         71.44        12.18 o                         
 -10   2   1         65.21         50.02        15.08 o                         
  -9   2   1        904.42        906.29        15.76 o                         
  -8   2   1        515.05        509.84        17.44 o                         
  -7   2   1       1559.98       1556.21        20.10 o                         
  -6   2   1       1369.68       1319.79        17.63 o                         
  -5   2   1      12684.85      13289.00       120.97 o                         
  -4   2   1       6180.88       6084.16        72.81 o                         
  -3   2   1       7541.02       7593.15        43.67 o                         
  -2   2   1       2495.26       2594.73        13.87 o                         
  -1   2   1         32.26         31.75         2.93 o                         
   0   2   1        927.72        775.77        12.34 o                         
   1   2   1       5034.68       4840.07        31.07 o                         
   2   2   1       1081.34        894.12         7.38 o                         
   3   2   1       5619.72       5390.39        52.97 o                         
   4   2   1       6824.62       7203.19        62.02 o                         
   5   2   1      12621.29      13599.52       137.38 o                         
   6   2   1       2040.49       1999.33        31.67 o                         
   7   2   1       3082.19       3057.07        30.68 o                         
   8   2   1        361.15        361.63        10.75 o                         
   9   2   1        346.14        352.75        15.67 o                         
  10   2   1          7.41         18.96         9.01 o                         
  11   2   1        290.75        322.06        21.97 o                         
  12   2   1         77.02         64.50        26.53 o                         
 -11   3   1        701.51        735.40        34.65 o                         
 -10   3   1        846.38        798.85        20.00 o                         
  -9   3   1        969.96        966.71        30.87 o                         
  -8   3   1        304.88        319.64        16.11 o                         
  -7   3   1        608.52        614.19        10.84 o                         
  -6   3   1        155.70        121.81         5.25 o                         
  -5   3   1        550.34        546.13         7.73 o                         
  -4   3   1       2501.72       2465.35        16.22 o                         
  -3   3   1       3932.67       3945.60        36.15 o                         
  -2   3   1       8752.59       9036.24        88.67 o                         
  -1   3   1       9415.88       9146.00        53.70 o                         
   0   3   1       2842.19       2422.54        23.13 o                         
   1   3   1       2972.98       2877.39        23.12 o                         
   2   3   1       4386.75       4162.13        25.41 o                         
   3   3   1        157.86        122.40         5.78 o                         
   4   3   1        519.40        503.75         8.85 o                         
   5   3   1        158.36        156.41         7.35 o                         
   6   3   1        722.58        728.53        13.81 o                         
   7   3   1       2657.43       2696.43        36.03 o                         
   8   3   1       1504.00       1484.55        27.22 o                         
   9   3   1        591.45        618.45        25.43 o                         
  10   3   1        718.96        697.40        29.09 o                         
  11   3   1        377.17        355.38        24.83 o                         
 -11   4   1        271.62        258.14        20.05 o                         
 -10   4   1         60.93         46.05        13.68 o                         
  -9   4   1         30.01         28.76         9.39 o                         
  -8   4   1       1162.94       1146.18        27.70 o                         
  -7   4   1        129.90        122.50         8.98 o                         
  -6   4   1       6494.21       6630.71        74.98 o                         
  -5   4   1       4032.08       3902.26        48.50 o                         
  -4   4   1       2815.50       2635.66        26.93 o                         
  -3   4   1       1426.02       1351.27        11.59 o                         
  -2   4   1        670.86        677.85        14.85 o                         
  -1   4   1        625.74        644.51         8.28 o                         
   0   4   1        159.01        143.86         4.40 o                         
   1   4   1       1468.87       1494.40        10.48 o                         
   2   4   1       6636.92       6570.39        53.38 o                         
   3   4   1       1325.92       1208.55        10.65 o                         
   4   4   1       4266.40       4230.73        38.04 o                         
   5   4   1       1581.84       1575.90        19.30 o                         
   6   4   1       4154.71       4040.13        49.42 o                         
   7   4   1        407.21        420.00        13.22 o                         
   8   4   1        226.24        231.88        12.55 o                         
   9   4   1        457.88        380.22        16.77 o                         
  10   4   1          3.73         29.45        16.43 o                         
  -9   5   1        102.60        118.58        15.89 o                         
  -8   5   1        227.70        295.58        16.70 o                         
  -7   5   1        217.26        194.18        10.56 o                         
  -6   5   1        667.62        597.36        34.06 o                         
  -5   5   1         22.73         10.96         7.71 o                         
  -4   5   1       1778.43       1679.15        24.39 o                         
  -3   5   1        153.22        147.02         7.62 o                         
  -2   5   1       4888.56       4869.22        47.48 o                         
  -1   5   1        185.83        179.73         6.91 o                         
   0   5   1       5489.05       5319.62        38.26 o                         
   1   5   1         18.91         20.35         4.85 o                         
   2   5   1       4063.64       3965.12        32.15 o                         
   3   5   1        122.98        129.82         6.78 o                         
   4   5   1        418.03        388.25        12.28 o                         
   5   5   1        159.43        134.89        11.45 o                         
   6   5   1       1029.66        995.60        29.24 o                         
   7   5   1         96.78        120.25        10.47 o                         
   8   5   1       1949.22       1946.61        39.11 o                         
   9   5   1         72.17         49.28        27.81 o                         
  -8   6   1        798.87        870.93        27.77 o                         
  -7   6   1        380.23        407.22        18.88 o                         
  -6   6   1       2819.03       2901.83        45.03 o                         
  -5   6   1         34.43         16.81        15.35 o                         
  -4   6   1        184.87        223.64        12.79 o                         
  -3   6   1        112.53        125.19        10.07 o                         
  -2   6   1        821.99        868.16        17.08 o                         
  -1   6   1        115.89        108.05         8.21 o                         
   0   6   1        421.91        411.71        11.38 o                         
   1   6   1          1.38         17.17         7.82 o                         
   2   6   1       1329.62       1376.12        39.05 o                         
   3   6   1         91.96        104.71         8.89 o                         
   4   6   1       1805.47       1804.51        36.51 o                         
   5   6   1        226.74        240.25        15.06 o                         
   6   6   1       1059.58       1069.02        42.03 o                         
   7   6   1        197.70        208.82        24.54 o                         
   8   6   1         30.84         31.69        21.90 o                         
  -6   7   1        496.02        557.57        26.66 o                         
  -5   7   1        727.92        770.26        43.01 o                         
  -4   7   1        514.75        585.72        37.91 o                         
  -3   7   1        130.57        187.72        22.18 o                         
  -2   7   1        580.91        623.12        21.15 o                         
  -1   7   1        200.66        234.03        16.42 o                         
   0   7   1        836.62        886.47        20.29 o                         
   1   7   1        182.31        245.35        15.55 o                         
   2   7   1        979.16        958.46        22.59 o                         
   3   7   1        115.59        109.41        13.38 o                         
   4   7   1         93.38        110.78        21.70 o                         
   5   7   1          0.22        -20.48        20.48 o                         
   6   7   1        135.46        189.41        19.88 o                         
 -12   0   2        195.87        204.11        19.75 o                         
 -10   0   2       1685.07       1724.99        74.15 o                         
  -8   0   2       1419.20       1505.14        28.56 o                         
  -6   0   2        222.51        251.33         7.68 o                         
  -4   0   2      24046.25      26187.78       348.94 o                         
  -2   0   2      34009.40      37021.32       450.49 o                         
   2   0   2      28905.98      30435.42       450.18 o                         
   4   0   2       1226.68       1260.80        14.57 o                         
   6   0   2       5140.00       5299.68        61.96 o                         
   8   0   2       3386.51       3463.33        40.10 o                         
  10   0   2       2114.60       2174.87        55.63 o                         
  12   0   2        878.26        860.88        66.51 o                         
 -12   1   2         84.02         94.82        12.93 o                         
 -11   1   2          0.48         35.01         9.45 o                         
 -10   1   2       1318.03       1377.83        26.45 o                         
  -9   1   2        117.54        117.92         6.45 o                         
  -8   1   2       1888.09       1873.41        19.90 o                         
  -7   1   2       1013.82        985.99        15.74 o                         
  -6   1   2      12008.29      12518.39       116.51 o                         
  -5   1   2        716.48        742.66        12.74 o                         
  -4   1   2      12402.68      13143.67       111.12 o                         
  -3   1   2         21.47         36.71         2.68 o                         
  -2   1   2       1103.65       1159.64        19.17 o                         
  -1   1   2          6.28         17.54         1.61 o                         
   0   1   2       5913.28       5395.62       251.05 o                         
   1   1   2        284.81        263.71         4.86 o                         
   2   1   2      43471.84      46805.05       530.00 o                         
   3   1   2       3932.82       4083.62        40.46 o                         
   4   1   2      10949.04      10906.55       164.08 o                         
   5   1   2        819.96        789.83         9.16 o                         
   6   1   2       8052.27       8387.60        85.09 o                         
   7   1   2        440.65        456.88        14.32 o                         
   8   1   2         17.06         35.48         5.02 o                         
   9   1   2         35.37         43.84         7.01 o                         
  10   1   2        909.96        930.32        25.47 o                         
  11   1   2          2.10         -9.65         9.65 o                         
  12   1   2        377.05        358.98        15.12 o                         
 -12   2   2        343.93        364.36        29.12 o                         
 -11   2   2       1330.92       1186.63        43.98 o                         
 -10   2   2       1010.89       1039.04        27.94 o                         
  -9   2   2          1.13         18.27         8.06 o                         
  -8   2   2       1061.57       1072.58        11.83 o                         
  -7   2   2        131.98        146.75         5.39 o                         
  -6   2   2          3.55         -3.29         4.03 o                         
  -5   2   2       2380.05       2483.34        26.54 o                         
  -4   2   2       3564.58       3343.64        34.02 o                         
  -3   2   2       5695.08       5619.97        46.59 o                         
  -2   2   2      22253.01      22986.54       177.74 o                         
  -1   2   2      14365.25      14477.97       129.39 o                         
   0   2   2       9031.86       9191.52        47.00 o                         
   1   2   2       9616.12       9460.71        70.10 o                         
   2   2   2        595.39        449.87         4.75 o                         
   3   2   2         12.21         11.03         2.54 o                         
   4   2   2        215.96        242.47         7.15 o                         
   5   2   2        591.78        546.82        10.97 o                         
   6   2   2       5229.67       5246.84        57.46 o                         
   7   2   2       1163.71       1192.60        22.55 o                         
   8   2   2       2248.61       2240.22        18.36 o                         
   9   2   2       1988.02       1912.79        36.72 o                         
  10   2   2        712.88        738.36        15.92 o                         
  11   2   2        128.23        123.33        11.59 o                         
  12   2   2        136.75        132.12        17.79 o                         
 -11   3   2         61.48         94.40        13.21 o                         
 -10   3   2          7.44          4.29        15.10 o                         
  -9   3   2        722.60        703.46        24.66 o                         
  -8   3   2        368.18        399.33        14.75 o                         
  -7   3   2       2021.98       1943.53        22.29 o                         
  -6   3   2        820.76        808.57        10.96 o                         
  -5   3   2       3919.51       3812.68        35.41 o                         
  -4   3   2       7908.91       8082.66        58.33 o                         
  -3   3   2       1117.78       1147.94        12.09 o                         
  -2   3   2        509.07        598.64         8.44 o                         
  -1   3   2        348.86        307.02         7.92 o                         
   0   3   2          6.25         23.40         2.72 o                         
   1   3   2       3744.21       3599.28        38.87 o                         
   2   3   2       4815.98       4703.59        28.62 o                         
   3   3   2       5286.84       5100.40        37.21 o                         
   4   3   2       2551.28       2495.97        21.11 o                         
   5   3   2       3795.95       3812.38        40.37 o                         
   6   3   2        936.95        937.76        15.54 o                         
   7   3   2       1019.67        976.94        20.41 o                         
   8   3   2         62.10         60.85        11.94 o                         
   9   3   2        104.39        128.82        14.49 o                         
  10   3   2        156.22        182.54        12.07 o                         
  11   3   2        143.95        147.54        18.50 o                         
 -11   4   2        302.98        298.49        23.85 o                         
 -10   4   2        160.92        182.79        24.73 o                         
  -9   4   2        629.44        642.23        28.78 o                         
  -8   4   2        700.90        755.07        19.47 o                         
  -7   4   2        119.60        104.01         8.41 o                         
  -6   4   2          4.31         -0.13         5.47 o                         
  -5   4   2         63.59         79.19         5.99 o                         
  -4   4   2        193.77        179.14         7.73 o                         
  -3   4   2       4611.86       4527.24        42.06 o                         
  -2   4   2       2078.57       1959.80        14.01 o                         
  -1   4   2      10261.28      10111.98        56.43 o                         
   0   4   2       1042.42        971.94         9.38 o                         
   1   4   2       3475.70       3353.93        35.69 o                         
   2   4   2         78.31         83.45         4.76 o                         
   3   4   2        142.52        140.27         6.05 o                         
   4   4   2        130.69        121.45         5.27 o                         
   5   4   2        128.79        150.38         7.25 o                         
   6   4   2       1315.69       1396.89        21.41 o                         
   7   4   2       2262.04       2263.58        52.07 o                         
   8   4   2        511.81        489.91        17.09 o                         
   9   4   2        888.52        926.72        34.56 o                         
  10   4   2          7.50         17.69        23.30 o                         
  -9   5   2        371.98        360.90        30.64 o                         
  -8   5   2         20.78         12.44        10.44 o                         
  -7   5   2       1839.05       1800.15        49.63 o                         
  -6   5   2        199.93        176.24        10.47 o                         
  -5   5   2       2568.19       2480.72        23.91 o                         
  -4   5   2        241.95        297.62        13.29 o                         
  -3   5   2        940.74        956.92        13.31 o                         
  -2   5   2         26.35         26.94         7.42 o                         
  -1   5   2        178.22        165.66         9.16 o                         
   0   5   2         40.75         34.69         3.93 o                         
   1   5   2       2837.99       2767.46        32.14 o                         
   2   5   2         75.44         74.66         5.78 o                         
   3   5   2       4228.37       4224.10        40.36 o                         
   4   5   2         47.73         51.48        10.65 o                         
   5   5   2       1645.99       1570.17        43.48 o                         
   6   5   2          6.06         10.21         6.77 o                         
   7   5   2        537.47        501.32        20.63 o                         
   8   5   2        291.82        285.09        14.53 o                         
   9   5   2          5.09         -0.12        14.12 o                         
  -8   6   2         57.68         79.11        27.24 o                         
  -7   6   2         23.35         30.66        18.11 o                         
  -6   6   2        437.91        480.94        27.66 o                         
  -5   6   2         30.02         25.56        12.86 o                         
  -4   6   2         15.33          8.41        10.40 o                         
  -3   6   2       1695.19       1738.26        34.20 o                         
  -2   6   2        133.14        132.20         8.16 o                         
  -1   6   2       3081.40       3029.86        44.38 o                         
   0   6   2        151.51        148.38         7.67 o                         
   1   6   2       1362.08       1345.04        20.11 o                         
   2   6   2        133.94        135.85         8.49 o                         
   3   6   2         62.95         72.16        10.29 o                         
   4   6   2        270.00        266.26        17.69 o                         
   5   6   2        398.56        445.72        29.72 o                         
   6   6   2         79.53        111.52        17.29 o                         
   7   6   2        766.79        800.84        26.50 o                         
   8   6   2          9.76         21.43        27.93 o                         
  -6   7   2         12.26         -6.53        16.08 o                         
  -5   7   2        864.87        881.81        32.79 o                         
  -4   7   2          8.39          9.55        13.48 o                         
  -3   7   2        255.45        331.92        28.94 o                         
  -2   7   2         11.15         30.10        12.68 o                         
  -1   7   2          0.14        -11.77        11.77 o                         
   0   7   2          1.67          9.57        14.74 o                         
   1   7   2        872.49        856.28        22.13 o                         
   2   7   2        120.85        124.03        14.24 o                         
   3   7   2       1464.84       1452.57        26.15 o                         
   4   7   2        274.33        294.21        20.61 o                         
   5   7   2        381.07        465.97        43.53 o                         
 -11   0   3          1.60         -3.29        31.81 o                         
  -9   0   3        968.60        976.54        28.86 o                         
  -7   0   3      10458.00      10654.29       148.34 o                         
  -5   0   3       6443.03       6327.48        91.48 o                         
  -3   0   3       3078.04       3237.86        38.93 o                         
  -1   0   3       2126.04       1398.98       573.21 o                         
   1   0   3       4290.83       3569.61       984.16 o                         
   3   0   3      47977.04      51076.67       688.41 o                         
   5   0   3      10771.09      10942.71       170.76 o                         
   7   0   3          2.43         -1.73         5.72 o                         
   9   0   3          5.70         -8.39         8.39 o                         
  11   0   3        938.55        953.41        64.21 o                         
 -12   1   3         43.42         82.82        12.83 o                         
 -11   1   3        562.86        666.51        32.17 o                         
 -10   1   3          0.67         14.47         7.19 o                         
  -9   1   3       1792.47       1882.44        18.44 o                         
  -8   1   3         77.46         77.07         6.85 o                         
  -7   1   3         73.29         77.03         4.00 o                         
  -6   1   3          0.92          3.67         2.72 o                         
  -5   1   3       8685.98       9328.05        94.80 o                         
  -4   1   3        632.34        578.63         7.89 o                         
  -3   1   3      12548.90      13110.49       157.01 o                         
  -2   1   3       3025.98       3056.88        47.46 o                         
  -1   1   3       7278.85       7319.70       102.93 o                         
   0   1   3        200.21        219.98         5.22 o                         
   1   1   3      23037.65      24296.05       291.60 o                         
   2   1   3       5541.70       5973.04        84.67 o                         
   3   1   3       1150.14       1166.40        14.41 o                         
   4   1   3         44.22         15.92         1.97 o                         
   5   1   3       3866.95       3784.47        41.83 o                         
   6   1   3       1461.24       1493.06        18.08 o                         
   7   1   3       8501.07       8771.35        69.73 o                         
   8   1   3          1.46          6.39         5.36 o                         
   9   1   3        722.84        730.64        22.45 o                         
  10   1   3        385.87        380.00        13.37 o                         
  11   1   3        410.66        373.39        14.05 o                         
  12   1   3         22.21          1.28        13.53 o                         
 -12   2   3         77.26         96.61        23.15 o                         
 -11   2   3         90.46        107.17        15.45 o                         
 -10   2   3        109.69        127.20        12.04 o                         
  -9   2   3       2417.95       2496.94        21.41 o                         
  -8   2   3       1933.96       1848.73        21.76 o                         
  -7   2   3       4651.02       4607.64        50.05 o                         
  -6   2   3       1718.22       1711.43        18.39 o                         
  -5   2   3       4297.95       4251.47        50.76 o                         
  -4   2   3         23.85         31.33         2.44 o                         
  -3   2   3       1655.38       1582.06        16.11 o                         
  -2   2   3         50.55         50.43         3.10 o                         
  -1   2   3       2289.93       2373.79        24.87 o                         
   0   2   3       2209.18       2137.22        11.66 o                         
   1   2   3       9202.63       9095.42        54.61 o                         
   2   2   3       6192.11       6552.46        50.85 o                         
   3   2   3      22839.98      24213.16       269.02 o                         
   4   2   3        508.64        413.83         7.11 o                         
   5   2   3       3161.69       3046.86        36.83 o                         
   6   2   3       2046.50       2011.74        20.82 o                         
   7   2   3         47.66         64.69         4.93 o                         
   8   2   3        229.46        212.39         9.02 o                         
   9   2   3        226.63        258.12         9.01 o                         
  10   2   3          1.86          1.89         8.98 o                         
  11   2   3        704.78        694.69        24.62 o                         
  12   2   3        169.42        169.66        20.86 o                         
 -11   3   3        412.65        426.72        21.97 o                         
 -10   3   3        544.47        546.75        36.29 o                         
  -9   3   3        713.93        750.56        16.81 o                         
  -8   3   3         18.44         12.89        10.08 o                         
  -7   3   3        326.96        309.08        11.85 o                         
  -6   3   3        536.58        516.28        10.18 o                         
  -5   3   3       2110.36       2069.82        23.99 o                         
  -4   3   3       4344.58       4241.01        49.78 o                         
  -3   3   3       5279.52       5151.75        46.85 o                         
  -2   3   3       8100.46       7629.72        38.17 o                         
  -1   3   3       4715.56       4557.81        35.83 o                         
   0   3   3       7599.81       7367.32        70.60 o                         
   1   3   3       6267.88       6166.01        40.45 o                         
   2   3   3       1067.04       1084.67        14.11 o                         
   3   3   3          7.80          8.35         2.44 o                         
   4   3   3        425.42        414.60         8.69 o                         
   5   3   3       2261.92       2253.95        28.62 o                         
   6   3   3       2083.61       2116.50        18.26 o                         
   7   3   3       2889.17       2933.32        43.03 o                         
   8   3   3       1707.22       1774.17        47.90 o                         
   9   3   3       1101.49       1077.85        33.74 o                         
  10   3   3        771.70        724.66        18.71 o                         
  11   3   3          5.48          5.37        19.73 o                         
 -11   4   3        118.14        124.59        34.07 o                         
 -10   4   3        659.99        652.81        33.16 o                         
  -9   4   3        186.97        227.55        16.34 o                         
  -8   4   3       2410.67       2358.54        58.40 o                         
  -7   4   3       1263.82       1249.39        39.41 o                         
  -6   4   3       2452.87       2481.85        33.23 o                         
  -5   4   3        379.21        363.32        14.63 o                         
  -4   4   3       2142.09       2079.43        18.40 o                         
  -3   4   3        173.52        175.49         7.41 o                         
  -2   4   3        177.38        202.64         7.42 o                         
  -1   4   3        268.32        261.03         6.92 o                         
   0   4   3       3147.46       3056.12        28.68 o                         
   1   4   3       1076.12       1005.11        10.93 o                         
   2   4   3       4487.66       4341.50        50.14 o                         
   3   4   3       3352.58       3329.95        27.52 o                         
   4   4   3       9251.37       9308.96       107.76 o                         
   5   4   3          1.63         10.44         4.63 o                         
   6   4   3       1344.75       1314.18        23.04 o                         
   7   4   3         54.99         51.84         7.80 o                         
   8   4   3         17.00         12.18         9.46 o                         
   9   4   3        330.36        321.11        16.07 o                         
  10   4   3        329.32        318.22        20.29 o                         
 -10   5   3        592.46        634.32        44.67 o                         
  -9   5   3        135.94        165.14        14.57 o                         
  -8   5   3        111.67        122.08        13.97 o                         
  -7   5   3        464.38        464.43        20.60 o                         
  -6   5   3        920.44        837.62        38.93 o                         
  -5   5   3         38.06         31.89         6.81 o                         
  -4   5   3       3282.16       3270.79        39.98 o                         
  -3   5   3        428.01        407.82        10.99 o                         
  -2   5   3       4043.16       3928.31        21.50 o                         
  -1   5   3        118.25        116.28         6.35 o                         
   0   5   3       5656.81       5675.07        41.74 o                         
   1   5   3        453.51        425.57        10.22 o                         
   2   5   3        229.85        235.01         8.34 o                         
   3   5   3         59.62         70.22         6.20 o                         
   4   5   3       1453.15       1444.66        22.69 o                         
   5   5   3        486.09        473.63        20.69 o                         
   6   5   3        931.39        961.74        21.68 o                         
   7   5   3        110.28        122.89         9.43 o                         
   8   5   3       2218.41       2218.46        33.00 o                         
   9   5   3         73.44         80.88        20.73 o                         
  -8   6   3        526.82        536.37        41.92 o                         
  -7   6   3         16.53         26.77        14.16 o                         
  -6   6   3       1607.74       1691.32        35.84 o                         
  -5   6   3         56.61         54.68        11.92 o                         
  -4   6   3        987.24       1017.87        21.15 o                         
  -3   6   3         21.24         38.98         9.39 o                         
  -2   6   3        141.93        172.70         8.87 o                         
  -1   6   3        124.19        142.66         8.78 o                         
   0   6   3        358.53        373.69        11.72 o                         
   1   6   3         64.40         90.04         7.79 o                         
   2   6   3       2159.59       2144.17        19.44 o                         
   3   6   3        116.69        124.20        12.66 o                         
   4   6   3       3272.06       3280.42        72.59 o                         
   5   6   3        123.38        131.72        12.75 o                         
   6   6   3        451.69        508.30        21.19 o                         
   7   6   3        244.99        249.72        15.91 o                         
   8   6   3         43.47         58.53        21.32 o                         
  -6   7   3        129.58        132.42        17.30 o                         
  -5   7   3        315.76        363.70        33.72 o                         
  -4   7   3        306.57        340.15        17.02 o                         
  -3   7   3        234.57        247.07        14.93 o                         
  -2   7   3        984.53       1091.88        22.10 o                         
  -1   7   3        181.63        197.29        14.79 o                         
   0   7   3        542.44        594.66        21.17 o                         
   1   7   3         99.21        120.90        12.16 o                         
   2   7   3        123.04        134.27        12.32 o                         
   3   7   3        269.80        285.75        18.42 o                         
   4   7   3        321.59        340.36        20.39 o                         
   5   7   3          4.35         54.54        22.29 o                         
 -12   0   4       2302.94       2336.27        39.61 o                         
 -10   0   4        412.53        436.32        24.40 o                         
  -8   0   4          0.11         -5.94         5.94 o                         
  -6   0   4       2712.19       2681.68        51.15 o                         
  -4   0   4      17300.49      18954.12       199.29 o                         
  -2   0   4      94037.45     105230.38      2019.47 o                         
   0   0   4       6572.30       5305.49      1162.65 o                         
   2   0   4        414.33        422.40         9.58 o                         
   4   0   4       8046.40       8232.56       144.97 o                         
   6   0   4      14280.80      14696.32       198.11 o                         
   8   0   4       6463.89       6603.00        89.22 o                         
  10   0   4        372.10        370.23        27.23 o                         
  12   0   4         28.27         41.36        19.49 o                         
 -12   1   4         75.64        105.44        13.31 o                         
 -11   1   4        608.65        660.55        17.74 o                         
 -10   1   4        338.35        348.08        12.28 o                         
  -9   1   4        132.88        141.55        11.56 o                         
  -8   1   4       6663.69       6855.78        74.46 o                         
  -7   1   4        701.28        695.87        16.94 o                         
  -6   1   4       4133.89       4160.50        39.23 o                         
  -5   1   4       1919.64       2098.15        20.55 o                         
  -4   1   4       3531.47       3633.52        52.35 o                         
  -3   1   4        149.15        159.49         4.49 o                         
  -2   1   4       3160.63       3316.73        38.90 o                         
  -1   1   4       4766.17       5130.70        51.44 o                         
   0   1   4      12632.78      12855.46       106.02 o                         
   1   1   4       2673.39       2792.83        33.13 o                         
   2   1   4      38256.00      39753.25       411.02 o                         
   3   1   4       7349.94       7822.09        92.17 o                         
   4   1   4       5509.40       5253.38        52.27 o                         
   5   1   4        379.22        355.74         6.14 o                         
   6   1   4        818.74        829.01        15.55 o                         
   7   1   4          8.16          0.67         4.02 o                         
   8   1   4        260.97        282.61         8.24 o                         
   9   1   4        411.94        405.46        12.70 o                         
  10   1   4       1795.93       1751.81        36.64 o                         
  11   1   4         88.97         89.47        10.91 o                         
  12   1   4        913.75        905.38        27.42 o                         
 -12   2   4        537.72        549.22        24.50 o                         
 -11   2   4         68.30         94.36        12.32 o                         
 -10   2   4        620.13        609.86        18.45 o                         
  -9   2   4         89.19        106.48        14.09 o                         
  -8   2   4         14.89         20.25         5.51 o                         
  -7   2   4        831.65        843.12        12.86 o                         
  -6   2   4       1024.26       1009.68        17.08 o                         
  -5   2   4       1193.90       1049.86        24.88 o                         
  -4   2   4       5147.29       5004.89        53.90 o                         
  -3   2   4       7488.34       7351.12        82.42 o                         
  -2   2   4      14967.16      15210.29        91.36 o                         
  -1   2   4       2219.53       2124.16        17.38 o                         
   0   2   4      11523.56      11456.36        74.71 o                         
   1   2   4        432.88        449.51         4.08 o                         
   2   2   4        284.31        270.73         4.61 o                         
   3   2   4        422.28        459.70        11.83 o                         
   4   2   4       3444.46       3263.08        42.17 o                         
   5   2   4       1253.92       1241.72        17.66 o                         
   6   2   4       2646.55       2593.10        47.23 o                         
   7   2   4        737.25        764.14        15.64 o                         
   8   2   4       3463.96       3469.94        47.38 o                         
   9   2   4       1559.26       1508.78        22.96 o                         
  10   2   4        319.45        335.27        16.45 o                         
  11   2   4        560.65        521.69        19.95 o                         
 -11   3   4        460.23        452.69        18.14 o                         
 -10   3   4         23.85          9.79        11.71 o                         
  -9   3   4       1134.61       1187.12        27.45 o                         
  -8   3   4       2212.34       2207.41        35.30 o                         
  -7   3   4       1949.05       1860.49        31.35 o                         
  -6   3   4       1526.43       1480.93        23.15 o                         
  -5   3   4       1777.30       1763.25        23.70 o                         
  -4   3   4       1607.20       1462.80        20.61 o                         
  -3   3   4        139.03        135.71         6.33 o                         
  -2   3   4          6.33         20.89         2.89 o                         
  -1   3   4       4346.73       4334.13        44.20 o                         
   0   3   4       9091.33       9261.90        80.90 o                         
   1   3   4      10869.57      11034.95        76.22 o                         
   2   3   4       7133.02       6969.16        89.60 o                         
   3   3   4       7161.40       7086.18        65.31 o                         
   4   3   4       1448.75       1394.20        16.47 o                         
   5   3   4       1900.57       1814.98        22.17 o                         
   6   3   4          0.56         -0.76         5.94 o                         
   7   3   4        245.14        239.69        11.10 o                         
   8   3   4        302.99        313.31        12.16 o                         
   9   3   4        876.78        882.76        18.52 o                         
  10   3   4       1028.37       1085.75        21.38 o                         
  11   3   4        264.50        312.14        18.22 o                         
 -11   4   4        258.41        258.95        34.36 o                         
 -10   4   4        162.91        229.28        14.58 o                         
  -9   4   4         91.11        112.50         9.61 o                         
  -8   4   4        168.41        194.45        12.79 o                         
  -7   4   4         86.45         92.75         7.74 o                         
  -6   4   4         28.58         24.46         9.60 o                         
  -5   4   4       3003.76       2826.99        31.01 o                         
  -4   4   4        136.81        131.98         5.91 o                         
  -3   4   4       7148.04       6933.29        49.22 o                         
  -2   4   4        492.51        461.64         9.58 o                         
  -1   4   4       4903.80       4822.94        47.25 o                         
   0   4   4        881.08        818.31         8.15 o                         
   1   4   4        841.10        819.42        12.50 o                         
   2   4   4        186.64        172.71         9.79 o                         
   3   4   4        663.99        648.96        13.59 o                         
   4   4   4         18.46         25.78         4.76 o                         
   5   4   4       1861.51       1856.46        30.39 o                         
   6   4   4        575.07        583.44        16.57 o                         
   7   4   4       1213.23       1186.48        38.75 o                         
   8   4   4         73.83        104.44        13.99 o                         
   9   4   4       1706.64       1566.08        27.91 o                         
  10   4   4         85.79         64.84        15.80 o                         
 -10   5   4         20.59         -2.92        17.27 o                         
  -9   5   4        422.68        446.63        27.90 o                         
  -8   5   4        105.56        107.59        11.12 o                         
  -7   5   4       1509.69       1375.62        44.02 o                         
  -6   5   4        102.43        112.77        10.87 o                         
  -5   5   4        468.07        498.38        20.66 o                         
  -4   5   4        359.66        357.58        13.11 o                         
  -3   5   4         87.89        107.13         9.97 o                         
  -2   5   4          7.31          8.16         5.97 o                         
  -1   5   4        724.28        717.29        10.88 o                         
   0   5   4         21.25         19.81         4.14 o                         
   1   5   4       4886.41       4904.64        46.12 o                         
   2   5   4       1628.98       1569.29        18.20 o                         
   3   5   4        954.88        959.91        13.46 o                         
   4   5   4          5.42         11.71         6.65 o                         
   5   5   4       2970.24       2923.81        68.76 o                         
   6   5   4        259.94        257.13        14.93 o                         
   7   5   4         12.91         16.58         9.11 o                         
   8   5   4        146.77        145.14        15.22 o                         
   9   5   4        105.18        110.51        15.71 o                         
  -8   6   4        112.39        164.78        24.89 o                         
  -7   6   4          7.03         14.97        21.11 o                         
  -6   6   4         23.14         34.86        14.86 o                         
  -5   6   4        510.98        472.32        22.89 o                         
  -4   6   4        207.50        208.99        13.71 o                         
  -3   6   4       5545.44       5414.37        52.99 o                         
  -2   6   4        266.06        258.12        11.98 o                         
  -1   6   4       1115.20       1141.26        16.10 o                         
   0   6   4        152.98        164.12         7.41 o                         
   1   6   4        568.01        559.01        18.41 o                         
   2   6   4         87.32         91.77         9.13 o                         
   3   6   4        467.98        459.26        12.47 o                         
   4   6   4         56.01         73.84        13.63 o                         
   5   6   4       1595.85       1685.36        45.24 o                         
   6   6   4         19.21         15.15        11.54 o                         
   7   6   4        955.98        965.25        54.33 o                         
  -6   7   4        161.29        192.98        25.98 o                         
  -5   7   4        317.24        365.16        18.12 o                         
  -4   7   4         34.26         49.43        13.53 o                         
  -3   7   4         48.01         53.30        12.75 o                         
  -2   7   4        262.65        266.95        15.24 o                         
  -1   7   4        431.98        470.59        24.49 o                         
   0   7   4        402.07        450.62        23.01 o                         
   1   7   4       1552.75       1630.38        21.50 o                         
   2   7   4         38.25         39.40        15.73 o                         
   3   7   4        291.42        269.80        15.85 o                         
   4   7   4        235.01        267.27        17.34 o                         
   5   7   4        552.93        593.44        37.45 o                         
 -11   0   5       1711.25       1811.66        37.61 o                         
  -9   0   5       3988.70       4006.00        73.31 o                         
  -7   0   5       1312.24       1173.18        25.00 o                         
  -5   0   5       7113.71       7441.69       145.19 o                         
  -3   0   5      14271.54      16599.17       184.14 o                         
  -1   0   5       3608.52       3319.31        54.69 o                         
   1   0   5      15918.77      15706.66       386.54 o                         
   3   0   5       7989.25       7706.79       125.29 o                         
   5   0   5        947.42        977.56        18.59 o                         
   7   0   5        130.42        151.39         8.58 o                         
   9   0   5       1616.06       1686.85        55.90 o                         
  11   0   5        690.96        728.03        62.27 o                         
 -12   1   5        116.00        133.48        13.61 o                         
 -11   1   5        337.32        347.85        15.48 o                         
 -10   1   5          1.21          5.42         9.60 o                         
  -9   1   5        586.62        558.41        15.19 o                         
  -8   1   5        397.13        388.96        12.80 o                         
  -7   1   5       1863.96       1950.12        23.93 o                         
  -6   1   5        421.61        353.75         7.50 o                         
  -5   1   5       4116.88       4157.89        32.02 o                         
  -4   1   5        913.11        926.47        28.67 o                         
  -3   1   5      16670.57      17607.35       180.37 o                         
  -2   1   5        653.98        741.55        14.22 o                         
  -1   1   5      61462.76      65903.66       582.58 o                         
   0   1   5        831.38        905.20         6.82 o                         
   1   1   5       1414.04       1406.01        13.26 o                         
   2   1   5       5184.17       5510.55        67.40 o                         
   3   1   5       1258.13       1133.06        13.08 o                         
   4   1   5       2419.98       2651.46        34.42 o                         
   5   1   5      15248.89      15836.39       177.38 o                         
   6   1   5        534.53        511.87        10.45 o                         
   7   1   5       7878.13       7767.99        77.25 o                         
   8   1   5        219.83        203.03         7.02 o                         
   9   1   5        556.60        536.42        13.83 o                         
  10   1   5         15.33         13.15        10.42 o                         
  11   1   5          1.51        -11.71        12.74 o                         
  12   1   5         57.92         32.73        15.45 o                         
 -12   2   5         52.66         83.66        17.86 o                         
 -11   2   5        402.89        419.70        23.11 o                         
 -10   2   5        152.83        136.47        13.76 o                         
  -9   2   5       1988.78       2038.91        33.05 o                         
  -8   2   5        691.11        662.31        15.32 o                         
  -7   2   5       4009.80       4134.12        58.87 o                         
  -6   2   5       1743.84       1614.41        20.90 o                         
  -5   2   5       2088.53       2030.60        23.95 o                         
  -4   2   5       1143.85       1091.79        16.26 o                         
  -3   2   5        196.17        179.49         6.79 o                         
  -2   2   5        912.15        849.39         8.40 o                         
  -1   2   5       9333.38       9301.29        48.44 o                         
   0   2   5       3966.62       3834.21        20.69 o                         
   1   2   5      12951.05      13183.08        87.88 o                         
   2   2   5      10511.59      10594.65       118.01 o                         
   3   2   5      18849.41      20013.48       231.63 o                         
   4   2   5       6935.91       7110.95        58.37 o                         
   5   2   5         11.10          3.46         4.04 o                         
   6   2   5         95.05         92.00         4.63 o                         
   7   2   5          4.79          4.33         5.08 o                         
   8   2   5        193.56        200.42         9.49 o                         
   9   2   5       1861.58       1973.54        28.24 o                         
  10   2   5        252.14        262.23        12.83 o                         
  11   2   5        760.36        749.06        25.31 o                         
 -11   3   5        460.28        497.57        30.10 o                         
 -10   3   5         77.57         94.32        19.04 o                         
  -9   3   5         42.41         49.42        10.04 o                         
  -8   3   5        392.12        344.78        19.69 o                         
  -7   3   5       1274.39       1255.15        25.32 o                         
  -6   3   5       3578.31       3460.95        49.03 o                         
  -5   3   5       1561.40       1538.92        17.77 o                         
  -4   3   5       5186.64       5184.88        39.49 o                         
  -3   3   5       3649.77       3554.41        28.99 o                         
  -2   3   5       1357.55       1176.15         8.63 o                         
  -1   3   5       5424.87       5302.68        46.38 o                         
   0   3   5       2146.08       2178.33        19.75 o                         
   1   3   5        437.40        450.32         7.98 o                         
   2   3   5        223.12        209.63         4.45 o                         
   3   3   5       1248.39       1204.87        10.11 o                         
   4   3   5       1886.18       1970.94        21.98 o                         
   5   3   5       2135.50       2111.33        16.26 o                         
   6   3   5       1647.96       1638.25        21.05 o                         
   7   3   5       1609.61       1603.18        25.56 o                         
   8   3   5       1759.69       1766.85        19.51 o                         
   9   3   5        444.55        461.83        20.86 o                         
  10   3   5        364.47        346.64        20.48 o                         
  11   3   5         17.14         11.39        15.20 o                         
 -11   4   5          2.71         -1.08        19.52 o                         
 -10   4   5        875.78        875.04        29.36 o                         
  -9   4   5        122.06        127.20         9.20 o                         
  -8   4   5       2174.39       2179.53        42.34 o                         
  -7   4   5        829.56        823.24        25.50 o                         
  -6   4   5        772.69        735.89        14.27 o                         
  -5   4   5       1797.85       1745.66        23.56 o                         
  -4   4   5          5.00          6.75         4.35 o                         
  -3   4   5        296.77        309.89        11.22 o                         
  -2   4   5        293.98        249.43         7.29 o                         
  -1   4   5       3047.68       3097.29        29.15 o                         
   0   4   5       9786.01      10080.28       103.40 o                         
   1   4   5       1267.64       1195.09         9.30 o                         
   2   4   5       7948.51       7780.77        80.26 o                         
   3   4   5       4909.75       4869.61        63.04 o                         
   4   4   5       2909.65       2854.29        28.96 o                         
   5   4   5         67.39         66.41         6.65 o                         
   6   4   5        155.81        167.20        10.62 o                         
   7   4   5        347.74        356.20        12.59 o                         
   8   4   5        301.70        307.21        13.24 o                         
   9   4   5        864.30        906.24        25.11 o                         
  10   4   5        406.20        415.94        37.24 o                         
 -10   5   5        274.38        226.54        43.75 o                         
  -9   5   5        211.71        198.35        18.31 o                         
  -8   5   5         15.51          4.94        10.79 o                         
  -7   5   5         19.82         16.51         8.61 o                         
  -6   5   5       1489.93       1426.51        41.17 o                         
  -5   5   5         44.34         37.78         9.49 o                         
  -4   5   5       4660.40       4748.45        41.73 o                         
  -3   5   5         25.87         48.38         6.49 o                         
  -2   5   5       5447.40       5301.37        55.78 o                         
  -1   5   5        331.43        290.28         9.13 o                         
   0   5   5        668.12        642.46        11.79 o                         
   1   5   5       1028.32        974.75        13.24 o                         
   2   5   5        475.80        438.10        10.36 o                         
   3   5   5          0.98          7.27         6.23 o                         
   4   5   5       5679.22       5756.14        90.36 o                         
   5   5   5          4.83          8.36         6.70 o                         
   6   5   5       2698.42       2636.45        42.84 o                         
   7   5   5         66.99         60.61        17.92 o                         
   8   5   5       1307.39       1306.20        28.72 o                         
   9   5   5          3.78         18.98        19.86 o                         
  -8   6   5       1056.30       1075.35        52.65 o                         
  -7   6   5        149.77        132.97        14.09 o                         
  -6   6   5        195.43        283.52        22.08 o                         
  -5   6   5        348.54        367.73        16.80 o                         
  -4   6   5          7.14         23.78        10.69 o                         
  -3   6   5          9.61         44.35        13.78 o                         
  -2   6   5        452.71        486.54        14.85 o                         
  -1   6   5        103.70        121.20        10.41 o                         
   0   6   5       2230.06       2283.63        22.36 o                         
   1   6   5         61.95         61.37         6.89 o                         
   2   6   5       1543.30       1597.31        18.20 o                         
   3   6   5        249.01        236.22         9.56 o                         
   4   6   5        838.88        829.63        21.88 o                         
   5   6   5        315.20        386.07        23.54 o                         
   6   6   5         10.92         10.71        18.19 o                         
   7   6   5         76.45         90.73        16.58 o                         
  -6   7   5        106.98        137.72        30.15 o                         
  -5   7   5        142.19        147.35        23.92 o                         
  -4   7   5        735.60        791.60        39.84 o                         
  -3   7   5        186.88        254.63        14.91 o                         
  -2   7   5        836.34        926.72        22.22 o                         
  -1   7   5          6.93         13.07        12.53 o                         
   0   7   5        452.23        466.94        17.99 o                         
   1   7   5        150.50        162.13        11.59 o                         
   2   7   5         41.12         56.11        19.30 o                         
   3   7   5          7.95          9.97        13.85 o                         
   4   7   5        708.35        760.36        27.66 o                         
   5   7   5         67.26         60.21        17.53 o                         
 -12   0   6         96.44        100.82        21.49 o                         
 -10   0   6        125.71        143.28        22.87 o                         
  -8   0   6         33.37         34.45        10.95 o                         
  -6   0   6       9508.52      10128.79       118.34 o                         
  -4   0   6      13747.91      14155.95       220.06 o                         
  -2   0   6      49565.60      54241.27       601.68 o                         
   0   0   6       2123.51       2174.70        66.03 o                         
   2   0   6       7755.82       7622.92       113.68 o                         
   4   0   6      12174.93      12365.53       196.20 o                         
   6   0   6       9074.40       9035.77       124.60 o                         
   8   0   6       5675.39       5742.06       105.08 o                         
  10   0   6         25.05         14.31        12.71 o                         
  12   0   6        149.67        159.41        25.04 o                         
 -12   1   6        619.03        678.05        24.53 o                         
 -11   1   6          0.63         -5.06        14.61 o                         
 -10   1   6       2611.57       2709.58        73.31 o                         
  -9   1   6        418.58        371.31        12.07 o                         
  -8   1   6       2628.89       2596.84        41.48 o                         
  -7   1   6         90.55         91.71         4.91 o                         
  -6   1   6       3901.03       4026.98        48.50 o                         
  -5   1   6        119.89         92.57         4.66 o                         
  -4   1   6         58.75         55.89         3.95 o                         
  -3   1   6       1047.42       1222.90        10.17 o                         
  -2   1   6      39897.27      42912.73       324.98 o                         
  -1   1   6      10979.78      11469.46       103.01 o                         
   0   1   6      18261.96      19075.35       203.83 o                         
   1   1   6       3458.18       3358.73        32.22 o                         
   2   1   6       4521.44       4479.76        51.37 o                         
   3   1   6       1568.39       1685.38        22.20 o                         
   4   1   6      11358.79      11725.49       149.99 o                         
   5   1   6        561.01        505.11        10.59 o                         
   6   1   6        170.25        173.31         4.53 o                         
   7   1   6          2.48         -3.00         3.90 o                         
   8   1   6       2957.28       2954.03        30.96 o                         
   9   1   6        246.07        230.29         8.94 o                         
  10   1   6       1698.09       1773.19        30.26 o                         
  11   1   6        157.93        154.42        13.03 o                         
 -12   2   6        193.20        217.01        16.61 o                         
 -11   2   6          6.65          3.44        17.84 o                         
 -10   2   6         17.54         16.56         9.67 o                         
  -9   2   6        354.46        370.34        25.81 o                         
  -8   2   6         65.69         47.69         6.05 o                         
  -7   2   6       1823.88       1775.29        31.57 o                         
  -6   2   6       4737.19       4723.66        77.70 o                         
  -5   2   6       5645.17       5700.45        48.99 o                         
  -4   2   6       9713.30      10013.47        94.12 o                         
  -3   2   6       5586.51       5944.63        90.28 o                         
  -2   2   6      11508.66      11760.10       118.09 o                         
  -1   2   6          6.41         22.94         2.57 o                         
   0   2   6         57.60         91.72         4.79 o                         
   1   2   6        151.43        166.40         3.31 o                         
   2   2   6        821.17        811.20         8.88 o                         
   3   2   6       1106.60       1122.79        12.41 o                         
   4   2   6       7717.85       7409.10        72.18 o                         
   5   2   6       2838.02       2772.37        32.77 o                         
   6   2   6       5002.17       5016.36        58.16 o                         
   7   2   6       2072.01       2016.83        26.81 o                         
   8   2   6        903.26        929.24        25.44 o                         
   9   2   6        517.58        527.61        15.12 o                         
  10   2   6         41.75         35.63        10.55 o                         
  11   2   6          1.56         22.49        18.30 o                         
 -11   3   6        109.72         80.54        13.78 o                         
 -10   3   6        251.37        260.46        13.89 o                         
  -9   3   6        495.96        480.53        21.91 o                         
  -8   3   6        246.49        261.93         9.74 o                         
  -7   3   6       2362.64       2331.60        29.43 o                         
  -6   3   6       4428.72       4441.22        48.56 o                         
  -5   3   6          1.31         -3.26         4.36 o                         
  -4   3   6         57.67         71.42         4.08 o                         
  -3   3   6         23.53          8.64         3.70 o                         
  -2   3   6        395.10        313.29         7.56 o                         
  -1   3   6       9345.18       9448.14       104.78 o                         
   0   3   6       4853.54       4781.40        43.05 o                         
   1   3   6       9897.75       9778.84        93.70 o                         
   2   3   6       4391.39       4265.33        40.28 o                         
   3   3   6       4162.65       4196.81        41.04 o                         
   4   3   6        591.80        580.11         7.23 o                         
   5   3   6        668.56        631.09        11.30 o                         
   6   3   6          3.79         -4.68         4.95 o                         
   7   3   6        133.11        146.09        10.17 o                         
   8   3   6       1449.91       1448.24        31.50 o                         
   9   3   6        426.57        384.05        27.10 o                         
  10   3   6        478.75        477.56        26.98 o                         
  11   3   6        725.78        713.85        27.33 o                         
 -11   4   6        149.43        235.04        36.10 o                         
 -10   4   6         66.33         79.12        16.44 o                         
  -9   4   6        156.21        130.06        10.78 o                         
  -8   4   6          5.65         17.70         7.00 o                         
  -7   4   6        343.14        338.40        19.88 o                         
  -6   4   6        213.18        205.87         9.47 o                         
  -5   4   6       4551.85       4473.62        44.03 o                         
  -4   4   6       1929.73       1867.81        15.95 o                         
  -3   4   6       5033.96       5020.90        48.02 o                         
  -2   4   6        560.42        496.57         8.90 o                         
  -1   4   6        727.17        654.86        17.29 o                         
   0   4   6        321.25        292.63         8.34 o                         
   1   4   6        218.19        196.25         5.39 o                         
   2   4   6        222.46        230.34         6.51 o                         
   3   4   6       1860.20       1859.45        24.48 o                         
   4   4   6        845.09        826.70        13.60 o                         
   5   4   6       2811.96       2827.23        27.34 o                         
   6   4   6        567.44        570.48        13.65 o                         
   7   4   6       2454.22       2368.92        42.87 o                         
   8   4   6         16.40         17.93        13.24 o                         
   9   4   6        623.94        634.11        28.64 o                         
  10   4   6        105.71        129.15        17.53 o                         
 -10   5   6          0.23          5.82        18.81 o                         
  -9   5   6        805.70        869.76        33.66 o                         
  -8   5   6          1.98          2.33        15.60 o                         
  -7   5   6       1010.45        984.73        37.49 o                         
  -6   5   6        688.68        691.68        18.64 o                         
  -5   5   6        121.27        125.68         8.34 o                         
  -4   5   6        274.11        281.15         9.31 o                         
  -3   5   6       1013.07        911.62        19.16 o                         
  -2   5   6         14.90         20.99         6.88 o                         
  -1   5   6       4209.67       4148.97        40.54 o                         
   0   5   6        751.38        763.18        12.92 o                         
   1   5   6       4116.90       4094.80        43.58 o                         
   2   5   6         93.22        103.99         5.42 o                         
   3   5   6       1112.36       1107.77        25.41 o                         
   4   5   6        143.03        156.45         7.98 o                         
   5   5   6        295.76        268.37        12.24 o                         
   6   5   6        285.74        275.36        11.33 o                         
   7   5   6        246.37        268.70        20.51 o                         
   8   5   6        425.43        451.99        25.91 o                         
   9   5   6        458.96        505.83        29.91 o                         
  -8   6   6        142.83        147.16        19.69 o                         
  -7   6   6          2.28         -2.73        13.45 o                         
  -6   6   6          3.18         -4.98        18.10 o                         
  -5   6   6       2138.95       2154.83        34.59 o                         
  -4   6   6         93.77         99.79        11.63 o                         
  -3   6   6       1496.91       1567.81        27.22 o                         
  -2   6   6          1.73         15.58         7.97 o                         
  -1   6   6       1593.99       1613.86        17.30 o                         
   0   6   6          0.12         -3.75         6.85 o                         
   1   6   6         29.14         27.31         6.82 o                         
   2   6   6          0.20         -7.48         8.11 o                         
   3   6   6        926.12        946.58        16.75 o                         
   4   6   6         53.82         78.97        10.22 o                         
   5   6   6       1137.60       1155.50        25.65 o                         
   6   6   6         25.56         41.28        14.61 o                         
   7   6   6       1365.59       1341.41        65.94 o                         
  -6   7   6          2.33          9.11        21.79 o                         
  -5   7   6         54.30         91.58        15.26 o                         
  -4   7   6         64.00         62.31        13.73 o                         
  -3   7   6         41.44         42.53        15.55 o                         
  -2   7   6         16.77          9.17        11.59 o                         
  -1   7   6       1736.62       1696.28        26.70 o                         
   0   7   6        309.57        324.01        16.42 o                         
   1   7   6        575.39        600.50        23.42 o                         
   2   7   6        354.25        365.38        15.54 o                         
   3   7   6        599.58        614.56        35.16 o                         
   4   7   6         57.16         85.69        16.02 o                         
   5   7   6         21.81         -3.84        16.82 o                         
 -11   0   7        870.43        963.69        54.60 o                         
  -9   0   7       3900.10       3910.21       115.30 o                         
  -7   0   7       2785.64       2671.23        39.65 o                         
  -5   0   7        802.68        978.40        23.48 o                         
  -3   0   7        697.73        563.99        13.80 o                         
  -1   0   7      18577.43      19696.05       327.83 o                         
   1   0   7      35112.89      38037.74       602.33 o                         
   3   0   7       9993.26      10037.22       104.31 o                         
   5   0   7          0.12          3.15         4.90 o                         
   7   0   7       2806.25       2701.08        34.91 o                         
   9   0   7       2820.80       2836.04        39.88 o                         
  11   0   7        694.24        701.34        55.67 o                         
 -12   1   7          6.41         45.51        13.81 o                         
 -11   1   7        575.33        638.56        36.85 o                         
 -10   1   7         25.63         23.31         7.63 o                         
  -9   1   7        417.91        426.25        16.35 o                         
  -8   1   7        437.07        409.25        10.52 o                         
  -7   1   7       1771.35       1754.24        20.18 o                         
  -6   1   7        498.20        483.80        10.63 o                         
  -5   1   7      15861.83      16830.97       145.40 o                         
  -4   1   7        935.58        896.50        13.63 o                         
  -3   1   7       5384.23       5382.09        69.97 o                         
  -2   1   7        257.14        225.21         7.42 o                         
  -1   1   7       2418.28       2374.78        14.11 o                         
   0   1   7        761.71        763.66         5.74 o                         
   1   1   7        748.71        784.68         9.21 o                         
   2   1   7        222.17        195.86         4.51 o                         
   3   1   7      12976.13      12984.88       112.60 o                         
   4   1   7       2378.51       2287.45        28.47 o                         
   5   1   7      11824.30      12110.12       122.31 o                         
   6   1   7         94.62         93.74         4.20 o                         
   7   1   7        974.35        998.28        12.28 o                         
   8   1   7        627.40        607.02        16.03 o                         
   9   1   7        513.98        529.41        14.37 o                         
  10   1   7          4.45          6.68        10.51 o                         
  11   1   7         40.31         51.23        20.35 o                         
 -12   2   7          1.53          2.75        18.04 o                         
 -11   2   7       1262.66       1232.72        37.02 o                         
 -10   2   7        907.76        865.06        32.81 o                         
  -9   2   7        769.97        777.39        27.81 o                         
  -8   2   7         16.80         -1.80         5.77 o                         
  -7   2   7       2786.64       2767.60        32.93 o                         
  -6   2   7        249.52        239.98        10.61 o                         
  -5   2   7          7.04          5.50         3.83 o                         
  -4   2   7        622.28        581.75         9.92 o                         
  -3   2   7       4688.44       4792.94        58.37 o                         
  -2   2   7        773.09        610.98        11.03 o                         
  -1   2   7       6704.64       6428.96        48.55 o                         
   0   2   7       6990.53       7333.85        72.20 o                         
   1   2   7      18152.89      19131.15       179.13 o                         
   2   2   7        845.89        840.20        11.44 o                         
   3   2   7       4768.32       4767.22        51.94 o                         
   4   2   7        312.70        294.90         7.45 o                         
   5   2   7          0.10          1.29         3.45 o                         
   6   2   7          4.65          4.37         5.72 o                         
   7   2   7       3041.62       3112.46        47.72 o                         
   8   2   7        175.49        178.73         7.79 o                         
   9   2   7       1092.95       1125.54        33.96 o                         
  10   2   7        293.37        295.24        22.05 o                         
  11   2   7        704.12        686.70        26.17 o                         
 -11   3   7         44.40         91.99        25.38 o                         
 -10   3   7         47.44         38.23        10.43 o                         
  -9   3   7        307.97        268.21        11.40 o                         
  -8   3   7       1185.93       1156.49        25.64 o                         
  -7   3   7       3423.69       3426.51        54.12 o                         
  -6   3   7       2744.42       2727.36        35.81 o                         
  -5   3   7       3258.35       3282.03        30.76 o                         
  -4   3   7       4315.24       4288.29        27.32 o                         
  -3   3   7       4461.72       4401.96        43.65 o                         
  -2   3   7       2842.19       2679.39        25.27 o                         
  -1   3   7        691.36        604.54         8.55 o                         
   0   3   7        165.04        146.51         3.79 o                         
   1   3   7        409.34        391.19         6.98 o                         
   2   3   7       1507.91       1517.08        18.07 o                         
   3   3   7       4039.42       4051.29        47.74 o                         
   4   3   7       5400.50       5310.50        51.52 o                         
   5   3   7       7863.36       7795.75        88.32 o                         
   6   3   7       4455.64       4438.92        51.92 o                         
   7   3   7        284.16        293.84        16.58 o                         
   8   3   7        485.60        531.47        22.21 o                         
   9   3   7          1.08          8.81        10.58 o                         
  10   3   7         97.52         90.92        15.42 o                         
 -11   4   7        174.32        188.88        23.85 o                         
 -10   4   7        506.93        504.94        23.80 o                         
  -9   4   7         72.76        118.29         9.54 o                         
  -8   4   7       1708.66       1668.83        24.05 o                         
  -7   4   7        724.67        737.23        17.14 o                         
  -6   4   7        189.67        205.36        10.08 o                         
  -5   4   7         67.65         63.49         5.39 o                         
  -4   4   7       1133.35       1082.26        10.89 o                         
  -3   4   7        347.22        346.66        12.78 o                         
  -2   4   7       4933.19       4716.02        49.04 o                         
  -1   4   7       1105.14       1054.28        14.97 o                         
   0   4   7       5687.14       5606.05        51.95 o                         
   1   4   7       1499.82       1467.31        16.73 o                         
   2   4   7       8855.64       9053.60       126.74 o                         
   3   4   7         57.58         71.15         4.61 o                         
   4   4   7        288.03        273.08         7.91 o                         
   5   4   7         98.00         97.68         9.77 o                         
   6   4   7        268.67        259.40        17.01 o                         
   7   4   7        670.62        635.08        21.62 o                         
   8   4   7        544.97        582.19        22.26 o                         
   9   4   7        266.40        268.43        16.68 o                         
  10   4   7        823.59        850.12        57.14 o                         
  -9   5   7        135.79        148.93        16.47 o                         
  -8   5   7        743.95        721.14        19.78 o                         
  -7   5   7          1.79         -9.46         9.46 o                         
  -6   5   7       1615.61       1539.45        30.49 o                         
  -5   5   7        231.98        202.86        13.33 o                         
  -4   5   7       2163.28       2065.11        30.06 o                         
  -3   5   7          0.77          8.71         6.57 o                         
  -2   5   7       3369.34       3278.53        39.48 o                         
  -1   5   7        156.98        161.66         6.13 o                         
   0   5   7         30.09         34.75         4.54 o                         
   1   5   7         15.25         27.52         4.93 o                         
   2   5   7       1685.96       1644.89        19.55 o                         
   3   5   7        153.91        189.52         8.11 o                         
   4   5   7       2595.12       2681.80        49.57 o                         
   5   5   7        273.58        286.16        10.06 o                         
   6   5   7       3344.07       3218.47        66.83 o                         
   7   5   7         69.06         84.98        11.98 o                         
   8   5   7        231.85        212.22        17.71 o                         
   9   5   7         93.10        120.83        21.23 o                         
  -8   6   7       1180.51       1252.34        49.33 o                         
  -7   6   7        127.41        174.74        16.82 o                         
  -6   6   7         33.92         27.19        12.34 o                         
  -5   6   7         59.44         83.49        12.74 o                         
  -4   6   7        261.61        269.23        13.30 o                         
  -3   6   7         63.46         53.28         9.25 o                         
  -2   6   7        743.74        750.35        18.26 o                         
  -1   6   7         99.25        106.66         8.37 o                         
   0   6   7       4042.93       4143.59        43.55 o                         
   1   6   7        148.18        163.99         8.02 o                         
   2   6   7       1868.76       1888.56        24.60 o                         
   3   6   7        132.05        150.65         9.61 o                         
   4   6   7        123.82        129.27        15.78 o                         
   5   6   7        183.83        178.46        12.82 o                         
   6   6   7        191.95        194.78        19.73 o                         
   7   6   7         39.29         76.27        19.77 o                         
  -5   7   7         26.86         68.01        14.98 o                         
  -4   7   7        852.52        934.66        24.22 o                         
  -3   7   7        185.01        227.22        26.21 o                         
  -2   7   7        383.55        443.95        19.30 o                         
  -1   7   7         80.04         60.82        21.65 o                         
   0   7   7          3.06         -5.88        15.24 o                         
   1   7   7         86.37        104.01        11.65 o                         
   2   7   7        317.07        383.64        22.28 o                         
   3   7   7         94.00        111.81        16.29 o                         
   4   7   7       1112.32       1182.52        55.17 o                         
   5   7   7         73.42         75.22        20.71 o                         
 -12   0   8         33.21         64.54        17.73 o                         
 -10   0   8         14.20          4.49        13.29 o                         
  -8   0   8       2442.94       2453.06        24.79 o                         
  -6   0   8      19176.98      21049.79       221.31 o                         
  -4   0   8      10129.43      10643.33       130.69 o                         
  -2   0   8       1994.80       1880.81        18.60 o                         
   0   0   8       2801.88       2753.90        55.26 o                         
   2   0   8      16818.83      17360.10       268.49 o                         
   4   0   8      15389.65      15655.93       243.63 o                         
   6   0   8       9111.29       9127.20       138.58 o                         
   8   0   8         10.32          8.01        12.48 o                         
  10   0   8         34.32         34.55        14.87 o                         
 -12   1   8        182.66        217.23        15.27 o                         
 -11   1   8         54.45         50.27        10.33 o                         
 -10   1   8       2101.40       2126.04        42.77 o                         
  -9   1   8        226.66        203.23        11.93 o                         
  -8   1   8       1792.00       1726.43        29.40 o                         
  -7   1   8        364.33        376.27         9.05 o                         
  -6   1   8         50.55         52.51         4.18 o                         
  -5   1   8       1755.55       1739.82        25.74 o                         
  -4   1   8       2492.66       2550.39        27.07 o                         
  -3   1   8       1462.32       1469.47        21.71 o                         
  -2   1   8      10883.82      11134.03       108.59 o                         
  -1   1   8       4709.57       4816.43        46.57 o                         
   0   1   8      36268.98      37996.54       346.67 o                         
   1   1   8       2078.19       2173.09        24.26 o                         
   2   1   8      13491.67      13975.43       154.92 o                         
   3   1   8         10.77          0.41         2.41 o                         
   4   1   8         21.30         22.47         2.69 o                         
   5   1   8          1.88         -3.49         3.49 o                         
   6   1   8        647.71        623.51        11.05 o                         
   7   1   8        755.06        721.26        13.27 o                         
   8   1   8       3522.21       3432.53        63.95 o                         
   9   1   8         78.51         66.06        13.29 o                         
  10   1   8       2532.47       2605.69        68.00 o                         
  11   1   8        240.72        246.41        16.61 o                         
 -12   2   8        102.91         77.55        15.64 o                         
 -11   2   8         22.95          1.67        11.66 o                         
 -10   2   8          0.60         12.19        11.60 o                         
  -9   2   8        282.03        256.71        15.75 o                         
  -8   2   8        758.14        749.61        16.02 o                         
  -7   2   8       1378.80       1408.43        15.89 o                         
  -6   2   8       6325.07       6383.27        64.69 o                         
  -5   2   8       1979.48       1943.74        27.85 o                         
  -4   2   8       5614.22       5670.19        61.22 o                         
  -3   2   8       2552.24       2400.56        35.03 o                         
  -2   2   8        939.93        844.34         8.12 o                         
  -1   2   8       1159.66       1191.30        12.04 o                         
   0   2   8          1.29          5.43         1.96 o                         
   1   2   8        958.25        910.78         9.07 o                         
   2   2   8       8216.31       8267.15       107.23 o                         
   3   2   8       5288.22       5230.24        50.42 o                         
   4   2   8       4249.65       4231.83        45.98 o                         
   5   2   8       1709.29       1757.03        24.62 o                         
   6   2   8       5599.61       5505.78        69.28 o                         
   7   2   8       2870.65       2750.11        34.00 o                         
   8   2   8         70.27         88.36         9.86 o                         
   9   2   8        111.38        113.77        13.43 o                         
  10   2   8         59.44         71.50        13.83 o                         
  11   2   8          7.20        -15.23        15.23 o                         
 -11   3   8        462.49        497.91        29.47 o                         
 -10   3   8       1098.80       1126.11        29.49 o                         
  -9   3   8        668.21        630.82        20.25 o                         
  -8   3   8        409.16        376.87        12.96 o                         
  -7   3   8        221.78        250.98        14.70 o                         
  -6   3   8        442.65        428.48        21.43 o                         
  -5   3   8        174.24        151.32         7.22 o                         
  -4   3   8        457.47        417.62         9.21 o                         
  -3   3   8       7972.74       8091.30        69.01 o                         
  -2   3   8       6419.57       6367.53        65.74 o                         
  -1   3   8       6646.36       6678.47        66.68 o                         
   0   3   8       2463.53       2310.29        20.86 o                         
   1   3   8       3299.86       3341.64        47.13 o                         
   2   3   8       2052.14       2029.33        22.20 o                         
   3   3   8       1872.55       1747.12        16.86 o                         
   4   3   8          0.01         -3.61         3.61 o                         
   5   3   8          0.33          9.33         4.77 o                         
   6   3   8       3169.70       3053.27        33.61 o                         
   7   3   8       1949.12       1733.25        40.77 o                         
   8   3   8        178.19        236.21        14.49 o                         
   9   3   8        557.50        565.22        27.08 o                         
  10   3   8        844.64        877.51        31.24 o                         
 -11   4   8         12.14         47.83        22.29 o                         
 -10   4   8         70.84         82.24        17.36 o                         
  -9   4   8        158.76        148.99        11.18 o                         
  -8   4   8          2.25          3.98         9.64 o                         
  -7   4   8       1489.65       1508.46        24.11 o                         
  -6   4   8        765.14        737.09        25.81 o                         
  -5   4   8       4142.88       4043.45        52.89 o                         
  -4   4   8        328.49        305.67         8.69 o                         
  -3   4   8       1956.63       1910.46        26.27 o                         
  -2   4   8        463.35        427.87         6.86 o                         
  -1   4   8        214.90        215.59         6.28 o                         
   0   4   8        295.86        328.97         7.99 o                         
   1   4   8       2313.50       2221.30        33.44 o                         
   2   4   8       1703.74       1692.82        31.20 o                         
   3   4   8       3021.42       3048.60        35.64 o                         
   4   4   8        403.05        390.80        10.59 o                         
   5   4   8       3807.28       3775.17        43.04 o                         
   6   4   8        241.75        257.13        15.70 o                         
   7   4   8       1200.79       1212.14        31.82 o                         
   8   4   8         30.91         45.79        12.52 o                         
   9   4   8         25.19         44.15        14.60 o                         
  10   4   8        139.07        157.28        18.69 o                         
  -9   5   8        523.67        568.54        20.25 o                         
  -8   5   8        192.61        167.06        12.02 o                         
  -7   5   8        209.93        216.77        12.47 o                         
  -6   5   8         15.34         32.36         8.23 o                         
  -5   5   8          2.38         -7.17         7.17 o                         
  -4   5   8          4.38         10.94         7.44 o                         
  -3   5   8       2429.20       2338.57        34.00 o                         
  -2   5   8          7.13          5.16         6.22 o                         
  -1   5   8       3306.69       3346.76        38.31 o                         
   0   5   8        346.72        331.97         9.98 o                         
   1   5   8       2065.46       2077.72        25.13 o                         
   2   5   8         13.70         23.30         8.85 o                         
   3   5   8       1435.93       1392.96        41.04 o                         
   4   5   8        507.84        503.82        22.77 o                         
   5   5   8         14.43         36.56         7.73 o                         
   6   5   8        201.04        179.90        10.29 o                         
   7   5   8        384.69        382.92        18.49 o                         
   8   5   8         48.70         64.08        19.23 o                         
  -8   6   8        103.55        104.97        26.54 o                         
  -7   6   8        691.27        699.30        24.82 o                         
  -6   6   8          0.26         17.73        10.93 o                         
  -5   6   8       1886.87       1879.30        34.91 o                         
  -4   6   8          0.01          0.15        11.01 o                         
  -3   6   8       1016.59       1038.31        17.80 o                         
  -2   6   8          0.02          9.18         8.84 o                         
  -1   6   8          1.53          0.43         8.20 o                         
   0   6   8         24.07         47.24         8.10 o                         
   1   6   8        761.23        800.51        19.23 o                         
   2   6   8         99.48        100.65        10.15 o                         
   3   6   8       2131.33       2112.58        53.17 o                         
   4   6   8          5.68          6.91        10.55 o                         
   5   6   8       1287.56       1264.81        27.66 o                         
   6   6   8         44.40         71.03        23.06 o                         
   7   6   8        327.51        342.07        21.01 o                         
  -5   7   8         56.77         70.88        15.66 o                         
  -4   7   8        182.13        221.86        15.80 o                         
  -3   7   8        462.32        536.39        28.41 o                         
  -2   7   8        450.44        465.57        23.74 o                         
  -1   7   8       1078.10       1157.33        28.54 o                         
   0   7   8         38.73         45.97        12.57 o                         
   1   7   8        752.88        782.21        30.72 o                         
   2   7   8        170.74        215.59        15.92 o                         
   3   7   8        119.09         93.92        14.99 o                         
   4   7   8        114.09        131.92        19.35 o                         
 -11   0   9       1152.35       1230.33        48.49 o                         
  -9   0   9        945.82        922.76        35.32 o                         
  -7   0   9         39.21         35.36         6.15 o                         
  -5   0   9        440.74        485.16        16.95 o                         
  -3   0   9      10835.53      11097.86       157.33 o                         
  -1   0   9      13430.21      13192.81       260.62 o                         
   1   0   9      16323.81      15963.16       244.34 o                         
   3   0   9         52.53         60.50         3.86 o                         
   5   0   9       1809.11       1616.96        25.16 o                         
   7   0   9        601.49        619.04        21.19 o                         
   9   0   9       2572.63       2635.22        68.08 o                         
  11   0   9        719.48        695.09        51.47 o                         
 -12   1   9          3.01         -1.00        13.74 o                         
 -11   1   9          0.11        -11.00        11.00 o                         
 -10   1   9        119.19        123.62         8.64 o                         
  -9   1   9       1379.31       1402.18        26.11 o                         
  -8   1   9        105.03         95.49         5.46 o                         
  -7   1   9       4718.62       4885.53        73.33 o                         
  -6   1   9        142.44        113.76         4.07 o                         
  -5   1   9       6054.71       6178.88        56.16 o                         
  -4   1   9        141.66        119.63         4.64 o                         
  -3   1   9      11119.94      11344.56       145.89 o                         
  -2   1   9         17.38         20.66         1.82 o                         
  -1   1   9         68.53        108.57         3.11 o                         
   0   1   9        896.04        917.15         7.42 o                         
   1   1   9      17571.47      18407.76       211.33 o                         
   2   1   9        275.64        351.11         7.34 o                         
   3   1   9      13499.95      13757.48       149.73 o                         
   4   1   9       1225.56       1199.43        13.88 o                         
   5   1   9      10042.55       9976.91        98.39 o                         
   6   1   9          7.85         -4.53         4.53 o                         
   7   1   9        887.69        871.12        15.59 o                         
   8   1   9        138.11        140.31        10.82 o                         
   9   1   9         81.31         87.18        10.38 o                         
  10   1   9        131.56        116.90        14.36 o                         
  11   1   9        761.17        771.92        40.28 o                         
 -12   2   9        114.06        115.07        15.76 o                         
 -11   2   9        665.95        672.92        38.22 o                         
 -10   2   9        226.54        215.04        17.46 o                         
  -9   2   9       2148.23       2059.09        52.49 o                         
  -8   2   9        625.72        618.36        12.64 o                         
  -7   2   9         56.14         49.27         5.82 o                         
  -6   2   9        269.28        245.26        11.00 o                         
  -5   2   9         15.64         31.54         4.22 o                         
  -4   2   9       1092.60       1062.60        11.65 o                         
  -3   2   9       8799.74       8849.12       124.38 o                         
  -2   2   9       3128.61       3100.04        50.18 o                         
  -1   2   9      16134.19      16648.48       175.98 o                         
   0   2   9       8978.79       9268.42        81.07 o                         
   1   2   9      11379.84      11802.10       116.91 o                         
   2   2   9       2921.93       2970.09        26.63 o                         
   3   2   9        214.39        268.98         7.88 o                         
   4   2   9        392.32        391.70         9.09 o                         
   5   2   9        978.53        911.31        13.92 o                         
   6   2   9        595.87        544.08        12.40 o                         
   7   2   9       2423.87       2489.34        43.39 o                         
   8   2   9       1101.91       1094.98        28.83 o                         
   9   2   9       2214.65       2279.38        60.57 o                         
  10   2   9        487.17        466.52        20.63 o                         
  11   2   9        234.16        256.64        22.17 o                         
 -11   3   9         45.49         21.09        19.44 o                         
 -10   3   9        384.29        384.29        27.13 o                         
  -9   3   9        826.89        785.83        22.20 o                         
  -8   3   9       1519.10       1477.62        30.84 o                         
  -7   3   9        331.96        327.49        14.81 o                         
  -6   3   9       1362.59       1324.96        20.50 o                         
  -5   3   9       3251.47       3227.06        43.64 o                         
  -4   3   9       3352.66       3287.39        47.28 o                         
  -3   3   9        902.75        898.68        17.58 o                         
  -2   3   9          0.54         16.77         2.98 o                         
  -1   3   9          1.17          5.46         2.84 o                         
   0   3   9       1151.76       1088.98        15.85 o                         
   1   3   9       4765.32       4683.99        34.66 o                         
   2   3   9       3365.09       3308.22        33.82 o                         
   3   3   9       1969.24       1859.94        19.63 o                         
   4   3   9       4659.77       4672.46        50.71 o                         
   5   3   9       2095.21       2063.07        20.36 o                         
   6   3   9        699.85        758.66        17.07 o                         
   7   3   9        378.46        369.10        19.72 o                         
   8   3   9        799.12        732.35        22.47 o                         
   9   3   9        109.20         87.85        18.00 o                         
  10   3   9          5.95         18.02        15.16 o                         
 -10   4   9        480.17        443.48        16.47 o                         
  -9   4   9       1008.21        987.59        18.15 o                         
  -8   4   9         65.28         77.59         8.80 o                         
  -7   4   9         95.26        105.06         8.35 o                         
  -6   4   9        254.21        238.12        14.64 o                         
  -5   4   9          8.38         -6.25         6.25 o                         
  -4   4   9       1419.03       1364.20        12.97 o                         
  -3   4   9        653.25        617.67        11.15 o                         
  -2   4   9       6397.92       6450.37        56.27 o                         
  -1   4   9       2202.53       2171.91        26.84 o                         
   0   4   9       7819.87       7881.04       104.69 o                         
   1   4   9       4754.02       4735.45        65.23 o                         
   2   4   9        295.11        306.28         7.59 o                         
   3   4   9       1095.01       1065.37        17.07 o                         
   4   4   9        560.37        517.49        11.46 o                         
   5   4   9        329.15        333.42        13.80 o                         
   6   4   9       1827.90       1784.25        39.66 o                         
   7   4   9       1326.24       1299.34        30.53 o                         
   8   4   9       1749.74       1672.55        36.56 o                         
   9   4   9        406.55        552.05        28.48 o                         
  -9   5   9          0.88         -6.96        16.09 o                         
  -8   5   9       1147.40       1146.28        21.60 o                         
  -7   5   9          0.54         -9.62        10.81 o                         
  -6   5   9       2383.54       2327.82        50.91 o                         
  -5   5   9         14.24          7.08         7.36 o                         
  -4   5   9       2950.62       2832.35        25.26 o                         
  -3   5   9        357.69        354.48        21.13 o                         
  -2   5   9         18.96         23.25         5.44 o                         
  -1   5   9        112.66        120.93         6.38 o                         
   0   5   9         17.83         17.87         4.74 o                         
   1   5   9         23.77         37.13         6.60 o                         
   2   5   9       9944.44      10335.95       153.63 o                         
   3   5   9         28.65         21.37         7.41 o                         
   4   5   9       3308.16       3265.61        53.53 o                         
   5   5   9          6.87         18.29         8.97 o                         
   6   5   9        857.65        810.71        18.67 o                         
   7   5   9        114.98        146.82        13.78 o                         
   8   5   9        162.94        157.68        16.19 o                         
  -8   6   9        150.76        207.59        19.52 o                         
  -7   6   9         49.59         51.33        14.22 o                         
  -6   6   9         86.18         81.86        13.00 o                         
  -5   6   9        127.00        144.12        14.09 o                         
  -4   6   9        449.98        488.17        17.75 o                         
  -3   6   9        199.86        216.50        11.54 o                         
  -2   6   9       1888.75       1903.43        19.80 o                         
  -1   6   9        222.96        233.74        11.45 o                         
   0   6   9       1764.38       1787.92        31.00 o                         
   1   6   9         35.44         32.21        13.21 o                         
   2   6   9        236.67        253.12        11.28 o                         
   3   6   9        219.03        227.34        16.75 o                         
   4   6   9          1.87          2.79        12.27 o                         
   5   6   9          2.24          9.38        20.09 o                         
   6   6   9        561.55        654.07        32.03 o                         
   7   6   9          9.17         48.33        21.98 o                         
  -5   7   9         49.91         76.94        23.31 o                         
  -4   7   9        581.04        696.00        28.46 o                         
  -3   7   9         42.31         48.54        16.34 o                         
  -2   7   9         48.62         69.38        37.88 o                         
  -1   7   9          9.50        -12.47        15.43 o                         
   0   7   9         27.20         20.69        13.93 o                         
   1   7   9          4.46         -0.96        16.41 o                         
   2   7   9       1230.49       1291.01        28.76 o                         
   3   7   9        196.31        192.00        18.54 o                         
   4   7   9        789.20        786.52        74.68 o                         
 -12   0  10         27.12         36.33        35.79 o                         
 -10   0  10        196.61        198.45        12.97 o                         
  -8   0  10       4332.86       4459.07        71.04 o                         
  -6   0  10       4263.84       4198.53        53.32 o                         
  -4   0  10      15827.30      16853.75       279.27 o                         
  -2   0  10         86.46        114.72         4.79 o                         
   0   0  10       8870.95       8733.84       121.56 o                         
   2   0  10      21993.94      22887.27       648.89 o                         
   4   0  10      15130.88      15232.70       218.54 o                         
   6   0  10      10330.50      10379.16       145.88 o                         
   8   0  10        685.20        666.80        43.42 o                         
  10   0  10       1221.78       1265.42        41.39 o                         
 -12   1  10        783.35        798.31        44.90 o                         
 -11   1  10         86.97         74.59        13.77 o                         
 -10   1  10        783.32        779.16        31.76 o                         
  -9   1  10          0.78         -6.82         6.82 o                         
  -8   1  10        418.08        442.08        12.59 o                         
  -7   1  10          9.75          3.26         4.20 o                         
  -6   1  10        160.78        158.61         8.12 o                         
  -5   1  10          5.81          1.36         2.95 o                         
  -4   1  10      27718.06      30218.04       326.84 o                         
  -3   1  10       5881.64       6297.69        71.86 o                         
  -2   1  10      10957.17      10679.98       136.79 o                         
  -1   1  10        113.43         83.34         2.59 o                         
   0   1  10       4457.31       4088.20        45.29 o                         
   1   1  10       9031.25       9810.13       127.26 o                         
   2   1  10       2691.47       2813.88        43.27 o                         
   3   1  10          2.03          1.29         2.68 o                         
   4   1  10       2440.10       2404.49        30.52 o                         
   5   1  10        315.47        297.34         9.01 o                         
   6   1  10       3262.78       3297.17        31.86 o                         
   7   1  10       1168.15       1138.34        16.67 o                         
   8   1  10       4223.13       4167.13        75.78 o                         
   9   1  10        436.66        406.47        40.15 o                         
  10   1  10        555.08        576.64        37.07 o                         
  11   1  10         63.99         48.41        15.09 o                         
 -12   2  10          3.73         -8.19        16.23 o                         
 -11   2  10        184.82        177.27        21.92 o                         
 -10   2  10         51.70         61.92        10.99 o                         
  -9   2  10        560.04        521.07        19.22 o                         
  -8   2  10       2947.05       2946.54        84.33 o                         
  -7   2  10       3658.22       3582.74        49.32 o                         
  -6   2  10       2248.85       2239.10        18.39 o                         
  -5   2  10       1305.58       1352.96        20.65 o                         
  -4   2  10       4379.05       4425.98        52.89 o                         
  -3   2  10       1010.72       1090.18        17.26 o                         
  -2   2  10        123.80        154.51         5.35 o                         
  -1   2  10       1667.28       1658.61        14.38 o                         
   0   2  10      10830.35      11468.70        92.21 o                         
   1   2  10       4103.20       4035.21        53.05 o                         
   2   2  10       3193.30       2847.11        29.25 o                         
   3   2  10       1352.56       1354.15        13.30 o                         
   4   2  10       7720.25       7663.99        73.74 o                         
   5   2  10       1782.84       1703.91        14.83 o                         
   6   2  10       1649.15       1606.18        19.65 o                         
   7   2  10        146.72        142.72         7.06 o                         
   8   2  10        124.35        118.16         8.67 o                         
   9   2  10          3.68         12.59         9.90 o                         
  10   2  10        785.17        802.65        22.89 o                         
 -11   3  10        269.05        270.51        18.89 o                         
 -10   3  10        463.21        439.47        16.74 o                         
  -9   3  10        214.25        220.00        10.12 o                         
  -8   3  10        250.66        285.68        12.55 o                         
  -7   3  10         59.37         60.28         7.40 o                         
  -6   3  10        438.44        425.22        11.00 o                         
  -5   3  10        645.58        615.22        12.73 o                         
  -4   3  10       1591.74       1522.06        20.62 o                         
  -3   3  10       5189.49       5293.56        71.16 o                         
  -2   3  10       5169.78       5200.71        54.08 o                         
  -1   3  10       7722.82       7729.47       100.68 o                         
   0   3  10       3875.82       3781.21        34.06 o                         
   1   3  10       4141.54       3983.43        46.84 o                         
   2   3  10        584.03        587.80         9.89 o                         
   3   3  10        124.82        137.57         4.81 o                         
   4   3  10        544.28        534.96        11.04 o                         
   5   3  10        763.77        743.94        18.82 o                         
   6   3  10        928.62        950.73        15.58 o                         
   7   3  10       2602.35       2553.89        54.54 o                         
   8   3  10       3044.93       3021.62        63.26 o                         
   9   3  10       1571.54       1516.31        43.92 o                         
  10   3  10          2.68          1.96        22.79 o                         
 -10   4  10         36.37         12.62        12.57 o                         
  -9   4  10        878.22        885.08        26.71 o                         
  -8   4  10        604.78        632.68        17.14 o                         
  -7   4  10       1545.44       1518.36        25.43 o                         
  -6   4  10        416.29        423.92        10.88 o                         
  -5   4  10       3026.30       3099.49        57.28 o                         
  -4   4  10        317.01        312.40         8.48 o                         
  -3   4  10        154.17        167.69         7.51 o                         
  -2   4  10          5.52          7.76         5.55 o                         
  -1   4  10        911.42        853.92         9.52 o                         
   0   4  10       2663.38       2670.04        32.73 o                         
   1   4  10       2164.99       2182.70        31.61 o                         
   2   4  10          4.73          6.22         7.51 o                         
   3   4  10       4782.06       4741.46        61.35 o                         
   4   4  10        553.10        575.87        16.79 o                         
   5   4  10       2073.14       2011.81        23.54 o                         
   6   4  10          5.95         -6.94         9.17 o                         
   7   4  10        701.17        663.13        28.66 o                         
   8   4  10        221.48        204.51        15.98 o                         
   9   4  10        111.15         98.83        15.01 o                         
  -9   5  10        395.36        407.43        35.44 o                         
  -8   5  10        124.61        149.95        13.29 o                         
  -7   5  10         19.49         23.11        10.77 o                         
  -6   5  10        616.61        598.95        16.26 o                         
  -5   5  10       1936.96       1848.96        34.21 o                         
  -4   5  10        123.15        113.30         6.97 o                         
  -3   5  10       1626.99       1658.15        16.57 o                         
  -2   5  10        116.97        126.88         9.23 o                         
  -1   5  10       4089.92       4140.88        57.00 o                         
   0   5  10         20.56         26.30         5.42 o                         
   1   5  10        190.54        187.54        10.16 o                         
   2   5  10        329.00        349.55        17.73 o                         
   3   5  10        162.64        158.26         9.53 o                         
   4   5  10        625.05        619.71        17.55 o                         
   5   5  10        981.49        963.86        38.83 o                         
   6   5  10        247.78        265.78        18.68 o                         
   7   5  10        958.92        922.75        28.73 o                         
   8   5  10        117.83        177.93        27.85 o                         
  -8   6  10          0.24         35.88        27.16 o                         
  -7   6  10        815.39        816.71        27.74 o                         
  -6   6  10         45.21         54.57        11.20 o                         
  -5   6  10       1430.80       1427.15        24.55 o                         
  -4   6  10        241.70        217.83        12.77 o                         
  -3   6  10        323.74        344.04        16.23 o                         
  -2   6  10         14.52          5.35        12.25 o                         
  -1   6  10        203.54        208.66         9.91 o                         
   0   6  10         96.55        112.63         8.31 o                         
   1   6  10        789.73        855.01        27.23 o                         
   2   6  10          0.06         10.30         8.71 o                         
   3   6  10       3052.70       3063.79        59.31 o                         
   4   6  10        324.20        294.18        18.76 o                         
   5   6  10       1252.51       1233.28        40.05 o                         
   6   6  10         15.09         12.18        17.81 o                         
  -5   7  10        235.50        279.30        19.71 o                         
  -4   7  10         14.92         51.45        15.71 o                         
  -3   7  10       1152.24       1200.67        33.10 o                         
  -2   7  10        282.94        301.81        29.39 o                         
  -1   7  10        640.58        697.38        39.42 o                         
   0   7  10        167.71        189.90        16.61 o                         
   1   7  10        168.28        187.53        20.15 o                         
   2   7  10        150.34        198.89        31.37 o                         
   3   7  10          9.29        -17.05        23.13 o                         
   4   7  10         60.75          8.33        19.98 o                         
 -11   0  11       1011.68        996.90        57.56 o                         
  -9   0  11        304.26        293.68        23.83 o                         
  -7   0  11        228.72        282.30        13.54 o                         
  -5   0  11       6163.88       6288.54        92.49 o                         
  -3   0  11      25740.52      26852.89       292.30 o                         
  -1   0  11       8660.67       8570.38       114.87 o                         
   1   0  11        590.38        589.67        31.40 o                         
   3   0  11        239.29        235.22        16.87 o                         
   5   0  11       6954.92       6715.50       100.48 o                         
   7   0  11       4598.55       4530.25        96.45 o                         
   9   0  11       1060.02        979.23        36.64 o                         
  11   0  11        247.13        210.04        29.68 o                         
 -12   1  11         29.89          9.50        17.77 o                         
 -11   1  11        222.27        191.99        12.60 o                         
 -10   1  11        174.27        158.50        11.73 o                         
  -9   1  11        453.85        437.19        14.52 o                         
  -8   1  11        326.52        291.33         8.12 o                         
  -7   1  11       5206.11       5350.35        56.18 o                         
  -6   1  11        841.34        816.05        13.87 o                         
  -5   1  11       2368.37       2258.60        22.19 o                         
  -4   1  11         77.64         66.08         4.88 o                         
  -3   1  11       1882.27       2047.97        19.02 o                         
  -2   1  11         71.34         72.17         3.03 o                         
  -1   1  11       4156.68       4338.99        65.43 o                         
   0   1  11        678.26        634.36         9.75 o                         
   1   1  11      11417.38      11127.54       129.63 o                         
   2   1  11       1620.26       1553.01        24.99 o                         
   3   1  11      17506.01      17621.65       168.90 o                         
   4   1  11         82.33         81.02         3.71 o                         
   5   1  11       2484.95       2456.76        22.56 o                         
   6   1  11        216.70        211.51        11.56 o                         
   7   1  11          4.65          0.83         6.68 o                         
   8   1  11          8.55         11.05         7.81 o                         
   9   1  11        544.21        588.78        27.50 o                         
  10   1  11         75.17         70.91        12.90 o                         
  11   1  11        464.99        595.31        37.60 o                         
 -12   2  11         29.61         17.12        18.11 o                         
 -11   2  11        514.94        523.39        34.34 o                         
 -10   2  11          6.44        -10.13        10.13 o                         
  -9   2  11        167.15        180.12        11.32 o                         
  -8   2  11         10.38         10.03         7.59 o                         
  -7   2  11          1.42         12.87         5.36 o                         
  -6   2  11        208.49        216.09         7.05 o                         
  -5   2  11       4192.21       4227.27        50.63 o                         
  -4   2  11         40.41         18.04         3.60 o                         
  -3   2  11       9655.33       9719.33       103.80 o                         
  -2   2  11       8757.40       9189.31       108.81 o                         
  -1   2  11       7150.97       7104.79        75.94 o                         
   0   2  11        352.97        308.39         9.51 o                         
   1   2  11       1961.76       1977.24        26.06 o                         
   2   2  11       1268.04       1310.79        15.91 o                         
   3   2  11        848.72        832.69        12.30 o                         
   4   2  11         80.32         70.77         6.68 o                         
   5   2  11       3558.45       3527.49        44.52 o                         
   6   2  11       2478.58       2529.44        30.01 o                         
   7   2  11       3740.81       3811.93        83.00 o                         
   8   2  11        137.23        151.93        11.56 o                         
   9   2  11        684.11        743.85        30.09 o                         
  10   2  11        335.89        365.36        20.97 o                         
 -11   3  11          4.17         21.21        13.65 o                         
 -10   3  11        999.15        910.05        23.51 o                         
  -9   3  11       1521.48       1526.59        39.35 o                         
  -8   3  11       1279.55       1246.74        35.74 o                         
  -7   3  11       1977.66       1992.90        28.74 o                         
  -6   3  11       2597.10       2628.78        41.38 o                         
  -5   3  11       1314.41       1328.56        11.00 o                         
  -4   3  11         20.78         21.27         4.44 o                         
  -3   3  11         64.89         58.04         4.96 o                         
  -2   3  11        196.48        199.33         5.72 o                         
  -1   3  11       3247.61       3194.24        37.58 o                         
   0   3  11       4034.99       3939.39        38.62 o                         
   1   3  11       4943.55       4943.05        49.39 o                         
   2   3  11       6723.94       6963.24        64.71 o                         
   3   3  11       5988.07       5839.23        41.48 o                         
   4   3  11       1807.04       1781.25        25.00 o                         
   5   3  11         30.67         17.39         6.05 o                         
   6   3  11        960.17        933.06        16.24 o                         
   7   3  11         16.87         16.39        14.68 o                         
   8   3  11         17.04         29.06        11.80 o                         
   9   3  11        664.46        634.11        22.86 o                         
  10   3  11        337.59        331.66        32.16 o                         
 -10   4  11        493.09        481.00        29.61 o                         
  -9   4  11         66.69         84.73        10.65 o                         
  -8   4  11         93.57         98.80         9.63 o                         
  -7   4  11        281.88        314.33        13.38 o                         
  -6   4  11       1256.19       1265.54        26.28 o                         
  -5   4  11         13.37         14.12         6.75 o                         
  -4   4  11       2189.20       2055.23        25.36 o                         
  -3   4  11       2404.47       2357.86        20.90 o                         
  -2   4  11       7245.24       7323.03        97.66 o                         
  -1   4  11        241.05        238.23         5.97 o                         
   0   4  11       4188.17       4175.85        65.78 o                         
   1   4  11        456.02        431.17        14.54 o                         
   2   4  11          1.57          4.29         8.21 o                         
   3   4  11          9.22         15.36         5.15 o                         
   4   4  11       2228.06       2143.90        43.38 o                         
   5   4  11       1481.32       1446.86        34.20 o                         
   6   4  11       1170.44       1148.20        43.46 o                         
   7   4  11        874.80        827.82        39.39 o                         
   8   4  11       1736.88       1692.57        32.68 o                         
   9   4  11          6.55        -18.51        18.61 o                         
  -9   5  11          6.73          4.06        21.44 o                         
  -8   5  11        483.02        505.16        22.32 o                         
  -7   5  11        300.07        358.34        34.69 o                         
  -6   5  11       1276.86       1331.40        27.64 o                         
  -5   5  11        146.35        153.90         8.61 o                         
  -4   5  11        948.68        926.40        25.83 o                         
  -3   5  11         40.34         45.20         7.10 o                         
  -2   5  11        476.66        458.31        19.81 o                         
  -1   5  11          5.17         11.97         5.85 o                         
   0   5  11       1571.30       1578.39        29.78 o                         
   1   5  11         47.45         85.15         7.91 o                         
   2   5  11       4347.86       4363.90       125.61 o                         
   3   5  11         22.08         22.63         8.59 o                         
   4   5  11       2582.84       2598.21        53.56 o                         
   5   5  11         55.49         59.30         9.28 o                         
   6   5  11        526.11        511.28        23.42 o                         
   7   5  11         83.36         65.65        19.55 o                         
   8   5  11         57.06         64.73        15.60 o                         
  -7   6  11        132.45         94.91        23.35 o                         
  -6   6  11        270.85        283.99        15.80 o                         
  -5   6  11        183.74        179.20        11.41 o                         
  -4   6  11       1515.10       1547.35        24.98 o                         
  -3   6  11          3.54          8.07         9.52 o                         
  -2   6  11       2366.25       2345.92        46.75 o                         
  -1   6  11         69.07         82.82        10.00 o                         
   0   6  11        973.55        975.10        25.57 o                         
   1   6  11        143.73        142.56        10.06 o                         
   2   6  11         29.61         20.69        14.27 o                         
   3   6  11         11.04         -5.16        15.22 o                         
   4   6  11        693.74        718.18        42.49 o                         
   5   6  11        138.71        143.62        17.76 o                         
   6   6  11        871.56        873.27        47.98 o                         
  -5   7  11         68.39        113.94        18.74 o                         
  -4   7  11        230.30        291.48        21.58 o                         
  -3   7  11         49.39         73.96        18.41 o                         
  -2   7  11          6.69          3.76        30.96 o                         
  -1   7  11         43.12         56.87        22.61 o                         
   0   7  11        325.71        407.73        35.93 o                         
   1   7  11        675.49        773.96        36.16 o                         
   2   7  11       1310.09       1340.63        43.35 o                         
   3   7  11         68.23         91.78        39.08 o                         
 -12   0  12        112.16        141.76        34.95 o                         
 -10   0  12        626.51        609.07        23.40 o                         
  -8   0  12       4990.20       5101.78        61.64 o                         
  -6   0  12       4182.26       4346.83        74.70 o                         
  -4   0  12         27.80         46.27         4.48 o                         
  -2   0  12       5187.39       5347.92        82.54 o                         
   0   0  12      11505.78      11257.46       149.80 o                         
   2   0  12      23675.11      23770.21       460.23 o                         
   4   0  12       7165.62       7220.91       120.36 o                         
   6   0  12        432.38        394.66        15.54 o                         
   8   0  12        131.24        131.12        15.12 o                         
  10   0  12       1630.61       1710.44       105.54 o                         
 -12   1  12        553.35        513.68        19.73 o                         
 -11   1  12          2.51        -10.20        12.31 o                         
 -10   1  12        644.01        605.33        18.92 o                         
  -9   1  12         10.38         17.92         7.86 o                         
  -8   1  12        141.52        167.99         7.68 o                         
  -7   1  12        496.56        481.42         8.50 o                         
  -6   1  12       3928.17       3969.70        39.61 o                         
  -5   1  12        620.34        592.78        11.43 o                         
  -4   1  12      10575.61      10880.28       104.95 o                         
  -3   1  12       1292.92       1214.53        23.73 o                         
  -2   1  12      13223.82      13316.22       161.89 o                         
  -1   1  12       1658.88       1692.48        19.66 o                         
   0   1  12       3413.17       3437.78        43.00 o                         
   1   1  12        301.09        301.23         7.97 o                         
   2   1  12          5.13         17.42         2.90 o                         
   3   1  12         45.14         57.84         4.17 o                         
   4   1  12       4703.73       4641.92        51.69 o                         
   5   1  12       1044.60        991.97        12.48 o                         
   6   1  12       8225.50       8204.10       107.04 o                         
   7   1  12        256.10        239.70         8.71 o                         
   8   1  12       3191.69       3268.06        84.01 o                         
   9   1  12        160.39        159.15        18.47 o                         
  10   1  12        191.27        197.72        14.62 o                         
 -12   2  12          2.32          6.09        17.57 o                         
 -11   2  12        176.08        190.40        28.18 o                         
 -10   2  12        231.26        233.05        17.84 o                         
  -9   2  12       1876.11       1854.93        34.84 o                         
  -8   2  12       3310.18       3407.54        72.57 o                         
  -7   2  12         79.04         95.13         6.25 o                         
  -6   2  12       2516.20       2507.97        36.19 o                         
  -5   2  12       2332.08       2334.48        43.03 o                         
  -4   2  12         12.17         24.99         4.21 o                         
  -3   2  12       1175.39       1209.14        12.82 o                         
  -2   2  12        983.76        984.04        12.98 o                         
  -1   2  12       2376.79       2384.12        30.75 o                         
   0   2  12       5632.95       5377.51        70.11 o                         
   1   2  12       2503.63       2466.68        29.91 o                         
   2   2  12      10818.96      10859.82       131.48 o                         
   3   2  12       5445.78       5386.06        66.68 o                         
   4   2  12       3323.91       3246.59        25.78 o                         
   5   2  12       1741.10       1658.40        19.70 o                         
   6   2  12         36.52         14.48         5.74 o                         
   7   2  12          5.60         11.18         7.08 o                         
   8   2  12        439.49        440.36        16.94 o                         
   9   2  12        326.24        348.42        26.71 o                         
  10   2  12        452.10        449.31        38.34 o                         
 -11   3  12         17.14         16.86        14.61 o                         
 -10   3  12         16.75         27.20        16.15 o                         
  -9   3  12         99.51        104.11         9.23 o                         
  -8   3  12        888.94        863.96        23.66 o                         
  -7   3  12        513.55        508.72        15.55 o                         
  -6   3  12       2899.58       2901.29        30.98 o                         
  -5   3  12       4412.32       4312.90        72.77 o                         
  -4   3  12        942.64        875.85        17.99 o                         
  -3   3  12       3137.80       3077.15        42.96 o                         
  -2   3  12       1852.01       1768.85        24.42 o                         
  -1   3  12       3065.73       3000.89        36.64 o                         
   0   3  12       1079.35       1054.71        12.63 o                         
   1   3  12        387.72        388.44         7.08 o                         
   2   3  12         29.27         37.52         6.17 o                         
   3   3  12       1482.20       1413.42        12.90 o                         
   4   3  12       3511.63       3531.42        32.59 o                         
   5   3  12       1859.07       1787.18        25.73 o                         
   6   3  12        694.07        691.01        12.16 o                         
   7   3  12       1508.86       1431.44        27.95 o                         
   8   3  12        476.78        497.72        19.31 o                         
   9   3  12        512.46        496.33        26.34 o                         
  10   3  12          1.69         27.02        19.08 o                         
 -10   4  12         34.14         26.49        19.56 o                         
  -9   4  12        736.98        773.24        39.87 o                         
  -8   4  12        540.51        548.35        16.90 o                         
  -7   4  12       1964.54       1919.80        27.47 o                         
  -6   4  12        466.82        473.66        15.24 o                         
  -5   4  12         22.87         63.20         8.51 o                         
  -4   4  12        173.22        181.95        10.17 o                         
  -3   4  12          3.96          8.58         4.80 o                         
  -2   4  12         58.54         59.63         6.28 o                         
  -1   4  12       2909.32       2919.29        33.49 o                         
   0   4  12        521.59        479.60        10.13 o                         
   1   4  12       2917.29       2955.02        39.37 o                         
   2   4  12        782.59        793.52        12.59 o                         
   3   4  12       4496.42       4402.24        62.18 o                         
   4   4  12        723.55        709.60        17.87 o                         
   5   4  12       1019.43        978.01        27.15 o                         
   6   4  12        120.33        120.90        12.78 o                         
   7   4  12         11.03          2.20        13.74 o                         
   8   4  12        273.54        298.07        17.02 o                         
   9   4  12        310.36        317.55        30.85 o                         
  -9   5  12         57.84         49.12        16.28 o                         
  -8   5  12        202.66        207.81        14.47 o                         
  -7   5  12        120.22        113.24        16.36 o                         
  -6   5  12          5.19         21.08         8.54 o                         
  -5   5  12       2195.52       2180.42        28.23 o                         
  -4   5  12         14.98         17.31         6.81 o                         
  -3   5  12       2689.12       2644.02        42.34 o                         
  -2   5  12        203.73        197.27         7.06 o                         
  -1   5  12       1613.28       1631.36        15.33 o                         
   0   5  12          6.69         23.71         6.94 o                         
   1   5  12        278.53        284.47        14.05 o                         
   2   5  12        303.97        300.78        16.11 o                         
   3   5  12        386.02        411.70        13.82 o                         
   4   5  12        157.48        170.92        11.42 o                         
   5   5  12       1304.88       1323.85        48.43 o                         
   6   5  12        116.17        153.48        20.48 o                         
   7   5  12       1814.28       1795.08        40.40 o                         
  -7   6  12        747.13        727.80        28.28 o                         
  -6   6  12          4.77          9.57        15.96 o                         
  -5   6  12        235.96        229.15        12.79 o                         
  -4   6  12          0.19        -12.72        12.72 o                         
  -3   6  12         28.88         31.71        11.21 o                         
  -2   6  12          7.22          4.72         9.48 o                         
  -1   6  12        943.75        923.33        32.23 o                         
   0   6  12        147.42        205.19        19.11 o                         
   1   6  12       1708.47       1732.95        37.52 o                         
   2   6  12         28.28         28.49        11.32 o                         
   3   6  12       1347.30       1382.99        48.49 o                         
   4   6  12         31.42         16.58        15.27 o                         
   5   6  12        284.58        227.51        18.40 o                         
   6   6  12        612.80        653.36        39.66 o                         
  -4   7  12        107.72        126.82        17.97 o                         
  -3   7  12        655.52        685.40        31.16 o                         
  -2   7  12         24.69         23.19        27.65 o                         
  -1   7  12        537.59        506.67        35.43 o                         
   0   7  12         62.22        101.97        26.07 o                         
   1   7  12          3.77         31.74        18.47 o                         
   2   7  12         14.29        -11.53        18.45 o                         
   3   7  12         81.25        101.98        19.74 o                         
 -11   0  13        310.66        310.15        22.02 o                         
  -9   0  13         90.18         99.69        11.94 o                         
  -7   0  13       1281.51       1255.88        21.25 o                         
  -5   0  13       4477.38       4396.09       102.35 o                         
  -3   0  13       6472.44       6203.01        81.01 o                         
  -1   0  13      11081.95      11207.17       138.26 o                         
   1   0  13        108.78        109.65         5.41 o                         
   3   0  13       4035.30       3878.92        85.68 o                         
   5   0  13       3168.36       3089.16        52.94 o                         
   7   0  13       4777.75       4881.45       145.06 o                         
   9   0  13       1029.28        989.52        56.13 o                         
 -12   1  13         44.54          6.28        22.50 o                         
 -11   1  13        854.44        897.39        34.04 o                         
 -10   1  13         66.17         57.89        13.87 o                         
  -9   1  13       1470.94       1552.17        32.62 o                         
  -8   1  13         20.88         18.51         7.41 o                         
  -7   1  13       3557.05       3605.46        42.74 o                         
  -6   1  13         37.12         24.26         4.61 o                         
  -5   1  13        487.18        462.17         9.15 o                         
  -4   1  13          4.32          0.50         3.76 o                         
  -3   1  13        210.22        186.24         7.00 o                         
  -2   1  13          6.09          2.11         2.49 o                         
  -1   1  13      17453.70      17556.20       212.13 o                         
   0   1  13        466.88        478.69         8.78 o                         
   1   1  13      16982.00      17233.50       190.94 o                         
   2   1  13        287.48        247.16         7.20 o                         
   3   1  13       3915.41       3843.28        47.78 o                         
   4   1  13        657.53        666.68        11.24 o                         
   5   1  13        239.00        232.75         9.03 o                         
   6   1  13        166.00        161.05         7.23 o                         
   7   1  13        434.16        445.85        21.88 o                         
   8   1  13         22.07         27.35         9.12 o                         
   9   1  13       1369.66       1384.71        51.76 o                         
  10   1  13          1.13          6.10        13.09 o                         
 -12   2  13        238.35        247.78        31.09 o                         
 -11   2  13        448.83        416.49        32.50 o                         
 -10   2  13          4.14          0.39        10.13 o                         
  -9   2  13         62.77         66.51        12.33 o                         
  -8   2  13        109.05        109.59        11.76 o                         
  -7   2  13        953.73        999.61        20.94 o                         
  -6   2  13       1132.99       1054.45        20.42 o                         
  -5   2  13       2901.01       2904.70        48.64 o                         
  -4   2  13       3120.00       3042.00        46.72 o                         
  -3   2  13       9903.73      10052.32       157.82 o                         
  -2   2  13       2906.05       2950.98        45.21 o                         
  -1   2  13       3031.66       3023.51        30.38 o                         
   0   2  13        218.00        228.09         5.71 o                         
   1   2  13          5.37         12.59         5.89 o                         
   2   2  13       1585.58       1599.53        21.16 o                         
   3   2  13       5531.37       5542.13        63.79 o                         
   4   2  13       1267.64       1244.27        15.93 o                         
   5   2  13       4677.18       4717.94        57.41 o                         
   6   2  13        810.71        757.47        14.20 o                         
   7   2  13       1328.75       1328.51        33.02 o                         
   8   2  13       1088.87       1108.52        25.54 o                         
   9   2  13       1136.46       1172.15        38.40 o                         
  10   2  13          1.08         14.06        15.76 o                         
 -11   3  13        126.61        152.03        20.54 o                         
 -10   3  13        270.27        270.40        20.39 o                         
  -9   3  13        300.17        315.64        22.03 o                         
  -8   3  13        839.15        861.93        24.32 o                         
  -7   3  13       2214.52       2259.67        32.02 o                         
  -6   3  13        293.37        272.48        12.69 o                         
  -5   3  13         17.45         27.43         5.01 o                         
  -4   3  13          6.45         17.20         4.68 o                         
  -3   3  13         14.52         22.42         4.79 o                         
  -2   3  13       1068.73       1028.80        17.28 o                         
  -1   3  13       2361.82       2230.93        27.53 o                         
   0   3  13       5033.92       5082.21        55.89 o                         
   1   3  13       5705.96       5680.40        58.71 o                         
   2   3  13       4735.83       4698.85        45.33 o                         
   3   3  13        965.59        921.58        12.47 o                         
   4   3  13       1325.23       1385.86        17.46 o                         
   5   3  13        280.06        279.32        11.43 o                         
   6   3  13        168.46        160.41         9.30 o                         
   7   3  13        728.13        689.80        27.47 o                         
   8   3  13        245.19        218.50        14.15 o                         
   9   3  13        159.67        117.46        27.83 o                         
 -10   4  13          8.16         17.41        15.97 o                         
  -9   4  13         17.71          0.91        14.30 o                         
  -8   4  13        127.89        105.04        13.59 o                         
  -7   4  13         80.04         94.03         9.04 o                         
  -6   4  13       1754.81       1718.70        25.27 o                         
  -5   4  13        228.66        256.03        13.32 o                         
  -4   4  13       5056.00       5055.98        60.32 o                         
  -3   4  13       2077.82       2023.30        21.92 o                         
  -2   4  13       2430.55       2403.00        29.60 o                         
  -1   4  13        816.17        810.26        12.29 o                         
   0   4  13        122.98        125.18         5.14 o                         
   1   4  13        455.40        459.40        22.20 o                         
   2   4  13        167.37        171.78         7.84 o                         
   3   4  13       1369.24       1313.48        27.31 o                         
   4   4  13       2972.67       2893.29        36.18 o                         
   5   4  13       1097.51        995.24        16.57 o                         
   6   4  13       2409.70       2231.29        69.93 o                         
   7   4  13         29.88         40.75        12.72 o                         
   8   4  13        546.01        582.43        27.08 o                         
  -9   5  13         18.95         33.73        16.62 o                         
  -8   5  13        741.58        738.22        27.25 o                         
  -7   5  13         56.29         60.12        12.79 o                         
  -6   5  13        345.63        386.39        20.16 o                         
  -5   5  13         14.61         32.33         8.38 o                         
  -4   5  13         14.37         12.11         7.49 o                         
  -3   5  13        222.44        208.26        13.38 o                         
  -2   5  13       1399.25       1407.13        35.56 o                         
  -1   5  13         68.72         63.58         7.63 o                         
   0   5  13       6647.57       6639.61        56.44 o                         
   1   5  13         42.43         58.31         8.72 o                         
   2   5  13       3153.74       3110.21        69.15 o                         
   3   5  13          0.93          7.74        11.79 o                         
   4   5  13        570.12        574.15        28.23 o                         
   5   5  13         56.29         60.78        11.24 o                         
   6   5  13          2.38         16.01        17.50 o                         
   7   5  13        149.96        168.53        26.75 o                         
  -7   6  13         94.18         62.31        19.10 o                         
  -6   6  13        485.51        479.60        23.35 o                         
  -5   6  13         45.92         50.33        13.39 o                         
  -4   6  13       1192.92       1216.94        27.30 o                         
  -3   6  13        203.09        175.99        14.10 o                         
  -2   6  13       1384.24       1431.81        40.80 o                         
  -1   6  13         15.32          1.90        12.33 o                         
   0   6  13         16.32         51.78        13.70 o                         
   1   6  13         30.73         65.03        12.57 o                         
   2   6  13        105.41        107.19        25.97 o                         
   3   6  13         16.26         59.15        20.58 o                         
   4   6  13        760.65        862.69        52.71 o                         
   5   6  13        157.48        185.89        21.76 o                         
  -4   7  13         34.21         57.55        33.11 o                         
  -3   7  13        165.66        158.74        27.75 o                         
  -2   7  13        279.38        357.77        37.71 o                         
  -1   7  13        114.34        103.12        25.46 o                         
   0   7  13       1016.99       1074.68        38.23 o                         
   1   7  13         53.74         71.36        20.44 o                         
   2   7  13        574.67        637.38        54.94 o                         
 -12   0  14        156.14        118.90        20.43 o                         
 -10   0  14       2264.17       2343.26        91.45 o                         
  -8   0  14       2170.40       2083.07        54.74 o                         
  -6   0  14       1198.14       1248.58        16.07 o                         
  -4   0  14        151.77        157.76         6.44 o                         
  -2   0  14      12082.47      11807.46       196.35 o                         
   0   0  14      28141.62      29782.82       483.90 o                         
   2   0  14       4630.14       4519.94        85.79 o                         
   4   0  14       9800.98       9465.63       180.10 o                         
   6   0  14       2478.30       2375.91        51.85 o                         
   8   0  14       2951.80       2908.48        96.02 o                         
  10   0  14       2153.15       2018.22       209.70 o                         
 -12   1  14        259.66        235.08        21.39 o                         
 -11   1  14         59.97         61.53        11.68 o                         
 -10   1  14          1.21         11.11         9.44 o                         
  -9   1  14         50.10         33.74         8.31 o                         
  -8   1  14       1176.82       1179.29        19.53 o                         
  -7   1  14        293.56        273.17        13.15 o                         
  -6   1  14       5271.54       5477.93        57.69 o                         
  -5   1  14       1432.71       1425.62        16.35 o                         
  -4   1  14       6425.49       6402.85        62.63 o                         
  -3   1  14        769.72        724.54         8.98 o                         
  -2   1  14       3943.44       3817.88        42.73 o                         
  -1   1  14       1311.27       1388.47        13.93 o                         
   0   1  14        372.01        368.10         7.68 o                         
   1   1  14        412.98        465.48        12.35 o                         
   2   1  14       7356.27       7273.03        85.92 o                         
   3   1  14        376.16        372.78         9.02 o                         
   4   1  14       6221.28       6091.24        63.20 o                         
   5   1  14       1870.31       1810.66        28.90 o                         
   6   1  14       3458.25       3457.84        74.66 o                         
   7   1  14        653.12        622.42        25.16 o                         
   8   1  14       1441.44       1408.23        43.74 o                         
   9   1  14         63.28         53.42        12.00 o                         
  10   1  14         22.37         21.85        14.65 o                         
 -11   2  14        267.28        226.93        18.94 o                         
 -10   2  14        614.76        521.30        21.01 o                         
  -9   2  14        654.31        616.08        39.84 o                         
  -8   2  14       1110.63       1148.09        16.95 o                         
  -7   2  14         94.95         93.62         7.04 o                         
  -6   2  14        825.44        832.40        10.87 o                         
  -5   2  14        685.30        711.68        14.25 o                         
  -4   2  14        308.02        282.23        10.54 o                         
  -3   2  14        845.15        797.69         8.26 o                         
  -2   2  14       4847.50       4803.97        50.69 o                         
  -1   2  14       3761.36       3787.56        43.61 o                         
   0   2  14       7123.30       7100.55        82.48 o                         
   1   2  14       2556.49       2498.48        35.81 o                         
   2   2  14       3469.97       3410.43        38.09 o                         
   3   2  14        869.84        874.69        12.55 o                         
   4   2  14       1579.52       1468.88        13.74 o                         
   5   2  14         13.83          8.17         5.09 o                         
   6   2  14        834.00        829.97        21.97 o                         
   7   2  14          1.06          0.48         8.21 o                         
   8   2  14       1048.36       1070.28        37.80 o                         
   9   2  14        275.55        238.89        14.71 o                         
  10   2  14        941.73        940.56        30.07 o                         
 -11   3  14          7.04         -1.77        16.74 o                         
 -10   3  14         88.02         49.75        14.83 o                         
  -9   3  14         32.56         45.67        10.94 o                         
  -8   3  14         28.63         18.75        10.62 o                         
  -7   3  14       1636.87       1635.20        18.51 o                         
  -6   3  14        423.68        401.57        11.75 o                         
  -5   3  14       2498.10       2508.01        33.39 o                         
  -4   3  14       4236.68       4156.65        46.81 o                         
  -3   3  14       3492.28       3454.12        53.19 o                         
  -2   3  14       1864.65       1801.40        24.23 o                         
  -1   3  14        741.00        716.95        16.11 o                         
   0   3  14        180.71        205.99        10.23 o                         
   1   3  14        282.20        284.84         9.08 o                         
   2   3  14       1616.00       1605.56        20.81 o                         
   3   3  14        657.81        691.69        12.45 o                         
   4   3  14       1764.68       1735.35        22.15 o                         
   5   3  14       6602.78       6332.01        77.65 o                         
   6   3  14       3006.50       2999.02        38.89 o                         
   7   3  14       1075.16       1016.71        26.03 o                         
   8   3  14         27.31         36.70        12.85 o                         
   9   3  14        196.55        175.52        16.15 o                         
 -10   4  14        141.86        118.50        25.84 o                         
  -9   4  14        329.52        332.64        26.85 o                         
  -8   4  14         94.52        124.76        10.09 o                         
  -7   4  14        824.88        836.50        19.17 o                         
  -6   4  14        211.28        263.22        11.38 o                         
  -5   4  14         85.80         86.74        11.92 o                         
  -4   4  14         27.66         25.47         5.73 o                         
  -3   4  14       2898.07       2806.38        51.41 o                         
  -2   4  14        395.10        366.20        11.07 o                         
  -1   4  14       1109.29       1074.45        11.23 o                         
   0   4  14        559.22        552.69        11.23 o                         
   1   4  14       7595.70       7490.55        77.17 o                         
   2   4  14        114.66        110.92         8.93 o                         
   3   4  14       1540.41       1500.54        21.43 o                         
   4   4  14        135.67        117.38         7.64 o                         
   5   4  14          9.58          7.12         7.90 o                         
   6   4  14         29.46         60.42        10.49 o                         
   7   4  14        284.31        299.49        14.35 o                         
   8   4  14        219.51        261.35        17.84 o                         
  -9   5  14         13.33         17.34        21.36 o                         
  -8   5  14          5.71          8.01        22.11 o                         
  -7   5  14       1626.45       1645.21        31.25 o                         
  -6   5  14          6.43         -4.19        10.85 o                         
  -5   5  14        950.65        941.91        20.67 o                         
  -4   5  14         35.73         52.45         9.10 o                         
  -3   5  14       1290.58       1304.32        29.70 o                         
  -2   5  14        331.61        320.25        18.45 o                         
  -1   5  14        171.56        190.64        13.64 o                         
   0   5  14          0.09          6.13         9.59 o                         
   1   5  14        181.06        187.46        11.08 o                         
   2   5  14        345.97        344.48        13.83 o                         
   3   5  14        746.99        848.28        33.60 o                         
   4   5  14         75.83         82.64        16.81 o                         
   5   5  14       1601.62       1595.90        29.44 o                         
   6   5  14         39.81         35.12        14.27 o                         
   7   5  14        731.93        750.79        32.57 o                         
  -7   6  14        396.78        427.94        24.09 o                         
  -6   6  14        199.94        193.11        19.82 o                         
  -5   6  14         70.92         95.13        25.18 o                         
  -4   6  14        120.31        122.74        17.30 o                         
  -3   6  14        479.10        494.78        22.70 o                         
  -2   6  14          5.05         15.62        12.20 o                         
  -1   6  14       1088.57       1096.76        25.33 o                         
   0   6  14         74.02         84.10        12.79 o                         
   1   6  14       2708.05       2680.70        47.67 o                         
   2   6  14        411.05        399.46        20.84 o                         
   3   6  14       1023.62       1039.29        48.30 o                         
   4   6  14          8.75         39.40        26.05 o                         
   5   6  14         20.44         19.82        17.82 o                         
  -3   7  14        297.05        307.39        54.09 o                         
  -2   7  14         99.22        168.24        32.23 o                         
  -1   7  14        134.13        127.47        45.59 o                         
   0   7  14         39.60          0.15        20.27 o                         
   1   7  14        188.04        195.42        26.45 o                         
   2   7  14          3.01         -9.73        20.39 o                         
 -11   0  15         42.23         14.01        18.33 o                         
  -9   0  15        631.15        588.12        22.21 o                         
  -7   0  15       1796.93       1871.08        45.60 o                         
  -5   0  15      15135.73      15294.27       300.50 o                         
  -3   0  15       3981.83       3934.78        76.95 o                         
  -1   0  15        858.48        957.23        19.87 o                         
   1   0  15       1724.74       1553.40        33.67 o                         
   3   0  15      14016.34      13683.81       260.82 o                         
   5   0  15       1966.96       1971.12        30.59 o                         
   7   0  15       2034.33       1934.48        95.53 o                         
   9   0  15          3.82         12.27        18.24 o                         
 -12   1  15          6.73        -12.78        15.16 o                         
 -11   1  15        229.87        243.62        18.82 o                         
 -10   1  15        220.83        206.34        12.72 o                         
  -9   1  15       1323.77       1320.97        19.34 o                         
  -8   1  15        116.57        110.00         6.94 o                         
  -7   1  15        542.85        571.53        14.31 o                         
  -6   1  15         79.05         73.11         5.57 o                         
  -5   1  15         76.94        107.37         4.36 o                         
  -4   1  15         87.70         81.50         4.09 o                         
  -3   1  15       3233.93       3217.10        29.09 o                         
  -2   1  15       2070.16       2115.83        23.38 o                         
  -1   1  15      13668.92      13813.37       156.71 o                         
   0   1  15        441.98        378.21         6.09 o                         
   1   1  15       7623.79       7507.18        84.51 o                         
   2   1  15        122.50        135.89        10.61 o                         
   3   1  15       2976.60       2798.55        42.00 o                         
   4   1  15        184.58        186.46         8.95 o                         
   5   1  15         27.13         25.23         5.39 o                         
   6   1  15         82.15         93.93        10.55 o                         
   7   1  15       3107.25       3013.25        87.96 o                         
   8   1  15        121.64         91.66        12.08 o                         
   9   1  15       1659.52       1671.16        63.65 o                         
  10   1  15          8.94         -4.88        15.80 o                         
 -11   2  15          3.01        -13.75        13.75 o                         
 -10   2  15         10.93        -11.33        11.81 o                         
  -9   2  15         98.87         99.96        11.59 o                         
  -8   2  15         88.05         77.90         8.29 o                         
  -7   2  15        565.56        615.28        17.65 o                         
  -6   2  15        616.63        607.99        20.14 o                         
  -5   2  15      10227.57      10270.62       117.13 o                         
  -4   2  15       1469.25       1443.18        26.67 o                         
  -3   2  15       1440.74       1358.74        15.30 o                         
  -2   2  15        528.53        505.79        10.72 o                         
  -1   2  15        433.64        432.70         8.81 o                         
   0   2  15       1107.03       1159.53        19.64 o                         
   1   2  15       3214.30       3166.05        38.62 o                         
   2   2  15       1069.31       1108.75        15.38 o                         
   3   2  15       4103.16       4021.01        43.01 o                         
   4   2  15       2113.24       2113.88        21.68 o                         
   5   2  15       4690.01       4780.48        61.67 o                         
   6   2  15       1465.89       1461.41        22.83 o                         
   7   2  15       1137.92       1137.81        29.94 o                         
   8   2  15        605.48        585.78        24.71 o                         
   9   2  15          8.96          5.77        14.01 o                         
 -11   3  15        368.26        308.77        17.41 o                         
 -10   3  15        599.81        575.41        27.59 o                         
  -9   3  15        780.95        753.05        21.70 o                         
  -8   3  15        201.78        190.30        19.59 o                         
  -7   3  15         26.06         54.16         9.23 o                         
  -6   3  15        107.96        102.82         7.60 o                         
  -5   3  15        148.70        148.98         6.95 o                         
  -4   3  15       1392.28       1361.66        18.77 o                         
  -3   3  15       3831.69       3814.25        47.83 o                         
  -2   3  15       5790.74       5733.54        59.43 o                         
  -1   3  15       7639.10       7642.88        74.61 o                         
   0   3  15       3601.18       3639.89        42.19 o                         
   1   3  15        217.52        211.73         9.36 o                         
   2   3  15       1262.57       1221.49        22.97 o                         
   3   3  15        636.95        610.49        12.01 o                         
   4   3  15         72.98         86.90         7.16 o                         
   5   3  15        348.58        328.41        12.04 o                         
   6   3  15        160.51        189.51         9.73 o                         
   7   3  15       1533.27       1471.50        37.78 o                         
   8   3  15        469.03        476.30        29.93 o                         
   9   3  15        568.37        583.65        27.48 o                         
 -10   4  15        117.25         99.86        16.93 o                         
  -9   4  15        110.44         92.82        14.03 o                         
  -8   4  15        916.76        929.09        27.67 o                         
  -7   4  15          0.70         -1.60        11.92 o                         
  -6   4  15       1514.82       1552.58        27.06 o                         
  -5   4  15       2015.51       1954.78        38.46 o                         
  -4   4  15       2551.90       2548.36        81.12 o                         
  -3   4  15          2.17         10.51         9.28 o                         
  -2   4  15       1318.80       1269.13        19.46 o                         
  -1   4  15       1284.30       1218.15        23.16 o                         
   0   4  15        771.41        751.72        16.46 o                         
   1   4  15        416.75        433.37        15.51 o                         
   2   4  15       1804.11       1810.07        37.98 o                         
   3   4  15        854.98        859.92        14.34 o                         
   4   4  15       2399.14       2382.91        43.40 o                         
   5   4  15        984.76        910.37        25.16 o                         
   6   4  15       2670.51       2584.47        58.06 o                         
   7   4  15        133.19        145.02        14.37 o                         
   8   4  15        425.25        438.37        36.84 o                         
  -8   5  15        361.53        388.44        25.11 o                         
  -7   5  15         51.88         51.60        13.50 o                         
  -6   5  15        301.58        297.06        19.66 o                         
  -5   5  15         48.07         54.85        11.09 o                         
  -4   5  15       1011.63        936.80        38.05 o                         
  -3   5  15          9.19          6.56         7.37 o                         
  -2   5  15       1432.88       1406.18        21.54 o                         
  -1   5  15        476.96        509.48        20.71 o                         
   0   5  15       4567.90       4604.73       100.99 o                         
   1   5  15        123.05        142.22         9.50 o                         
   2   5  15       1643.70       1602.66        37.77 o                         
   3   5  15         47.89         81.49        15.81 o                         
   4   5  15        172.66        147.88        14.86 o                         
   5   5  15        113.58        109.95        21.05 o                         
   6   5  15        428.68        439.00        23.46 o                         
   7   5  15        264.92        248.76        21.61 o                         
  -7   6  15        230.04        254.33        23.33 o                         
  -6   6  15       1027.37        970.50        36.37 o                         
  -5   6  15         11.64        -14.84        22.26 o                         
  -4   6  15        846.33        890.08        32.37 o                         
  -3   6  15         43.66         71.25        15.00 o                         
  -2   6  15        505.32        577.32        42.83 o                         
  -1   6  15         36.00         43.59        29.50 o                         
   0   6  15        670.28        702.35        37.32 o                         
   1   6  15        135.31        131.54        14.73 o                         
   2   6  15        793.80        815.83        38.64 o                         
   3   6  15         12.41        -14.34        27.15 o                         
   4   6  15       1066.97       1006.98        58.04 o                         
   5   6  15        107.71         96.69        25.10 o                         
  -3   7  15         46.64         79.15        25.33 o                         
  -2   7  15        234.04        224.07        26.07 o                         
  -1   7  15        408.12        358.40        34.01 o                         
   0   7  15        913.06        923.09        85.35 o                         
   1   7  15         60.48         56.41        19.71 o                         
 -12   0  16        154.87        191.15        22.44 o                         
 -10   0  16        900.56        886.61        54.65 o                         
  -8   0  16        745.42        683.44        17.55 o                         
  -6   0  16        529.18        547.41        20.20 o                         
  -4   0  16       3389.00       3344.59        50.63 o                         
  -2   0  16       4484.51       4537.40        66.97 o                         
   0   0  16      18935.46      19214.63       309.51 o                         
   2   0  16       6377.21       6144.12       124.04 o                         
   4   0  16       1087.87       1057.66        21.87 o                         
   6   0  16       1802.62       1639.84        53.57 o                         
   8   0  16       2950.83       3012.61       109.80 o                         
  10   0  16       1008.05        877.42       124.07 o                         
 -11   1  16         20.20         -6.20        16.56 o                         
 -10   1  16        111.83         89.89        15.30 o                         
  -9   1  16        141.11        125.18        11.60 o                         
  -8   1  16       1653.10       1696.31        24.80 o                         
  -7   1  16        261.17        240.77         8.46 o                         
  -6   1  16       8945.93       9178.86       101.09 o                         
  -5   1  16         45.60         44.77         4.28 o                         
  -4   1  16       3948.60       3839.17        43.00 o                         
  -3   1  16        362.53        359.28        10.14 o                         
  -2   1  16         47.22         50.14         3.76 o                         
  -1   1  16          9.40         40.53         5.28 o                         
   0   1  16       1327.09       1194.01        17.24 o                         
   1   1  16         71.60         84.61         6.46 o                         
   2   1  16       7161.94       7003.27        95.28 o                         
   3   1  16       1331.92       1340.55        27.03 o                         
   4   1  16      10271.95      10197.51       127.64 o                         
   5   1  16        706.28        727.71        16.27 o                         
   6   1  16       2786.78       2725.10        57.24 o                         
   7   1  16         53.53         42.65        17.82 o                         
   8   1  16         58.97         28.42        13.69 o                         
   9   1  16         51.99         23.06        14.15 o                         
 -11   2  16        371.91        295.54        36.28 o                         
 -10   2  16       1259.70       1163.75        30.91 o                         
  -9   2  16        156.85        156.56        14.07 o                         
  -8   2  16        352.61        376.14        16.03 o                         
  -7   2  16        642.04        625.42        14.52 o                         
  -6   2  16          3.79         11.20         6.83 o                         
  -5   2  16       3510.66       3449.98        45.20 o                         
  -4   2  16       1614.82       1567.15        24.00 o                         
  -3   2  16       1909.96       1904.63        22.75 o                         
  -2   2  16       5069.97       5071.32        51.71 o                         
  -1   2  16       3557.89       3412.12        41.89 o                         
   0   2  16       6476.59       6303.71        75.32 o                         
   1   2  16       2820.60       2797.34        36.82 o                         
   2   2  16       2553.28       2440.64        29.33 o                         
   3   2  16         22.75         18.51         4.73 o                         
   4   2  16        279.37        306.91         8.34 o                         
   5   2  16         52.54         50.02         6.44 o                         
   6   2  16       1671.66       1568.19        32.27 o                         
   7   2  16       1085.28       1015.76        25.22 o                         
   8   2  16       1587.13       1570.56        25.60 o                         
   9   2  16        322.76        312.06        16.87 o                         
 -11   3  16          0.34         10.41        15.52 o                         
 -10   3  16         14.24          1.18        12.06 o                         
  -9   3  16        965.51        937.59        23.06 o                         
  -8   3  16        424.25        454.30        14.68 o                         
  -7   3  16        667.68        652.05        31.31 o                         
  -6   3  16        510.00        497.16        15.94 o                         
  -5   3  16        933.22        900.75        22.29 o                         
  -4   3  16       1746.68       1689.79        25.89 o                         
  -3   3  16       1159.04       1137.13        22.72 o                         
  -2   3  16          4.62          7.31         5.25 o                         
  -1   3  16         25.71         26.10         6.07 o                         
   0   3  16         16.71         26.48         5.49 o                         
   1   3  16       1337.44       1354.34        28.10 o                         
   2   3  16       2268.85       2238.84        26.79 o                         
   3   3  16       3548.91       3529.67        37.76 o                         
   4   3  16       1921.96       1926.63        29.02 o                         
   5   3  16       2458.40       2431.12        36.96 o                         
   6   3  16        408.45        443.65        19.84 o                         
   7   3  16        529.97        551.15        29.37 o                         
   8   3  16         16.44         45.25        15.01 o                         
 -10   4  16        289.81        309.10        24.42 o                         
  -9   4  16        443.29        426.66        18.18 o                         
  -8   4  16        732.55        760.58        38.80 o                         
  -7   4  16          0.42         19.21        13.60 o                         
  -6   4  16          0.23          5.23         9.69 o                         
  -5   4  16        250.95        240.38         9.05 o                         
  -4   4  16        313.44        308.74        17.39 o                         
  -3   4  16       2395.40       2441.73        40.07 o                         
  -2   4  16        846.56        835.12        15.61 o                         
  -1   4  16       3138.18       2970.88        44.82 o                         
   0   4  16        384.82        386.27        15.06 o                         
   1   4  16       1903.28       1934.79        36.07 o                         
   2   4  16        269.66        288.12        10.51 o                         
   3   4  16        440.16        413.86        13.79 o                         
   4   4  16        361.46        341.05        12.76 o                         
   5   4  16        127.22        132.04        11.44 o                         
   6   4  16        474.13        430.65        24.29 o                         
   7   4  16        780.59        797.77        42.49 o                         
   8   4  16        180.17        228.97        24.73 o                         
  -8   5  16         23.67         49.73        14.29 o                         
  -7   5  16       1176.59       1137.27        29.53 o                         
  -6   5  16         25.81         31.74        20.36 o                         
  -5   5  16       1207.87       1230.19        22.97 o                         
  -4   5  16        202.76        195.19        17.48 o                         
  -3   5  16        673.36        691.04        21.83 o                         
  -2   5  16         76.63         46.23        10.53 o                         
  -1   5  16          9.53         20.60        11.30 o                         
   0   5  16        122.19        124.03        15.32 o                         
   1   5  16        763.76        851.19        20.18 o                         
   2   5  16        195.99        188.53        19.23 o                         
   3   5  16       3087.91       3071.37        56.55 o                         
   4   5  16        226.99        211.16        17.04 o                         
   5   5  16       1364.67       1320.55        50.09 o                         
   6   5  16          9.41        -19.18        19.18 o                         
  -6   6  16          5.05        -19.40        19.40 o                         
  -5   6  16         82.22         84.46        21.04 o                         
  -4   6  16          2.89          9.93        15.49 o                         
  -3   6  16        798.00        789.49        36.44 o                         
  -2   6  16         89.06         43.36        23.22 o                         
  -1   6  16        610.35        682.92        51.39 o                         
   0   6  16          0.16         35.72        15.13 o                         
   1   6  16       1975.25       1911.45        40.42 o                         
   2   6  16         92.54         93.85        17.80 o                         
   3   6  16          8.80         -3.32        17.85 o                         
   4   6  16        190.35        175.93        25.80 o                         
 -11   0  17         24.38        -18.83        18.83 o                         
  -9   0  17        593.63        687.52        23.69 o                         
  -7   0  17       4287.07       4192.13        90.38 o                         
  -5   0  17       3525.21       3552.68        53.44 o                         
  -3   0  17       1537.23       1504.75        28.30 o                         
  -1   0  17        557.40        538.19         9.89 o                         
   1   0  17       6179.87       5920.26       132.97 o                         
   3   0  17       6320.82       6297.41       136.94 o                         
   5   0  17       4368.20       4095.55        83.31 o                         
   7   0  17        731.07        744.27        26.34 o                         
   9   0  17          6.54         36.56        39.37 o                         
 -11   1  17        175.23        195.72        17.24 o                         
 -10   1  17          7.32        -18.80        18.80 o                         
  -9   1  17       1115.82       1088.36        32.34 o                         
  -8   1  17         65.82         68.76         7.40 o                         
  -7   1  17         41.69         34.93         6.50 o                         
  -6   1  17          1.08          2.26         5.77 o                         
  -5   1  17        620.27        654.82        10.71 o                         
  -4   1  17        817.48        810.28        10.05 o                         
  -3   1  17      10399.16      10451.87       145.61 o                         
  -2   1  17        127.65        122.63         4.24 o                         
  -1   1  17       7025.11       6814.24        82.88 o                         
   0   1  17        381.49        363.25         8.50 o                         
   1   1  17       4341.49       4170.96        54.07 o                         
   2   1  17        620.46        615.44        24.85 o                         
   3   1  17        123.61        108.03         7.46 o                         
   4   1  17          1.13         16.34         5.00 o                         
   5   1  17       2458.14       2379.24        64.06 o                         
   6   1  17         47.82         66.62         8.99 o                         
   7   1  17       1994.28       1999.20        53.08 o                         
   8   1  17         20.62         22.13        12.03 o                         
   9   1  17       1019.87       1055.72        73.19 o                         
 -11   2  17          8.98        -15.02        15.02 o                         
 -10   2  17          2.99        -13.18        13.18 o                         
  -9   2  17        747.12        765.06        19.89 o                         
  -8   2  17        896.09        863.83        20.15 o                         
  -7   2  17       2053.01       2074.41        33.77 o                         
  -6   2  17        191.51        194.66         8.16 o                         
  -5   2  17       2321.50       2224.70        22.40 o                         
  -4   2  17       1764.91       1752.36        19.18 o                         
  -3   2  17        822.57        829.95        14.15 o                         
  -2   2  17         36.42         51.06         5.45 o                         
  -1   2  17        727.14        720.38        12.14 o                         
   0   2  17       1523.80       1516.42        23.59 o                         
   1   2  17       5003.61       4908.00        60.23 o                         
   2   2  17       1498.97       1464.22        26.82 o                         
   3   2  17       5490.23       5552.40        78.15 o                         
   4   2  17       1540.50       1515.07        14.84 o                         
   5   2  17       1249.97       1183.16        24.74 o                         
   6   2  17        594.19        555.41        21.44 o                         
   7   2  17        784.17        789.13        30.91 o                         
   8   2  17         48.03         52.36        12.84 o                         
   9   2  17        565.87        585.79        26.72 o                         
 -10   3  17        342.00        342.93        34.53 o                         
  -9   3  17        407.35        392.86        23.43 o                         
  -8   3  17          1.19         10.72        10.87 o                         
  -7   3  17         29.33         31.54         8.48 o                         
  -6   3  17        106.03        119.32        11.52 o                         
  -5   3  17       1009.31        934.26        15.11 o                         
  -4   3  17       1996.02       1962.12        22.38 o                         
  -3   3  17        993.98        951.00        12.49 o                         
  -2   3  17       3646.04       3651.77        53.41 o                         
  -1   3  17       4311.61       4233.27        54.44 o                         
   0   3  17       2006.79       1973.86        20.87 o                         
   1   3  17       1254.45       1208.49        24.74 o                         
   2   3  17        681.44        690.52        21.01 o                         
   3   3  17        191.69        184.89        11.99 o                         
   4   3  17         20.30         23.28         8.90 o                         
   5   3  17        791.31        746.59        21.87 o                         
   6   3  17        330.25        321.63        15.74 o                         
   7   3  17        738.81        720.97        33.49 o                         
   8   3  17       1412.75       1421.34        50.65 o                         
  -9   4  17         18.42          3.13        14.85 o                         
  -8   4  17        676.62        680.14        32.72 o                         
  -7   4  17        257.16        253.10        12.22 o                         
  -6   4  17       2183.14       2084.46        56.25 o                         
  -5   4  17        398.96        385.86        27.55 o                         
  -4   4  17        530.08        511.38        13.34 o                         
  -3   4  17        292.04        288.35        11.56 o                         
  -2   4  17         74.76         97.35         9.74 o                         
  -1   4  17        289.98        322.03        14.03 o                         
   0   4  17       1848.68       1896.33        36.34 o                         
   1   4  17        944.34        880.80        24.12 o                         
   2   4  17       3874.30       3859.40        71.57 o                         
   3   4  17       1006.09        992.25        16.16 o                         
   4   4  17       2221.67       2197.52        53.40 o                         
   5   4  17         70.44         90.27        11.57 o                         
   6   4  17        843.10        814.33        31.17 o                         
   7   4  17         26.36         12.89        17.48 o                         
  -8   5  17          7.01         27.77        19.01 o                         
  -7   5  17         59.33         37.50        20.67 o                         
  -6   5  17         34.84         31.62        14.24 o                         
  -5   5  17          0.04         10.55        12.48 o                         
  -4   5  17       1626.64       1585.26        46.95 o                         
  -3   5  17         55.49         44.57        10.77 o                         
  -2   5  17       3814.60       3761.42        41.18 o                         
  -1   5  17         91.51         92.37         9.80 o                         
   0   5  17       1180.94       1195.35        45.84 o                         
   1   5  17        339.59        408.70        30.87 o                         
   2   5  17        173.44        195.39        17.67 o                         
   3   5  17        260.59        278.25        22.68 o                         
   4   5  17         83.56         93.82        29.74 o                         
   5   5  17        115.45         54.47        17.75 o                         
   6   5  17        965.75        887.28        54.72 o                         
  -6   6  17       1109.87       1129.22        50.03 o                         
  -5   6  17        105.28         55.81        17.82 o                         
  -4   6  17        310.25        329.23        50.18 o                         
  -3   6  17        138.83        127.65        16.80 o                         
  -2   6  17          0.69          6.37        16.87 o                         
  -1   6  17         25.63         31.85        14.93 o                         
   0   6  17        345.50        360.54        21.09 o                         
   1   6  17          0.60          6.22        24.09 o                         
   2   6  17       1506.83       1500.38        33.49 o                         
   3   6  17         44.28         22.81        17.69 o                         
   4   6  17        731.88        733.27        52.85 o                         
 -10   0  18        162.18        195.11        58.23 o                         
  -8   0  18        328.31        295.43        13.81 o                         
  -6   0  18       1381.38       1356.73        21.46 o                         
  -4   0  18       7486.52       7383.80       112.65 o                         
  -2   0  18      14395.10      14105.36       286.78 o                         
   0   0  18       5354.16       5280.20        87.33 o                         
   2   0  18        242.75        281.50        24.63 o                         
   4   0  18       3858.47       3770.34        47.79 o                         
   6   0  18       5422.39       5224.32       158.42 o                         
   8   0  18       2227.10       2185.13       156.03 o                         
 -11   1  18        138.63        128.48        22.67 o                         
 -10   1  18       1390.18       1452.69        52.33 o                         
  -9   1  18         10.39          5.19         9.63 o                         
  -8   1  18       1864.54       1835.15        41.01 o                         
  -7   1  18        579.71        554.83        20.53 o                         
  -6   1  18       1074.17       1071.93        16.05 o                         
  -5   1  18        581.03        574.92         9.85 o                         
  -4   1  18       1776.62       1729.32        20.39 o                         
  -3   1  18         85.77         90.15         4.46 o                         
  -2   1  18        438.63        410.04        10.21 o                         
  -1   1  18         92.80        135.08        11.40 o                         
   0   1  18       4301.77       4324.10        53.28 o                         
   1   1  18       1916.69       1921.18        29.93 o                         
   2   1  18       9508.17       9387.09       136.84 o                         
   3   1  18       1287.38       1258.54        19.86 o                         
   4   1  18       2840.18       2800.18        33.60 o                         
   5   1  18        297.86        305.22        16.13 o                         
   6   1  18        891.28        946.38        34.38 o                         
   7   1  18          6.16         26.47        10.46 o                         
   8   1  18          3.83         19.91        12.47 o                         
   9   1  18        147.22        147.47        35.18 o                         
 -11   2  18        290.40        229.90        30.28 o                         
 -10   2  18        357.05        338.31        18.90 o                         
  -9   2  18         44.21         42.84        11.08 o                         
  -8   2  18        188.33        224.74        12.03 o                         
  -7   2  18        542.88        547.58        14.42 o                         
  -6   2  18       1511.09       1419.20        29.00 o                         
  -5   2  18        322.16        298.91         9.17 o                         
  -4   2  18        898.60        896.43        12.33 o                         
  -3   2  18       2591.90       2515.73        29.52 o                         
  -2   2  18       7200.27       7044.44        88.19 o                         
  -1   2  18        902.86        910.79        13.96 o                         
   0   2  18       2601.19       2525.45        40.55 o                         
   1   2  18        327.23        335.59        18.07 o                         
   2   2  18          2.95          3.43         6.90 o                         
   3   2  18         33.19         49.18         7.53 o                         
   4   2  18       1011.45        968.66        19.28 o                         
   5   2  18        509.78        512.95        18.07 o                         
   6   2  18       1856.97       1878.33        38.76 o                         
   7   2  18        526.49        501.80        20.77 o                         
   8   2  18       1022.61        912.26        42.37 o                         
 -10   3  18         91.20         83.38        17.73 o                         
  -9   3  18        302.25        282.18        31.20 o                         
  -8   3  18        643.97        658.45        26.67 o                         
  -7   3  18       1745.52       1690.22        46.78 o                         
  -6   3  18        658.19        610.07        18.02 o                         
  -5   3  18        724.46        729.00        14.51 o                         
  -4   3  18       1164.96       1112.97        25.24 o                         
  -3   3  18         11.14         26.02         7.89 o                         
  -2   3  18         16.44         14.77         5.50 o                         
  -1   3  18        750.05        802.55        24.39 o                         
   0   3  18       1313.30       1322.06        25.00 o                         
   1   3  18       3292.88       3223.04        47.20 o                         
   2   3  18       4262.80       4253.48        57.93 o                         
   3   3  18       4365.55       4322.67        64.80 o                         
   4   3  18        772.50        766.75        17.17 o                         
   5   3  18        594.37        570.64        19.99 o                         
   6   3  18         18.25         14.66        10.54 o                         
   7   3  18         86.86        109.28        13.61 o                         
   8   3  18        106.86        118.78        22.93 o                         
  -9   4  18        129.29         90.02        25.10 o                         
  -8   4  18          8.67          9.74        13.84 o                         
  -7   4  18        256.90        235.16        19.49 o                         
  -6   4  18         40.29         69.72        10.66 o                         
  -5   4  18        992.37        965.53        28.12 o                         
  -4   4  18          1.89         -4.57        10.98 o                         
  -3   4  18       1411.92       1339.46        35.58 o                         
  -2   4  18        864.82        820.15        34.77 o                         
  -1   4  18       3465.17       3512.82        61.12 o                         
   0   4  18         42.00         62.81         7.42 o                         
   1   4  18       1091.48       1041.85        23.09 o                         
   2   4  18         42.05         65.31         8.92 o                         
   3   4  18        204.09        193.94        12.54 o                         
   4   4  18         17.33         38.42        14.21 o                         
   5   4  18        577.47        557.11        36.35 o                         
   6   4  18        415.85        424.48        17.33 o                         
   7   4  18       1453.17       1403.59        34.05 o                         
  -8   5  18         13.03          7.31        29.79 o                         
  -7   5  18        491.58        484.12        24.23 o                         
  -6   5  18         41.69          8.31        13.93 o                         
  -5   5  18        414.15        408.87        26.91 o                         
  -4   5  18        254.35        292.80        23.87 o                         
  -3   5  18         83.07         78.68        16.02 o                         
  -2   5  18          0.11          0.67         8.65 o                         
  -1   5  18        791.75        792.24        22.02 o                         
   0   5  18        235.60        215.82        17.08 o                         
   1   5  18        941.85        980.11        28.21 o                         
   2   5  18        199.93        226.34        19.03 o                         
   3   5  18       1635.80       1623.31        86.17 o                         
   4   5  18         17.39         49.06        22.99 o                         
   5   5  18        769.98        777.61        56.23 o                         
  -5   6  18        308.07        277.48        28.42 o                         
  -4   6  18         20.33        -19.65        21.16 o                         
  -3   6  18       1182.48       1114.09        47.48 o                         
  -2   6  18          2.56        -22.62        26.00 o                         
  -1   6  18       1300.35       1307.53        57.19 o                         
   0   6  18         66.74         94.55        39.39 o                         
   1   6  18        472.17        502.66        51.95 o                         
   2   6  18          1.57         48.38        28.05 o                         
   3   6  18        157.15        214.02        36.48 o                         
 -11   0  19        361.72        371.91        25.41 o                         
  -9   0  19        952.65       1010.93       135.73 o                         
  -7   0  19       2323.05       2383.56        58.89 o                         
  -5   0  19       1552.47       1497.07        25.73 o                         
  -3   0  19        870.36        885.97        14.39 o                         
  -1   0  19       3511.30       3452.63        43.35 o                         
   1   0  19       8979.19       8861.54       179.86 o                         
   3   0  19       2311.91       2264.48        70.75 o                         
   5   0  19       1976.58       1845.10        56.61 o                         
   7   0  19         95.53        107.89        19.44 o                         
   9   0  19        947.10       1012.10        63.20 o                         
 -11   1  19        139.28        126.30        19.12 o                         
 -10   1  19          4.82         -5.49        12.29 o                         
  -9   1  19        156.80        173.57        16.38 o                         
  -8   1  19         86.97         72.49        12.07 o                         
  -7   1  19         74.31        106.16         8.08 o                         
  -6   1  19         70.94         82.42         6.40 o                         
  -5   1  19       2464.69       2424.17        30.67 o                         
  -4   1  19        604.87        563.88        10.56 o                         
  -3   1  19       9308.64       9366.71        91.97 o                         
  -2   1  19        255.88        255.35         6.87 o                         
  -1   1  19       4423.13       4440.93        41.32 o                         
   0   1  19          1.36         26.44         4.50 o                         
   1   1  19         35.23         75.00         7.50 o                         
   2   1  19         64.87         77.24         7.66 o                         
   3   1  19          4.42         13.23         5.83 o                         
   4   1  19         27.70         39.67         6.74 o                         
   5   1  19       5291.84       4989.90       120.23 o                         
   6   1  19        446.73        460.51        23.85 o                         
   7   1  19       2543.99       2599.29        62.38 o                         
   8   1  19          3.89         15.43        14.92 o                         
 -11   2  19        156.37        156.00        33.71 o                         
 -10   2  19         68.98         55.59        22.23 o                         
  -9   2  19        420.64        434.93        21.99 o                         
  -8   2  19        368.90        356.03        16.52 o                         
  -7   2  19       2266.95       2208.22        37.43 o                         
  -6   2  19        594.66        553.96        15.07 o                         
  -5   2  19        649.66        668.22        13.76 o                         
  -4   2  19        262.84        253.76        10.72 o                         
  -3   2  19          1.08         17.33         5.87 o                         
  -2   2  19         28.88         37.55         4.68 o                         
  -1   2  19       3176.18       3206.73        44.22 o                         
   0   2  19       1837.95       1808.02        23.98 o                         
   1   2  19       5250.73       5135.62        65.17 o                         
   2   2  19       1326.22       1315.44        23.70 o                         
   3   2  19       3431.00       3411.53        48.41 o                         
   4   2  19       2176.01       2010.58        33.84 o                         
   5   2  19        718.26        739.03        24.54 o                         
   6   2  19        218.19        206.31        11.51 o                         
   7   2  19         47.31          3.00        12.74 o                         
   8   2  19          2.39        -13.35        13.35 o                         
 -10   3  19          0.89          1.88        16.56 o                         
  -9   3  19         41.35         70.36        14.16 o                         
  -8   3  19          1.01        -10.33        11.71 o                         
  -7   3  19         44.52         17.28        11.75 o                         
  -6   3  19       1400.35       1299.89        34.11 o                         
  -5   3  19       1616.85       1534.09        18.28 o                         
  -4   3  19       2391.49       2339.56        28.79 o                         
  -3   3  19       3627.18       3585.11        55.52 o                         
  -2   3  19       1339.91       1354.38        24.99 o                         
  -1   3  19        101.65        110.34         7.83 o                         
   0   3  19       1136.99       1065.71        22.71 o                         
   1   3  19         17.43         15.17         8.08 o                         
   2   3  19        144.03        137.78        11.53 o                         
   3   3  19        664.45        628.05        24.50 o                         
   4   3  19        588.76        637.06        21.52 o                         
   5   3  19       1384.10       1433.93        34.80 o                         
   6   3  19       1113.14       1142.28        30.28 o                         
   7   3  19        782.15        790.88        32.78 o                         
  -9   4  19         47.64         37.29        16.66 o                         
  -8   4  19       1232.72       1249.98        34.28 o                         
  -7   4  19        231.90        271.15        28.10 o                         
  -6   4  19        454.44        459.77        20.48 o                         
  -5   4  19        414.37        423.52        19.32 o                         
  -4   4  19        163.16        173.22        10.28 o                         
  -3   4  19        162.72        170.55        12.91 o                         
  -2   4  19       1767.96       1681.74        32.37 o                         
  -1   4  19        666.18        587.42        23.71 o                         
   0   4  19       1948.72       1995.53        28.71 o                         
   1   4  19        660.74        645.14        18.92 o                         
   2   4  19       2070.40       2101.80        56.05 o                         
   3   4  19        766.85        747.15        26.85 o                         
   4   4  19       2017.19       1932.71        42.71 o                         
   5   4  19         13.84         22.30        15.92 o                         
   6   4  19        108.76        138.67        18.40 o                         
  -7   5  19         51.81         19.53        15.39 o                         
  -6   5  19        433.78        406.58        30.04 o                         
  -5   5  19          4.54         13.52        18.00 o                         
  -4   5  19       1907.09       1882.99        40.57 o                         
  -3   5  19        219.33        239.41        19.26 o                         
  -2   5  19       1641.47       1568.32        40.12 o                         
  -1   5  19          7.77         10.21        11.45 o                         
   0   5  19       1241.09       1155.05        31.91 o                         
   1   5  19        353.60        454.76        35.76 o                         
   2   5  19          0.73         31.00        14.45 o                         
   3   5  19         29.05         29.53        15.57 o                         
   4   5  19       1508.84       1542.88        93.37 o                         
   5   5  19        312.65        381.97        23.36 o                         
  -5   6  19         41.26         55.57        21.99 o                         
  -4   6  19         48.07         52.63        46.63 o                         
  -3   6  19          5.02        -16.32        16.32 o                         
  -2   6  19        637.13        655.50        35.19 o                         
  -1   6  19         51.59         70.63        16.72 o                         
   0   6  19       1244.57       1327.49        63.80 o                         
   1   6  19         18.16         25.78        20.26 o                         
   2   6  19        289.16        304.45        20.91 o                         
 -10   0  20        133.18         97.71        18.46 o                         
  -8   0  20        931.74        869.22        24.86 o                         
  -6   0  20       1211.52       1180.63        27.96 o                         
  -4   0  20       2843.85       2793.76        40.19 o                         
  -2   0  20      12173.40      12125.06       187.70 o                         
   0   0  20          5.16         18.39         6.00 o                         
   2   0  20          9.66         25.02         8.09 o                         
   4   0  20       4437.82       4369.45        95.75 o                         
   6   0  20       4823.13       4781.75       135.68 o                         
   8   0  20       1771.01       1776.12        96.75 o                         
 -11   1  20         46.45         35.35        24.62 o                         
 -10   1  20        613.85        578.74        29.19 o                         
  -9   1  20        148.93        144.69        14.58 o                         
  -8   1  20       1550.21       1628.58        49.05 o                         
  -7   1  20         18.03         23.11         8.02 o                         
  -6   1  20       2609.74       2535.26        31.31 o                         
  -5   1  20         22.62         16.70         6.06 o                         
  -4   1  20        696.21        670.22        12.94 o                         
  -3   1  20         41.19         64.14         5.48 o                         
  -2   1  20       2065.48       2033.57        27.76 o                         
  -1   1  20       1019.89       1024.11        19.03 o                         
   0   1  20       8093.80       7885.57        86.91 o                         
   1   1  20         91.39        110.72         6.24 o                         
   2   1  20       9445.26       9369.53       118.73 o                         
   3   1  20       1282.85       1261.63        23.36 o                         
   4   1  20        519.69        517.56        16.56 o                         
   5   1  20         67.38        100.67         8.46 o                         
   6   1  20        186.28        205.70        14.23 o                         
   7   1  20         41.93         58.04        11.69 o                         
   8   1  20        532.66        541.86        22.80 o                         
 -10   2  20        108.53        120.99        24.51 o                         
  -9   2  20         31.44         43.47        15.57 o                         
  -8   2  20        120.28         90.31        11.54 o                         
  -7   2  20        708.11        677.89        36.28 o                         
  -6   2  20        945.78        950.32        16.84 o                         
  -5   2  20       1902.38       1769.81        15.50 o                         
  -4   2  20       3573.60       3529.07        35.91 o                         
  -3   2  20       1803.75       1861.43        27.03 o                         
  -2   2  20       2794.55       2789.02        30.75 o                         
  -1   2  20        745.16        728.45        10.62 o                         
   0   2  20        165.74        180.42         8.22 o                         
   1   2  20         47.91         70.29         9.66 o                         
   2   2  20         82.70        106.16         8.44 o                         
   3   2  20       1986.07       1943.01        34.48 o                         
   4   2  20       3316.44       3196.65        68.56 o                         
   5   2  20        709.35        727.22        18.08 o                         
   6   2  20       2241.32       2222.66        46.86 o                         
   7   2  20        505.22        455.45        26.09 o                         
   8   2  20        217.77        246.67        20.90 o                         
 -10   3  20          1.19        -18.30        18.30 o                         
  -9   3  20        456.43        455.38        27.72 o                         
  -8   3  20        330.59        376.50        17.81 o                         
  -7   3  20        208.98        225.07        13.18 o                         
  -6   3  20       1165.38       1057.24        20.70 o                         
  -5   3  20         22.81         40.14         9.07 o                         
  -4   3  20        143.01        149.86         9.58 o                         
  -3   3  20         22.38         34.14         7.88 o                         
  -2   3  20         39.50         44.12         7.08 o                         
  -1   3  20       1861.79       1868.32        34.35 o                         
   0   3  20       2424.33       2327.42        43.96 o                         
   1   3  20       2040.66       2057.62        42.75 o                         
   2   3  20       1062.09       1057.14        26.04 o                         
   3   3  20       2405.64       2270.46        59.25 o                         
   4   3  20        808.34        776.85        17.33 o                         
   5   3  20        447.80        417.83        19.17 o                         
   6   3  20         64.17         45.94        12.17 o                         
   7   3  20         20.56         22.13        15.36 o                         
  -9   4  20          3.10         15.70        26.48 o                         
  -8   4  20          0.31         30.44        24.17 o                         
  -7   4  20        150.79        168.91        23.85 o                         
  -6   4  20        118.28        107.80        12.39 o                         
  -5   4  20       1632.71       1588.71        52.32 o                         
  -4   4  20        877.17        897.01        29.77 o                         
  -3   4  20       1608.86       1631.77        41.65 o                         
  -2   4  20        330.23        330.45        21.31 o                         
  -1   4  20       1078.20       1077.57        28.96 o                         
   0   4  20          7.60         30.41        12.01 o                         
   1   4  20         61.56         88.63        10.65 o                         
   2   4  20        207.89        245.66        10.99 o                         
   3   4  20        887.32        853.22        21.77 o                         
   4   4  20        763.37        865.25        23.32 o                         
   5   4  20       1477.87       1384.54        66.71 o                         
   6   4  20        197.86        232.29        19.13 o                         
  -7   5  20        480.32        488.38        22.16 o                         
  -6   5  20        221.88        196.66        16.57 o                         
  -5   5  20         14.77         15.83        15.49 o                         
  -4   5  20         63.90         51.30        13.70 o                         
  -3   5  20        121.66        146.49        13.79 o                         
  -2   5  20        110.45        108.33        11.32 o                         
  -1   5  20       1190.19       1102.97        26.88 o                         
   0   5  20         79.26         82.93        15.49 o                         
   1   5  20       2808.39       2919.76       132.80 o                         
   2   5  20          9.35         15.07        15.58 o                         
   3   5  20        570.74        647.72        45.75 o                         
   4   5  20         21.38         48.18        26.73 o                         
  -4   6  20          2.16        -13.58        48.34 o                         
  -3   6  20        410.94        404.56        34.68 o                         
  -2   6  20         17.12        -15.05        19.00 o                         
  -1   6  20       1146.79       1133.11        64.31 o                         
   0   6  20        187.93        203.13        23.00 o                         
   1   6  20         33.17         68.08        20.92 o                         
 -11   0  21        337.97        433.98        86.49 o                         
  -9   0  21       1480.28       1292.37        88.81 o                         
  -7   0  21       1983.37       1984.75        75.75 o                         
  -5   0  21         37.29         42.21         9.21 o                         
  -3   0  21       1572.34       1582.07        36.31 o                         
  -1   0  21       7835.30       7594.49       162.65 o                         
   1   0  21       5516.56       5467.78        81.37 o                         
   3   0  21       2976.52       2965.78       106.88 o                         
   5   0  21         13.18         30.03        12.60 o                         
   7   0  21        639.75        591.15        48.85 o                         
 -10   1  21         13.09         18.01        21.41 o                         
  -9   1  21         83.81        104.67        11.88 o                         
  -8   1  21         13.73         17.51         9.11 o                         
  -7   1  21        891.84        918.36        22.58 o                         
  -6   1  21        515.16        505.99        12.86 o                         
  -5   1  21       4476.40       4471.05        53.63 o                         
  -4   1  21        126.91        140.15         7.75 o                         
  -3   1  21        992.14        995.77        16.10 o                         
  -2   1  21        681.58        661.76         9.65 o                         
  -1   1  21       2695.09       2584.66        28.39 o                         
   0   1  21         14.39         84.17         6.74 o                         
   1   1  21        356.52        410.71        14.15 o                         
   2   1  21        365.31        433.94        25.34 o                         
   3   1  21       3210.67       3155.21        64.64 o                         
   4   1  21         36.06         54.12         7.76 o                         
   5   1  21       2967.88       2918.67        62.17 o                         
   6   1  21        174.74        175.60        11.57 o                         
   7   1  21       1846.15       1888.75        47.59 o                         
   8   1  21        217.50        202.10        16.25 o                         
 -10   2  21        232.88        196.60        28.37 o                         
  -9   2  21        501.70        500.03        35.87 o                         
  -8   2  21          5.97          9.43        11.19 o                         
  -7   2  21       1350.69       1293.53        29.28 o                         
  -6   2  21        192.10        197.29        13.43 o                         
  -5   2  21         14.59         16.93         8.72 o                         
  -4   2  21        374.82        386.44        18.18 o                         
  -3   2  21       2104.37       2098.34        35.18 o                         
  -2   2  21        184.45        180.14         6.93 o                         
  -1   2  21       2517.38       2422.53        35.65 o                         
   0   2  21       1079.67       1125.30        15.40 o                         
   1   2  21       3933.92       3825.93        49.96 o                         
   2   2  21       1221.61       1163.22        18.65 o                         
   3   2  21       1741.94       1782.77        38.81 o                         
   4   2  21        504.19        528.73        22.25 o                         
   5   2  21          6.66         30.79        14.37 o                         
   6   2  21          0.07          9.88        14.15 o                         
   7   2  21        878.11        912.41        44.89 o                         
  -9   3  21          7.52         -5.58        17.19 o                         
  -8   3  21        110.01        135.35        14.79 o                         
  -7   3  21        901.03        784.42        28.48 o                         
  -6   3  21       1448.76       1320.50        40.65 o                         
  -5   3  21        778.96        735.12        20.35 o                         
  -4   3  21       2560.74       2579.97        42.38 o                         
  -3   3  21       2361.18       2431.43        38.40 o                         
  -2   3  21        721.13        706.47        32.77 o                         
  -1   3  21        163.05        157.42         9.72 o                         
   0   3  21          0.24         28.01         6.59 o                         
   1   3  21        343.55        327.23        14.33 o                         
   2   3  21        464.36        533.01        22.82 o                         
   3   3  21       1280.26       1267.91        30.24 o                         
   4   3  21       1120.14       1095.91        27.70 o                         
   5   3  21       1951.24       1887.10        52.38 o                         
   6   3  21       1466.12       1326.70        30.16 o                         
   7   3  21        245.31        250.49        19.98 o                         
  -8   4  21        481.21        485.14        38.72 o                         
  -7   4  21        351.04        341.51        26.73 o                         
  -6   4  21         55.37         46.02        18.81 o                         
  -5   4  21         18.19         10.70        11.03 o                         
  -4   4  21        114.87        114.55        11.57 o                         
  -3   4  21        108.85        132.49        12.34 o                         
  -2   4  21       1717.90       1737.78        46.13 o                         
  -1   4  21        100.50        126.45         9.68 o                         
   0   4  21       2490.77       2365.82        65.30 o                         
   1   4  21        642.75        651.95        33.58 o                         
   2   4  21       1962.55       1959.30        30.81 o                         
   3   4  21        199.28        225.99        17.85 o                         
   4   4  21        637.15        626.36        29.79 o                         
   5   4  21        163.47         90.18        33.06 o                         
   6   4  21         53.23         63.97        19.58 o                         
  -7   5  21         19.83          7.12        17.23 o                         
  -6   5  21       1203.65       1132.48        39.16 o                         
  -5   5  21         10.42         -5.31        25.44 o                         
  -4   5  21       1191.77       1255.65        29.76 o                         
  -3   5  21         28.58         43.12        13.41 o                         
  -2   5  21        405.25        422.45        19.90 o                         
  -1   5  21         83.69         61.46        11.80 o                         
   0   5  21          0.49          2.76        13.49 o                         
   1   5  21        114.51        154.94        17.85 o                         
   2   5  21        288.47        280.82        19.86 o                         
   3   5  21        239.76        252.67        20.42 o                         
   4   5  21       1279.89       1322.92        71.89 o                         
  -3   6  21        105.39        168.62        31.86 o                         
  -2   6  21       1247.97       1316.02        63.61 o                         
  -1   6  21         30.27         47.73        18.87 o                         
   0   6  21        876.87        933.97        52.55 o                         
 -10   0  22         22.05         41.91        19.73 o                         
  -8   0  22       1410.00       1430.64        37.00 o                         
  -6   0  22       2354.51       2245.45        66.51 o                         
  -4   0  22       3660.13       3494.49        79.24 o                         
  -2   0  22       1772.05       1702.83        28.56 o                         
   0   0  22          7.20         32.70         7.74 o                         
   2   0  22       8312.53       8110.29       367.82 o                         
   4   0  22       5484.88       5491.72       118.93 o                         
   6   0  22       1584.36       1615.86        77.43 o                         
 -10   1  22        593.34        616.02        55.49 o                         
  -9   1  22        157.06        166.11        21.61 o                         
  -8   1  22        800.75        816.99        30.00 o                         
  -7   1  22          2.44          7.40         8.62 o                         
  -6   1  22          1.20         19.80         7.54 o                         
  -5   1  22        114.78         88.51         9.46 o                         
  -4   1  22        375.82        414.40        17.00 o                         
  -3   1  22         67.18         86.38         8.53 o                         
  -2   1  22       4783.08       4730.58        63.19 o                         
  -1   1  22       1104.27       1156.98        17.03 o                         
   0   1  22       7116.62       7207.45        75.64 o                         
   1   1  22       1017.92       1024.95        25.09 o                         
   2   1  22       1339.17       1348.05        26.46 o                         
   3   1  22         24.29         40.39         7.92 o                         
   4   1  22        168.19        189.78         9.51 o                         
   5   1  22          8.65         41.82         9.69 o                         
   6   1  22        217.35        231.09        12.76 o                         
   7   1  22        247.98        271.18        20.30 o                         
 -10   2  22          7.52         14.24        25.22 o                         
  -9   2  22         19.35         20.54        18.11 o                         
  -8   2  22        481.04        515.83        39.01 o                         
  -7   2  22        832.34        829.22        21.29 o                         
  -6   2  22        717.67        757.97        28.83 o                         
  -5   2  22        718.61        716.64        20.81 o                         
  -4   2  22       2503.98       2492.49        26.42 o                         
  -3   2  22        730.43        726.07        28.51 o                         
  -2   2  22       1291.34       1247.52        18.42 o                         
  -1   2  22          3.88         28.30         8.73 o                         
   0   2  22         80.55         99.14         8.64 o                         
   1   2  22         94.35        133.72         9.14 o                         
   2   2  22       2424.40       2437.35        42.23 o                         
   3   2  22        833.54        790.19        27.62 o                         
   4   2  22       2355.79       2339.35        52.22 o                         
   5   2  22        680.64        654.09        30.02 o                         
   6   2  22        892.20        846.38        30.52 o                         
   7   2  22        602.97        638.93        24.42 o                         
  -9   3  22        246.31        262.53        19.53 o                         
  -8   3  22          4.62         -9.69        14.01 o                         
  -7   3  22         10.28        -16.01        16.01 o                         
  -6   3  22        476.75        445.65        22.52 o                         
  -5   3  22          4.12        -22.20        22.20 o                         
  -4   3  22        247.09        261.49        25.66 o                         
  -3   3  22        748.20        786.60        18.56 o                         
  -2   3  22        642.29        695.68        27.56 o                         
  -1   3  22       2925.58       2975.24        45.86 o                         
   0   3  22       2831.60       2805.51        41.70 o                         
   1   3  22       2511.34       2517.15        45.02 o                         
   2   3  22        454.34        448.52        16.09 o                         
   3   3  22        490.90        521.08        30.87 o                         
   4   3  22         25.46         33.55        11.11 o                         
   5   3  22         35.29         33.56        12.67 o                         
   6   3  22        228.93        236.52        27.08 o                         
  -8   4  22          6.06         33.16        17.15 o                         
  -7   4  22        213.47        216.57        20.04 o                         
  -6   4  22        220.33        200.05        15.92 o                         
  -5   4  22       1599.99       1654.04        51.33 o                         
  -4   4  22        138.30        145.01        19.93 o                         
  -3   4  22        857.53        861.77        25.48 o                         
  -2   4  22        178.13        164.34        12.60 o                         
  -1   4  22        143.51        172.29        11.44 o                         
   0   4  22          0.21        -13.17        13.17 o                         
   1   4  22        657.52        719.29        20.64 o                         
   2   4  22        522.78        494.74        20.88 o                         
   3   4  22        772.60        814.44        26.10 o                         
   4   4  22         77.71         42.68        19.49 o                         
   5   4  22       1413.08       1412.31        42.50 o                         
  -6   5  22          9.80         -8.42        24.22 o                         
  -5   5  22          8.62         39.52        15.92 o                         
  -4   5  22         60.04         54.31        18.30 o                         
  -3   5  22        420.34        432.59        27.77 o                         
  -2   5  22         54.01         57.70        12.99 o                         
  -1   5  22       1361.82       1410.09        48.27 o                         
   0   5  22        132.05        116.80        18.33 o                         
   1   5  22       1428.03       1433.57        51.36 o                         
   2   5  22          4.89         13.06        20.48 o                         
   3   5  22        292.53        297.06        22.76 o                         
  -9   0  23        288.74        277.51        22.10 o                         
  -7   0  23        217.47        249.28        16.17 o                         
  -5   0  23        710.25        746.75        20.50 o                         
  -3   0  23       4373.08       4237.24        73.19 o                         
  -1   0  23       1649.71       1675.43        42.63 o                         
   1   0  23       4868.83       4768.69       235.08 o                         
   3   0  23         14.61         33.14        12.43 o                         
   5   0  23         35.86         37.01        16.69 o                         
   7   0  23        857.31        837.97        54.42 o                         
 -10   1  23         34.36        -16.24        22.73 o                         
  -9   1  23        127.29        156.45        22.76 o                         
  -8   1  23         50.53         68.31        11.52 o                         
  -7   1  23       1604.10       1544.29        29.79 o                         
  -6   1  23        275.53        248.08        10.07 o                         
  -5   1  23       2404.53       2397.10        32.82 o                         
  -4   1  23         92.10         86.42         9.50 o                         
  -3   1  23       2862.12       2701.31        54.61 o                         
  -2   1  23        222.95        247.65        14.46 o                         
  -1   1  23        159.00        220.68        22.32 o                         
   0   1  23         77.49        144.77        10.13 o                         
   1   1  23       1543.53       1521.31        31.36 o                         
   2   1  23         91.15        101.18         8.51 o                         
   3   1  23       3882.51       3881.81        60.09 o                         
   4   1  23        260.55        277.97        12.22 o                         
   5   1  23       4058.87       4161.97        75.44 o                         
   6   1  23          1.40          7.09        12.97 o                         
   7   1  23        262.74        247.15        15.80 o                         
  -9   2  23        217.33        207.81        17.24 o                         
  -8   2  23        210.78        246.65        18.00 o                         
  -7   2  23         45.86         63.21        20.84 o                         
  -6   2  23          2.05         -1.55         8.47 o                         
  -5   2  23         16.84         22.08        10.17 o                         
  -4   2  23        166.70        207.27        15.40 o                         
  -3   2  23       2949.12       2880.30        42.86 o                         
  -2   2  23       1328.31       1337.71        19.81 o                         
  -1   2  23       3083.08       3046.43        62.58 o                         
   0   2  23       1823.96       1791.95        38.03 o                         
   1   2  23       2105.35       2146.84        38.16 o                         
   2   2  23        802.84        840.35        21.10 o                         
   3   2  23         37.97         21.00        10.39 o                         
   4   2  23         44.51         63.53         9.74 o                         
   5   2  23         56.22         75.11        11.46 o                         
   6   2  23        274.60        317.50        25.11 o                         
  -9   3  23         64.74        107.13        23.15 o                         
  -8   3  23        502.65        504.77        29.16 o                         
  -7   3  23        774.82        669.96        26.35 o                         
  -6   3  23        941.68        908.79        41.78 o                         
  -5   3  23        739.08        661.70        32.82 o                         
  -4   3  23        527.16        535.27        20.10 o                         
  -3   3  23        220.81        252.18        12.88 o                         
  -2   3  23         17.56         51.60        10.57 o                         
  -1   3  23         90.30        102.30        13.98 o                         
   0   3  23        186.49        220.29        13.88 o                         
   1   3  23       1068.97       1086.51        24.88 o                         
   2   3  23        804.91        811.90        23.16 o                         
   3   3  23        779.15        766.00        41.80 o                         
   4   3  23       1163.29       1232.47        31.71 o                         
   5   3  23        766.90        816.01        50.27 o                         
   6   3  23        835.01        873.04        34.24 o                         
  -7   4  23         33.00         22.31        16.26 o                         
  -6   4  23         11.52         -4.80        17.46 o                         
  -5   4  23        134.65        122.78        19.17 o                         
  -4   4  23        968.07       1027.29        40.70 o                         
  -3   4  23        505.19        508.90        33.23 o                         
  -2   4  23       1992.31       2050.69        43.18 o                         
  -1   4  23        786.17        821.13        31.85 o                         
   0   4  23       1399.89       1420.70        45.89 o                         
   1   4  23        418.69        448.08        21.31 o                         
   2   4  23        865.82        843.48        35.44 o                         
   3   4  23         45.45         59.08        14.74 o                         
   4   4  23          0.01        -17.11        17.11 o                         
  -5   5  23         50.02         79.18        23.17 o                         
  -4   5  23        687.90        726.15        48.96 o                         
  -3   5  23          3.73         27.14        17.47 o                         
  -2   5  23        197.83        229.59        23.48 o                         
  -1   5  23         54.00         34.08        15.35 o                         
   0   5  23        197.02        274.28        19.75 o                         
   1   5  23          0.31         20.00        21.53 o                         
   2   5  23       1425.70       1473.71        36.48 o                         
 -10   0  24          7.20         18.05        28.51 o                         
  -8   0  24        591.70        562.63        52.48 o                         
  -6   0  24       2127.61       2147.83        84.77 o                         
  -4   0  24       3592.70       3413.62        77.71 o                         
  -2   0  24        270.79        299.11        25.55 o                         
   0   0  24        631.09        634.85        38.10 o                         
   2   0  24       4115.18       4330.81        85.64 o                         
   4   0  24       5024.28       5024.77        84.99 o                         
   6   0  24       1348.23       1352.96        70.38 o                         
 -10   1  24        362.29        383.32        58.27 o                         
  -9   1  24          5.88          1.48        22.79 o                         
  -8   1  24         74.64         90.27        13.64 o                         
  -7   1  24         31.95         33.83        11.84 o                         
  -6   1  24        202.64        190.69        11.74 o                         
  -5   1  24         54.81         69.14         8.16 o                         
  -4   1  24       2504.14       2449.89        21.80 o                         
  -3   1  24        628.45        612.95        12.67 o                         
  -2   1  24       4376.03       4340.02        65.68 o                         
  -1   1  24         77.58        108.86         7.70 o                         
   0   1  24       4123.92       4105.31        48.55 o                         
   1   1  24        838.50        885.37        25.48 o                         
   2   1  24         46.86         77.56         8.80 o                         
   3   1  24          6.96         16.45        13.09 o                         
   4   1  24        298.92        286.40        12.46 o                         
   5   1  24         22.92         44.30        11.49 o                         
   6   1  24       1485.78       1472.27        37.40 o                         
  -9   2  24        424.83        358.22        25.68 o                         
  -8   2  24        483.15        564.30        36.15 o                         
  -7   2  24        555.80        553.87        49.34 o                         
  -6   2  24       1163.75       1129.65        22.42 o                         
  -5   2  24        378.43        412.15        22.51 o                         
  -4   2  24       1451.96       1491.04        22.49 o                         
  -3   2  24          8.76         15.27         8.82 o                         
  -2   2  24         27.13         49.89         9.38 o                         
  -1   2  24        145.69        163.57         9.57 o                         
   0   2  24        947.03       1017.03        29.53 o                         
   1   2  24       2073.88       2085.40        54.59 o                         
   2   2  24       2108.31       2079.88        36.14 o                         
   3   2  24        478.45        480.67        20.29 o                         
   4   2  24       1847.98       1863.81        37.21 o                         
   5   2  24        704.81        764.27        35.29 o                         
   6   2  24        320.29        317.75        19.75 o                         
  -8   3  24        158.32        145.55        17.42 o                         
  -7   3  24          0.74         -7.90        16.18 o                         
  -6   3  24         10.72          8.44        15.76 o                         
  -5   3  24        140.64        126.11        13.71 o                         
  -4   3  24         88.10        140.08        14.39 o                         
  -3   3  24       1568.73       1665.98        49.14 o                         
  -2   3  24       1628.06       1661.59        44.72 o                         
  -1   3  24       1768.90       1808.07        29.56 o                         
   0   3  24        711.82        735.96        23.16 o                         
   1   3  24        863.14        837.10        22.43 o                         
   2   3  24        412.47        404.92        26.58 o                         
   3   3  24         54.45         67.15        14.96 o                         
   4   3  24        132.16        128.56        16.47 o                         
   5   3  24        130.99        116.74        14.78 o                         
  -7   4  24        492.88        455.19        22.09 o                         
  -6   4  24        136.44        109.16        18.27 o                         
  -5   4  24        584.64        552.37        45.84 o                         
  -4   4  24        446.07        492.42        24.00 o                         
  -3   4  24        242.21        207.92        20.67 o                         
  -2   4  24        179.88        201.39        13.82 o                         
  -1   4  24          3.46         17.12        25.13 o                         
   0   4  24        244.66        251.36        17.65 o                         
   1   4  24       1131.25       1177.68        28.94 o                         
   2   4  24        126.26        146.76        20.32 o                         
   3   4  24       1846.48       1903.17        68.94 o                         
   4   4  24        400.12        478.49        57.25 o                         
  -5   5  24         80.53        131.13        25.17 o                         
  -4   5  24         49.18         49.95        16.68 o                         
  -3   5  24       1411.64       1441.12        56.70 o                         
  -2   5  24          0.98          4.34        20.27 o                         
  -1   5  24       1584.44       1630.44        46.40 o                         
   0   5  24         73.17        152.76        39.32 o                         
   1   5  24         44.53         35.32        20.38 o                         
  -9   0  25        580.09        654.03        87.61 o                         
  -7   0  25          4.93         15.18        22.13 o                         
  -5   0  25       2803.96       2795.36        60.70 o                         
  -3   0  25       2969.49       2931.84       126.56 o                         
  -1   0  25       4410.94       4453.57        52.60 o                         
   1   0  25        913.26        950.27        23.98 o                         
   3   0  25         61.02         52.18        14.90 o                         
   5   0  25       2811.76       2949.16        58.18 o                         
  -9   1  25        829.94        888.76        33.54 o                         
  -8   1  25        103.31        128.37        15.35 o                         
  -7   1  25        882.39        915.29        21.64 o                         
  -6   1  25        236.03        221.20        14.28 o                         
  -5   1  25        742.34        757.39        21.00 o                         
  -4   1  25         67.33         65.10         8.64 o                         
  -3   1  25        216.74        227.51         9.19 o                         
  -2   1  25          0.13         27.42         9.23 o                         
  -1   1  25       1315.00       1351.25        17.24 o                         
   0   1  25        628.40        681.08        20.82 o                         
   1   1  25        845.52        895.58        26.39 o                         
   2   1  25         48.58         63.40         9.25 o                         
   3   1  25       5116.01       5144.12       150.21 o                         
   4   1  25        499.42        442.37        25.74 o                         
   5   1  25        873.63        922.07        25.52 o                         
   6   1  25         16.01         23.94        14.24 o                         
  -9   2  25        468.61        483.83        56.84 o                         
  -8   2  25         28.12         20.18        18.03 o                         
  -7   2  25         26.97         51.28        14.35 o                         
  -6   2  25         74.45         85.25        16.74 o                         
  -5   2  25       1795.55       1785.36        37.16 o                         
  -4   2  25        237.56        245.92        14.60 o                         
  -3   2  25        753.49        777.85        19.24 o                         
  -2   2  25        689.64        679.53        22.88 o                         
  -1   2  25       2554.83       2515.98        26.99 o                         
   0   2  25        129.05        146.47        14.31 o                         
   1   2  25       1043.98       1070.43        29.87 o                         
   2   2  25        789.69        796.09        24.15 o                         
   3   2  25        468.59        447.46        18.60 o                         
   4   2  25        116.35        101.83        13.16 o                         
   5   2  25        980.91       1120.98        40.18 o                         
  -8   3  25        614.94        593.56        34.72 o                         
  -7   3  25        520.70        465.22        27.45 o                         
  -6   3  25        766.51        696.60        31.87 o                         
  -5   3  25        712.69        678.10        36.39 o                         
  -4   3  25         57.53        121.22        18.38 o                         
  -3   3  25          0.39         12.55        13.75 o                         
  -2   3  25          5.26         44.30        11.66 o                         
  -1   3  25        675.65        713.29        38.19 o                         
   0   3  25        977.26       1040.34        34.67 o                         
   1   3  25        977.89        953.50        25.94 o                         
   2   3  25       2024.42       2038.30        43.24 o                         
   3   3  25       1895.07       1937.92        67.50 o                         
   4   3  25       1028.98       1052.02        61.30 o                         
   5   3  25        141.29        140.76        16.19 o                         
  -6   4  25        470.31        441.06        23.29 o                         
  -5   4  25        241.71        205.58        16.97 o                         
  -4   4  25        877.51        844.94        54.92 o                         
  -3   4  25         12.65         24.29        15.89 o                         
  -2   4  25       1585.94       1633.50        37.81 o                         
  -1   4  25        133.96        146.66        14.06 o                         
   0   4  25        764.48        811.26        27.85 o                         
   1   4  25        225.78        276.70        19.06 o                         
   2   4  25         41.38         10.46        19.06 o                         
   3   4  25        141.54         96.77        21.11 o                         
  -3   5  25          7.40        -23.77        23.77 o                         
  -2   5  25         32.81         77.34        34.32 o                         
  -1   5  25         60.59         39.11        22.68 o                         
   0   5  25        234.21        238.46        22.02 o                         
  -8   0  26        744.78        695.42        32.88 o                         
  -6   0  26        470.13        437.73        23.75 o                         
  -4   0  26         85.70         73.36        18.80 o                         
  -2   0  26        146.42        194.84        13.77 o                         
   0   0  26       6188.22       6327.14       208.78 o                         
   2   0  26       2722.86       2831.02       103.21 o                         
   4   0  26       1179.72       1229.14        49.77 o                         
   6   0  26        359.74        453.29        62.59 o                         
  -9   1  26        120.55        129.04        20.45 o                         
  -8   1  26          8.04         60.25        14.15 o                         
  -7   1  26         45.96         41.18        16.47 o                         
  -6   1  26        449.50        445.43        21.09 o                         
  -5   1  26         68.98         82.38        10.72 o                         
  -4   1  26       3713.89       3491.04        78.31 o                         
  -3   1  26        387.58        358.40        12.02 o                         
  -2   1  26       2942.70       2927.15        35.14 o                         
  -1   1  26        219.06        216.31        10.25 o                         
   0   1  26        903.07        922.02        17.34 o                         
   1   1  26         37.38         51.40        12.12 o                         
   2   1  26         19.03         40.52        11.79 o                         
   3   1  26          2.70         65.60        15.45 o                         
   4   1  26       2008.77       1844.97        66.69 o                         
   5   1  26        169.00        188.58        25.19 o                         
  -8   2  26        879.08        949.43        46.40 o                         
  -7   2  26        233.36        251.85        23.23 o                         
  -6   2  26        307.64        291.18        16.85 o                         
  -5   2  26        645.62        628.75        34.99 o                         
  -4   2  26        199.13        239.79        13.85 o                         
  -3   2  26        250.79        250.51        13.17 o                         
  -2   2  26        128.14        132.68        14.71 o                         
  -1   2  26        262.91        277.70        12.36 o                         
   0   2  26       2083.90       2144.50        45.48 o                         
   1   2  26       1625.80       1787.47        45.71 o                         
   2   2  26       2233.82       2311.46        27.12 o                         
   3   2  26        730.94        766.24        32.46 o                         
   4   2  26        620.65        583.61        20.85 o                         
   5   2  26        149.46        178.83        15.85 o                         
  -7   3  26        242.71        211.19        20.69 o                         
  -6   3  26        543.23        484.14        31.46 o                         
  -5   3  26        406.39        388.04        18.33 o                         
  -4   3  26        104.75        154.59        18.05 o                         
  -3   3  26       1175.12       1217.44        32.47 o                         
  -2   3  26       1251.71       1310.94        32.26 o                         
  -1   3  26        770.78        778.52        29.81 o                         
   0   3  26        186.08        204.98        12.89 o                         
   1   3  26         96.23        109.41        16.11 o                         
   2   3  26         34.97         25.94        14.28 o                         
   3   3  26         97.25         87.74        18.02 o                         
   4   3  26        519.55        495.96        20.48 o                         
  -6   4  26        118.53        131.46        18.62 o                         
  -5   4  26        145.13        102.47        22.86 o                         
  -4   4  26        138.78        129.96        18.92 o                         
  -3   4  26          4.90         14.16        17.24 o                         
  -2   4  26          2.76         24.48        16.26 o                         
  -1   4  26        852.67        893.25        45.52 o                         
   0   4  26        485.83        502.31        36.22 o                         
   1   4  26       1146.01       1182.75        51.55 o                         
   2   4  26        291.28        297.82        21.37 o                         
  -7   0  27        675.82        738.10        33.71 o                         
  -5   0  27        875.25        870.03        60.87 o                         
  -3   0  27       2744.47       2711.99        67.95 o                         
  -1   0  27       1809.56       1849.10        40.15 o                         
   1   0  27        282.42        285.59        16.08 o                         
   3   0  27        305.14        328.47        21.70 o                         
   5   0  27       1033.84       1059.24        83.59 o                         
  -8   1  27         73.91        118.30        18.08 o                         
  -7   1  27        933.44        961.19        24.96 o                         
  -6   1  27          0.96         -9.83        12.22 o                         
  -5   1  27         56.53         72.24        10.91 o                         
  -4   1  27          4.78        -10.03        12.15 o                         
  -3   1  27         21.39         31.62         9.22 o                         
  -2   1  27         34.51         71.22        10.75 o                         
  -1   1  27       1837.68       1855.26        47.16 o                         
   0   1  27        166.28        195.99        10.30 o                         
   1   1  27       3713.75       3649.53        68.95 o                         
   2   1  27        138.39        147.60        13.24 o                         
   3   1  27       2303.73       2294.49        51.50 o                         
   4   1  27          6.49          3.69        15.33 o                         
   5   1  27         90.58         63.35        25.40 o                         
  -8   2  27          0.36         -1.58        21.21 o                         
  -7   2  27        133.95        169.93        17.92 o                         
  -6   2  27        496.92        457.12        33.89 o                         
  -5   2  27       1349.31       1315.81        30.32 o                         
  -4   2  27        147.11        153.24        12.19 o                         
  -3   2  27       1580.56       1607.90        38.22 o                         
  -2   2  27       1074.72       1089.51        28.18 o                         
  -1   2  27        697.93        753.98        18.78 o                         
   0   2  27        149.50        180.56        11.96 o                         
   1   2  27         27.83         52.21        23.68 o                         
   2   2  27          0.47         11.05        14.75 o                         
   3   2  27        502.09        601.16        36.06 o                         
   4   2  27        394.15        409.52        17.91 o                         
  -7   3  27        112.61        132.00        33.80 o                         
  -6   3  27        145.32        169.09        24.64 o                         
  -5   3  27         58.28         43.56        16.51 o                         
  -4   3  27          7.74         55.72        17.91 o                         
  -3   3  27         62.86         94.77        15.31 o                         
  -2   3  27        532.03        537.48        24.92 o                         
  -1   3  27        678.16        759.55        24.57 o                         
   0   3  27        811.47        909.55        27.75 o                         
   1   3  27       1237.26       1283.08        47.58 o                         
   2   3  27        970.36       1027.50        41.31 o                         
   3   3  27        253.63        272.15        18.36 o                         
  -5   4  27        214.27        149.42        25.42 o                         
  -4   4  27        862.72        799.88        75.05 o                         
  -3   4  27        277.13        255.97        20.27 o                         
  -2   4  27        449.10        414.07        35.50 o                         
  -1   4  27        161.33        133.66        18.10 o                         
   0   4  27        438.42        503.71        31.44 o                         
   1   4  27         36.73         62.84        19.01 o                         
  -8   0  28        391.35        412.43        37.43 o                         
  -6   0  28        348.75        299.35        24.15 o                         
  -4   0  28          1.39        -15.52        15.52 o                         
  -2   0  28       2385.47       2426.01        53.93 o                         
   0   0  28       2905.83       3046.50        87.74 o                         
   2   0  28       3285.73       3208.57        89.49 o                         
   4   0  28        879.75        881.37        52.11 o                         
  -8   1  28         62.54         76.29        19.22 o                         
  -7   1  28         64.93         38.42        15.30 o                         
  -6   1  28       1411.38       1314.70        28.86 o                         
  -5   1  28         68.23         74.75        19.03 o                         
  -4   1  28       2231.47       2213.06        44.57 o                         
  -3   1  28        202.67        207.26        11.79 o                         
  -2   1  28        821.60        838.09        36.19 o                         
  -1   1  28        202.57        226.28        11.38 o                         
   0   1  28         14.87         19.44        13.65 o                         
   1   1  28          0.56         44.78        10.22 o                         
   2   1  28       1206.85       1251.64        35.81 o                         
   3   1  28        267.91        288.03        16.66 o                         
   4   1  28        602.01        587.30        46.75 o                         
  -7   2  28         66.01         47.02        32.05 o                         
  -6   2  28        374.31        333.46        19.32 o                         
  -5   2  28         35.86         50.05        22.41 o                         
  -4   2  28         30.12         28.94        15.00 o                         
  -3   2  28        397.54        465.71        25.32 o                         
  -2   2  28       1311.93       1325.97        26.16 o                         
  -1   2  28       1144.38       1301.37        22.86 o                         
   0   2  28       1630.14       1602.02        54.28 o                         
   1   2  28        291.05        283.05        15.43 o                         
   2   2  28        707.11        744.57        32.07 o                         
   3   2  28        129.30        181.60        16.09 o                         
   4   2  28        502.92        517.74        28.26 o                         
  -6   3  28         98.67         92.63        34.41 o                         
  -5   3  28        798.20        793.87        30.21 o                         
  -4   3  28       1113.82       1274.65        39.85 o                         
  -3   3  28        847.91        861.69        28.78 o                         
  -2   3  28        243.73        239.00        17.54 o                         
  -1   3  28        205.22        258.89        16.39 o                         
   0   3  28         94.66        145.91        26.12 o                         
   1   3  28          0.20         18.82        14.27 o                         
   2   3  28        212.26        277.33        24.38 o                         
  -3   4  28        235.86        238.35        35.72 o                         
  -2   4  28        220.44        203.35        21.24 o                         
  -1   4  28        812.71        795.72        56.95 o                         
   0   4  28        195.08        233.41        21.06 o                         
  -7   0  29       1158.79       1162.70        53.57 o                         
  -5   0  29       2121.76       2107.60        74.73 o                         
  -3   0  29        493.04        492.62        26.24 o                         
  -1   0  29        280.97        298.16        20.44 o                         
   1   0  29        412.88        418.59        51.24 o                         
   3   0  29       2886.14       2817.24       122.77 o                         
  -7   1  29        153.85        198.16        22.83 o                         
  -6   1  29          6.00        -15.88        15.88 o                         
  -5   1  29         11.20         21.61        12.61 o                         
  -4   1  29         78.34         79.35        11.21 o                         
  -3   1  29        965.62        979.37        22.29 o                         
  -2   1  29        146.54        156.14        11.86 o                         
  -1   1  29       1236.70       1291.62        48.79 o                         
   0   1  29        147.64        163.33        12.73 o                         
   1   1  29       2703.77       2798.15        57.94 o                         
   2   1  29        235.26        255.04        15.38 o                         
   3   1  29        556.15        589.62        39.44 o                         
  -6   2  29         59.35         68.40        23.90 o                         
  -5   2  29        961.08       1016.03        44.61 o                         
  -4   2  29        278.25        255.25        17.57 o                         
  -3   2  29        491.54        504.56        37.42 o                         
  -2   2  29        179.66        216.45        18.55 o                         
  -1   2  29        215.22        243.20        18.63 o                         
   0   2  29        174.11        147.91        13.49 o                         
   1   2  29        545.69        600.92        41.43 o                         
   2   2  29        313.63        350.86        37.05 o                         
   3   2  29        837.95        811.80        32.89 o                         
  -5   3  29          9.36          4.65        18.83 o                         
  -4   3  29        343.24        400.30        20.41 o                         
  -3   3  29       1004.85       1028.26        40.32 o                         
  -2   3  29        465.12        435.32        40.42 o                         
  -1   3  29        584.35        586.28        27.82 o                         
   0   3  29       1357.91       1454.46        77.50 o                         
   1   3  29        490.63        521.14        47.09 o                         
  -6   0  30          5.78         54.01        21.71 o                         
  -4   0  30       1172.06       1215.72        40.75 o                         
  -2   0  30       1858.34       1829.52        78.48 o                         
   0   0  30       1353.95       1480.18        32.33 o                         
   2   0  30        723.85        714.40        45.72 o                         
  -6   1  30       1530.39       1420.01        39.13 o                         
  -5   1  30        144.23        140.11        14.43 o                         
  -4   1  30        516.69        522.70        27.19 o                         
  -3   1  30          3.61        -12.02        12.88 o                         
  -2   1  30        447.85        486.09        27.16 o                         
  -1   1  30          4.53         51.29        12.67 o                         
   0   1  30        299.08        309.02        20.75 o                         
   1   1  30         15.67         96.76        14.64 o                         
   2   1  30       2058.58       2074.61        33.46 o                         
  -6   2  30         80.53         95.38        23.69 o                         
  -5   2  30        193.84        174.49        28.16 o                         
  -4   2  30        412.73        390.08        31.69 o                         
  -3   2  30        220.85        249.13        23.82 o                         
  -2   2  30       1508.64       1575.71        40.10 o                         
  -1   2  30       1366.65       1303.57        30.49 o                         
   0   2  30        747.11        745.76        25.12 o                         
   1   2  30        326.09        362.24        17.87 o                         
   2   2  30        621.49        716.27        40.41 o                         
  -3   3  30        183.22        201.29        26.13 o                         
  -2   3  30         84.76        130.55        18.91 o                         
  -1   3  30         25.77         19.36        17.40 o                         
   0   3  30          6.97         28.10        27.55 o                         
  -5   0  31       1415.29       1392.58        56.31 o                         
  -3   0  31        291.06        295.74        20.71 o                         
  -1   0  31         40.19         67.01        17.11 o                         
   1   0  31       1172.62       1245.15        70.62 o                         
  -5   1  31         33.32         48.45        24.79 o                         
  -4   1  31        143.52        189.88        14.74 o                         
  -3   1  31       1402.30       1307.20        36.17 o                         
  -2   1  31         40.77         73.83        14.11 o                         
  -1   1  31       1615.12       1744.03        62.28 o                         
   0   1  31        270.57        271.87        25.24 o                         
   1   1  31        943.82        973.32        54.15 o                         
  -4   2  31        361.75        327.72        26.59 o                         
  -3   2  31        299.53        302.65        24.37 o                         
  -2   2  31         71.28        108.37        14.41 o                         
  -1   2  31         71.37        100.16        17.66 o                         
   0   2  31          1.13         61.34        18.07 o                         
  -4   0  32        773.63        779.06        61.64 o                         
  -2   0  32       2179.44       2347.29        52.99 o                         
   0   0  32        872.24        887.10        44.73 o                         
  -4   1  32        290.95        352.74        25.89 o                         
  -3   1  32         43.20         40.85        16.26 o                         
  -2   1  32        243.23        255.48        18.67 o                         
  -1   1  32         76.00        123.83        25.19 o                         
   0   1  32       1105.73       1113.81        38.72 o                         
                                                                                
