# Supplementary material for: An investigation to elucidate the factors dictating the crystal structure of seven ammonium carboxyl­ate mol­ecular salts
Source: Acta Crystallogr E Crystallogr Commun. 2018 Apr 17;74(Pt 5):580–6. doi: 10.1107/S2056989017017856 (PMC5947467; doi:10.1107/S2056989017017856)
Supplement: Supplementary file 6 [file e-74-00580-Vsup6.hkl]

data_V                                                                          
_shelx_title ' 14a_JBF3_a in C2'                                                
_shelx_refln_list_code          4                                               
_shelx_F_calc_maximum      209.71                                               
_exptl_crystal_F_000       696.00                                               
_reflns_d_resolution_high  0.7570                                               
                                                                                
loop_                                                                           
 _space_group_symop_operation_xyz                                               
 'x, y, z'                                                                      
 '-x, y, -z'                                                                    
 'x+1/2, y+1/2, z'                                                              
 '-x+1/2, y+1/2, -z'                                                            
                                                                                
_cell_length_a    16.2280                                                       
_cell_length_b     6.4392                                                       
_cell_length_c    15.5937                                                       
_cell_angle_alpha  90.000                                                       
_cell_angle_beta  104.289                                                       
_cell_angle_gamma  90.000                                                       
                                                                                
_shelx_F_squared_multiplier     1.000                                           
                                                                                
loop_                                                                           
 _refln_index_h                                                                 
 _refln_index_k                                                                 
 _refln_index_l                                                                 
 _refln_F_squared_calc                                                          
 _refln_F_squared_meas                                                          
 _refln_F_squared_sigma                                                         
 _refln_observed_status                                                         
   0  -8   0        277.59        292.13        13.58 o                         
   2  -8   0         60.94         65.18         5.18 o                         
   4  -8   0        122.09        143.89        11.71 o                         
   6  -8   0         72.22        101.51        13.31 o                         
   1  -7   0         97.51        101.14         6.92 o                         
   3  -7   0         44.03         49.50         3.69 o                         
   5  -7   0         60.61         65.41         9.07 o                         
   7  -7   0        164.53        154.76         8.88 o                         
   9  -7   0         64.93         69.92        22.25 o                         
  11  -7   0        110.28        123.73        11.09 o                         
   0  -6   0        561.60        578.87        10.91 o                         
   2  -6   0        241.78        223.71         5.68 o                         
   4  -6   0        318.77        304.13         6.67 o                         
   6  -6   0        740.60        733.96        18.29 o                         
   8  -6   0        195.18        200.97        10.81 o                         
  10  -6   0         74.05         84.13         7.53 o                         
  12  -6   0        215.42        215.13        14.67 o                         
  14  -6   0         86.23         97.67        11.56 o                         
   1  -5   0         39.57         32.80         2.36 o                         
   3  -5   0         28.03         21.83         2.46 o                         
   5  -5   0        215.20        191.63        11.08 o                         
   7  -5   0        642.59        646.95        12.08 o                         
   9  -5   0         49.02         38.44         9.06 o                         
  11  -5   0        312.62        326.21        12.05 o                         
  13  -5   0         68.06         51.95         7.62 o                         
  15  -5   0         65.92         66.00         9.68 o                         
   0  -4   0       1656.89       1557.94        19.06 o                         
   2  -4   0        430.50        414.33         6.57 o                         
   4  -4   0        172.14        166.82         2.83 o                         
   6  -4   0        915.84        855.49        10.79 o                         
   8  -4   0         86.65         96.67        11.29 o                         
  10  -4   0         66.05         59.97         5.16 o                         
  12  -4   0        570.29        557.49        19.21 o                         
  14  -4   0        114.73        108.37         5.28 o                         
  16  -4   0        127.62        120.46         7.49 o                         
  18  -4   0         80.62         83.48        10.77 o                         
   1  -3   0       1191.43       1165.60        11.97 o                         
   3  -3   0       1584.28       1748.32        20.11 o                         
   5  -3   0       1187.59       1204.16        14.95 o                         
   7  -3   0       1352.94       1335.69        17.82 o                         
   9  -3   0        801.42        811.71        17.12 o                         
  11  -3   0        323.31        321.33         5.76 o                         
  13  -3   0        119.02        105.09         7.25 o                         
  15  -3   0        154.82        150.51         7.55 o                         
  17  -3   0        455.63        498.70        11.16 o                         
  19  -3   0          1.24         -1.62        16.03 o                         
   0  -2   0       4540.68       4215.98        42.61 o                         
   2  -2   0       7132.31       7313.35        19.09 o                         
   4  -2   0       3167.55       3348.10        61.23 o                         
   6  -2   0        830.73        810.84        17.57 o                         
   8  -2   0        301.35        267.64         4.28 o                         
  10  -2   0         88.36         75.79         3.58 o                         
  12  -2   0        126.21        122.43         4.96 o                         
  14  -2   0        324.00        318.89        10.39 o                         
  16  -2   0        161.16        170.80        11.48 o                         
  18  -2   0        117.22        107.97         6.95 o                         
  20  -2   0         52.49         55.59        10.99 o                         
   1  -1   0       3634.95       2479.42       714.25 o                         
   3  -1   0       1152.10       1143.59       123.11 o                         
   5  -1   0       5467.32       5328.99        74.60 o                         
   7  -1   0       6240.41       6564.68        89.15 o                         
   9  -1   0       1005.45       1041.63        18.21 o                         
  11  -1   0        378.37        420.22         8.62 o                         
  13  -1   0        943.93        951.39        29.69 o                         
  15  -1   0         82.11         75.82         5.33 o                         
  17  -1   0        103.02        101.12         5.87 o                         
  19  -1   0         72.76         72.35         7.25 o                         
   4   0   0      30877.89      30538.70       452.69 o                         
   6   0   0       5960.50       6033.91        61.91 o                         
   8   0   0        736.54        711.34         7.47 o                         
  10   0   0       4261.05       4678.45        38.55 o                         
  12   0   0        281.82        285.18         6.34 o                         
  14   0   0          2.54         -1.03         2.86 o                         
  16   0   0          7.10          2.72         4.98 o                         
  18   0   0        435.73        438.64        17.31 o                         
  20   0   0         27.80         33.79         8.66 o                         
   1   1   0       3747.65       3068.60       547.15 o                         
   3   1   0       1157.13       1115.54        19.69 o                         
   5   1   0       5388.26       5275.01        51.72 o                         
   7   1   0       6355.95       6753.41        42.46 o                         
   9   1   0       1011.55       1031.38         8.45 o                         
  11   1   0        410.55        462.34         6.85 o                         
  13   1   0        936.58        945.55        16.75 o                         
  15   1   0         82.45         69.59         5.29 o                         
  17   1   0        104.60         91.56         5.70 o                         
  19   1   0         72.88         82.18        13.18 o                         
   0   2   0       4453.77       3031.40       969.63 o                         
   2   2   0       7184.79       7516.44       121.00 o                         
   4   2   0       3178.46       3392.57        65.11 o                         
   6   2   0        851.51        854.64         8.21 o                         
   8   2   0        308.95        277.34         6.65 o                         
  10   2   0         88.63         68.17         8.10 o                         
  12   2   0        132.06        123.51         6.02 o                         
  14   2   0        321.67        326.46         7.55 o                         
  16   2   0        153.00        178.40         9.83 o                         
  18   2   0        116.08         98.92         7.16 o                         
  20   2   0         52.85         80.31        11.08 o                         
   1   3   0       1165.93       1147.29        13.15 o                         
   3   3   0       1580.71       1730.68        34.87 o                         
   5   3   0       1218.64       1189.48        24.95 o                         
   7   3   0       1362.80       1310.53        15.72 o                         
   9   3   0        806.09        826.73         6.22 o                         
  11   3   0        314.11        316.62         5.33 o                         
  13   3   0        123.33        118.05         8.06 o                         
  15   3   0        150.92        143.93        11.09 o                         
  17   3   0        468.14        395.34        93.81 o                         
  19   3   0          0.84          8.40         9.54 o                         
   0   4   0       1729.44       1640.37        10.95 o                         
   2   4   0        422.31        415.31         4.07 o                         
   4   4   0        164.45        150.20         5.30 o                         
   6   4   0        935.21        870.35        13.69 o                         
   8   4   0         90.77         74.97        24.05 o                         
  10   4   0         60.15         41.58         6.81 o                         
  12   4   0        570.45        528.01        26.62 o                         
  14   4   0        117.70         95.57        12.10 o                         
  16   4   0        122.86        138.40         9.58 o                         
  18   4   0         87.05        104.70        18.30 o                         
   1   5   0         32.52         33.98         2.26 o                         
   3   5   0         28.53         22.69         1.82 o                         
   5   5   0        231.26        218.19        10.45 o                         
   7   5   0        615.73        621.87        19.96 o                         
   9   5   0         47.81         27.83         8.47 o                         
  11   5   0        300.84        308.32        15.58 o                         
  13   5   0         71.87         56.25        10.29 o                         
  15   5   0         67.33         70.03        12.70 o                         
   0   6   0        559.33        465.95        85.37 o                         
   2   6   0        239.35        217.31         9.85 o                         
   4   6   0        318.12        305.85        18.30 o                         
   6   6   0        723.83        706.21        13.04 o                         
   8   6   0        200.18        182.32        10.61 o                         
  10   6   0         77.23         79.89         9.40 o                         
  12   6   0        208.78        233.74        16.42 o                         
  14   6   0         85.96        112.52        21.17 o                         
   1   7   0         88.35         79.81         4.76 o                         
   3   7   0         43.37         42.38         4.28 o                         
   5   7   0         59.24         57.66         6.67 o                         
   7   7   0        163.02        160.40         9.51 o                         
   9   7   0         63.80         75.11         8.85 o                         
  11   7   0        110.94        139.23        13.86 o                         
   0   8   0        276.84        219.61        84.90 o                         
   2   8   0         58.42         37.64        18.29 o                         
   4   8   0        119.18        135.82        38.57 o                         
   6   8   0         72.99         51.81        22.23 o                         
  -6  -8   1          1.65         15.23        18.75 o                         
  -4  -8   1         61.08         92.51        13.46 o                         
  -2  -8   1        166.61        176.38         9.34 o                         
   0  -8   1         50.03         53.52         5.58 o                         
   2  -8   1        169.14        190.80         9.04 o                         
   4  -8   1         10.79         24.96         9.62 o                         
   6  -8   1        142.56        164.59        14.04 o                         
 -11  -7   1         33.26         43.92        10.09 o                         
  -9  -7   1        120.40        135.92        11.17 o                         
  -7  -7   1         63.63         74.58        12.93 o                         
  -5  -7   1         48.49         44.85         8.22 o                         
  -3  -7   1         33.74         37.34         6.20 o                         
  -1  -7   1        462.26        469.57        11.00 o                         
   1  -7   1         67.55         61.30         4.35 o                         
   3  -7   1         38.80         32.59         3.86 o                         
   5  -7   1        566.63        575.75        17.11 o                         
   7  -7   1        241.32        261.90        12.98 o                         
   9  -7   1        204.18        199.03        12.09 o                         
  11  -7   1        177.23        207.87        12.77 o                         
 -14  -6   1        121.57        122.86        13.05 o                         
 -12  -6   1         74.64        101.54        12.10 o                         
 -10  -6   1         55.51         60.05        12.15 o                         
  -8  -6   1        118.66        106.10         6.77 o                         
  -6  -6   1        451.48        430.57        25.41 o                         
  -4  -6   1         37.75         38.47         3.15 o                         
  -2  -6   1         89.17         81.82         4.17 o                         
   0  -6   1        328.72        321.77         6.50 o                         
   2  -6   1        462.84        449.29        13.72 o                         
   4  -6   1        280.66        292.00         6.13 o                         
   6  -6   1        498.69        506.81        11.57 o                         
   8  -6   1         95.96         93.22         6.92 o                         
  10  -6   1        345.39        361.93        13.60 o                         
  12  -6   1        383.09        404.48        16.41 o                         
  14  -6   1         86.82        106.27        11.50 o                         
 -17  -5   1        129.13        134.28        13.37 o                         
 -15  -5   1         76.80         89.05        10.98 o                         
 -13  -5   1         80.42         85.08         8.61 o                         
 -11  -5   1        505.53        522.08        14.47 o                         
  -9  -5   1        240.33        232.53         9.53 o                         
  -7  -5   1        688.84        679.79        17.15 o                         
  -5  -5   1        284.27        277.32         7.97 o                         
  -3  -5   1       1277.85       1310.25        17.05 o                         
  -1  -5   1       2108.01       2096.73        21.62 o                         
   1  -5   1        877.38        838.78         7.79 o                         
   3  -5   1       1444.96       1458.49         9.74 o                         
   5  -5   1        202.98        223.97         3.92 o                         
   7  -5   1        584.01        531.23        16.71 o                         
   9  -5   1        478.80        478.63        20.86 o                         
  11  -5   1        850.59        800.09        17.77 o                         
  13  -5   1         35.76         38.29         7.31 o                         
  15  -5   1         91.38        103.41        10.27 o                         
 -18  -4   1         63.69         69.29         6.68 o                         
 -16  -4   1        136.72        139.31        11.61 o                         
 -14  -4   1        472.79        460.51        21.35 o                         
 -12  -4   1        498.96        504.93        12.58 o                         
 -10  -4   1       1000.11       1052.84        25.15 o                         
  -8  -4   1        162.35        146.72         6.86 o                         
  -6  -4   1         85.11         84.34         5.33 o                         
  -4  -4   1        362.87        360.16         7.10 o                         
  -2  -4   1       1263.56       1339.16         7.38 o                         
   0  -4   1       1840.15       1841.08        11.70 o                         
   2  -4   1         13.13         11.66         1.47 o                         
   4  -4   1       1255.04       1219.83         9.47 o                         
   6  -4   1        873.99        889.30         5.67 o                         
   8  -4   1        102.92         92.56         4.93 o                         
  10  -4   1        110.10        113.27         4.70 o                         
  12  -4   1        693.65        694.11        12.40 o                         
  14  -4   1        206.71        221.18         9.52 o                         
  16  -4   1         21.72         34.58         7.97 o                         
  18  -4   1          7.56          3.31        17.09 o                         
 -19  -3   1        151.90        163.42        11.47 o                         
 -17  -3   1        250.45        270.35        11.17 o                         
 -15  -3   1         64.78         63.10         5.06 o                         
 -13  -3   1        442.20        441.44        10.35 o                         
 -11  -3   1        388.31        402.46        13.10 o                         
  -9  -3   1        555.00        573.38        13.16 o                         
  -7  -3   1       2517.04       2597.49        46.29 o                         
  -5  -3   1         39.59         33.47         4.37 o                         
  -3  -3   1        580.08        541.82         5.36 o                         
  -1  -3   1       6769.43       7241.64        32.66 o                         
   1  -3   1       2576.15       2821.19        21.21 o                         
   3  -3   1       3731.64       3931.95        37.25 o                         
   5  -3   1        251.37        229.85         3.45 o                         
   7  -3   1        464.43        489.53         6.02 o                         
   9  -3   1        147.53        142.00         4.85 o                         
  11  -3   1        329.65        315.69        15.92 o                         
  13  -3   1         78.55         71.99         4.53 o                         
  15  -3   1         89.04         84.41         5.00 o                         
  17  -3   1        192.48        195.63        11.24 o                         
  19  -3   1         53.32         53.40        10.54 o                         
 -20  -2   1        131.08        147.09        12.10 o                         
 -18  -2   1        223.65        225.18        10.19 o                         
 -16  -2   1         25.87         24.09         4.43 o                         
 -14  -2   1        215.18        219.97         8.78 o                         
 -12  -2   1        573.67        617.33        17.25 o                         
 -10  -2   1       1579.00       1589.81        25.06 o                         
  -8  -2   1        673.02        636.99        20.52 o                         
  -6  -2   1       3288.71       3372.03        57.23 o                         
  -4  -2   1       2004.82       2071.80        75.92 o                         
  -2  -2   1       1184.57       1220.04        20.25 o                         
   0  -2   1       3594.70       3471.75        16.03 o                         
   2  -2   1        837.52        801.90        11.14 o                         
   4  -2   1       3567.40       3726.88        74.12 o                         
   6  -2   1        814.04        813.67        11.93 o                         
   8  -2   1        201.02        213.98         5.11 o                         
  10  -2   1       1077.28       1070.73        16.85 o                         
  12  -2   1         29.93         35.64         3.14 o                         
  14  -2   1         66.03         54.94         4.41 o                         
  16  -2   1        152.51        149.25        12.01 o                         
  18  -2   1         25.36         24.31         5.85 o                         
 -19  -1   1         63.64         76.18         6.79 o                         
 -17  -1   1         48.52         44.65         5.00 o                         
 -15  -1   1        150.15        153.56        10.32 o                         
 -13  -1   1        102.93         99.36         5.95 o                         
 -11  -1   1        618.03        600.66        14.29 o                         
  -9  -1   1       1541.20       1542.50        15.93 o                         
  -7  -1   1       4543.92       4856.67        97.84 o                         
  -5  -1   1      14914.86      15146.23       189.39 o                         
  -3  -1   1      43977.70      44580.09       772.94 o                         
  -1  -1   1       3230.27       2374.59       318.50 o                         
   1  -1   1       4193.34       3369.13       458.09 o                         
   3  -1   1       4711.27       5015.75        82.63 o                         
   5  -1   1       2834.91       2768.05        42.22 o                         
   7  -1   1       1330.91       1470.20         8.99 o                         
   9  -1   1        230.83        208.39         4.59 o                         
  11  -1   1        412.23        381.93         9.34 o                         
  13  -1   1        172.90        165.85         8.47 o                         
  15  -1   1        420.22        443.82        19.41 o                         
  17  -1   1        243.39        237.03        10.48 o                         
  19  -1   1         83.59         91.58        11.61 o                         
 -20   0   1        103.23        107.25         8.31 o                         
 -18   0   1        127.12        128.25         9.56 o                         
 -16   0   1         54.66         56.12         4.72 o                         
 -14   0   1         57.28         62.30         3.96 o                         
 -12   0   1        279.51        266.01         6.01 o                         
 -10   0   1       1443.50       1502.97        19.34 o                         
  -8   0   1         51.57         23.26         1.73 o                         
  -6   0   1       3932.39       3674.29        56.67 o                         
  -4   0   1       5367.25       5600.18        67.54 o                         
   2   0   1       2960.65       2468.31       762.21 o                         
   4   0   1      37486.38      37771.35       404.05 o                         
   6   0   1       6000.10       6091.06        69.07 o                         
   8   0   1       1872.27       1995.49        28.42 o                         
  10   0   1        255.01        242.59         5.25 o                         
  12   0   1         97.24         94.35         6.15 o                         
  14   0   1        202.42        236.38        10.00 o                         
  16   0   1         75.73         66.87         5.01 o                         
  18   0   1        242.33        289.84        11.17 o                         
  20   0   1         69.57         74.13         9.65 o                         
 -19   1   1         64.58         59.65         8.91 o                         
 -17   1   1         45.38         44.62         6.46 o                         
 -15   1   1        148.03        148.93         7.03 o                         
 -13   1   1        106.88         96.47         5.08 o                         
 -11   1   1        598.21        579.12         7.77 o                         
  -9   1   1       1533.78       1539.61         9.89 o                         
  -7   1   1       4432.81       4216.55       420.68 o                         
  -5   1   1      14906.01      15591.00       268.26 o                         
  -3   1   1      43831.07      44982.89      1383.79 o                         
  -1   1   1       3258.52       2791.70       417.86 o                         
   1   1   1       4234.24       3269.28       783.30 o                         
   3   1   1       4649.00       4928.65        99.89 o                         
   5   1   1       2835.52       2924.87       433.25 o                         
   7   1   1       1349.94       1497.19        12.27 o                         
   9   1   1        235.14        207.23         4.57 o                         
  11   1   1        397.77        376.47         8.38 o                         
  13   1   1        177.04        183.16         7.29 o                         
  15   1   1        417.23        456.14        11.10 o                         
  17   1   1        250.46        241.52        10.17 o                         
  19   1   1         83.29         72.20         7.18 o                         
 -20   2   1        135.54        128.46        18.37 o                         
 -18   2   1        219.82        218.07        19.34 o                         
 -16   2   1         26.05         13.26         4.96 o                         
 -14   2   1        216.62        221.40         9.20 o                         
 -12   2   1        610.13        558.14        78.78 o                         
 -10   2   1       1568.58       1621.05        12.69 o                         
  -8   2   1        678.47        640.51         6.17 o                         
  -6   2   1       3223.12       3359.69        36.73 o                         
  -4   2   1       2017.87       2011.56        14.54 o                         
  -2   2   1       1201.14       1221.61        23.69 o                         
   0   2   1       3553.62       2901.47       333.15 o                         
   2   2   1        839.29        803.43        20.41 o                         
   4   2   1       3591.72       3655.44       119.66 o                         
   6   2   1        765.74        763.94        30.55 o                         
   8   2   1        200.18        183.91        40.95 o                         
  10   2   1       1050.04       1053.60        11.62 o                         
  12   2   1         25.93         33.99         3.14 o                         
  14   2   1         63.59         59.75         5.89 o                         
  16   2   1        157.04        154.75         7.55 o                         
  18   2   1         28.08         22.22         5.84 o                         
 -19   3   1        147.59        136.04        63.18 o                         
 -17   3   1        255.39        223.54        42.08 o                         
 -15   3   1         65.73         58.31         4.50 o                         
 -13   3   1        417.83        431.64        17.34 o                         
 -11   3   1        387.51        406.16        15.81 o                         
  -9   3   1        545.04        541.98        27.68 o                         
  -7   3   1       2508.34       2517.15        68.21 o                         
  -5   3   1         36.41         49.79        15.43 o                         
  -3   3   1        560.73        522.19        12.45 o                         
  -1   3   1       6695.93       7063.62        49.95 o                         
   1   3   1       2627.33       2782.37       257.37 o                         
   3   3   1       3760.22       3920.58        69.59 o                         
   5   3   1        259.20        239.05         7.10 o                         
   7   3   1        449.46        482.27         5.58 o                         
   9   3   1        140.12        136.68         3.82 o                         
  11   3   1        330.73        310.04         9.35 o                         
  13   3   1         78.70         76.56         5.60 o                         
  15   3   1         93.63         87.53        10.51 o                         
  17   3   1        199.05        200.72        30.40 o                         
  19   3   1         51.99         30.87        17.32 o                         
 -18   4   1         66.41         63.27        21.32 o                         
 -16   4   1        132.22         93.15        14.97 o                         
 -14   4   1        465.49        480.85        17.75 o                         
 -12   4   1        501.17        498.23        32.97 o                         
 -10   4   1        999.70       1022.93        17.64 o                         
  -8   4   1        159.34        151.94         8.45 o                         
  -6   4   1         83.13         80.48         6.42 o                         
  -4   4   1        367.98        357.04         8.55 o                         
  -2   4   1       1227.64       1290.79         6.56 o                         
   0   4   1       1895.83       1888.76        18.12 o                         
   2   4   1         13.14          9.06         1.87 o                         
   4   4   1       1212.39       1173.49        21.80 o                         
   6   4   1        895.33        883.28        13.69 o                         
   8   4   1        100.82         76.21         6.96 o                         
  10   4   1        106.55         98.05         7.99 o                         
  12   4   1        698.20        717.35        14.02 o                         
  14   4   1        208.29        209.67         5.98 o                         
  16   4   1         21.71         15.98        11.39 o                         
  18   4   1          8.50         14.46         8.22 o                         
 -17   5   1        126.76        133.99        22.99 o                         
 -15   5   1         75.97         65.22        19.66 o                         
 -13   5   1         86.98         83.99        10.16 o                         
 -11   5   1        496.49        506.76        16.68 o                         
  -9   5   1        242.38        244.39        17.24 o                         
  -7   5   1        688.85        687.20        20.57 o                         
  -5   5   1        275.39        258.99         9.41 o                         
  -3   5   1       1293.92       1293.31        12.58 o                         
  -1   5   1       2091.88       2045.18        18.53 o                         
   1   5   1        853.67        783.59        71.99 o                         
   3   5   1       1448.72       1444.37        17.28 o                         
   5   5   1        196.39        207.61         8.58 o                         
   7   5   1        574.48        530.83        19.36 o                         
   9   5   1        474.88        468.22        20.57 o                         
  11   5   1        851.59        805.00        40.23 o                         
  13   5   1         37.71         46.09        10.53 o                         
  15   5   1         93.87        116.77        12.57 o                         
 -14   6   1        124.49         88.02        18.15 o                         
 -12   6   1         68.97         85.02        21.78 o                         
 -10   6   1         57.67         55.31         9.72 o                         
  -8   6   1        127.20        118.37        10.53 o                         
  -6   6   1        458.15        453.10        11.17 o                         
  -4   6   1         37.93         28.47         5.35 o                         
  -2   6   1         94.68         87.14         3.44 o                         
   0   6   1        349.79        299.03        30.45 o                         
   2   6   1        461.40        446.25         9.15 o                         
   4   6   1        296.59        294.28         9.87 o                         
   6   6   1        496.96        489.02        22.87 o                         
   8   6   1         93.99         81.49        10.02 o                         
  10   6   1        359.52        368.49        20.41 o                         
  12   6   1        374.37        444.32        20.84 o                         
  14   6   1         86.94        126.73        19.96 o                         
 -11   7   1         32.66         34.11        14.97 o                         
  -9   7   1        119.31        102.78         9.06 o                         
  -7   7   1         59.70         81.43         8.11 o                         
  -5   7   1         51.46         46.77         6.32 o                         
  -3   7   1         35.27         33.53         6.71 o                         
  -1   7   1        462.33        456.71        10.24 o                         
   1   7   1         69.39         64.48         3.86 o                         
   3   7   1         37.00         28.40         4.29 o                         
   5   7   1        583.12        584.90        25.11 o                         
   7   7   1        235.77        266.23        13.56 o                         
   9   7   1        206.56        241.25        15.86 o                         
  11   7   1        169.57        224.48        43.86 o                         
  -6   8   1          2.70         -5.60        10.27 o                         
  -4   8   1         60.43         53.56        23.74 o                         
  -2   8   1        173.28        117.15        47.24 o                         
   0   8   1         50.57         31.69        11.28 o                         
   2   8   1        168.61        123.51        39.13 o                         
   4   8   1         11.72          8.28         7.44 o                         
   6   8   1        144.86         88.92        66.09 o                         
  -6  -8   2         72.48         95.23        26.16 o                         
  -4  -8   2         86.08         72.26        10.69 o                         
  -2  -8   2         81.34        110.10        13.12 o                         
   0  -8   2         42.17         48.43         6.63 o                         
   2  -8   2         75.19         88.37         5.75 o                         
   4  -8   2        155.28        162.08        13.93 o                         
   6  -8   2          9.17         19.08        16.48 o                         
 -11  -7   2          8.67         26.93        10.33 o                         
  -9  -7   2         59.12         58.66         9.51 o                         
  -7  -7   2         72.81         74.05         8.01 o                         
  -5  -7   2         72.90         94.02         9.17 o                         
  -3  -7   2         11.09         16.05         4.85 o                         
  -1  -7   2        632.22        654.17        18.27 o                         
   1  -7   2          6.59          9.72         4.27 o                         
   3  -7   2        159.52        148.54         6.76 o                         
   5  -7   2        785.39        809.70         8.58 o                         
   7  -7   2        238.62        234.08        12.77 o                         
   9  -7   2        438.36        459.89        16.33 o                         
  11  -7   2         69.23         78.10        10.76 o                         
 -14  -6   2        149.30        153.25        15.73 o                         
 -12  -6   2          0.55          0.97         7.72 o                         
 -10  -6   2         79.47         87.41        12.33 o                         
  -8  -6   2        110.28        101.85         7.09 o                         
  -6  -6   2         18.66         22.33         5.21 o                         
  -4  -6   2        635.98        636.89        21.77 o                         
  -2  -6   2        329.83        311.36        15.28 o                         
   0  -6   2        285.20        290.85         6.31 o                         
   2  -6   2        275.82        271.28        11.61 o                         
   4  -6   2        985.52        981.68         9.27 o                         
   6  -6   2          9.10         19.11         2.70 o                         
   8  -6   2        353.20        330.75        15.15 o                         
  10  -6   2         93.19        109.63        10.30 o                         
  12  -6   2         19.65         26.39         8.13 o                         
  14  -6   2        331.98        369.21        20.73 o                         
 -17  -5   2         38.03         51.10        19.53 o                         
 -15  -5   2        147.30        156.77        12.21 o                         
 -13  -5   2         48.92         38.14         7.18 o                         
 -11  -5   2        179.06        174.96         9.82 o                         
  -9  -5   2        109.91        109.88         7.43 o                         
  -7  -5   2         42.66         42.22         5.73 o                         
  -5  -5   2        448.37        441.93         9.48 o                         
  -3  -5   2         27.92         25.90         2.02 o                         
  -1  -5   2        708.30        694.20         9.87 o                         
   1  -5   2        523.74        524.93         6.64 o                         
   3  -5   2        212.78        230.53         5.60 o                         
   5  -5   2        957.59        943.22         9.61 o                         
   7  -5   2        214.40        218.44         4.24 o                         
   9  -5   2       1496.04       1441.02        27.62 o                         
  11  -5   2         19.90         22.77         6.22 o                         
  13  -5   2         45.47         55.02         7.65 o                         
  15  -5   2         14.98         24.49         9.52 o                         
 -18  -4   2        205.31        228.43         9.19 o                         
 -16  -4   2        115.01        115.04        11.26 o                         
 -14  -4   2        381.43        374.16        13.55 o                         
 -12  -4   2       1114.40       1130.77        31.83 o                         
 -10  -4   2        110.86        105.69        20.56 o                         
  -8  -4   2       1019.45       1001.10        15.95 o                         
  -6  -4   2       4181.02       4267.46        23.16 o                         
  -4  -4   2        384.86        409.74         7.68 o                         
  -2  -4   2       5595.89       5856.28        64.52 o                         
   0  -4   2         81.66         61.95         3.05 o                         
   2  -4   2        584.22        588.11         5.39 o                         
   4  -4   2        545.84        513.81         5.18 o                         
   6  -4   2        560.56        523.39         5.69 o                         
   8  -4   2        901.71        900.23        12.26 o                         
  10  -4   2        508.63        467.75        11.66 o                         
  12  -4   2         60.33         55.52         6.07 o                         
  14  -4   2        145.46        161.74        10.74 o                         
  16  -4   2         33.13         42.71         5.31 o                         
 -19  -3   2         45.89         46.67        12.22 o                         
 -17  -3   2        150.07        162.94         7.77 o                         
 -15  -3   2        275.68        283.19        18.87 o                         
 -13  -3   2        872.34        855.83        16.02 o                         
 -11  -3   2         98.71         94.68         3.54 o                         
  -9  -3   2        234.03        219.02         6.99 o                         
  -7  -3   2        258.12        248.69         7.76 o                         
  -5  -3   2        500.54        539.27         8.26 o                         
  -3  -3   2        526.82        527.27         7.28 o                         
  -1  -3   2       1290.07       1272.70        12.48 o                         
   1  -3   2         37.45         41.96         1.91 o                         
   3  -3   2        993.83       1131.75        10.08 o                         
   5  -3   2       1515.22       1575.24        21.13 o                         
   7  -3   2        121.95        137.94         5.34 o                         
   9  -3   2        433.24        409.09        12.88 o                         
  11  -3   2        936.82        936.43        21.65 o                         
  13  -3   2         81.51         83.64         6.94 o                         
  15  -3   2        285.65        298.89         9.74 o                         
  17  -3   2        106.21        105.36         8.16 o                         
 -20  -2   2        223.46        257.81        14.83 o                         
 -18  -2   2        136.54        157.70        13.49 o                         
 -16  -2   2        215.56        226.46         7.90 o                         
 -14  -2   2         28.94         29.69         3.44 o                         
 -12  -2   2       2115.98       2128.06        40.73 o                         
 -10  -2   2          9.98         13.54         1.94 o                         
  -8  -2   2       7320.20       7745.71       132.76 o                         
  -6  -2   2        661.20        645.43        16.23 o                         
  -4  -2   2       1509.46       1572.70        12.79 o                         
  -2  -2   2      10464.66      10913.21       106.49 o                         
   0  -2   2        932.61        878.78         6.28 o                         
   2  -2   2       2262.99       2328.23        25.82 o                         
   4  -2   2        818.22        774.60         8.73 o                         
   6  -2   2        353.80        334.62         4.58 o                         
   8  -2   2         98.48         99.94         3.60 o                         
  10  -2   2        922.98        916.72        19.60 o                         
  12  -2   2         28.39         27.20         3.62 o                         
  14  -2   2         93.92         83.01         7.85 o                         
  16  -2   2        790.73        761.40        19.69 o                         
  18  -2   2          3.44         -2.42         5.85 o                         
 -21  -1   2         28.92         44.60        12.74 o                         
 -19  -1   2         67.82         66.74         6.62 o                         
 -17  -1   2         66.17         68.83         5.44 o                         
 -15  -1   2         30.25         32.02         4.78 o                         
 -13  -1   2        150.53        148.82         5.81 o                         
 -11  -1   2       1334.28       1392.36        29.92 o                         
  -9  -1   2       4415.99       4325.17        90.68 o                         
  -7  -1   2       4725.22       4704.52        70.81 o                         
  -5  -1   2       3557.01       3645.15        53.22 o                         
  -3  -1   2      12337.33      12924.08       337.99 o                         
  -1  -1   2        111.46         71.88         4.80 o                         
   1  -1   2       5610.13       5757.60        34.31 o                         
   3  -1   2       8976.73       9491.15       124.86 o                         
   5  -1   2       1994.18       1999.34        22.53 o                         
   7  -1   2       1612.43       1623.35        16.50 o                         
   9  -1   2        578.61        556.21         6.99 o                         
  11  -1   2        836.92        822.90        10.82 o                         
  13  -1   2         79.42         63.83         4.32 o                         
  15  -1   2        176.34        176.64         9.34 o                         
  17  -1   2        162.78        168.67         8.69 o                         
  19  -1   2         60.36         37.34         8.57 o                         
 -20   0   2         28.37         33.23         7.22 o                         
 -18   0   2         12.94         21.37         5.19 o                         
 -16   0   2        170.39        182.34        14.34 o                         
 -14   0   2        427.17        410.63         7.99 o                         
 -12   0   2       1216.38       1214.33        17.00 o                         
 -10   0   2       1270.14       1254.80         9.68 o                         
  -8   0   2       2234.70       2147.05        35.93 o                         
  -6   0   2          7.57         21.87        14.39 o                         
  -4   0   2       8850.11       8617.50       105.17 o                         
  -2   0   2        316.95        271.60        94.89 o                         
   2   0   2        230.98        224.64        13.71 o                         
   4   0   2        245.04        166.86         2.87 o                         
   6   0   2        659.39        698.83         6.27 o                         
   8   0   2        816.45        801.98         7.67 o                         
  10   0   2         62.63         41.70         3.41 o                         
  12   0   2        129.19        118.38         5.36 o                         
  14   0   2        180.07        177.56        13.83 o                         
  16   0   2        175.91        162.83        10.30 o                         
  18   0   2         58.10         55.18         9.87 o                         
  20   0   2        261.82        270.18        17.67 o                         
 -21   1   2         29.08         36.92        19.36 o                         
 -19   1   2         60.68         65.20         6.82 o                         
 -17   1   2         64.39         59.84         5.25 o                         
 -15   1   2         27.46         26.05         3.64 o                         
 -13   1   2        144.87        134.25         5.33 o                         
 -11   1   2       1316.01       1381.30        18.79 o                         
  -9   1   2       4341.00       4338.05        59.64 o                         
  -7   1   2       4795.51       3878.74       720.07 o                         
  -5   1   2       3559.18       3714.12        60.84 o                         
  -3   1   2      12478.41      13090.17       287.38 o                         
  -1   1   2         95.84         53.12         9.36 o                         
   1   1   2       5594.03       5948.87        57.41 o                         
   3   1   2       8995.04       9327.11        35.45 o                         
   5   1   2       2002.44       2160.57       180.45 o                         
   7   1   2       1617.37       1624.98        17.72 o                         
   9   1   2        557.53        538.51         6.85 o                         
  11   1   2        843.74        850.81         9.43 o                         
  13   1   2         81.35         64.43         3.99 o                         
  15   1   2        177.80        181.15         9.48 o                         
  17   1   2        158.45        140.68        12.09 o                         
  19   1   2         59.61         57.94         7.21 o                         
 -20   2   2        226.34        239.95        65.76 o                         
 -18   2   2        136.90        143.05         8.20 o                         
 -16   2   2        215.68        204.41         9.39 o                         
 -14   2   2         29.24         38.92         3.57 o                         
 -12   2   2       2105.04       1887.75       364.26 o                         
 -10   2   2          9.59         13.97         2.45 o                         
  -8   2   2       7298.44       7765.40       156.30 o                         
  -6   2   2        686.85        685.72        13.98 o                         
  -4   2   2       1508.99       1601.48        35.99 o                         
  -2   2   2      10592.94      11057.71        63.51 o                         
   0   2   2        893.57        813.55        35.41 o                         
   2   2   2       2272.98       2312.33        43.55 o                         
   4   2   2        763.70        621.97       121.51 o                         
   6   2   2        369.46        314.84        60.82 o                         
   8   2   2         88.49         92.69         9.91 o                         
  10   2   2        933.82        942.62        14.24 o                         
  12   2   2         28.24         24.92         3.02 o                         
  14   2   2         85.48         67.94         4.52 o                         
  16   2   2        791.75        786.98        19.08 o                         
  18   2   2          3.20         -1.65         5.99 o                         
 -19   3   2         44.49         56.30        20.26 o                         
 -17   3   2        146.76         98.23        10.85 o                         
 -15   3   2        287.69        275.48         7.90 o                         
 -13   3   2        833.97        816.35        28.28 o                         
 -11   3   2         94.72         88.59         3.32 o                         
  -9   3   2        229.12        212.09         8.76 o                         
  -7   3   2        254.12        239.38         7.80 o                         
  -5   3   2        492.87        524.63         9.41 o                         
  -3   3   2        563.57        546.15        12.53 o                         
  -1   3   2       1230.20       1200.27         6.50 o                         
   1   3   2         38.49         39.40         2.58 o                         
   3   3   2       1045.90       1183.74        19.52 o                         
   5   3   2       1495.39       1523.72        28.56 o                         
   7   3   2        120.60        132.07         3.56 o                         
   9   3   2        430.80        412.54        12.19 o                         
  11   3   2        948.97        972.98        26.60 o                         
  13   3   2         80.35         79.91         7.93 o                         
  15   3   2        294.98        286.73        16.36 o                         
  17   3   2        105.97         96.52        21.56 o                         
 -18   4   2        197.98        214.76        87.72 o                         
 -16   4   2        116.08         98.54        22.69 o                         
 -14   4   2        372.13        369.73        23.44 o                         
 -12   4   2       1119.34       1138.65        20.32 o                         
 -10   4   2        113.96        117.79         8.64 o                         
  -8   4   2       1002.57        998.69        15.93 o                         
  -6   4   2       4182.81       4308.36        28.66 o                         
  -4   4   2        376.01        403.27         8.98 o                         
  -2   4   2       5615.55       5754.06        38.01 o                         
   0   4   2         78.02         63.03         2.45 o                         
   2   4   2        596.62        597.94        10.08 o                         
   4   4   2        522.14        483.67         5.03 o                         
   6   4   2        562.08        506.91         8.68 o                         
   8   4   2        914.38        902.88        24.23 o                         
  10   4   2        495.41        467.43         6.15 o                         
  12   4   2         59.75         67.25         6.90 o                         
  14   4   2        146.94        138.60         6.68 o                         
  16   4   2         29.43         18.66        11.31 o                         
 -17   5   2         39.42         22.33        22.84 o                         
 -15   5   2        143.77        156.87        13.12 o                         
 -13   5   2         56.20         66.19         9.38 o                         
 -11   5   2        181.27        181.48        13.26 o                         
  -9   5   2        110.03        120.99        12.10 o                         
  -7   5   2         48.52         34.48         6.96 o                         
  -5   5   2        453.87        454.65        32.00 o                         
  -3   5   2         35.04         35.06         1.79 o                         
  -1   5   2        736.81        714.69         6.89 o                         
   1   5   2        521.85        479.45        31.78 o                         
   3   5   2        225.08        240.42         7.72 o                         
   5   5   2        973.40        943.42        21.05 o                         
   7   5   2        212.88        206.92        11.19 o                         
   9   5   2       1510.29       1489.35        32.06 o                         
  11   5   2         23.38         30.30         8.92 o                         
  13   5   2         46.36         21.74        27.07 o                         
  15   5   2         14.49         14.62        11.28 o                         
 -14   6   2        146.03        144.55        17.29 o                         
 -12   6   2          0.26         -9.19         9.19 o                         
 -10   6   2         77.26         76.15        10.03 o                         
  -8   6   2        108.58         94.68        13.16 o                         
  -6   6   2         19.07         21.07         4.31 o                         
  -4   6   2        626.27        607.29        13.47 o                         
  -2   6   2        325.21        318.90         5.71 o                         
   0   6   2        293.68        276.20        26.84 o                         
   2   6   2        273.97        266.98         6.25 o                         
   4   6   2        971.35        962.69        15.30 o                         
   6   6   2          7.46         15.48         4.69 o                         
   8   6   2        343.49        341.97        16.51 o                         
  10   6   2         93.67        111.23        13.38 o                         
  12   6   2         19.75         25.52        11.49 o                         
  14   6   2        329.47        359.03        35.99 o                         
 -11   7   2          8.82         -6.57        10.24 o                         
  -9   7   2         55.75         55.57         8.18 o                         
  -7   7   2         76.51         84.22         7.39 o                         
  -5   7   2         73.42         87.09        10.26 o                         
  -3   7   2         12.76          5.08         4.27 o                         
  -1   7   2        630.65        650.42        10.82 o                         
   1   7   2          6.59          0.97         4.39 o                         
   3   7   2        166.23        166.57         6.05 o                         
   5   7   2        778.69        745.05        35.84 o                         
   7   7   2        240.52        194.45        23.38 o                         
   9   7   2        427.93        424.55        17.10 o                         
  11   7   2         74.47         92.84        16.48 o                         
  -6   8   2         76.94         65.88        38.56 o                         
  -4   8   2         84.83         56.53        33.30 o                         
  -2   8   2         82.09         50.59        20.20 o                         
   0   8   2         43.84         54.71         8.84 o                         
   2   8   2         74.16         68.58        23.60 o                         
   4   8   2        153.40        118.01        47.75 o                         
   6   8   2          8.49          2.41        12.29 o                         
  -6  -8   3        170.33        198.86        16.42 o                         
  -4  -8   3         40.17         25.05         9.47 o                         
  -2  -8   3        199.20        224.39         8.91 o                         
   0  -8   3         11.58         13.69        10.64 o                         
   2  -8   3         10.64          8.07         6.50 o                         
   4  -8   3        295.19        326.24        17.47 o                         
 -11  -7   3         27.31         16.36        10.54 o                         
  -9  -7   3         72.37         75.90        24.74 o                         
  -7  -7   3         61.53         72.36         8.86 o                         
  -5  -7   3        339.14        332.89        15.16 o                         
  -3  -7   3         48.22         51.79         8.40 o                         
  -1  -7   3        427.03        419.58        16.08 o                         
   1  -7   3        243.56        253.84        10.08 o                         
   3  -7   3        135.62        122.53         9.26 o                         
   5  -7   3         51.35         66.04         5.37 o                         
   7  -7   3        288.70        325.77        18.16 o                         
   9  -7   3        164.82        201.21        12.03 o                         
 -14  -6   3         37.55         28.27        12.15 o                         
 -12  -6   3         36.46         41.83         8.05 o                         
 -10  -6   3         89.95        105.02         8.19 o                         
  -8  -6   3        337.06        339.16        13.02 o                         
  -6  -6   3         32.12         18.21         4.80 o                         
  -4  -6   3        124.19        149.46         4.94 o                         
  -2  -6   3        582.84        551.88        10.30 o                         
   0  -6   3       1508.52       1506.84        26.81 o                         
   2  -6   3       2560.72       2526.10        24.80 o                         
   4  -6   3        712.96        722.36         8.72 o                         
   6  -6   3        808.45        818.40         7.89 o                         
   8  -6   3         51.90         60.91         4.84 o                         
  10  -6   3        124.00        132.72        13.96 o                         
  12  -6   3         39.25         44.74         8.55 o                         
 -17  -5   3         21.08         29.25        11.52 o                         
 -15  -5   3         15.60          3.44        13.15 o                         
 -13  -5   3        300.41        289.45        28.95 o                         
 -11  -5   3         63.61         57.08         5.70 o                         
  -9  -5   3       1330.19       1344.66        23.77 o                         
  -7  -5   3        648.02        648.71        26.97 o                         
  -5  -5   3         51.78         49.12         4.47 o                         
  -3  -5   3        799.28        770.73        12.09 o                         
  -1  -5   3         60.79         49.31         2.90 o                         
   1  -5   3        193.85        203.27         8.56 o                         
   3  -5   3        770.72        730.37         7.86 o                         
   5  -5   3         83.41         61.11         3.78 o                         
   7  -5   3        434.34        435.15         8.09 o                         
   9  -5   3        161.93        172.94         5.21 o                         
  11  -5   3         54.39         60.83         4.39 o                         
  13  -5   3        123.02        125.93         5.66 o                         
  15  -5   3        230.59        254.08        11.67 o                         
 -18  -4   3        113.36        107.93        11.21 o                         
 -16  -4   3         33.14         16.24         8.57 o                         
 -14  -4   3        160.24        162.74         9.74 o                         
 -12  -4   3         53.61         46.44         7.88 o                         
 -10  -4   3         93.95         64.25         8.17 o                         
  -8  -4   3        306.89        298.10         9.88 o                         
  -6  -4   3         77.91         80.89        12.30 o                         
  -4  -4   3        122.55        129.29         3.03 o                         
  -2  -4   3        125.50        139.31         5.82 o                         
   0  -4   3       1308.15       1380.18        11.04 o                         
   2  -4   3        145.53        130.72         3.21 o                         
   4  -4   3        900.15        907.42         6.89 o                         
   6  -4   3         19.53         19.34         2.02 o                         
   8  -4   3        385.76        391.58         5.82 o                         
  10  -4   3         85.98         91.79         4.08 o                         
  12  -4   3         52.37         48.76         3.98 o                         
  14  -4   3          8.56          4.66         4.17 o                         
  16  -4   3        204.75        219.75         9.53 o                         
 -19  -3   3         13.73         16.07         5.78 o                         
 -17  -3   3         26.06         17.17         4.49 o                         
 -15  -3   3        234.47        216.07        14.41 o                         
 -13  -3   3        787.97        793.53        11.44 o                         
 -11  -3   3       1522.17       1549.15        33.98 o                         
  -9  -3   3       1828.90       1904.38        35.16 o                         
  -7  -3   3        493.67        450.45         8.89 o                         
  -5  -3   3       4104.68       4248.51        62.94 o                         
  -3  -3   3       2091.80       2089.24        30.85 o                         
  -1  -3   3        126.02        154.17         2.89 o                         
   1  -3   3        153.81        139.43         4.06 o                         
   3  -3   3       3515.57       3549.56        21.59 o                         
   5  -3   3       2311.56       2410.78        22.04 o                         
   7  -3   3       1371.02       1436.88        16.28 o                         
   9  -3   3        341.29        316.73         6.15 o                         
  11  -3   3        611.58        611.36        13.28 o                         
  13  -3   3        116.20        111.67         6.14 o                         
  15  -3   3        463.07        447.03        12.53 o                         
  17  -3   3        144.14        125.53         7.18 o                         
 -20  -2   3         53.35         58.44         8.02 o                         
 -18  -2   3         50.05         47.11         5.50 o                         
 -16  -2   3        145.91        151.40         7.04 o                         
 -14  -2   3        350.90        350.08         7.20 o                         
 -12  -2   3       3970.15       4106.59        93.73 o                         
 -10  -2   3       1525.07       1544.82        53.07 o                         
  -8  -2   3       2216.12       2171.43        33.35 o                         
  -6  -2   3        914.66        942.98         5.83 o                         
  -4  -2   3       1068.92       1213.90        21.32 o                         
  -2  -2   3       4736.61       4996.96        79.92 o                         
   0  -2   3       2093.48       2134.78        17.90 o                         
   2  -2   3        626.01        611.08         8.19 o                         
   4  -2   3        457.05        436.17         5.56 o                         
   6  -2   3        141.48        140.45         3.67 o                         
   8  -2   3        934.61        933.45        11.08 o                         
  10  -2   3        166.16        158.72         5.21 o                         
  12  -2   3        502.18        460.25        13.97 o                         
  14  -2   3        188.63        209.53         7.88 o                         
  16  -2   3        185.79        163.09        19.08 o                         
  18  -2   3        197.87        229.60        23.71 o                         
 -21  -1   3          9.43         20.39        23.74 o                         
 -19  -1   3        165.70        194.32        10.30 o                         
 -17  -1   3        175.49        188.72         8.73 o                         
 -15  -1   3       1269.63       1333.77        16.24 o                         
 -13  -1   3        372.40        374.51         7.09 o                         
 -11  -1   3        308.58        302.69         5.60 o                         
  -9  -1   3       3502.84       3632.00        65.75 o                         
  -7  -1   3       1900.02       1903.96        41.04 o                         
  -5  -1   3      13395.60      14594.30       255.09 o                         
  -3  -1   3       3395.79       3534.13        42.72 o                         
  -1  -1   3       4367.31       4212.02        44.71 o                         
   1  -1   3       1431.21       1283.67         7.62 o                         
   3  -1   3       3590.39       3745.24        42.70 o                         
   5  -1   3        356.84        363.95        11.53 o                         
   7  -1   3        377.56        388.69         5.77 o                         
   9  -1   3       1571.62       1572.14        11.58 o                         
  11  -1   3       1070.82       1078.68        16.35 o                         
  13  -1   3        323.79        282.03         9.11 o                         
  15  -1   3        383.29        399.78        11.34 o                         
  17  -1   3         51.02         56.69         5.97 o                         
  19  -1   3        362.95        419.68        27.41 o                         
 -20   0   3        278.03        329.07        13.59 o                         
 -18   0   3         24.97         26.64         5.15 o                         
 -16   0   3         52.97         52.17         5.17 o                         
 -14   0   3       1536.54       1562.19        27.50 o                         
 -12   0   3         19.25         21.07         2.60 o                         
 -10   0   3        261.32        229.99         8.38 o                         
  -8   0   3          1.04          0.84         1.32 o                         
  -6   0   3       4166.39       4002.11        71.16 o                         
  -4   0   3          2.23          0.40         0.83 o                         
  -2   0   3       8020.76       8430.00        48.20 o                         
   0   0   3          2.93         12.15         1.19 o                         
   2   0   3          1.79          1.45         0.87 o                         
   4   0   3        794.78        743.89         5.97 o                         
   6   0   3        138.61        141.14         3.55 o                         
   8   0   3        843.67        804.63         9.95 o                         
  10   0   3        181.94        163.36         5.82 o                         
  12   0   3         50.20         43.40         3.57 o                         
  14   0   3        514.51        512.78        13.17 o                         
  16   0   3        468.11        482.20        11.53 o                         
  18   0   3         14.08          6.91         8.95 o                         
 -21   1   3         10.93          8.61        10.54 o                         
 -19   1   3        165.63        176.70        17.90 o                         
 -17   1   3        176.10        191.15         8.64 o                         
 -15   1   3       1280.13       1347.62        24.06 o                         
 -13   1   3        377.60        380.15         8.69 o                         
 -11   1   3        312.70        314.53         5.81 o                         
  -9   1   3       3517.10       3674.72        26.67 o                         
  -7   1   3       1939.87       1597.19       295.43 o                         
  -5   1   3      13447.40      14812.66       297.28 o                         
  -3   1   3       3331.12       3474.47        62.60 o                         
  -1   1   3       4305.85       4061.90        43.26 o                         
   1   1   3       1404.32       1284.61        16.87 o                         
   3   1   3       3544.58       3738.21        26.85 o                         
   5   1   3        377.74        386.79         4.84 o                         
   7   1   3        380.47        404.74         5.81 o                         
   9   1   3       1541.44       1538.09        11.48 o                         
  11   1   3       1084.33       1103.67        11.05 o                         
  13   1   3        330.40        298.98         8.35 o                         
  15   1   3        383.14        415.81        10.09 o                         
  17   1   3         53.15         68.03         6.22 o                         
  19   1   3        364.68        355.48        15.38 o                         
 -20   2   3         49.19         35.26        11.39 o                         
 -18   2   3         51.82         44.37         6.20 o                         
 -16   2   3        140.34        156.30         7.19 o                         
 -14   2   3        331.94        303.48        43.05 o                         
 -12   2   3       3995.29       4251.10        82.47 o                         
 -10   2   3       1501.68       1513.28        21.65 o                         
  -8   2   3       2295.02       2300.74        51.47 o                         
  -6   2   3        924.85        944.30        27.77 o                         
  -4   2   3       1022.11       1111.16        35.14 o                         
  -2   2   3       4814.06       5172.94        70.07 o                         
   0   2   3       2103.55       2175.74        18.86 o                         
   2   2   3        663.60        652.73        14.36 o                         
   4   2   3        451.52        430.80         5.89 o                         
   6   2   3        140.83        142.94         4.46 o                         
   8   2   3        962.16        973.91         9.72 o                         
  10   2   3        165.10        153.39         7.07 o                         
  12   2   3        507.27        486.67        18.03 o                         
  14   2   3        182.69        203.16        16.23 o                         
  16   2   3        179.61        194.99         9.22 o                         
  18   2   3        200.94        166.31        41.44 o                         
 -19   3   3         11.62          6.53         7.98 o                         
 -17   3   3         26.20         22.53         4.35 o                         
 -15   3   3        225.24        219.08         8.56 o                         
 -13   3   3        796.54        806.59        17.74 o                         
 -11   3   3       1515.35       1530.17        20.21 o                         
  -9   3   3       1870.71       1927.62        34.63 o                         
  -7   3   3        514.54        441.04        12.40 o                         
  -5   3   3       4101.31       4272.30        69.57 o                         
  -3   3   3       2147.44       2122.63        21.29 o                         
  -1   3   3        139.59        167.98        16.29 o                         
   1   3   3        148.16        139.75         3.18 o                         
   3   3   3       3585.35       2904.22       468.18 o                         
   5   3   3       2286.26       2308.88        61.56 o                         
   7   3   3       1368.55       1356.68       227.42 o                         
   9   3   3        322.35        305.66        10.31 o                         
  11   3   3        613.10        516.33       142.22 o                         
  13   3   3        115.37        116.86         7.74 o                         
  15   3   3        466.32        440.94        16.33 o                         
  17   3   3        140.56        111.04        26.10 o                         
 -18   4   3        110.09         85.59        28.58 o                         
 -16   4   3         31.16          5.46        28.58 o                         
 -14   4   3        171.39        172.64        12.64 o                         
 -12   4   3         50.06         49.39        14.82 o                         
 -10   4   3         97.25         76.08         6.73 o                         
  -8   4   3        306.58        286.75        13.31 o                         
  -6   4   3         80.18         78.06         9.68 o                         
  -4   4   3        137.36        142.00         5.34 o                         
  -2   4   3        139.36        154.29         2.92 o                         
   0   4   3       1301.79       1406.92        11.52 o                         
   2   4   3        138.69        122.19         6.44 o                         
   4   4   3        878.16        897.90        11.05 o                         
   6   4   3         19.85         17.38         2.31 o                         
   8   4   3        376.66        363.06         5.84 o                         
  10   4   3         79.44         90.39         5.50 o                         
  12   4   3         51.40         64.63         7.39 o                         
  14   4   3         12.05          4.46         4.63 o                         
  16   4   3        205.46        167.29        47.94 o                         
 -17   5   3         20.50          1.56        13.86 o                         
 -15   5   3         13.74         23.51        10.67 o                         
 -13   5   3        288.91        287.08        16.86 o                         
 -11   5   3         61.97         59.00         8.22 o                         
  -9   5   3       1300.85       1282.50        22.15 o                         
  -7   5   3        665.46        675.41        21.17 o                         
  -5   5   3         49.47         40.10         3.71 o                         
  -3   5   3        808.29        755.11         5.73 o                         
  -1   5   3         67.38         59.16         3.19 o                         
   1   5   3        194.56        200.38         4.07 o                         
   3   5   3        764.35        718.69         8.99 o                         
   5   5   3         86.59         62.31         5.02 o                         
   7   5   3        429.51        415.99        22.69 o                         
   9   5   3        160.56        166.04         8.20 o                         
  11   5   3         57.76         54.58        13.76 o                         
  13   5   3        118.00        100.83        29.19 o                         
  15   5   3        229.28        242.50        17.00 o                         
 -14   6   3         33.17         15.39        16.18 o                         
 -12   6   3         38.50         42.43         9.98 o                         
 -10   6   3         95.96         95.43        29.19 o                         
  -8   6   3        328.06        303.64        22.31 o                         
  -6   6   3         33.18         36.87         4.87 o                         
  -4   6   3        132.82        157.57         7.98 o                         
  -2   6   3        585.29        566.04         8.82 o                         
   0   6   3       1501.99       1299.29       129.38 o                         
   2   6   3       2549.26       2470.99        62.78 o                         
   4   6   3        699.24        686.25        10.64 o                         
   6   6   3        811.72        821.53        13.16 o                         
   8   6   3         53.13         47.96         8.23 o                         
  10   6   3        120.89        111.18         8.51 o                         
  12   6   3         39.27         26.33         9.98 o                         
 -11   7   3         27.09         18.25        12.25 o                         
  -9   7   3         75.29         72.25         9.12 o                         
  -7   7   3         60.51         69.31         7.50 o                         
  -5   7   3        343.93        325.75        12.78 o                         
  -3   7   3         43.39         43.38         5.50 o                         
  -1   7   3        425.09        433.72         6.79 o                         
   1   7   3        246.91        248.67         9.37 o                         
   3   7   3        135.42        125.53         5.45 o                         
   5   7   3         48.37         37.96         6.71 o                         
   7   7   3        282.07        309.69        14.79 o                         
   9   7   3        170.66        161.52        19.21 o                         
  -6   8   3        170.57        159.35        82.57 o                         
  -4   8   3         38.91         19.96        15.33 o                         
  -2   8   3        195.58        127.93        53.08 o                         
   0   8   3         11.73         21.63         6.33 o                         
   2   8   3         10.57          2.90         5.27 o                         
   4   8   3        292.72        259.36       102.27 o                         
  -6  -8   4         58.58         68.25        12.36 o                         
  -4  -8   4        257.30        242.51        34.63 o                         
  -2  -8   4         10.78         11.68         5.96 o                         
   0  -8   4          9.26         11.22         5.42 o                         
   2  -8   4         69.41         87.71         6.77 o                         
   4  -8   4        141.41        147.14         9.98 o                         
 -11  -7   4         60.31         91.46        11.58 o                         
  -9  -7   4        112.19        140.61        11.92 o                         
  -7  -7   4        173.78        185.73        10.82 o                         
  -5  -7   4         29.44         16.53        13.21 o                         
  -3  -7   4        211.30        189.86         6.35 o                         
  -1  -7   4        476.51        464.16        19.29 o                         
   1  -7   4        522.53        508.61         9.37 o                         
   3  -7   4         32.33         33.09         5.54 o                         
   5  -7   4         31.68         37.21         4.38 o                         
   7  -7   4        123.30        144.41         7.77 o                         
   9  -7   4        113.60        125.86         9.43 o                         
 -14  -6   4        204.07        200.06        20.79 o                         
 -12  -6   4         71.09         79.79         8.93 o                         
 -10  -6   4        843.32        897.68        46.99 o                         
  -8  -6   4        469.09        479.34        24.19 o                         
  -6  -6   4         91.94         96.42         6.65 o                         
  -4  -6   4        563.08        625.12         8.64 o                         
  -2  -6   4        518.57        507.28        11.48 o                         
   0  -6   4        222.84        252.92         8.87 o                         
   2  -6   4        761.67        762.48        15.15 o                         
   4  -6   4        276.02        263.08         8.59 o                         
   6  -6   4         44.04         36.68         3.15 o                         
   8  -6   4         32.94         39.79         4.19 o                         
  10  -6   4        274.12        272.93         6.86 o                         
  12  -6   4        119.56        103.31        10.59 o                         
 -17  -5   4         39.18         42.00        12.00 o                         
 -15  -5   4         21.29         28.29         9.92 o                         
 -13  -5   4        370.46        374.67        14.68 o                         
 -11  -5   4        461.73        478.06        13.02 o                         
  -9  -5   4        731.27        731.67        23.10 o                         
  -7  -5   4        232.31        236.46        12.10 o                         
  -5  -5   4       2558.38       2544.45        31.11 o                         
  -3  -5   4       5237.05       5445.17        62.87 o                         
  -1  -5   4        389.99        360.29         6.18 o                         
   1  -5   4        252.38        256.92         5.67 o                         
   3  -5   4         62.79         67.41         3.77 o                         
   5  -5   4        123.22        120.33         4.53 o                         
   7  -5   4        145.28        158.57         5.15 o                         
   9  -5   4          1.67          1.63         2.69 o                         
  11  -5   4         11.95          4.19         3.86 o                         
  13  -5   4         30.05         39.68         9.90 o                         
  15  -5   4        223.79        256.49        14.36 o                         
 -18  -4   4        138.04        123.57        18.07 o                         
 -16  -4   4        902.82        941.66       139.89 o                         
 -14  -4   4        211.18        197.90        12.57 o                         
 -12  -4   4        656.08        643.19        22.35 o                         
 -10  -4   4         74.47         74.94         8.15 o                         
  -8  -4   4       1292.12       1305.03        14.84 o                         
  -6  -4   4        492.56        494.68         9.31 o                         
  -4  -4   4        183.36        156.49         2.96 o                         
  -2  -4   4        398.27        354.01         6.51 o                         
   0  -4   4        208.79        194.56         4.29 o                         
   2  -4   4       2957.13       3124.33        20.26 o                         
   4  -4   4         18.82         20.97         1.96 o                         
   6  -4   4        408.06        405.55         5.55 o                         
   8  -4   4        282.87        294.09         9.49 o                         
  10  -4   4        228.33        225.44         6.91 o                         
  12  -4   4        562.72        584.17        10.75 o                         
  14  -4   4        151.07        157.63         7.95 o                         
  16  -4   4         18.32          5.03         5.89 o                         
 -19  -3   4        249.96        254.58        19.03 o                         
 -17  -3   4         22.94         17.46         4.31 o                         
 -15  -3   4        976.74       1011.17        21.17 o                         
 -13  -3   4        463.65        452.26         6.45 o                         
 -11  -3   4        681.70        681.64         9.24 o                         
  -9  -3   4       1353.71       1326.42        32.96 o                         
  -7  -3   4       1238.47       1261.83        12.86 o                         
  -5  -3   4       1318.85       1286.61        15.85 o                         
  -3  -3   4       5161.47       5593.63        61.71 o                         
  -1  -3   4       1444.94       1553.65        16.19 o                         
   1  -3   4       3597.50       3744.19        34.23 o                         
   3  -3   4        553.84        619.49         5.23 o                         
   5  -3   4         82.18         85.03         3.04 o                         
   7  -3   4        745.84        769.50         8.19 o                         
   9  -3   4        143.89        132.48         5.18 o                         
  11  -3   4        337.12        324.84         7.59 o                         
  13  -3   4         86.47         92.58         5.63 o                         
  15  -3   4         47.15         50.75         5.86 o                         
  17  -3   4          0.64         -8.32         8.32 o                         
 -20  -2   4        288.72        310.95        14.06 o                         
 -18  -2   4         53.84         52.18         5.64 o                         
 -16  -2   4        457.43        458.94        13.50 o                         
 -14  -2   4        129.93        125.15         5.92 o                         
 -12  -2   4        285.04        275.47         5.79 o                         
 -10  -2   4       1202.42       1156.55        30.78 o                         
  -8  -2   4       3288.24       3601.25        27.11 o                         
  -6  -2   4        247.85        246.60         3.04 o                         
  -4  -2   4        318.70        303.18         4.45 o                         
  -2  -2   4        738.41        782.18        10.86 o                         
   0  -2   4       1153.45       1164.35        12.75 o                         
   2  -2   4       1352.75       1314.91        16.00 o                         
   4  -2   4       1693.74       1691.10        10.09 o                         
   6  -2   4        511.43        528.15        11.12 o                         
   8  -2   4       1603.44       1586.36        16.63 o                         
  10  -2   4        407.24        405.72         7.42 o                         
  12  -2   4        498.49        469.16         8.86 o                         
  14  -2   4       1314.51       1313.36        22.30 o                         
  16  -2   4        206.33        220.85        12.97 o                         
  18  -2   4        264.79        245.40        17.09 o                         
 -21  -1   4         17.40         24.60         9.93 o                         
 -19  -1   4        104.74        103.72        12.57 o                         
 -17  -1   4         47.80         46.74         4.89 o                         
 -15  -1   4         77.35         70.27         5.20 o                         
 -13  -1   4        276.62        266.78        10.43 o                         
 -11  -1   4        126.96        145.50         6.24 o                         
  -9  -1   4        676.34        601.63         9.07 o                         
  -7  -1   4        393.56        391.72         4.70 o                         
  -5  -1   4       1099.85        953.22        13.71 o                         
  -3  -1   4        430.56        358.47         4.75 o                         
  -1  -1   4       5559.32       5750.57        51.09 o                         
   1  -1   4       1145.16       1152.41         6.99 o                         
   3  -1   4       5038.86       5308.21        50.17 o                         
   5  -1   4        854.71        890.90         9.47 o                         
   7  -1   4        748.96        758.57        16.11 o                         
   9  -1   4       3186.56       3315.64        37.94 o                         
  11  -1   4        107.58        114.51         7.55 o                         
  13  -1   4        827.37        817.81        13.78 o                         
  15  -1   4        318.27        339.80        10.14 o                         
  17  -1   4         58.46         56.79         6.46 o                         
  19  -1   4        263.15        290.33        21.75 o                         
 -20   0   4        642.84        686.56        15.52 o                         
 -18   0   4          0.05          7.20         5.17 o                         
 -16   0   4          1.15         -1.32         4.06 o                         
 -14   0   4        975.65        962.04        17.24 o                         
 -12   0   4         52.80         39.07         2.86 o                         
 -10   0   4       1553.60       1476.13        14.28 o                         
  -8   0   4        759.54        681.95        13.80 o                         
  -6   0   4       1121.71       1142.18        27.42 o                         
  -4   0   4       3220.89       3059.55        47.46 o                         
  -2   0   4         82.26         70.99         1.92 o                         
   0   0   4      17987.05      18074.38       100.57 o                         
   2   0   4       1213.95       1130.50         7.11 o                         
   4   0   4       3480.27       3799.15        25.01 o                         
   6   0   4       1172.48       1164.33        14.85 o                         
   8   0   4       2607.21       2639.97        14.78 o                         
  10   0   4         34.08         35.42         3.04 o                         
  12   0   4          2.68          2.03         3.48 o                         
  14   0   4       1315.21       1343.96        23.22 o                         
  16   0   4         29.30         26.13         6.80 o                         
  18   0   4        429.51        431.35        36.85 o                         
 -21   1   4         14.72          7.27         8.47 o                         
 -19   1   4        109.85        108.16         7.05 o                         
 -17   1   4         45.28         42.12         4.68 o                         
 -15   1   4         81.74         77.37         4.35 o                         
 -13   1   4        282.85        287.54         7.51 o                         
 -11   1   4        129.87        146.39         5.24 o                         
  -9   1   4        681.03        621.26         7.47 o                         
  -7   1   4        400.07        357.65        36.77 o                         
  -5   1   4       1080.28        655.61       209.84 o                         
  -3   1   4        474.69        363.29        31.64 o                         
  -1   1   4       5569.75       5705.71        34.19 o                         
   1   1   4       1202.87       1229.17         7.30 o                         
   3   1   4       5016.94       5339.79        19.08 o                         
   5   1   4        857.54        865.28         7.79 o                         
   7   1   4        797.10        811.99         9.39 o                         
   9   1   4       3163.00       3293.86        35.36 o                         
  11   1   4        106.25         99.50         5.38 o                         
  13   1   4        816.13        807.17        19.33 o                         
  15   1   4        318.49        332.63         9.93 o                         
  17   1   4         57.20         52.42         6.58 o                         
  19   1   4        260.89        290.38        25.16 o                         
 -20   2   4        279.30        212.10        54.57 o                         
 -18   2   4         54.16         56.64         5.31 o                         
 -16   2   4        443.14        411.68        31.03 o                         
 -14   2   4        127.74        121.74        10.44 o                         
 -12   2   4        283.80        281.68        10.43 o                         
 -10   2   4       1195.03       1153.49        24.62 o                         
  -8   2   4       3238.16       3587.76       440.06 o                         
  -6   2   4        243.76        239.02         7.99 o                         
  -4   2   4        287.80        293.42         7.65 o                         
  -2   2   4        699.80        734.39         5.80 o                         
   0   2   4       1177.41       1173.74         6.61 o                         
   2   2   4       1352.69       1301.26        11.01 o                         
   4   2   4       1653.41       1661.15        19.73 o                         
   6   2   4        496.44        500.64         6.26 o                         
   8   2   4       1619.35       1593.82        12.63 o                         
  10   2   4        409.99        409.38         8.73 o                         
  12   2   4        505.92        491.11         8.95 o                         
  14   2   4       1314.75       1333.35        21.00 o                         
  16   2   4        212.84        198.02        12.75 o                         
  18   2   4        268.23        216.09        43.71 o                         
 -19   3   4        248.97        196.30        54.00 o                         
 -17   3   4         21.06         16.38         3.83 o                         
 -15   3   4        966.79        976.79         9.39 o                         
 -13   3   4        473.79        468.97        11.94 o                         
 -11   3   4        690.03        674.62        14.65 o                         
  -9   3   4       1363.61       1330.54        23.44 o                         
  -7   3   4       1228.60       1256.31        28.13 o                         
  -5   3   4       1307.77       1265.77        14.44 o                         
  -3   3   4       5175.64       5585.43        32.75 o                         
  -1   3   4       1436.26       1377.39       143.19 o                         
   1   3   4       3580.72       3722.75        22.35 o                         
   3   3   4        534.29        595.29         6.05 o                         
   5   3   4         82.53         81.33         4.18 o                         
   7   3   4        714.95        739.86         7.98 o                         
   9   3   4        160.96        140.62         5.18 o                         
  11   3   4        334.78        315.05        14.24 o                         
  13   3   4         91.81        100.54         6.34 o                         
  15   3   4         50.49         48.67         5.68 o                         
  17   3   4          0.64         -6.21         8.82 o                         
 -18   4   4        139.98         84.78        13.03 o                         
 -16   4   4        891.58        874.89        23.93 o                         
 -14   4   4        220.46        197.98        13.23 o                         
 -12   4   4        650.82        663.59        16.79 o                         
 -10   4   4         64.84         61.20        13.46 o                         
  -8   4   4       1317.91       1294.41        17.97 o                         
  -6   4   4        494.06        491.93        11.21 o                         
  -4   4   4        185.56        157.81        10.03 o                         
  -2   4   4        393.17        361.04         7.41 o                         
   0   4   4        217.30        199.91         3.35 o                         
   2   4   4       2922.67       3083.89        28.32 o                         
   4   4   4         23.30         20.45         4.49 o                         
   6   4   4        401.05        398.91        18.05 o                         
   8   4   4        288.08        292.32        14.29 o                         
  10   4   4        233.06        213.12        13.57 o                         
  12   4   4        565.76        594.80        16.68 o                         
  14   4   4        153.51        125.07        27.59 o                         
  16   4   4         19.84          1.00        12.88 o                         
 -17   5   4         38.06         24.85        18.45 o                         
 -15   5   4         24.86         24.35        11.12 o                         
 -13   5   4        368.44        343.50        19.81 o                         
 -11   5   4        452.61        485.55        16.25 o                         
  -9   5   4        760.47        782.77        17.24 o                         
  -7   5   4        236.58        212.03        15.43 o                         
  -5   5   4       2607.04       2522.97        18.33 o                         
  -3   5   4       5209.18       5261.70        22.61 o                         
  -1   5   4        388.08        349.68         5.36 o                         
   1   5   4        252.86        243.95         7.34 o                         
   3   5   4         65.46         75.91         6.20 o                         
   5   5   4        121.82        125.84         4.84 o                         
   7   5   4        141.50        154.46         7.68 o                         
   9   5   4          1.71          6.70         2.77 o                         
  11   5   4         11.52         16.36         4.68 o                         
  13   5   4         35.51         34.35        11.39 o                         
  15   5   4        218.68        213.09        27.68 o                         
 -14   6   4        207.23        243.83        20.24 o                         
 -12   6   4         70.61         88.05        10.26 o                         
 -10   6   4        860.05        926.34        23.40 o                         
  -8   6   4        458.51        464.08        16.59 o                         
  -6   6   4         89.70         86.49         5.89 o                         
  -4   6   4        578.37        637.88        13.97 o                         
  -2   6   4        507.54        499.77         6.47 o                         
   0   6   4        224.84        243.17         9.88 o                         
   2   6   4        736.83        655.14        88.92 o                         
   4   6   4        287.12        248.74         6.65 o                         
   6   6   4         46.33         37.31         3.29 o                         
   8   6   4         37.36         43.75         7.25 o                         
  10   6   4        267.71        241.12        13.61 o                         
  12   6   4        116.23        115.56        26.47 o                         
 -11   7   4         63.99         73.54        15.12 o                         
  -9   7   4        120.64        131.31        13.97 o                         
  -7   7   4        173.79        196.54        24.37 o                         
  -5   7   4         32.23         34.88         6.15 o                         
  -3   7   4        206.68        185.63        12.01 o                         
  -1   7   4        479.75        453.21         9.00 o                         
   1   7   4        523.34        448.37        57.86 o                         
   3   7   4         35.93         30.76         4.62 o                         
   5   7   4         32.12         32.31         5.69 o                         
   7   7   4        117.26        127.89         9.55 o                         
   9   7   4        119.28        116.19        12.83 o                         
  -6   8   4         60.18         67.40        16.33 o                         
  -4   8   4        249.43        228.58        68.78 o                         
  -2   8   4         12.11          2.72         4.57 o                         
   0   8   4          8.87          4.64         4.82 o                         
   2   8   4         69.04         68.52        16.35 o                         
   4   8   4        141.11        168.10        10.50 o                         
  -6  -8   5         79.70         75.15        12.64 o                         
  -4  -8   5        260.76        254.68        19.25 o                         
  -2  -8   5          1.91          9.56         5.44 o                         
   0  -8   5        141.77        147.62        21.39 o                         
   2  -8   5         54.60         71.49        10.13 o                         
 -11  -7   5         80.76         99.61        20.91 o                         
  -9  -7   5          7.43          5.79         8.31 o                         
  -7  -7   5        118.76        152.18         9.77 o                         
  -5  -7   5        199.26        214.89        15.58 o                         
  -3  -7   5         75.47         75.28         6.32 o                         
  -1  -7   5        110.91        133.16        10.83 o                         
   1  -7   5        127.34        140.75        12.18 o                         
   3  -7   5         23.93         37.29         4.40 o                         
   5  -7   5          6.52         14.79         4.42 o                         
   7  -7   5        155.67        176.48        12.84 o                         
   9  -7   5         11.09          7.74        15.09 o                         
 -14  -6   5        173.88        185.83        25.19 o                         
 -12  -6   5         10.38         11.18        27.68 o                         
 -10  -6   5        202.16        206.00        12.15 o                         
  -8  -6   5        298.99        326.55        16.35 o                         
  -6  -6   5        282.77        308.33        11.31 o                         
  -4  -6   5        241.73        244.82         5.02 o                         
  -2  -6   5         54.26         49.99         3.51 o                         
   0  -6   5        201.84        198.57         7.16 o                         
   2  -6   5         72.64         77.06         4.21 o                         
   4  -6   5         32.46         30.65         3.77 o                         
   6  -6   5        121.33        125.65         6.42 o                         
   8  -6   5        144.49        142.43         5.88 o                         
  10  -6   5         24.68         29.72         4.79 o                         
  12  -6   5         73.04         85.27         5.32 o                         
 -17  -5   5        113.23        159.60        16.85 o                         
 -15  -5   5        146.19        143.55        11.81 o                         
 -13  -5   5        110.32        116.22         8.85 o                         
 -11  -5   5        415.41        422.88        19.54 o                         
  -9  -5   5        126.45        133.62         8.57 o                         
  -7  -5   5        646.80        685.17        26.79 o                         
  -5  -5   5        785.58        720.31        12.76 o                         
  -3  -5   5       1192.55       1235.83        16.45 o                         
  -1  -5   5       1989.93       1958.62        33.57 o                         
   1  -5   5         28.07         22.21         3.23 o                         
   3  -5   5        957.33        932.46         9.67 o                         
   5  -5   5        329.64        326.25         5.66 o                         
   7  -5   5       1037.25       1056.91         9.37 o                         
   9  -5   5        402.08        418.08         9.88 o                         
  11  -5   5        210.73        212.15         7.54 o                         
  13  -5   5        328.68        338.69        15.66 o                         
 -18  -4   5         47.38         41.44        10.89 o                         
 -16  -4   5        131.34        137.60        11.29 o                         
 -14  -4   5        177.64        180.10        10.81 o                         
 -12  -4   5        159.23        161.38         9.90 o                         
 -10  -4   5        135.43        127.78         7.77 o                         
  -8  -4   5       1941.86       1970.26        18.16 o                         
  -6  -4   5       2215.90       2197.26        17.92 o                         
  -4  -4   5        544.70        542.53         6.43 o                         
  -2  -4   5         12.79         13.74         1.77 o                         
   0  -4   5        243.05        235.65         4.87 o                         
   2  -4   5       1343.89       1318.13        10.19 o                         
   4  -4   5        362.54        358.93         4.96 o                         
   6  -4   5        194.09        180.20         4.53 o                         
   8  -4   5        599.82        616.42        18.75 o                         
  10  -4   5        436.89        420.01         8.62 o                         
  12  -4   5        481.81        490.21         9.96 o                         
  14  -4   5        478.78        467.88        12.45 o                         
  16  -4   5         73.77         86.59        16.70 o                         
 -19  -3   5         43.38         41.82         5.98 o                         
 -17  -3   5        377.93        390.80        15.01 o                         
 -15  -3   5         92.40         83.48         5.29 o                         
 -13  -3   5        169.37        183.91         6.05 o                         
 -11  -3   5        460.99        481.70         6.49 o                         
  -9  -3   5        763.50        737.81        12.27 o                         
  -7  -3   5        182.20        167.78         3.99 o                         
  -5  -3   5         80.76         84.01         3.27 o                         
  -3  -3   5        754.95        753.05        12.88 o                         
  -1  -3   5        124.76        110.84         3.64 o                         
   1  -3   5        675.59        622.07         9.95 o                         
   3  -3   5         43.54         53.07         2.35 o                         
   5  -3   5        307.38        328.44         6.11 o                         
   7  -3   5       1377.30       1365.23        11.30 o                         
   9  -3   5         94.31         89.19         4.69 o                         
  11  -3   5        352.55        304.90        15.11 o                         
  13  -3   5        474.05        470.57        11.63 o                         
  15  -3   5         49.60         39.04         5.61 o                         
  17  -3   5        202.53        198.73        14.90 o                         
 -20  -2   5         90.25         95.73        14.08 o                         
 -18  -2   5         13.63          6.03         4.92 o                         
 -16  -2   5        427.99        411.72         9.21 o                         
 -14  -2   5        254.77        234.37         6.29 o                         
 -12  -2   5       1237.79       1216.17        27.29 o                         
 -10  -2   5        942.87        915.14         9.16 o                         
  -8  -2   5        317.17        294.20         6.24 o                         
  -6  -2   5       1964.09       2149.34        26.29 o                         
  -4  -2   5      11440.28      12434.78        96.00 o                         
  -2  -2   5       8189.95       9074.48        93.14 o                         
   0  -2   5       5730.80       6183.39        39.50 o                         
   2  -2   5       1227.69       1230.23        10.78 o                         
   4  -2   5         87.97        103.60         4.71 o                         
   6  -2   5        322.35        325.69         5.72 o                         
   8  -2   5       1875.54       1909.61        13.46 o                         
  10  -2   5        224.00        226.28         6.52 o                         
  12  -2   5        640.11        664.16        10.55 o                         
  14  -2   5        188.73        193.28         9.47 o                         
  16  -2   5         44.53         55.65         6.33 o                         
  18  -2   5         10.61          4.70        17.29 o                         
 -21  -1   5         52.59         69.07        10.44 o                         
 -19  -1   5         31.10         39.25         6.19 o                         
 -17  -1   5        647.37        674.09        20.33 o                         
 -15  -1   5        623.10        590.99        11.96 o                         
 -13  -1   5        533.93        512.89        11.19 o                         
 -11  -1   5        726.51        682.60        15.85 o                         
  -9  -1   5       1504.89       1528.16        25.93 o                         
  -7  -1   5         71.55         73.57         2.81 o                         
  -5  -1   5       3814.76       3920.58        28.49 o                         
  -3  -1   5        280.20        269.71         3.41 o                         
  -1  -1   5       1850.86       1799.22        12.32 o                         
   1  -1   5       4219.66       4430.38        52.89 o                         
   3  -1   5       1666.98       1703.90        10.17 o                         
   5  -1   5        755.63        748.10        11.26 o                         
   7  -1   5        354.20        370.70         6.15 o                         
   9  -1   5       2128.64       2249.83        24.14 o                         
  11  -1   5       1489.13       1557.20        13.88 o                         
  13  -1   5        282.62        304.20         9.58 o                         
  15  -1   5        259.45        275.13        14.19 o                         
  17  -1   5        125.88        112.66        17.77 o                         
 -20   0   5         98.32         86.34        12.09 o                         
 -18   0   5         97.53         95.80         6.04 o                         
 -16   0   5         22.93         34.56         4.60 o                         
 -14   0   5        355.67        329.01         8.95 o                         
 -12   0   5        581.29        572.15        13.97 o                         
 -10   0   5        427.68        412.93         8.82 o                         
  -8   0   5        460.07        419.81        13.27 o                         
  -6   0   5         69.81         84.04         2.76 o                         
  -4   0   5        195.78        171.94         3.61 o                         
  -2   0   5        514.99        528.73         4.89 o                         
   0   0   5       2562.28       2635.70        22.34 o                         
   2   0   5       2964.45       3530.08       288.57 o                         
   4   0   5       9810.32      10750.74        69.28 o                         
   6   0   5       2730.84       2858.36        25.31 o                         
   8   0   5        870.24        900.11         9.41 o                         
  10   0   5         13.80         12.89         4.46 o                         
  12   0   5         49.85         48.35         8.40 o                         
  14   0   5        616.99        654.78        19.59 o                         
  16   0   5        299.20        307.74        11.65 o                         
  18   0   5         22.11         22.12        14.61 o                         
 -21   1   5         55.17         51.30        16.81 o                         
 -19   1   5         30.81         34.87         7.86 o                         
 -17   1   5        651.68        659.85        13.58 o                         
 -15   1   5        610.48        619.00        13.58 o                         
 -13   1   5        533.14        531.29        15.02 o                         
 -11   1   5        706.85        661.32        20.30 o                         
  -9   1   5       1539.12       1560.76        23.53 o                         
  -7   1   5         73.43         73.83         3.24 o                         
  -5   1   5       3825.73       3935.00        91.68 o                         
  -3   1   5        288.07        276.50         3.87 o                         
  -1   1   5       1858.26       1823.35         7.63 o                         
   1   1   5       4174.86       4301.77        44.41 o                         
   3   1   5       1648.61       1696.33        10.09 o                         
   5   1   5        744.22        716.46         7.36 o                         
   7   1   5        382.79        390.29         7.51 o                         
   9   1   5       2095.75       2206.78        20.26 o                         
  11   1   5       1472.70       1517.82        20.04 o                         
  13   1   5        282.70        264.02         9.99 o                         
  15   1   5        260.01        275.64        12.92 o                         
  17   1   5        133.33        127.54         8.09 o                         
 -20   2   5         86.34         72.97        19.63 o                         
 -18   2   5         13.64          9.67         4.60 o                         
 -16   2   5        448.00        384.15        51.07 o                         
 -14   2   5        251.74        254.48         8.36 o                         
 -12   2   5       1264.54       1275.25        26.79 o                         
 -10   2   5        930.69        903.54        26.21 o                         
  -8   2   5        313.16        287.49         8.12 o                         
  -6   2   5       2017.83       2100.74        67.14 o                         
  -4   2   5      11471.33      12619.52        65.27 o                         
  -2   2   5       8143.61       9033.80        60.37 o                         
   0   2   5       5645.69       6128.12        43.69 o                         
   2   2   5       1221.93       1215.34        12.64 o                         
   4   2   5         90.43        104.23         3.57 o                         
   6   2   5        298.29        298.92         5.51 o                         
   8   2   5       1869.03       1930.83        25.11 o                         
  10   2   5        223.42        223.21         6.32 o                         
  12   2   5        632.50        622.46        26.33 o                         
  14   2   5        194.62        212.96        16.63 o                         
  16   2   5         43.46         37.01         6.02 o                         
  18   2   5         11.72         16.29        14.98 o                         
 -19   3   5         43.79         28.70        14.15 o                         
 -17   3   5        377.35        377.34         8.86 o                         
 -15   3   5         99.10         87.41         5.50 o                         
 -13   3   5        169.13        177.08         4.52 o                         
 -11   3   5        487.47        502.34        13.26 o                         
  -9   3   5        782.65        744.03        13.79 o                         
  -7   3   5        184.69        167.12         8.92 o                         
  -5   3   5         97.31        110.36         2.54 o                         
  -3   3   5        766.50        791.56        13.97 o                         
  -1   3   5        126.54        108.94         2.22 o                         
   1   3   5        642.97        593.76         5.87 o                         
   3   3   5         50.46         55.56         2.82 o                         
   5   3   5        300.80        325.15         5.70 o                         
   7   3   5       1363.90       1350.57        11.12 o                         
   9   3   5         96.85         86.64         5.68 o                         
  11   3   5        355.87        349.72         9.80 o                         
  13   3   5        461.01        456.54        13.02 o                         
  15   3   5         48.11         34.60         5.63 o                         
  17   3   5        202.14        154.77        52.21 o                         
 -18   4   5         45.05         46.72        13.61 o                         
 -16   4   5        129.00        142.19        13.16 o                         
 -14   4   5        184.15        197.76        14.65 o                         
 -12   4   5        166.47        175.82        12.40 o                         
 -10   4   5        149.59        142.54        10.05 o                         
  -8   4   5       1934.82       1908.61        31.00 o                         
  -6   4   5       2229.91       2211.37        74.26 o                         
  -4   4   5        509.41        492.44         5.99 o                         
  -2   4   5         14.47         12.66         1.58 o                         
   0   4   5        255.89        248.46         4.50 o                         
   2   4   5       1311.32       1301.20        16.03 o                         
   4   4   5        366.56        370.63         6.55 o                         
   6   4   5        204.58        191.09         5.81 o                         
   8   4   5        605.13        539.41       109.37 o                         
  10   4   5        434.29        403.95        12.44 o                         
  12   4   5        480.52        474.49        17.74 o                         
  14   4   5        474.42        470.74        16.66 o                         
  16   4   5         72.22         73.27        11.03 o                         
 -17   5   5        117.50        155.11        21.02 o                         
 -15   5   5        152.78        169.64        13.91 o                         
 -13   5   5        111.17        136.49        38.11 o                         
 -11   5   5        419.74        443.80        16.24 o                         
  -9   5   5        135.61        126.67         9.60 o                         
  -7   5   5        652.56        668.75        21.17 o                         
  -5   5   5        775.22        675.26        12.21 o                         
  -3   5   5       1159.63       1155.84        16.81 o                         
  -1   5   5       1973.69       1945.47        10.86 o                         
   1   5   5         21.78         15.97         2.33 o                         
   3   5   5        968.34        943.56        13.54 o                         
   5   5   5        325.15        338.44         8.95 o                         
   7   5   5       1024.54        994.10        40.37 o                         
   9   5   5        414.88        425.24         7.70 o                         
  11   5   5        207.45        193.34        11.53 o                         
  13   5   5        337.57        285.37        71.21 o                         
 -14   6   5        177.80        179.34        16.72 o                         
 -12   6   5          9.75         13.75        20.11 o                         
 -10   6   5        210.42        194.02        15.57 o                         
  -8   6   5        294.34        319.86        11.25 o                         
  -6   6   5        272.29        284.12         9.61 o                         
  -4   6   5        253.92        240.47         8.13 o                         
  -2   6   5         51.89         46.81         6.10 o                         
   0   6   5        206.18        198.66         5.84 o                         
   2   6   5         82.19         90.57         7.25 o                         
   4   6   5         32.32         29.17         3.91 o                         
   6   6   5        132.14        159.45         5.99 o                         
   8   6   5        148.04        152.31         8.69 o                         
  10   6   5         24.76         20.45         3.58 o                         
  12   6   5         73.02         79.80        45.07 o                         
 -11   7   5         77.50         87.46        11.50 o                         
  -9   7   5          5.73         -1.50         7.02 o                         
  -7   7   5        117.58        134.74         8.66 o                         
  -5   7   5        193.94        226.08        11.94 o                         
  -3   7   5         80.24         91.05         4.33 o                         
  -1   7   5        109.44        114.72        10.57 o                         
   1   7   5        132.49        121.44         6.94 o                         
   3   7   5         21.16         14.41         4.74 o                         
   5   7   5          6.62          7.36         5.40 o                         
   7   7   5        153.86        141.92        12.67 o                         
   9   7   5         12.54         26.84        11.65 o                         
  -6   8   5         80.00         62.45        38.56 o                         
  -4   8   5        255.61        205.68        76.21 o                         
  -2   8   5          2.23          7.93         5.04 o                         
   0   8   5        144.90         97.33        26.97 o                         
   2   8   5         52.33         58.95         8.04 o                         
  -4  -8   6         35.73         26.31        15.12 o                         
  -2  -8   6         23.45         24.76         8.91 o                         
   0  -8   6        159.43        215.69        15.72 o                         
   2  -8   6         74.41         92.18         9.99 o                         
 -11  -7   6        231.76        262.10        14.35 o                         
  -9  -7   6         96.99        118.06        13.50 o                         
  -7  -7   6         87.47         82.17         8.75 o                         
  -5  -7   6        540.20        602.06        19.21 o                         
  -3  -7   6        110.49        115.92         6.89 o                         
  -1  -7   6        235.53        275.96         8.50 o                         
   1  -7   6        107.34        107.84         5.78 o                         
   3  -7   6         81.65         74.41         5.52 o                         
   5  -7   6         76.18         96.87         6.02 o                         
   7  -7   6         34.66         43.13         5.69 o                         
 -14  -6   6        314.82        320.88        20.30 o                         
 -12  -6   6          8.41         17.54        11.26 o                         
 -10  -6   6         13.10          5.85         9.67 o                         
  -8  -6   6         71.87         78.37         7.65 o                         
  -6  -6   6        110.52         79.38         6.67 o                         
  -4  -6   6         73.50         69.75         4.89 o                         
  -2  -6   6         51.81         53.11         5.30 o                         
   0  -6   6        709.10        692.57         9.56 o                         
   2  -6   6        380.35        381.62         9.23 o                         
   4  -6   6        163.14        154.25         6.90 o                         
   6  -6   6        259.98        264.35         8.02 o                         
   8  -6   6        471.31        460.00        11.20 o                         
  10  -6   6        100.97        109.72         5.78 o                         
 -17  -5   6        193.42        205.71        18.26 o                         
 -15  -5   6         21.99         22.42        11.33 o                         
 -13  -5   6         52.59         52.17        16.36 o                         
 -11  -5   6        415.72        423.18        13.59 o                         
  -9  -5   6          8.60          3.76         9.17 o                         
  -7  -5   6         98.29         99.69        11.22 o                         
  -5  -5   6        413.34        437.82         9.48 o                         
  -3  -5   6         59.67         54.89         3.52 o                         
  -1  -5   6        153.90        148.56         9.20 o                         
   1  -5   6        278.34        273.09         6.31 o                         
   3  -5   6        200.90        188.93         8.03 o                         
   5  -5   6         28.17         33.34         2.72 o                         
   7  -5   6        251.59        251.90        11.10 o                         
   9  -5   6        211.86        208.93         6.88 o                         
  11  -5   6         45.13         64.22         4.69 o                         
  13  -5   6        199.09        221.65        10.60 o                         
 -18  -4   6         74.82         43.05        11.69 o                         
 -16  -4   6          9.04         12.52         7.83 o                         
 -14  -4   6         20.16         14.72         5.99 o                         
 -12  -4   6       1042.77       1055.68        20.83 o                         
 -10  -4   6        954.49        991.96        14.96 o                         
  -8  -4   6        472.94        442.69        10.35 o                         
  -6  -4   6       1477.12       1539.85        21.47 o                         
  -4  -4   6         23.91         18.92         1.90 o                         
  -2  -4   6         32.69         35.26         2.34 o                         
   0  -4   6       1013.09       1007.51        17.20 o                         
   2  -4   6        349.43        371.85         6.50 o                         
   4  -4   6        427.89        434.78         5.24 o                         
   6  -4   6        684.93        707.12        10.71 o                         
   8  -4   6         18.72         18.91         2.78 o                         
  10  -4   6          8.03         11.93         3.69 o                         
  12  -4   6         71.39         66.98         7.12 o                         
  14  -4   6         38.71         50.21         7.90 o                         
 -19  -3   6        141.30        150.45         9.21 o                         
 -17  -3   6        231.35        241.62        12.09 o                         
 -15  -3   6        110.72        128.11         5.97 o                         
 -13  -3   6         61.09         61.38         3.37 o                         
 -11  -3   6        951.32        996.36        16.13 o                         
  -9  -3   6        453.52        426.29         9.33 o                         
  -7  -3   6        443.49        458.53         7.26 o                         
  -5  -3   6       1481.46       1548.66        13.98 o                         
  -3  -3   6        801.34        740.60         6.38 o                         
  -1  -3   6        767.18        856.90         9.38 o                         
   1  -3   6        325.05        282.36         5.10 o                         
   3  -3   6        997.02        914.89        18.82 o                         
   5  -3   6        369.54        348.62         8.12 o                         
   7  -3   6       2270.50       2258.41        24.67 o                         
   9  -3   6         99.74         96.86         5.35 o                         
  11  -3   6        966.69        932.07        12.13 o                         
  13  -3   6        290.07        322.93        12.84 o                         
  15  -3   6         20.56         17.57         5.89 o                         
 -20  -2   6         95.53         77.31         7.87 o                         
 -18  -2   6         77.88         81.69         6.07 o                         
 -16  -2   6        497.95        518.75        20.39 o                         
 -14  -2   6         44.15         35.64         4.92 o                         
 -12  -2   6        481.41        483.67         7.24 o                         
 -10  -2   6         68.06         62.65         4.12 o                         
  -8  -2   6        434.11        407.59         4.96 o                         
  -6  -2   6        393.10        363.86         4.47 o                         
  -4  -2   6        556.94        511.22        12.22 o                         
  -2  -2   6       2744.85       2996.42        26.67 o                         
   0  -2   6        698.13        755.73         6.42 o                         
   2  -2   6       2456.70       2571.08        14.20 o                         
   4  -2   6        200.49        187.19         5.64 o                         
   6  -2   6       1306.87       1288.57        10.97 o                         
   8  -2   6        737.29        752.09         9.47 o                         
  10  -2   6       1047.39       1029.49        37.55 o                         
  12  -2   6        131.29        145.65         8.64 o                         
  14  -2   6          3.56         15.24         4.75 o                         
  16  -2   6         12.87         11.17         8.38 o                         
 -21  -1   6        165.50        199.01        21.46 o                         
 -19  -1   6        110.91        107.69         7.29 o                         
 -17  -1   6        474.49        501.96        10.56 o                         
 -15  -1   6        456.15        425.22        14.84 o                         
 -13  -1   6         77.57         81.06         4.54 o                         
 -11  -1   6        927.22        934.85        20.34 o                         
  -9  -1   6       1997.90       2065.84        24.14 o                         
  -7  -1   6       3658.47       3811.75        29.43 o                         
  -5  -1   6       3117.12       3251.53        25.86 o                         
  -3  -1   6        497.64        492.94         5.50 o                         
  -1  -1   6        335.51        359.24         5.35 o                         
   1  -1   6       1019.12        990.24        11.93 o                         
   3  -1   6        325.29        310.25         5.18 o                         
   5  -1   6        811.33        877.55        12.46 o                         
   7  -1   6        558.62        534.32         7.70 o                         
   9  -1   6          6.48          5.12         2.41 o                         
  11  -1   6       1059.74       1015.68        21.18 o                         
  13  -1   6        284.21        273.99         9.05 o                         
  15  -1   6        331.07        315.99        12.05 o                         
  17  -1   6         48.92         50.13         7.58 o                         
 -20   0   6          0.03         -6.41         6.41 o                         
 -18   0   6        154.71        184.46        11.31 o                         
 -16   0   6         58.63         45.65         4.64 o                         
 -14   0   6          5.32          2.50         4.06 o                         
 -12   0   6         58.32         65.38         6.85 o                         
 -10   0   6         90.26         93.12         4.11 o                         
  -8   0   6        641.35        589.31         6.58 o                         
  -6   0   6       1958.24       1928.95        18.69 o                         
  -4   0   6       2807.54       2599.74        32.94 o                         
  -2   0   6        165.14        200.44         2.79 o                         
   0   0   6      12480.85      14126.15      1004.99 o                         
   2   0   6       3904.67       4195.06        26.69 o                         
   4   0   6        613.79        615.08         6.99 o                         
   6   0   6      15771.84      17097.86        64.43 o                         
   8   0   6        392.70        412.69        10.74 o                         
  10   0   6       1119.51       1066.08        15.59 o                         
  12   0   6        877.68        870.92        16.78 o                         
  14   0   6         11.91          7.02         4.74 o                         
  16   0   6        301.04        301.99        17.72 o                         
  18   0   6          3.88          8.23        10.42 o                         
 -21   1   6        169.17        164.80        43.74 o                         
 -19   1   6        112.28        110.96        11.44 o                         
 -17   1   6        472.17        511.74        21.65 o                         
 -15   1   6        458.16        477.88        17.77 o                         
 -13   1   6         72.63         63.76         3.71 o                         
 -11   1   6        952.73        952.01        15.15 o                         
  -9   1   6       2004.34       2051.17        33.40 o                         
  -7   1   6       3710.94       3820.10        47.95 o                         
  -5   1   6       3035.88       3157.85        48.37 o                         
  -3   1   6        493.07        492.07         6.33 o                         
  -1   1   6        350.35        376.06         5.36 o                         
   1   1   6       1028.14       1005.68         8.80 o                         
   3   1   6        317.69        313.27         5.82 o                         
   5   1   6        832.01        904.05         8.96 o                         
   7   1   6        553.92        525.74         7.59 o                         
   9   1   6          6.08          1.82         2.46 o                         
  11   1   6       1074.07       1053.22        12.89 o                         
  13   1   6        304.07        301.80        15.85 o                         
  15   1   6        332.30        322.99        30.52 o                         
  17   1   6         51.75         63.47         7.69 o                         
 -20   2   6         95.12         49.79        14.88 o                         
 -18   2   6         72.07         65.31         8.03 o                         
 -16   2   6        517.18        465.66        64.04 o                         
 -14   2   6         44.09         34.71         4.29 o                         
 -12   2   6        490.44        492.47        10.14 o                         
 -10   2   6         65.35         71.26         8.03 o                         
  -8   2   6        431.98        409.72        11.45 o                         
  -6   2   6        390.27        370.57         7.43 o                         
  -4   2   6        544.99        451.98        73.56 o                         
  -2   2   6       2737.79       3024.84        11.79 o                         
   0   2   6        646.36        690.27         6.06 o                         
   2   2   6       2507.03       2604.34        14.47 o                         
   4   2   6        210.08        194.24         4.68 o                         
   6   2   6       1300.18       1306.32        13.97 o                         
   8   2   6        748.10        788.91         9.62 o                         
  10   2   6       1048.47       1028.58        11.79 o                         
  12   2   6        147.98        144.14        15.72 o                         
  14   2   6          2.84          8.25         4.78 o                         
  16   2   6         15.49         17.09         8.12 o                         
 -19   3   6        138.60         82.40        40.60 o                         
 -17   3   6        243.76        210.22        13.40 o                         
 -15   3   6        111.15        126.28        12.36 o                         
 -13   3   6         62.52         56.78         7.64 o                         
 -11   3   6        956.47        981.13        27.72 o                         
  -9   3   6        440.42        402.12        11.39 o                         
  -7   3   6        437.97        437.31        11.46 o                         
  -5   3   6       1417.07       1453.59        29.12 o                         
  -3   3   6        804.97        751.40         7.41 o                         
  -1   3   6        741.58        817.61         6.86 o                         
   1   3   6        332.03        289.76         6.81 o                         
   3   3   6        993.06        905.18         7.98 o                         
   5   3   6        353.84        333.14         5.72 o                         
   7   3   6       2280.90       2259.75        15.32 o                         
   9   3   6        101.69        107.36         5.68 o                         
  11   3   6        994.14        953.48        49.09 o                         
  13   3   6        290.02        302.21        13.45 o                         
  15   3   6         21.34          9.85         6.38 o                         
 -18   4   6         76.03         96.62        13.78 o                         
 -16   4   6         10.21         31.61         9.52 o                         
 -14   4   6         20.40         28.75         7.80 o                         
 -12   4   6       1063.81       1062.31        20.79 o                         
 -10   4   6        929.95        938.93        17.43 o                         
  -8   4   6        473.03        415.79        29.79 o                         
  -6   4   6       1459.30       1544.35        18.90 o                         
  -4   4   6         27.04         23.54         1.76 o                         
  -2   4   6         34.78         35.00         4.63 o                         
   0   4   6       1032.02       1043.96         8.50 o                         
   2   4   6        334.98        355.81         5.79 o                         
   4   4   6        419.14        422.43         6.48 o                         
   6   4   6        719.58        726.49        12.84 o                         
   8   4   6         15.18         22.25         4.06 o                         
  10   4   6          6.52          4.60         4.23 o                         
  12   4   6         79.41         85.17         5.83 o                         
  14   4   6         42.14         30.77        11.35 o                         
 -17   5   6        199.10        228.63        16.58 o                         
 -15   5   6         23.74         14.11        10.05 o                         
 -13   5   6         54.27         64.58         9.50 o                         
 -11   5   6        416.60        422.57        16.04 o                         
  -9   5   6          7.32         -4.08         8.02 o                         
  -7   5   6         96.52        103.14        10.89 o                         
  -5   5   6        396.71        418.13        13.29 o                         
  -3   5   6         63.15         53.66         3.36 o                         
  -1   5   6        141.37        132.11         5.11 o                         
   1   5   6        280.58        259.14        12.70 o                         
   3   5   6        198.41        173.75         5.91 o                         
   5   5   6         23.89         30.83         5.63 o                         
   7   5   6        237.18        251.06         9.32 o                         
   9   5   6        209.71        192.95        11.70 o                         
  11   5   6         40.18         41.19         9.23 o                         
  13   5   6        195.25        182.10        46.10 o                         
 -14   6   6        312.69        328.18        26.92 o                         
 -12   6   6          7.07         11.37         9.47 o                         
 -10   6   6         10.36          4.99         8.43 o                         
  -8   6   6         72.20         88.51         6.63 o                         
  -6   6   6        104.31         79.88         5.47 o                         
  -4   6   6         76.11         65.78         4.08 o                         
  -2   6   6         52.67         51.81         3.34 o                         
   0   6   6        699.90        690.27        10.48 o                         
   2   6   6        387.62        365.51        10.07 o                         
   4   6   6        159.52        112.14        28.62 o                         
   6   6   6        254.58        246.08        14.14 o                         
   8   6   6        479.35        307.44        92.12 o                         
  10   6   6        100.89         84.54        17.23 o                         
 -11   7   6        228.16        237.11        38.56 o                         
  -9   7   6         95.29        108.82        11.71 o                         
  -7   7   6         88.12         91.49         7.23 o                         
  -5   7   6        540.54        588.91        13.11 o                         
  -3   7   6        107.40        112.08         4.67 o                         
  -1   7   6        235.65        234.72        18.06 o                         
   1   7   6         98.16         88.76         9.03 o                         
   3   7   6         81.24         68.30         6.46 o                         
   5   7   6         72.77         57.53        14.03 o                         
   7   7   6         34.59         30.70        10.22 o                         
  -4   8   6         39.05         27.81         9.46 o                         
  -2   8   6         22.70         25.16         7.38 o                         
   0   8   6        162.94        160.77        21.14 o                         
   2   8   6         76.31         89.60        12.85 o                         
  -2  -8   7         99.99         83.25         9.62 o                         
 -11  -7   7          4.17         -9.83         9.83 o                         
  -9  -7   7         22.24          7.74         9.39 o                         
  -7  -7   7          6.91          9.39         8.01 o                         
  -5  -7   7         63.79         64.39         9.72 o                         
  -3  -7   7         13.93         15.45         4.22 o                         
  -1  -7   7         85.33         95.37        10.24 o                         
   1  -7   7          2.69          4.07         4.64 o                         
   3  -7   7          8.86          0.98         8.23 o                         
   5  -7   7        257.59        241.80        11.44 o                         
   7  -7   7          4.47         11.58        10.07 o                         
 -14  -6   7        100.89        102.29        19.38 o                         
 -12  -6   7        103.52        123.82        10.93 o                         
 -10  -6   7        260.35        303.99        16.37 o                         
  -8  -6   7        188.61        163.36         9.96 o                         
  -6  -6   7        328.68        347.96        12.43 o                         
  -4  -6   7         51.77         49.83         3.28 o                         
  -2  -6   7         64.00         73.79         4.66 o                         
   0  -6   7        332.23        324.92         8.06 o                         
   2  -6   7         41.39         39.49         4.22 o                         
   4  -6   7         34.21         38.09         4.40 o                         
   6  -6   7        236.73        236.97        10.22 o                         
   8  -6   7        148.66        157.68         9.21 o                         
  10  -6   7        238.24        268.38        11.39 o                         
 -17  -5   7         92.89        117.45        18.78 o                         
 -15  -5   7          5.62          8.83         9.50 o                         
 -13  -5   7         52.15         58.32         8.82 o                         
 -11  -5   7        119.76        150.34         8.99 o                         
  -9  -5   7          1.09         -3.53         5.02 o                         
  -7  -5   7          7.07          1.58         6.00 o                         
  -5  -5   7        518.35        499.41         7.72 o                         
  -3  -5   7        213.66        193.73         8.79 o                         
  -1  -5   7        251.88        241.79         9.12 o                         
   1  -5   7         53.67         57.26         4.37 o                         
   3  -5   7        479.39        474.11         8.75 o                         
   5  -5   7        263.32        275.64         8.78 o                         
   7  -5   7          2.71          6.52         3.07 o                         
   9  -5   7        307.67        314.45         8.42 o                         
  11  -5   7        177.29        184.54         7.78 o                         
  13  -5   7         16.28         17.40         7.01 o                         
 -18  -4   7        101.50        109.40        28.43 o                         
 -16  -4   7        117.00        107.26        24.00 o                         
 -14  -4   7        483.36        501.41        15.17 o                         
 -12  -4   7        581.57        616.94        14.29 o                         
 -10  -4   7        472.61        510.80        23.15 o                         
  -8  -4   7        538.81        504.27        11.05 o                         
  -6  -4   7        254.78        249.39         5.35 o                         
  -4  -4   7         79.36         84.74         6.98 o                         
  -2  -4   7         25.13         19.69         2.07 o                         
   0  -4   7        865.69        870.46        12.84 o                         
   2  -4   7        944.08        936.79         9.86 o                         
   4  -4   7        376.46        347.89         7.02 o                         
   6  -4   7       1295.36       1286.16         9.58 o                         
   8  -4   7         25.13         23.76         4.52 o                         
  10  -4   7        405.57        432.26        10.05 o                         
  12  -4   7        439.48        485.26        11.64 o                         
  14  -4   7         36.86         33.76         6.71 o                         
 -19  -3   7         34.00         41.80         9.68 o                         
 -17  -3   7        263.92        315.00        14.67 o                         
 -15  -3   7        387.94        402.80         8.25 o                         
 -13  -3   7       1100.93       1162.38        16.64 o                         
 -11  -3   7         63.74         64.03         3.33 o                         
  -9  -3   7         40.24         37.07         2.49 o                         
  -7  -3   7        513.81        522.85         8.87 o                         
  -5  -3   7        402.91        379.22         4.98 o                         
  -3  -3   7         22.61         16.60         1.82 o                         
  -1  -3   7        964.68        892.99         7.70 o                         
   1  -3   7        704.86        693.01         7.86 o                         
   3  -3   7        251.98        259.35         5.78 o                         
   5  -3   7       2282.20       2313.60        15.26 o                         
   7  -3   7        615.59        599.48        11.92 o                         
   9  -3   7        152.93        135.01        10.24 o                         
  11  -3   7        205.11        216.64         8.60 o                         
  13  -3   7         85.34         75.29         5.96 o                         
  15  -3   7         52.51         45.12         7.79 o                         
 -20  -2   7        150.88        158.76         9.49 o                         
 -18  -2   7        105.00        107.95         6.71 o                         
 -16  -2   7        561.32        571.60        18.90 o                         
 -14  -2   7        387.37        423.27         7.99 o                         
 -12  -2   7        938.10        949.28        14.71 o                         
 -10  -2   7         65.03         54.83         3.61 o                         
  -8  -2   7        309.69        329.52         4.89 o                         
  -6  -2   7        999.48       1025.05        12.55 o                         
  -4  -2   7       1327.53       1296.23        18.31 o                         
  -2  -2   7        685.91        668.99         6.30 o                         
   0  -2   7        824.88        804.78         7.74 o                         
   2  -2   7       2435.28       2535.98        14.18 o                         
   4  -2   7       1117.33       1116.75        13.45 o                         
   6  -2   7       1688.07       1696.82        14.23 o                         
   8  -2   7         29.79         36.96         3.41 o                         
  10  -2   7        422.65        409.60         9.04 o                         
  12  -2   7        337.55        341.22        15.16 o                         
  14  -2   7        140.45        130.18         7.73 o                         
  16  -2   7        196.95        227.89        19.30 o                         
 -21  -1   7         21.79         -3.19        11.63 o                         
 -19  -1   7        227.11        211.97        16.94 o                         
 -17  -1   7        110.00        105.70         5.81 o                         
 -15  -1   7         30.19         33.73         7.16 o                         
 -13  -1   7        134.57        129.27         6.20 o                         
 -11  -1   7       1895.51       1849.98        34.36 o                         
  -9  -1   7        587.88        624.31        10.17 o                         
  -7  -1   7        734.99        735.82        11.56 o                         
  -5  -1   7       2122.16       2266.03        14.97 o                         
  -3  -1   7       4120.57       4472.60        40.93 o                         
  -1  -1   7       4678.65       5005.63        28.95 o                         
   1  -1   7       2656.27       2997.72        12.68 o                         
   3  -1   7       3975.35       4267.94        23.92 o                         
   5  -1   7        556.59        569.10         7.67 o                         
   7  -1   7        462.56        471.13         7.71 o                         
   9  -1   7       1047.55       1031.20        11.66 o                         
  11  -1   7        457.43        469.69         9.77 o                         
  13  -1   7         15.32         20.49         4.57 o                         
  15  -1   7         23.17         16.64         5.84 o                         
  17  -1   7        143.29        133.30        11.40 o                         
 -20   0   7        213.25        197.26        23.33 o                         
 -18   0   7          7.07         11.43         5.22 o                         
 -16   0   7        137.24        160.26        13.27 o                         
 -14   0   7         36.74         39.47         3.54 o                         
 -12   0   7       2276.30       2353.40        44.84 o                         
 -10   0   7         11.20         12.21         2.22 o                         
  -8   0   7        703.93        724.41        11.92 o                         
  -6   0   7       3300.73       3187.87        41.21 o                         
  -4   0   7        271.51        233.38         3.73 o                         
  -2   0   7        861.89       1032.19         6.24 o                         
   0   0   7       6228.90       6931.76        24.64 o                         
   2   0   7       5825.74       6659.14        30.40 o                         
   4   0   7        490.12        546.47         7.11 o                         
   6   0   7        995.05        883.17         9.53 o                         
   8   0   7        897.14        855.70        10.25 o                         
  10   0   7        212.51        213.86        10.04 o                         
  12   0   7       2352.66       2351.52        21.94 o                         
  14   0   7         29.80         29.38         5.47 o                         
  16   0   7          3.19         -6.72         6.72 o                         
 -21   1   7         22.06          8.05        10.17 o                         
 -19   1   7        236.60        228.37        11.25 o                         
 -17   1   7        102.20         97.24         5.75 o                         
 -15   1   7         29.66         16.61         4.28 o                         
 -13   1   7        146.87        147.07         5.64 o                         
 -11   1   7       1865.27       1798.85        31.52 o                         
  -9   1   7        589.12        600.96         9.49 o                         
  -7   1   7        709.77        701.56        12.70 o                         
  -5   1   7       2053.94       2312.84       169.79 o                         
  -3   1   7       4102.98       4505.00        40.79 o                         
  -1   1   7       4626.65       4853.13        33.72 o                         
   1   1   7       2712.83       3039.35        23.19 o                         
   3   1   7       3955.92       4264.94        24.57 o                         
   5   1   7        559.67        559.86         7.59 o                         
   7   1   7        487.04        504.16         9.17 o                         
   9   1   7       1030.41        983.81        33.43 o                         
  11   1   7        490.12        515.25        19.43 o                         
  13   1   7         18.55         14.51         4.63 o                         
  15   1   7         20.51         28.94         7.25 o                         
  17   1   7        138.30        146.12        17.46 o                         
 -20   2   7        150.17        116.50        23.91 o                         
 -18   2   7        107.49         94.66        11.62 o                         
 -16   2   7        558.67        511.64        73.91 o                         
 -14   2   7        389.63        349.66        52.25 o                         
 -12   2   7        934.53        993.30        23.89 o                         
 -10   2   7         59.24         34.87         8.91 o                         
  -8   2   7        310.58        298.35        51.39 o                         
  -6   2   7        982.37        872.75        98.23 o                         
  -4   2   7       1344.71       1314.83         9.04 o                         
  -2   2   7        704.06        670.53         8.58 o                         
   0   2   7        837.14        803.11         7.02 o                         
   2   2   7       2437.47       2506.75        22.40 o                         
   4   2   7       1108.84       1080.97        10.61 o                         
   6   2   7       1715.78       1709.99        13.18 o                         
   8   2   7         28.98         30.89         3.96 o                         
  10   2   7        437.33        426.60         9.23 o                         
  12   2   7        313.41        329.32        12.40 o                         
  14   2   7        139.15        127.45         8.38 o                         
  16   2   7        193.82        164.56        16.85 o                         
 -19   3   7         33.65         24.27         8.16 o                         
 -17   3   7        270.16        258.07        29.23 o                         
 -15   3   7        387.00        374.76        10.61 o                         
 -13   3   7       1094.14       1137.99        25.63 o                         
 -11   3   7         54.84         51.83         6.94 o                         
  -9   3   7         40.67         32.99         2.36 o                         
  -7   3   7        497.86        485.34        10.88 o                         
  -5   3   7        408.57        383.71         5.85 o                         
  -3   3   7         22.77         23.07         2.20 o                         
  -1   3   7        954.75        875.47        11.73 o                         
   1   3   7        719.62        730.66         7.34 o                         
   3   3   7        247.73        242.14         5.03 o                         
   5   3   7       2280.86       2285.88        15.77 o                         
   7   3   7        642.78        616.26        27.77 o                         
   9   3   7        158.87        160.26         7.04 o                         
  11   3   7        212.46        215.23         8.60 o                         
  13   3   7         81.74         85.64         7.90 o                         
  15   3   7         49.08         44.40        17.46 o                         
 -18   4   7        103.82         80.98        13.21 o                         
 -16   4   7        116.47         95.98        11.15 o                         
 -14   4   7        491.64        492.35        17.95 o                         
 -12   4   7        578.69        548.79        18.06 o                         
 -10   4   7        459.54        484.41        14.11 o                         
  -8   4   7        526.01        480.67        13.14 o                         
  -6   4   7        275.26        284.30         4.93 o                         
  -4   4   7         77.66         81.92         3.24 o                         
  -2   4   7         20.09         15.65         1.99 o                         
   0   4   7        844.34        857.47         8.77 o                         
   2   4   7        956.56        950.74         9.02 o                         
   4   4   7        360.73        344.08         6.39 o                         
   6   4   7       1327.97       1332.59        22.81 o                         
   8   4   7         26.24         22.40         3.92 o                         
  10   4   7        397.16        402.34        21.30 o                         
  12   4   7        452.65        449.82        23.71 o                         
  14   4   7         37.74         27.11         9.99 o                         
 -17   5   7         89.86         92.05        18.21 o                         
 -15   5   7          5.43        -10.69        10.69 o                         
 -13   5   7         46.91         32.75        11.34 o                         
 -11   5   7        121.57        119.78        13.01 o                         
  -9   5   7          1.05          5.26         6.35 o                         
  -7   5   7          7.71          5.75         7.86 o                         
  -5   5   7        508.23        475.74         9.47 o                         
  -3   5   7        212.84        191.47         4.80 o                         
  -1   5   7        259.05        255.06         5.78 o                         
   1   5   7         51.69         55.25         3.65 o                         
   3   5   7        484.47        484.94        15.08 o                         
   5   5   7        269.76        277.42        11.39 o                         
   7   5   7          2.15          8.55         4.39 o                         
   9   5   7        313.44        292.16        41.20 o                         
  11   5   7        187.14        179.32        27.93 o                         
  13   5   7         14.05          5.79         8.37 o                         
 -14   6   7        103.13         97.70        18.15 o                         
 -12   6   7        104.54         93.15        21.63 o                         
 -10   6   7        259.76        264.29        18.90 o                         
  -8   6   7        191.82        182.63        10.54 o                         
  -6   6   7        324.92        327.28        15.18 o                         
  -4   6   7         50.98         45.95         3.20 o                         
  -2   6   7         62.64         63.62         4.25 o                         
   0   6   7        328.12        327.87         8.60 o                         
   2   6   7         42.94         41.83         4.04 o                         
   4   6   7         39.60         34.42         5.00 o                         
   6   6   7        232.68        247.61         9.91 o                         
   8   6   7        146.93        118.79        24.61 o                         
  10   6   7        243.42        217.37        54.38 o                         
 -11   7   7          4.29         -9.88        12.85 o                         
  -9   7   7         22.54         22.59        10.59 o                         
  -7   7   7          6.07          0.56         6.27 o                         
  -5   7   7         64.08         59.52         6.20 o                         
  -3   7   7         13.48         11.54         3.48 o                         
  -1   7   7         87.31         85.84        12.99 o                         
   1   7   7          2.15          0.50         4.46 o                         
   3   7   7          8.54          2.59         4.49 o                         
   5   7   7        262.32        217.97        39.45 o                         
   7   7   7          5.74          8.89         7.54 o                         
  -2   8   7        101.71         90.60         9.14 o                         
  -9  -7   8         51.13         68.85        10.89 o                         
  -7  -7   8        215.14        230.48        22.24 o                         
  -5  -7   8         59.22         75.62        14.22 o                         
  -3  -7   8          9.29         12.64         8.29 o                         
  -1  -7   8        530.44        549.25        20.74 o                         
   1  -7   8         20.55         16.58         5.35 o                         
   3  -7   8        103.12        117.87         7.06 o                         
   5  -7   8        500.39        512.05        13.43 o                         
 -14  -6   8         12.98          8.11        21.48 o                         
 -12  -6   8         31.21         49.60         9.78 o                         
 -10  -6   8         22.28         18.34        13.64 o                         
  -8  -6   8        324.49        291.01        26.03 o                         
  -6  -6   8        151.99        126.37        10.56 o                         
  -4  -6   8         47.53         43.30         6.94 o                         
  -2  -6   8         77.19         73.25         6.59 o                         
   0  -6   8         16.31         12.25         6.29 o                         
   2  -6   8        349.42        356.85         9.22 o                         
   4  -6   8        110.01        104.62         9.04 o                         
   6  -6   8         75.60         66.76         5.51 o                         
   8  -6   8         24.67         16.43         6.72 o                         
  10  -6   8         34.66         38.01        10.31 o                         
 -15  -5   8          5.12          8.10        13.60 o                         
 -13  -5   8        177.22        209.04        12.95 o                         
 -11  -5   8         14.54          1.91         6.33 o                         
  -9  -5   8        291.77        259.62        27.61 o                         
  -7  -5   8         60.35         65.96         4.11 o                         
  -5  -5   8        660.64        653.78        11.21 o                         
  -3  -5   8        659.03        660.84        11.64 o                         
  -1  -5   8        743.56        742.40        10.74 o                         
   1  -5   8        978.85        964.13        15.54 o                         
   3  -5   8        393.48        396.81        11.75 o                         
   5  -5   8       1206.12       1230.84        13.33 o                         
   7  -5   8        144.88        148.29         7.30 o                         
   9  -5   8        400.49        422.24        13.97 o                         
  11  -5   8        507.50        490.73        11.36 o                         
 -18  -4   8         14.54        -10.89        15.73 o                         
 -16  -4   8         73.07         89.19        13.75 o                         
 -14  -4   8         44.30         63.41         7.48 o                         
 -12  -4   8        239.35        226.50        11.56 o                         
 -10  -4   8        511.84        467.65        27.31 o                         
  -8  -4   8        650.49        594.16         6.85 o                         
  -6  -4   8        326.72        297.83        11.50 o                         
  -4  -4   8        460.28        498.32         9.69 o                         
  -2  -4   8       2186.72       2162.72        36.73 o                         
   0  -4   8       2567.64       2648.91        40.03 o                         
   2  -4   8       1238.95       1239.72        12.92 o                         
   4  -4   8        519.96        499.04         8.98 o                         
   6  -4   8        271.58        291.79         8.09 o                         
   8  -4   8         78.48         72.04         8.08 o                         
  10  -4   8        415.44        408.19        10.80 o                         
  12  -4   8        121.25        118.95        10.81 o                         
  14  -4   8         27.66         21.83         8.86 o                         
 -19  -3   8        197.05        202.36        22.46 o                         
 -17  -3   8        278.01        300.35        20.23 o                         
 -15  -3   8        192.74        189.23        18.07 o                         
 -13  -3   8        359.32        370.84         7.00 o                         
 -11  -3   8        115.17         95.49         6.26 o                         
  -9  -3   8        123.24        100.35         8.63 o                         
  -7  -3   8       1445.95       1509.44        31.05 o                         
  -5  -3   8         72.54         76.48         5.78 o                         
  -3  -3   8         53.66         48.39         2.63 o                         
  -1  -3   8       1152.66       1165.08         9.46 o                         
   1  -3   8        829.34        846.15         9.22 o                         
   3  -3   8        712.18        720.81         9.11 o                         
   5  -3   8        304.15        314.13         7.14 o                         
   7  -3   8        155.53        145.42         6.57 o                         
   9  -3   8         86.10         78.25         6.65 o                         
  11  -3   8       1132.30       1182.05        15.03 o                         
  13  -3   8          1.65         -3.50         5.72 o                         
  15  -3   8         62.55         63.80        10.38 o                         
 -20  -2   8         88.38        106.51        13.70 o                         
 -18  -2   8        400.01        435.33        11.40 o                         
 -16  -2   8        341.91        339.29        20.26 o                         
 -14  -2   8        279.20        298.94        13.14 o                         
 -12  -2   8         47.99         39.03         3.22 o                         
 -10  -2   8         15.99         20.67         2.41 o                         
  -8  -2   8          5.59          3.43         1.76 o                         
  -6  -2   8       2435.15       2516.86        18.54 o                         
  -4  -2   8        355.11        414.39         5.48 o                         
  -2  -2   8       1526.65       1581.75        15.32 o                         
   0  -2   8        100.54        108.37         4.07 o                         
   2  -2   8          5.87          8.49         2.04 o                         
   4  -2   8       1160.00       1147.60        10.91 o                         
   6  -2   8         10.92         14.92         2.93 o                         
   8  -2   8        498.61        514.06         9.15 o                         
  10  -2   8         48.10         47.44         5.88 o                         
  12  -2   8        278.03        278.24        10.29 o                         
  14  -2   8         33.26         23.55         6.22 o                         
  16  -2   8        505.73        493.20        32.05 o                         
 -21  -1   8        116.65         97.81        13.22 o                         
 -19  -1   8        299.05        318.92        19.68 o                         
 -17  -1   8        140.28        150.11        20.91 o                         
 -15  -1   8        380.18        391.71        10.84 o                         
 -13  -1   8        198.42        214.01         7.33 o                         
 -11  -1   8        329.50        324.79         7.49 o                         
  -9  -1   8       1338.56       1365.79         9.84 o                         
  -7  -1   8        104.93        120.72         4.06 o                         
  -5  -1   8        964.54        969.39         7.65 o                         
  -3  -1   8        482.27        527.77         5.78 o                         
  -1  -1   8       6664.76       7601.24       435.93 o                         
   1  -1   8        382.52        400.21         5.29 o                         
   3  -1   8        747.86        727.62         6.88 o                         
   5  -1   8       1295.57       1322.43        11.87 o                         
   7  -1   8       1011.21       1047.01        11.44 o                         
   9  -1   8       2474.38       2487.05        22.52 o                         
  11  -1   8        298.83        320.76        10.70 o                         
  13  -1   8        193.91        201.01        16.15 o                         
  15  -1   8        400.16        404.51        32.00 o                         
 -20   0   8        101.96        104.09         7.97 o                         
 -18   0   8         88.38         86.79         6.66 o                         
 -16   0   8       1090.67       1095.41        32.04 o                         
 -14   0   8       2790.54       2884.40        60.03 o                         
 -12   0   8        279.28        274.58         6.65 o                         
 -10   0   8        669.58        734.60        16.07 o                         
  -8   0   8         15.25         12.55         2.19 o                         
  -6   0   8       1915.45       1863.04        23.27 o                         
  -4   0   8       1637.25       1607.39        20.88 o                         
  -2   0   8        115.24        111.38         3.03 o                         
   0   0   8       2813.89       2990.55        24.92 o                         
   2   0   8        357.87        419.22         5.52 o                         
   4   0   8         38.63         45.71         3.63 o                         
   6   0   8        957.61        942.45        11.99 o                         
   8   0   8          0.17         -2.04         2.51 o                         
  10   0   8         81.71         66.22         6.42 o                         
  12   0   8          0.55          3.09         6.40 o                         
  14   0   8        160.84        167.44        20.17 o                         
  16   0   8         82.25         64.50        15.37 o                         
 -21   1   8        117.74        101.27        13.08 o                         
 -19   1   8        298.73        276.95        20.43 o                         
 -17   1   8        138.18        117.44         6.22 o                         
 -15   1   8        374.52        366.12        13.49 o                         
 -13   1   8        210.53        214.96         7.23 o                         
 -11   1   8        319.52        334.35         9.60 o                         
  -9   1   8       1318.71       1343.69        23.71 o                         
  -7   1   8        119.87        132.83         4.06 o                         
  -5   1   8        967.09        978.41         7.33 o                         
  -3   1   8        455.95        514.97        25.26 o                         
  -1   1   8       6696.77       7130.04        36.59 o                         
   1   1   8        371.25        385.11         5.37 o                         
   3   1   8        768.55        761.51         7.59 o                         
   5   1   8       1268.86       1273.53        11.56 o                         
   7   1   8       1001.09       1040.46        13.14 o                         
   9   1   8       2456.93       2508.16        21.23 o                         
  11   1   8        292.92        292.13        11.79 o                         
  13   1   8        192.58        195.93         9.86 o                         
  15   1   8        387.84        398.49        13.59 o                         
 -20   2   8         91.83         93.37        14.45 o                         
 -18   2   8        403.01        369.77        52.26 o                         
 -16   2   8        338.78        270.41        18.00 o                         
 -14   2   8        273.89        250.22        30.49 o                         
 -12   2   8         51.36         41.93         6.62 o                         
 -10   2   8         16.04         13.34         3.58 o                         
  -8   2   8          3.21          2.18         1.69 o                         
  -6   2   8       2419.64       2481.13        38.59 o                         
  -4   2   8        351.77        396.20         9.25 o                         
  -2   2   8       1534.34       1591.76         7.93 o                         
   0   2   8         95.86         94.08         3.50 o                         
   2   2   8          6.44          6.35         1.72 o                         
   4   2   8       1163.63       1158.08        12.38 o                         
   6   2   8         15.53         15.28         2.52 o                         
   8   2   8        511.66        524.41         9.42 o                         
  10   2   8         40.73         31.34         5.11 o                         
  12   2   8        268.42        276.97        10.10 o                         
  14   2   8         30.53         20.97         6.49 o                         
  16   2   8        516.44        521.59        20.12 o                         
 -19   3   8        201.90        129.78        33.96 o                         
 -17   3   8        273.81        152.28        72.33 o                         
 -15   3   8        194.88        168.64         6.54 o                         
 -13   3   8        345.31        351.66        16.42 o                         
 -11   3   8        111.61         95.89         3.95 o                         
  -9   3   8        128.73        114.37         4.02 o                         
  -7   3   8       1411.64       1455.19        40.20 o                         
  -5   3   8         69.69         57.81         8.46 o                         
  -3   3   8         46.28         42.35         3.93 o                         
  -1   3   8       1109.06       1113.06        10.62 o                         
   1   3   8        839.22        850.89         8.55 o                         
   3   3   8        724.94        711.80         8.12 o                         
   5   3   8        314.54        309.96         8.96 o                         
   7   3   8        151.39        143.33         6.26 o                         
   9   3   8         92.19         71.57         6.16 o                         
  11   3   8       1118.64       1131.65        14.59 o                         
  13   3   8          1.45         -0.40        15.99 o                         
  15   3   8         62.09         56.87        17.03 o                         
 -18   4   8         15.68          6.96        14.82 o                         
 -16   4   8         73.84         77.56        16.64 o                         
 -14   4   8         49.25         38.51         8.22 o                         
 -12   4   8        232.77        214.50        15.73 o                         
 -10   4   8        514.13        513.51        15.18 o                         
  -8   4   8        646.52        605.72         7.09 o                         
  -6   4   8        337.95        310.30        11.92 o                         
  -4   4   8        461.08        488.55         9.47 o                         
  -2   4   8       2149.88       2143.90        12.66 o                         
   0   4   8       2586.65       2644.81        14.55 o                         
   2   4   8       1236.83       1181.50        36.65 o                         
   4   4   8        543.27        532.03         9.56 o                         
   6   4   8        261.80        273.04         7.86 o                         
   8   4   8         83.02         76.78         6.43 o                         
  10   4   8        408.12        412.76        14.78 o                         
  12   4   8        113.59         98.49        16.75 o                         
  14   4   8         29.93         16.72        14.02 o                         
 -15   5   8          4.90          2.13        11.64 o                         
 -13   5   8        173.15        193.58        48.24 o                         
 -11   5   8         16.80         10.04         7.32 o                         
  -9   5   8        298.33        306.10        20.87 o                         
  -7   5   8         53.97         48.70         8.47 o                         
  -5   5   8        656.06        616.36         7.63 o                         
  -3   5   8        646.87        672.15        10.85 o                         
  -1   5   8        775.27        766.06        16.01 o                         
   1   5   8        977.67        971.66        14.35 o                         
   3   5   8        402.98        391.58        10.35 o                         
   5   5   8       1212.28       1221.21        22.48 o                         
   7   5   8        145.81        147.84        10.74 o                         
   9   5   8        416.68        410.93        22.94 o                         
  11   5   8        507.60        411.01        60.05 o                         
 -14   6   8         13.37         41.74        19.66 o                         
 -12   6   8         32.34         48.84        14.97 o                         
 -10   6   8         22.05         14.98         8.21 o                         
  -8   6   8        312.41        320.27        11.19 o                         
  -6   6   8        162.25        141.39         7.41 o                         
  -4   6   8         46.82         43.94         4.23 o                         
  -2   6   8         76.83         65.12         4.58 o                         
   0   6   8         18.29         22.20         3.79 o                         
   2   6   8        344.50        337.15         8.46 o                         
   4   6   8        121.09        116.90         7.03 o                         
   6   6   8         76.84         65.42         7.17 o                         
   8   6   8         23.28         16.11         6.90 o                         
  10   6   8         33.01         34.26         8.93 o                         
  -9   7   8         49.80         57.72         9.84 o                         
  -7   7   8        216.20        209.98        12.23 o                         
  -5   7   8         58.84         52.21         7.53 o                         
  -3   7   8          9.31          1.73         6.83 o                         
  -1   7   8        533.28        535.97        13.32 o                         
   1   7   8         20.12          8.28         6.49 o                         
   3   7   8        100.21         90.07        21.45 o                         
   5   7   8        505.08        411.66        15.45 o                         
  -9  -7   9        121.45        135.47        22.84 o                         
  -7  -7   9        375.42        413.70        31.24 o                         
  -5  -7   9        303.84        316.87        26.25 o                         
  -3  -7   9         78.18         83.40         5.91 o                         
  -1  -7   9         99.34        101.31         6.44 o                         
   1  -7   9         13.22         31.39         6.31 o                         
   3  -7   9          2.07         -5.00         6.11 o                         
   5  -7   9         96.02        109.63         9.48 o                         
 -12  -6   9         46.78         58.53        10.78 o                         
 -10  -6   9         27.90         40.58         8.60 o                         
  -8  -6   9        348.55        339.73        25.47 o                         
  -6  -6   9        319.38        323.28        11.32 o                         
  -4  -6   9        195.64        198.22         8.67 o                         
  -2  -6   9        563.55        569.75        11.44 o                         
   0  -6   9         61.29         60.14         4.88 o                         
   2  -6   9        248.86        268.73         9.33 o                         
   4  -6   9        299.05        270.62        13.38 o                         
   6  -6   9        485.02        509.33        17.59 o                         
   8  -6   9        300.27        297.71        19.91 o                         
 -15  -5   9         42.75         59.18        11.93 o                         
 -13  -5   9        260.94        240.25        24.58 o                         
 -11  -5   9         40.62         52.19         7.80 o                         
  -9  -5   9          6.90          4.59         5.42 o                         
  -7  -5   9        661.35        735.62        19.67 o                         
  -5  -5   9        493.48        458.30         7.73 o                         
  -3  -5   9       1423.12       1507.49        30.88 o                         
  -1  -5   9       1412.24       1325.17        19.76 o                         
   1  -5   9        101.51        104.43         7.75 o                         
   3  -5   9        262.22        273.60         8.52 o                         
   5  -5   9         82.12         80.96         5.36 o                         
   7  -5   9        118.99        110.66         6.79 o                         
   9  -5   9         53.80         57.23         6.19 o                         
  11  -5   9         95.81         91.88         8.67 o                         
 -18  -4   9         18.06         -1.21        17.24 o                         
 -16  -4   9         65.10         95.01         9.94 o                         
 -14  -4   9          5.10          9.71         7.62 o                         
 -12  -4   9        313.91        312.12         6.84 o                         
 -10  -4   9         95.83        102.74         5.48 o                         
  -8  -4   9        260.86        273.58        11.96 o                         
  -6  -4   9         96.83         69.24         5.88 o                         
  -4  -4   9        641.74        608.02        12.37 o                         
  -2  -4   9       1511.20       1505.38        37.90 o                         
   0  -4   9         45.17         44.48         3.38 o                         
   2  -4   9        577.88        539.28         8.99 o                         
   4  -4   9         38.41         36.57         3.79 o                         
   6  -4   9       1317.58       1347.86        14.29 o                         
   8  -4   9        390.97        395.24        12.56 o                         
  10  -4   9        637.92        659.26        19.86 o                         
  12  -4   9        103.62         97.62         8.16 o                         
 -19  -3   9          7.40          9.07         6.77 o                         
 -17  -3   9         88.03         81.04         5.75 o                         
 -15  -3   9         41.70         43.72         3.99 o                         
 -13  -3   9        106.02        100.50         5.13 o                         
 -11  -3   9         41.23         32.71         3.13 o                         
  -9  -3   9        190.11        175.97         5.63 o                         
  -7  -3   9        273.62        282.23         5.81 o                         
  -5  -3   9        567.91        575.71         7.60 o                         
  -3  -3   9       2439.33       2419.51        26.87 o                         
  -1  -3   9        158.04        150.84         5.36 o                         
   1  -3   9        727.79        708.06        10.96 o                         
   3  -3   9       1126.93       1123.41        17.99 o                         
   5  -3   9        229.33        233.55         7.03 o                         
   7  -3   9        154.09        153.18         9.77 o                         
   9  -3   9        314.86        316.95        10.87 o                         
  11  -3   9        134.77        141.16        16.11 o                         
  13  -3   9        196.89        199.73        10.89 o                         
 -20  -2   9        311.51        320.23        23.59 o                         
 -18  -2   9        177.82        157.85        11.25 o                         
 -16  -2   9        106.42        113.76         6.94 o                         
 -14  -2   9        117.43        108.50         5.95 o                         
 -12  -2   9        508.68        495.04         8.26 o                         
 -10  -2   9        250.50        251.11         5.48 o                         
  -8  -2   9        813.45        820.59         8.06 o                         
  -6  -2   9       2109.31       2103.72        20.65 o                         
  -4  -2   9       1389.87       1458.74        11.67 o                         
  -2  -2   9        490.11        482.80         7.86 o                         
   0  -2   9        982.70        928.88         9.64 o                         
   2  -2   9        301.65        272.94         7.09 o                         
   4  -2   9       1867.36       1836.47        21.90 o                         
   6  -2   9        119.28        116.57         9.34 o                         
   8  -2   9        327.13        316.54         8.44 o                         
  10  -2   9        501.78        493.69        10.88 o                         
  12  -2   9         16.38         12.67         5.30 o                         
  14  -2   9        319.54        340.36        17.72 o                         
 -19  -1   9        356.42        347.45        13.01 o                         
 -17  -1   9        114.96        121.06        11.72 o                         
 -15  -1   9        181.45        191.10         8.64 o                         
 -13  -1   9        108.34         92.97         6.00 o                         
 -11  -1   9        341.05        316.45         8.03 o                         
  -9  -1   9       1458.50       1446.20        21.85 o                         
  -7  -1   9        426.44        411.45         6.46 o                         
  -5  -1   9        501.94        483.54         6.05 o                         
  -3  -1   9       2265.68       2350.91        14.41 o                         
  -1  -1   9       1316.06       1277.12        13.35 o                         
   1  -1   9       1817.03       1849.20        10.44 o                         
   3  -1   9        665.41        629.10         8.70 o                         
   5  -1   9        649.79        658.50         9.30 o                         
   7  -1   9        162.04        157.99         8.41 o                         
   9  -1   9        757.73        761.30        16.55 o                         
  11  -1   9        236.29        240.10        10.30 o                         
  13  -1   9        151.33        141.35         8.35 o                         
  15  -1   9        259.79        275.66        14.31 o                         
 -20   0   9        233.93        231.45        11.26 o                         
 -18   0   9         12.90         20.83         8.29 o                         
 -16   0   9         17.76         18.72         8.08 o                         
 -14   0   9        891.37        939.39        35.54 o                         
 -12   0   9        867.35        874.28        10.89 o                         
 -10   0   9        299.77        284.59         6.35 o                         
  -8   0   9        125.08        120.47         4.11 o                         
  -6   0   9        920.89        921.60         7.89 o                         
  -4   0   9        448.20        479.17         5.79 o                         
  -2   0   9       1151.17       1262.78        10.82 o                         
   0   0   9        952.77        893.56         8.14 o                         
   2   0   9        323.29        328.25         5.42 o                         
   4   0   9       6744.35       7025.41        25.10 o                         
   6   0   9        188.22        190.00         6.23 o                         
   8   0   9       1015.13        951.48        20.41 o                         
  10   0   9        744.78        746.90        11.98 o                         
  12   0   9          8.98         16.40         5.58 o                         
  14   0   9        865.23        849.46        16.15 o                         
  16   0   9         58.08         65.37        10.28 o                         
 -19   1   9        347.87        317.54        25.19 o                         
 -17   1   9        115.50        107.32         6.16 o                         
 -15   1   9        179.86        200.68        17.22 o                         
 -13   1   9        120.48        111.40         7.32 o                         
 -11   1   9        338.28        320.92        12.57 o                         
  -9   1   9       1454.46       1403.01        15.58 o                         
  -7   1   9        444.10        436.86        11.31 o                         
  -5   1   9        502.25        487.13         5.77 o                         
  -3   1   9       2310.59       2422.35        17.59 o                         
  -1   1   9       1332.22       1291.65        10.42 o                         
   1   1   9       1828.75       1857.90        19.80 o                         
   3   1   9        650.66        608.31         7.32 o                         
   5   1   9        662.76        647.77         8.04 o                         
   7   1   9        166.44        146.11         6.30 o                         
   9   1   9        761.21        737.34        33.92 o                         
  11   1   9        242.19        222.53        10.86 o                         
  13   1   9        156.28        154.29        11.39 o                         
  15   1   9        254.60        241.88        20.00 o                         
 -20   2   9        307.26        319.29        27.52 o                         
 -18   2   9        180.99        141.75        54.21 o                         
 -16   2   9        106.84        103.25         7.39 o                         
 -14   2   9        108.41        115.90         6.05 o                         
 -12   2   9        507.01        488.15        13.22 o                         
 -10   2   9        240.58        226.88         5.65 o                         
  -8   2   9        802.28        803.91        17.68 o                         
  -6   2   9       2127.59       2139.53        26.76 o                         
  -4   2   9       1382.30       1424.10        12.51 o                         
  -2   2   9        511.93        518.44         6.45 o                         
   0   2   9        998.48        959.08         8.73 o                         
   2   2   9        309.49        283.62         5.83 o                         
   4   2   9       1884.59       1870.14        12.95 o                         
   6   2   9        124.53        118.33         5.91 o                         
   8   2   9        333.67        326.92        10.00 o                         
  10   2   9        508.58        508.11        11.01 o                         
  12   2   9         16.92         17.54         6.98 o                         
  14   2   9        316.49        340.08        13.94 o                         
 -19   3   9          5.84          6.07         7.18 o                         
 -17   3   9         86.84         41.29        25.77 o                         
 -15   3   9         37.42         32.50         3.65 o                         
 -13   3   9        112.78        110.99         8.56 o                         
 -11   3   9         40.59         36.88         3.27 o                         
  -9   3   9        192.27        177.75         5.88 o                         
  -7   3   9        284.67        253.85        44.38 o                         
  -5   3   9        568.67        568.89         6.81 o                         
  -3   3   9       2505.67       2489.29        14.37 o                         
  -1   3   9        172.46        164.89         4.87 o                         
   1   3   9        729.99        716.16        12.32 o                         
   3   3   9       1183.74       1198.13        10.86 o                         
   5   3   9        220.95        203.12         7.58 o                         
   7   3   9        160.09        162.98         7.49 o                         
   9   3   9        307.08        325.71        27.55 o                         
  11   3   9        132.65        132.67         8.21 o                         
  13   3   9        195.21        205.89        11.87 o                         
 -18   4   9         17.47         36.79        40.08 o                         
 -16   4   9         65.26         63.91        14.20 o                         
 -14   4   9          5.20         11.91         7.75 o                         
 -12   4   9        306.34        308.76        25.10 o                         
 -10   4   9         91.85         99.86        12.55 o                         
  -8   4   9        261.01        265.34         9.64 o                         
  -6   4   9         91.92         69.81         6.11 o                         
  -4   4   9        639.12        551.26        31.92 o                         
  -2   4   9       1528.26       1536.76        12.09 o                         
   0   4   9         42.39         33.06         3.65 o                         
   2   4   9        601.28        557.51        12.38 o                         
   4   4   9         36.10         42.34         4.98 o                         
   6   4   9       1307.63       1300.61        16.66 o                         
   8   4   9        397.99        416.72        14.67 o                         
  10   4   9        622.96        609.13        27.19 o                         
  12   4   9        104.95         87.28        21.82 o                         
 -15   5   9         41.73         70.69        14.52 o                         
 -13   5   9        254.88        219.79        18.60 o                         
 -11   5   9         40.07         31.63         7.69 o                         
  -9   5   9          4.77         12.26         7.71 o                         
  -7   5   9        644.92        676.70        19.18 o                         
  -5   5   9        493.73        454.55         5.75 o                         
  -3   5   9       1403.83       1486.98        19.40 o                         
  -1   5   9       1450.11       1394.21        16.81 o                         
   1   5   9        102.23        100.65         6.48 o                         
   3   5   9        256.30        264.01         7.76 o                         
   5   5   9         90.84        102.63         5.53 o                         
   7   5   9        115.89        129.42        12.03 o                         
   9   5   9         62.79         59.35         8.70 o                         
  11   5   9         91.91         71.77        16.90 o                         
 -12   6   9         47.89         70.77        12.19 o                         
 -10   6   9         29.92         27.44         9.83 o                         
  -8   6   9        336.81        358.79        16.53 o                         
  -6   6   9        326.44        299.05        16.99 o                         
  -4   6   9        201.98        191.44        10.23 o                         
  -2   6   9        548.13        586.19        13.70 o                         
   0   6   9         58.71         54.01         4.40 o                         
   2   6   9        246.22        252.69        11.78 o                         
   4   6   9        303.32        292.39         9.38 o                         
   6   6   9        478.43        417.94        64.72 o                         
   8   6   9        296.88        213.86        64.43 o                         
  -9   7   9        126.64        183.49        19.81 o                         
  -7   7   9        376.41        245.01       111.16 o                         
  -5   7   9        304.04        323.48        18.48 o                         
  -3   7   9         71.46         70.50        12.91 o                         
  -1   7   9         99.78        109.88         7.49 o                         
   1   7   9         13.51          1.48         5.99 o                         
   3   7   9          3.39          5.52         6.15 o                         
   5   7   9         93.62         55.31         9.12 o                         
  -7  -7  10         82.03        100.42        17.24 o                         
  -5  -7  10        158.57        185.41        31.13 o                         
  -3  -7  10          2.79          7.73         5.53 o                         
  -1  -7  10        201.70        200.61        17.97 o                         
   1  -7  10        140.55        157.38        10.28 o                         
   3  -7  10         56.62         61.99         9.50 o                         
 -12  -6  10        286.44        289.75        27.22 o                         
 -10  -6  10        369.00        427.67        32.23 o                         
  -8  -6  10        314.39        333.80        21.43 o                         
  -6  -6  10        244.84        260.57         8.88 o                         
  -4  -6  10        413.33        414.52        11.69 o                         
  -2  -6  10        150.70        136.17         7.03 o                         
   0  -6  10         20.12         17.01         4.64 o                         
   2  -6  10        399.80        420.44        16.11 o                         
   4  -6  10        113.48        110.78         6.88 o                         
   6  -6  10         44.87         44.94         6.73 o                         
   8  -6  10        201.99        187.17        12.97 o                         
 -15  -5  10         22.27         18.45        30.55 o                         
 -13  -5  10         25.41         21.58         8.65 o                         
 -11  -5  10          1.53          1.92         6.81 o                         
  -9  -5  10        225.62        227.49         8.35 o                         
  -7  -5  10        402.68        418.53        12.95 o                         
  -5  -5  10        715.53        768.74        19.01 o                         
  -3  -5  10        710.28        666.62        10.02 o                         
  -1  -5  10         93.48         92.39         5.26 o                         
   1  -5  10        308.33        297.53         8.49 o                         
   3  -5  10       1774.81       1823.12        16.70 o                         
   5  -5  10         59.35         60.97         5.34 o                         
   7  -5  10        156.33        154.45         9.31 o                         
   9  -5  10        327.52        330.03        12.89 o                         
 -16  -4  10         43.17         51.73        10.34 o                         
 -14  -4  10        175.40        189.16         7.15 o                         
 -12  -4  10         25.83         23.66         4.57 o                         
 -10  -4  10        383.82        382.36         6.89 o                         
  -8  -4  10        397.29        440.11         8.65 o                         
  -6  -4  10        714.58        691.25        35.12 o                         
  -4  -4  10        204.29        204.40         6.59 o                         
  -2  -4  10        176.53        158.92         6.37 o                         
   0  -4  10        722.85        681.59        27.12 o                         
   2  -4  10          9.33         10.72         3.28 o                         
   4  -4  10        177.22        179.99         7.57 o                         
   6  -4  10         45.75         58.80         4.97 o                         
   8  -4  10        572.88        580.58        14.02 o                         
  10  -4  10          3.60          0.07         6.35 o                         
  12  -4  10        137.21        115.69        10.35 o                         
 -19  -3  10         48.79         29.50        13.46 o                         
 -17  -3  10         35.24         39.06         5.17 o                         
 -15  -3  10        182.98        173.57         6.62 o                         
 -13  -3  10        768.22        765.15        38.04 o                         
 -11  -3  10        162.26        157.55         6.60 o                         
  -9  -3  10       1068.24       1064.35        19.65 o                         
  -7  -3  10        868.00        794.57        12.79 o                         
  -5  -3  10        296.66        293.69         7.08 o                         
  -3  -3  10       4033.10       4098.44        36.20 o                         
  -1  -3  10        608.96        603.07         8.78 o                         
   1  -3  10        997.23        995.79        11.18 o                         
   3  -3  10       2216.98       2277.05        21.70 o                         
   5  -3  10        507.58        509.66         9.70 o                         
   7  -3  10       2631.03       2674.00        20.82 o                         
   9  -3  10        208.41        194.00         9.41 o                         
  11  -3  10         77.87         75.53         8.38 o                         
  13  -3  10        107.75        104.12         8.46 o                         
 -20  -2  10         31.55         41.98        17.24 o                         
 -18  -2  10        104.82        108.78        11.60 o                         
 -16  -2  10        140.22        134.12        10.81 o                         
 -14  -2  10        244.11        249.44         7.45 o                         
 -12  -2  10         61.76         55.40         3.57 o                         
 -10  -2  10        458.28        427.96        10.17 o                         
  -8  -2  10        250.15        248.98         6.86 o                         
  -6  -2  10         57.20         53.14         2.86 o                         
  -4  -2  10        114.99         94.26         6.87 o                         
  -2  -2  10       1187.20       1181.02         9.91 o                         
   0  -2  10       1824.28       1814.68        13.91 o                         
   2  -2  10        661.93        635.59         6.10 o                         
   4  -2  10        685.92        686.57         7.41 o                         
   6  -2  10         21.35         27.37         3.92 o                         
   8  -2  10        452.81        456.69        10.24 o                         
  10  -2  10        303.89        283.35        10.35 o                         
  12  -2  10         45.95         33.78         6.24 o                         
  14  -2  10        313.26        319.43        22.96 o                         
 -19  -1  10          5.41         -0.45        17.00 o                         
 -17  -1  10        192.35        222.29        14.58 o                         
 -15  -1  10         37.05         43.26         5.18 o                         
 -13  -1  10        148.77        116.70         8.26 o                         
 -11  -1  10         37.19         26.33         2.85 o                         
  -9  -1  10        578.85        580.01        14.06 o                         
  -7  -1  10        140.29        136.38         5.05 o                         
  -5  -1  10        209.17        194.40         4.72 o                         
  -3  -1  10       1036.63       1025.36         8.88 o                         
  -1  -1  10       1692.65       1731.84        22.44 o                         
   1  -1  10        315.24        284.35         5.01 o                         
   3  -1  10        405.80        402.97         6.19 o                         
   5  -1  10        494.22        471.19         7.20 o                         
   7  -1  10        215.93        199.33        13.75 o                         
   9  -1  10        734.49        776.52        12.43 o                         
  11  -1  10         13.23         10.25         5.51 o                         
  13  -1  10         64.07         68.03         8.78 o                         
  15  -1  10        100.08         93.50        15.76 o                         
 -20   0  10         42.35         47.50         8.29 o                         
 -18   0  10          3.06         -5.18         5.18 o                         
 -16   0  10         22.29         24.29         6.68 o                         
 -14   0  10        349.95        333.67        10.35 o                         
 -12   0  10         46.09         32.14         3.51 o                         
 -10   0  10         32.72         28.90         5.37 o                         
  -8   0  10       1757.89       1777.12        17.74 o                         
  -6   0  10        124.13        121.16         4.24 o                         
  -4   0  10        567.26        548.09         8.68 o                         
  -2   0  10       1782.67       1728.75         9.79 o                         
   0   0  10        666.17        675.91         7.46 o                         
   2   0  10        184.11        198.35         4.92 o                         
   4   0  10        556.31        542.95         7.53 o                         
   6   0  10        204.73        185.42         8.03 o                         
   8   0  10        184.42        163.02         7.81 o                         
  10   0  10        299.08        275.50         9.76 o                         
  12   0  10         71.99         59.15         6.55 o                         
  14   0  10        232.49        231.94        18.60 o                         
 -19   1  10          6.66         -4.23        10.13 o                         
 -17   1  10        191.49        201.67        14.17 o                         
 -15   1  10         41.78         38.92         5.28 o                         
 -13   1  10        156.55        166.41         9.78 o                         
 -11   1  10         40.35         34.23         3.35 o                         
  -9   1  10        587.53        576.28        12.20 o                         
  -7   1  10        144.20        139.24         4.25 o                         
  -5   1  10        203.82        195.55         4.38 o                         
  -3   1  10       1061.60       1056.43         7.70 o                         
  -1   1  10       1697.01       1743.52        12.71 o                         
   1   1  10        317.48        296.45         6.05 o                         
   3   1  10        387.80        379.15         6.58 o                         
   5   1  10        503.80        486.68         7.74 o                         
   7   1  10        234.06        212.00         8.73 o                         
   9   1  10        715.87        745.75        14.41 o                         
  11   1  10         13.46          4.53         4.92 o                         
  13   1  10         57.96         60.37         6.98 o                         
  15   1  10         96.20         82.96        14.67 o                         
 -20   2  10         28.69         50.06        16.86 o                         
 -18   2  10        107.45         96.94        35.71 o                         
 -16   2  10        145.36        129.96         6.58 o                         
 -14   2  10        229.15        204.91         7.34 o                         
 -12   2  10         63.38         62.19         4.01 o                         
 -10   2  10        437.94        417.03         7.38 o                         
  -8   2  10        271.70        270.29         8.73 o                         
  -6   2  10         56.54         52.68         4.26 o                         
  -4   2  10         99.77         74.29         4.49 o                         
  -2   2  10       1149.30       1169.27         9.83 o                         
   0   2  10       1818.05       1814.77        12.38 o                         
   2   2  10        682.46        664.99         8.30 o                         
   4   2  10        656.64        655.50        31.99 o                         
   6   2  10         22.05         28.05         5.28 o                         
   8   2  10        424.76        419.05        10.18 o                         
  10   2  10        298.16        304.55        10.47 o                         
  12   2  10         43.88         47.61         6.47 o                         
  14   2  10        304.75        314.55        25.24 o                         
 -19   3  10         45.64         51.84         8.52 o                         
 -17   3  10         36.32         36.98        12.70 o                         
 -15   3  10        174.23        173.09        13.84 o                         
 -13   3  10        773.09        768.44        18.95 o                         
 -11   3  10        159.16        163.24         6.21 o                         
  -9   3  10       1070.38       1074.95        69.94 o                         
  -7   3  10        876.75        795.26        20.65 o                         
  -5   3  10        289.39        279.85         5.13 o                         
  -3   3  10       4040.20       4082.15        19.56 o                         
  -1   3  10        612.36        596.90         7.81 o                         
   1   3  10        983.06        945.88        23.18 o                         
   3   3  10       2222.82       2221.04        24.26 o                         
   5   3  10        500.40        495.10        10.26 o                         
   7   3  10       2615.13       2685.34        19.88 o                         
   9   3  10        195.69        184.78        10.92 o                         
  11   3  10         80.47         78.70         8.84 o                         
  13   3  10        101.20         95.31         8.32 o                         
 -16   4  10         41.01         26.23        14.52 o                         
 -14   4  10        176.67        192.83        14.60 o                         
 -12   4  10         25.53         13.19         6.75 o                         
 -10   4  10        374.94        365.75         9.69 o                         
  -8   4  10        416.71        430.67        12.44 o                         
  -6   4  10        712.01        694.05        14.43 o                         
  -4   4  10        213.83        216.89         6.55 o                         
  -2   4  10        193.32        185.99         6.67 o                         
   0   4  10        725.95        713.73        29.47 o                         
   2   4  10          5.47          4.06         3.90 o                         
   4   4  10        176.99        164.39         9.13 o                         
   6   4  10         48.01         49.40         4.37 o                         
   8   4  10        564.80        543.79        26.85 o                         
  10   4  10          3.16          0.27         6.68 o                         
  12   4  10        132.76        111.00        21.84 o                         
 -15   5  10         23.01         16.84        11.48 o                         
 -13   5  10         24.64         21.47         9.19 o                         
 -11   5  10          1.96         14.49         9.56 o                         
  -9   5  10        223.63        237.17        15.02 o                         
  -7   5  10        407.52        408.09         9.74 o                         
  -5   5  10        714.86        744.71         9.48 o                         
  -3   5  10        733.91        691.22         9.97 o                         
  -1   5  10         88.02         73.10         4.84 o                         
   1   5  10        321.25        292.48        11.07 o                         
   3   5  10       1747.17       1783.80        16.74 o                         
   5   5  10         59.04         65.03         5.89 o                         
   7   5  10        152.20        184.01        12.78 o                         
   9   5  10        315.86        290.94        50.30 o                         
 -12   6  10        286.95        298.23        32.67 o                         
 -10   6  10        367.26        425.47        25.56 o                         
  -8   6  10        310.90        298.68        11.03 o                         
  -6   6  10        245.43        255.59         7.63 o                         
  -4   6  10        429.46        401.86        16.20 o                         
  -2   6  10        148.26        144.97         9.43 o                         
   0   6  10         20.52         30.81         7.47 o                         
   2   6  10        415.31        421.42        10.27 o                         
   4   6  10        111.64         94.35         5.99 o                         
   6   6  10         46.18         45.89         9.45 o                         
   8   6  10        201.42        204.77        11.92 o                         
  -7   7  10         78.08        102.23        20.27 o                         
  -5   7  10        157.43        172.41        19.36 o                         
  -3   7  10          2.09          2.66         4.84 o                         
  -1   7  10        206.95        161.72        32.53 o                         
   1   7  10        145.82        115.96        34.14 o                         
   3   7  10         60.28         49.54        24.79 o                         
  -5  -7  11         38.84         19.64        11.56 o                         
  -3  -7  11        165.37        182.21        10.01 o                         
  -1  -7  11         13.47          6.91        11.75 o                         
   1  -7  11          7.99         -9.04         9.72 o                         
 -12  -6  11        133.86        118.98        15.29 o                         
 -10  -6  11        694.24        718.07        28.38 o                         
  -8  -6  11         78.73         74.66         6.95 o                         
  -6  -6  11          2.66         16.79        11.57 o                         
  -4  -6  11         94.98         96.03         8.64 o                         
  -2  -6  11        225.59        234.51        24.06 o                         
   0  -6  11        190.87        187.45        11.61 o                         
   2  -6  11         36.98         43.06         5.89 o                         
   4  -6  11         45.51         51.03         8.36 o                         
   6  -6  11        121.93        113.81        10.91 o                         
 -15  -5  11        226.96        251.83        32.97 o                         
 -13  -5  11         22.60         20.24         8.79 o                         
 -11  -5  11        207.61        200.28        22.11 o                         
  -9  -5  11        241.03        228.79        14.02 o                         
  -7  -5  11         27.70         21.30         3.80 o                         
  -5  -5  11        366.37        358.65        15.78 o                         
  -3  -5  11         50.86         51.11         4.54 o                         
  -1  -5  11        628.95        611.06        13.93 o                         
   1  -5  11        362.26        357.25         9.74 o                         
   3  -5  11        159.80        159.05         9.15 o                         
   5  -5  11         30.20         43.60         5.63 o                         
   7  -5  11         19.18         19.57         5.99 o                         
   9  -5  11        297.99        268.47        13.93 o                         
 -16  -4  11        162.95        161.22         7.29 o                         
 -14  -4  11        165.57        146.72         6.37 o                         
 -12  -4  11        131.65        134.98         6.80 o                         
 -10  -4  11        172.44        163.70         6.37 o                         
  -8  -4  11        344.69        328.08        21.08 o                         
  -6  -4  11         97.40         89.33        12.27 o                         
  -4  -4  11        831.79        770.71        10.42 o                         
  -2  -4  11        389.32        375.10        11.12 o                         
   0  -4  11        300.53        279.02         7.92 o                         
   2  -4  11        676.63        666.54        11.03 o                         
   4  -4  11        196.00        194.43         9.65 o                         
   6  -4  11        497.37        500.31        11.69 o                         
   8  -4  11        119.92        109.92         7.08 o                         
  10  -4  11        294.46        274.77        17.44 o                         
 -17  -3  11          5.82         14.02         7.49 o                         
 -15  -3  11        203.91        213.14         9.83 o                         
 -13  -3  11        177.58        180.61         8.59 o                         
 -11  -3  11        196.61        205.20         7.46 o                         
  -9  -3  11         59.87         54.96         3.72 o                         
  -7  -3  11        247.91        243.69         8.55 o                         
  -5  -3  11         69.17         71.15         8.01 o                         
  -3  -3  11        501.28        512.74         8.86 o                         
  -1  -3  11        532.63        556.21         9.14 o                         
   1  -3  11        176.07        173.64         6.86 o                         
   3  -3  11        844.88        840.00        20.78 o                         
   5  -3  11         13.24         13.58         4.37 o                         
   7  -3  11        201.70        185.02         8.45 o                         
   9  -3  11        145.52        130.92         8.47 o                         
  11  -3  11        110.90        100.23         7.96 o                         
  13  -3  11        260.03        274.96        13.19 o                         
 -18  -2  11         31.26         27.32         5.55 o                         
 -16  -2  11        162.53        169.51         8.12 o                         
 -14  -2  11         66.52         60.56         4.26 o                         
 -12  -2  11        116.77         98.68         6.75 o                         
 -10  -2  11        789.89        767.26        12.91 o                         
  -8  -2  11        612.82        577.35         7.86 o                         
  -6  -2  11       1187.02       1162.66        14.63 o                         
  -4  -2  11       1974.51       1992.77        17.02 o                         
  -2  -2  11        888.76        858.40        10.16 o                         
   0  -2  11       1928.61       1922.40        15.15 o                         
   2  -2  11       3893.81       3968.52        22.34 o                         
   4  -2  11       2067.70       1951.43        19.31 o                         
   6  -2  11        542.23        519.52        16.86 o                         
   8  -2  11        245.20        251.94        14.01 o                         
  10  -2  11         33.36         35.63         5.49 o                         
  12  -2  11        123.54        116.88        11.05 o                         
  14  -2  11        248.94        235.21        17.70 o                         
 -19  -1  11         98.35         88.94         7.83 o                         
 -17  -1  11         86.70         85.52         6.30 o                         
 -15  -1  11         79.77         76.38         5.10 o                         
 -13  -1  11         16.97         14.15         4.14 o                         
 -11  -1  11        529.67        517.49        11.74 o                         
  -9  -1  11        271.22        266.36         8.63 o                         
  -7  -1  11        254.72        242.07         5.56 o                         
  -5  -1  11        639.38        638.01         7.75 o                         
  -3  -1  11       1060.17       1065.26        11.71 o                         
  -1  -1  11         79.99         76.40         8.47 o                         
   1  -1  11        305.40        271.95         5.40 o                         
   3  -1  11        340.70        345.69         6.43 o                         
   5  -1  11        209.12        180.48         5.84 o                         
   7  -1  11        805.68        808.28        12.97 o                         
   9  -1  11         15.57         16.84         4.41 o                         
  11  -1  11        121.18        100.08         7.83 o                         
  13  -1  11         46.91         52.85         7.74 o                         
 -20   0  11          0.53          7.85        15.33 o                         
 -18   0  11          0.00          1.88         5.76 o                         
 -16   0  11          5.06         11.36         5.06 o                         
 -14   0  11         72.55         59.73         5.57 o                         
 -12   0  11         29.73         26.09         3.96 o                         
 -10   0  11          7.11          6.48         2.51 o                         
  -8   0  11        735.63        702.07         8.22 o                         
  -6   0  11       1038.74        989.71         9.09 o                         
  -4   0  11        546.81        561.34         7.63 o                         
  -2   0  11         96.05        107.80         4.73 o                         
   0   0  11        766.67        740.61         8.12 o                         
   2   0  11        676.46        678.95         9.78 o                         
   4   0  11        729.56        767.93         9.27 o                         
   6   0  11       1356.18       1246.11        14.83 o                         
   8   0  11        597.50        628.50        12.97 o                         
  10   0  11         16.23         13.56         6.50 o                         
  12   0  11        118.54        106.03         9.78 o                         
  14   0  11        189.26        186.75        16.21 o                         
 -19   1  11         96.13         80.16        25.88 o                         
 -17   1  11         84.10         92.14         6.66 o                         
 -15   1  11         74.41         91.81        10.08 o                         
 -13   1  11         16.67         15.83         4.64 o                         
 -11   1  11        520.33        473.26         8.71 o                         
  -9   1  11        251.57        250.67         9.04 o                         
  -7   1  11        258.06        249.25         5.51 o                         
  -5   1  11        606.28        593.84         8.96 o                         
  -3   1  11       1097.69       1089.92        10.19 o                         
  -1   1  11         80.34         87.82         4.10 o                         
   1   1  11        303.43        288.33         6.01 o                         
   3   1  11        333.24        321.83         8.59 o                         
   5   1  11        205.83        189.21         6.27 o                         
   7   1  11        815.12        792.71        13.26 o                         
   9   1  11         14.89         14.20         4.94 o                         
  11   1  11        118.44        105.57         7.22 o                         
  13   1  11         48.56         47.38         7.51 o                         
 -18   2  11         31.58         15.85         8.56 o                         
 -16   2  11        167.59        163.83        13.10 o                         
 -14   2  11         61.39         58.77        10.24 o                         
 -12   2  11        119.76         96.19         9.12 o                         
 -10   2  11        806.63        732.53        35.67 o                         
  -8   2  11        597.37        540.20         8.27 o                         
  -6   2  11       1205.40       1190.86        15.85 o                         
  -4   2  11       1987.90       1993.14        17.43 o                         
  -2   2  11        865.37        837.51         9.02 o                         
   0   2  11       1959.45       1933.23        27.77 o                         
   2   2  11       3890.23       3940.79       102.39 o                         
   4   2  11       2042.75       1960.94        16.37 o                         
   6   2  11        535.50        522.53        10.39 o                         
   8   2  11        235.18        214.07        14.69 o                         
  10   2  11         34.71         41.54         5.36 o                         
  12   2  11        120.85        117.20         8.79 o                         
  14   2  11        254.58        298.13        24.12 o                         
 -17   3  11          5.17          6.28         4.87 o                         
 -15   3  11        201.59        202.50        10.06 o                         
 -13   3  11        180.62        171.89        13.36 o                         
 -11   3  11        207.01        219.81         8.43 o                         
  -9   3  11         63.47         45.65         3.65 o                         
  -7   3  11        247.60        214.57         6.25 o                         
  -5   3  11         66.18         70.08         3.86 o                         
  -3   3  11        508.87        505.11        11.41 o                         
  -1   3  11        533.22        551.75        10.01 o                         
   1   3  11        195.23        169.38         9.20 o                         
   3   3  11        815.22        814.04        18.45 o                         
   5   3  11         13.12          7.60         3.59 o                         
   7   3  11        182.27        165.36         7.99 o                         
   9   3  11        152.77        151.72         8.06 o                         
  11   3  11        109.68        106.94        11.09 o                         
  13   3  11        259.12        258.96        23.75 o                         
 -16   4  11        157.13        116.35        12.66 o                         
 -14   4  11        166.20        178.08        19.96 o                         
 -12   4  11        129.80        125.34         5.26 o                         
 -10   4  11        161.37        142.35         5.53 o                         
  -8   4  11        351.25        289.56         8.96 o                         
  -6   4  11        102.30         83.38         5.21 o                         
  -4   4  11        822.69        752.51        15.89 o                         
  -2   4  11        383.90        351.63         8.90 o                         
   0   4  11        298.48        294.02         9.99 o                         
   2   4  11        664.03        673.67        20.69 o                         
   4   4  11        199.57        200.52         8.69 o                         
   6   4  11        499.00        509.67        11.62 o                         
   8   4  11        110.57        111.02        10.26 o                         
  10   4  11        298.94        324.71        16.42 o                         
 -15   5  11        231.73        270.66        88.77 o                         
 -13   5  11         22.22         36.26        11.87 o                         
 -11   5  11        208.75        192.75        14.04 o                         
  -9   5  11        247.97        240.81        16.15 o                         
  -7   5  11         27.83         21.97         3.38 o                         
  -5   5  11        385.17        371.07         9.29 o                         
  -3   5  11         46.21         50.49         6.27 o                         
  -1   5  11        629.17        601.27        10.40 o                         
   1   5  11        347.80        332.89        12.51 o                         
   3   5  11        157.94        163.54         7.47 o                         
   5   5  11         28.85         35.79         6.22 o                         
   7   5  11         20.72         25.33        11.73 o                         
   9   5  11        295.09        228.65        56.23 o                         
 -12   6  11        131.03        146.39        21.78 o                         
 -10   6  11        691.18        784.23        52.02 o                         
  -8   6  11         81.90         81.59         8.54 o                         
  -6   6  11          2.08         14.32         3.78 o                         
  -4   6  11         98.59         94.29        11.77 o                         
  -2   6  11        224.81        215.76        20.44 o                         
   0   6  11        188.00        184.72        11.56 o                         
   2   6  11         40.44         48.79         5.43 o                         
   4   6  11         43.60         51.26         6.18 o                         
   6   6  11        114.92        100.78        27.20 o                         
  -5   7  11         36.11         17.56        14.83 o                         
  -3   7  11        174.81        170.26        13.05 o                         
  -1   7  11         13.44          3.65         8.12 o                         
   1   7  11          7.24         24.03        11.54 o                         
 -10  -6  12        346.94        384.74        31.46 o                         
  -8  -6  12        153.24        165.17        12.46 o                         
  -6  -6  12        328.68        328.06        11.43 o                         
  -4  -6  12        151.73        167.27        16.37 o                         
  -2  -6  12         15.21         14.93         5.52 o                         
   0  -6  12         10.87         11.84         6.99 o                         
   2  -6  12         58.56         51.61         8.03 o                         
   4  -6  12         49.95         51.01        11.35 o                         
 -13  -5  12         38.42         39.09        12.93 o                         
 -11  -5  12         75.28         61.60         6.06 o                         
  -9  -5  12         22.51         24.01         5.06 o                         
  -7  -5  12         46.06         49.39        10.48 o                         
  -5  -5  12        166.91        174.47        14.13 o                         
  -3  -5  12          8.38          8.16         4.10 o                         
  -1  -5  12         43.20         39.77         4.91 o                         
   1  -5  12        374.88        388.90        15.00 o                         
   3  -5  12         42.48         49.71         5.97 o                         
   5  -5  12         10.28         11.99         5.70 o                         
   7  -5  12        218.88        267.44        22.82 o                         
 -16  -4  12         26.72         27.26        12.53 o                         
 -14  -4  12         34.44         39.40         4.53 o                         
 -12  -4  12         68.68         63.62         5.06 o                         
 -10  -4  12         18.04         20.41         4.14 o                         
  -8  -4  12         91.36         93.77         5.72 o                         
  -6  -4  12        653.24        581.06        16.54 o                         
  -4  -4  12        674.67        646.19        17.10 o                         
  -2  -4  12        189.75        193.00         7.84 o                         
   0  -4  12        200.27        207.20         8.41 o                         
   2  -4  12         86.11         75.61         7.12 o                         
   4  -4  12         54.01         62.74         6.99 o                         
   6  -4  12        649.60        643.97        13.41 o                         
   8  -4  12         21.39         19.21         6.59 o                         
  10  -4  12         94.02        109.63         9.17 o                         
 -17  -3  12         26.41         33.34         7.93 o                         
 -15  -3  12         19.56         34.29         4.58 o                         
 -13  -3  12         81.08         80.27         4.83 o                         
 -11  -3  12         41.22         32.92         3.65 o                         
  -9  -3  12        311.51        287.06        10.91 o                         
  -7  -3  12        366.03        375.18         7.77 o                         
  -5  -3  12        142.74        137.07         5.59 o                         
  -3  -3  12         44.51         42.27         3.59 o                         
  -1  -3  12        334.69        337.80        18.88 o                         
   1  -3  12        177.16        189.52         7.62 o                         
   3  -3  12        120.31        118.16        13.39 o                         
   5  -3  12        536.89        522.42        18.31 o                         
   7  -3  12        112.93        118.55         9.04 o                         
   9  -3  12        305.13        292.53        17.79 o                         
  11  -3  12        365.71        337.39        15.04 o                         
 -18  -2  12         39.92         44.68         7.00 o                         
 -16  -2  12          7.26         17.30         4.76 o                         
 -14  -2  12         56.84         46.82         4.32 o                         
 -12  -2  12         15.39         19.16         4.43 o                         
 -10  -2  12        718.25        714.78        11.92 o                         
  -8  -2  12         59.12         62.11         3.74 o                         
  -6  -2  12        113.82         96.58         5.67 o                         
  -4  -2  12       1757.80       1771.30        13.14 o                         
  -2  -2  12        326.34        336.34         8.80 o                         
   0  -2  12       1047.31       1022.53        15.45 o                         
   2  -2  12        607.99        610.57         8.45 o                         
   4  -2  12        687.15        684.73         9.96 o                         
   6  -2  12         83.83         66.57         4.55 o                         
   8  -2  12       1152.38       1149.72        16.03 o                         
  10  -2  12         12.40         16.18         6.70 o                         
  12  -2  12        266.44        306.67        15.27 o                         
 -19  -1  12          1.80         -7.35         8.75 o                         
 -17  -1  12         52.39         59.98         5.58 o                         
 -15  -1  12        758.97        785.50        11.53 o                         
 -13  -1  12        269.80        259.78         9.71 o                         
 -11  -1  12       1587.26       1596.92        17.42 o                         
  -9  -1  12        799.28        811.29        11.56 o                         
  -7  -1  12        276.96        261.14         9.15 o                         
  -5  -1  12       3221.14       3196.11        19.89 o                         
  -3  -1  12       2179.47       2152.38        18.72 o                         
  -1  -1  12       2187.22       2182.62        19.73 o                         
   1  -1  12       1145.06       1073.08         9.82 o                         
   3  -1  12         13.02         15.16         4.36 o                         
   5  -1  12        427.44        403.73         7.94 o                         
   7  -1  12        221.22        229.63        13.56 o                         
   9  -1  12         12.48         12.99         4.96 o                         
  11  -1  12          0.09         -5.27         6.08 o                         
  13  -1  12        469.20        469.21        33.53 o                         
 -18   0  12          2.80          4.71         7.94 o                         
 -16   0  12        198.93        197.03        11.46 o                         
 -14   0  12        334.43        361.67        17.57 o                         
 -12   0  12         24.71         23.75         3.80 o                         
 -10   0  12         22.38         20.76         3.47 o                         
  -8   0  12        637.86        627.88        11.58 o                         
  -6   0  12       1026.50       1051.47        15.71 o                         
  -4   0  12          6.87          5.02         2.19 o                         
  -2   0  12       1040.72       1041.63         8.67 o                         
   0   0  12        923.20        917.16        11.97 o                         
   2   0  12       1218.61       1221.42        11.41 o                         
   4   0  12        225.30        218.32         6.59 o                         
   6   0  12        109.95         92.51         7.89 o                         
   8   0  12         33.62         29.60         4.20 o                         
  10   0  12        145.67        119.58        11.22 o                         
  12   0  12        259.08        256.68        14.41 o                         
 -19   1  12          1.81          9.23        10.30 o                         
 -17   1  12         49.20         56.53         9.43 o                         
 -15   1  12        766.52        787.25        13.97 o                         
 -13   1  12        273.18        246.58         9.93 o                         
 -11   1  12       1573.11       1596.45        35.54 o                         
  -9   1  12        815.78        832.88        11.72 o                         
  -7   1  12        283.67        265.17         6.00 o                         
  -5   1  12       3252.86       3245.16        28.22 o                         
  -3   1  12       2153.67       2159.02        16.64 o                         
  -1   1  12       2192.64       2146.30        15.30 o                         
   1   1  12       1101.50       1040.53        10.46 o                         
   3   1  12         15.07         17.09         3.13 o                         
   5   1  12        425.86        405.51         8.34 o                         
   7   1  12        214.42        233.32         8.03 o                         
   9   1  12         11.55          4.99         4.82 o                         
  11   1  12          0.16         -6.34         6.34 o                         
  13   1  12        467.27        456.00        34.41 o                         
 -18   2  12         40.86         35.00        16.53 o                         
 -16   2  12          9.49          6.44         8.47 o                         
 -14   2  12         58.81         55.96         4.89 o                         
 -12   2  12         18.40          2.23        14.06 o                         
 -10   2  12        739.35        721.09        18.90 o                         
  -8   2  12         60.84         53.98         3.83 o                         
  -6   2  12        125.16        116.89         5.48 o                         
  -4   2  12       1801.60       1827.92        11.11 o                         
  -2   2  12        326.19        317.80         8.88 o                         
   0   2  12       1028.65        965.56        10.80 o                         
   2   2  12        617.30        621.76         9.11 o                         
   4   2  12        682.32        704.88        11.30 o                         
   6   2  12         98.24         92.07         7.20 o                         
   8   2  12       1161.67       1177.94        27.78 o                         
  10   2  12         11.26          6.19         7.52 o                         
  12   2  12        267.55        254.39        12.62 o                         
 -17   3  12         26.40         34.13        13.45 o                         
 -15   3  12         19.53         21.65         7.46 o                         
 -13   3  12         79.49         81.28         9.94 o                         
 -11   3  12         47.85         39.17         5.89 o                         
  -9   3  12        308.74        281.26         7.90 o                         
  -7   3  12        362.07        360.46         7.28 o                         
  -5   3  12        138.91        132.34         5.61 o                         
  -3   3  12         47.42         36.87         4.29 o                         
  -1   3  12        329.11        324.72         9.60 o                         
   1   3  12        163.56        148.44         9.55 o                         
   3   3  12        122.16        119.16         7.34 o                         
   5   3  12        516.68        513.12        14.97 o                         
   7   3  12        125.41        117.84         7.70 o                         
   9   3  12        308.47        313.02        11.16 o                         
  11   3  12        372.27        403.05        15.83 o                         
 -16   4  12         27.78         36.18        12.40 o                         
 -14   4  12         33.06         29.00         5.76 o                         
 -12   4  12         70.75         69.53         5.59 o                         
 -10   4  12         21.37         18.33         3.50 o                         
  -8   4  12         91.06         86.93         7.09 o                         
  -6   4  12        673.11        620.29         9.69 o                         
  -4   4  12        658.84        633.97         9.71 o                         
  -2   4  12        190.55        178.92         9.18 o                         
   0   4  12        204.61        214.93         8.35 o                         
   2   4  12         86.80         86.58         5.34 o                         
   4   4  12         53.66         49.29         4.68 o                         
   6   4  12        643.81        677.46        13.03 o                         
   8   4  12         21.01         19.22         5.91 o                         
  10   4  12         91.32         80.78        13.52 o                         
 -13   5  12         37.38         49.09        12.93 o                         
 -11   5  12         78.94         62.60        14.37 o                         
  -9   5  12         23.39         28.30         3.97 o                         
  -7   5  12         46.11         47.30         6.09 o                         
  -5   5  12        166.23        133.93        29.31 o                         
  -3   5  12          6.75          4.39         4.16 o                         
  -1   5  12         42.78         42.22         4.77 o                         
   1   5  12        364.00        349.34        10.34 o                         
   3   5  12         45.97         55.57         5.35 o                         
   5   5  12         10.32          3.75         5.41 o                         
   7   5  12        215.70        187.30        11.31 o                         
 -10   6  12        351.74        191.44       194.18 o                         
  -8   6  12        151.33        149.57        13.39 o                         
  -6   6  12        332.12        300.53        72.07 o                         
  -4   6  12        142.06        158.81        15.85 o                         
  -2   6  12         15.11         10.53         6.63 o                         
   0   6  12         10.11          7.27         5.60 o                         
   2   6  12         59.97         67.88         7.15 o                         
   4   6  12         49.83         65.34        15.06 o                         
 -10  -6  13         11.25         61.64        21.48 o                         
  -8  -6  13         65.34         78.34         7.38 o                         
  -6  -6  13        503.79        534.70        22.59 o                         
  -4  -6  13        114.91        119.96        16.73 o                         
  -2  -6  13        282.29        310.93        23.71 o                         
   0  -6  13        159.93        195.52         9.82 o                         
   2  -6  13         32.45         41.22        10.70 o                         
 -13  -5  13         91.67        123.31        15.27 o                         
 -11  -5  13         52.87         70.38         5.10 o                         
  -9  -5  13         64.84         91.55         5.28 o                         
  -7  -5  13        185.21        172.37         8.65 o                         
  -5  -5  13        223.20        225.80         8.22 o                         
  -3  -5  13         47.62         49.05         5.72 o                         
  -1  -5  13         28.64         34.65         5.20 o                         
   1  -5  13        732.57        769.51        16.90 o                         
   3  -5  13        144.97        122.20         7.90 o                         
   5  -5  13        111.39        104.88         8.54 o                         
   7  -5  13         93.51        103.69        15.96 o                         
 -16  -4  13          6.62         -1.99        12.70 o                         
 -14  -4  13         77.40         81.24         5.60 o                         
 -12  -4  13        375.28        392.92         9.98 o                         
 -10  -4  13        186.94        186.78        14.75 o                         
  -8  -4  13        359.32        374.20        15.49 o                         
  -6  -4  13        261.66        240.06         7.81 o                         
  -4  -4  13        260.12        295.78        18.47 o                         
  -2  -4  13        161.14        149.06         7.51 o                         
   0  -4  13        188.40        185.94         8.96 o                         
   2  -4  13        291.61        277.43        10.89 o                         
   4  -4  13         77.87         79.95         6.52 o                         
   6  -4  13        773.84        731.73        22.57 o                         
   8  -4  13        137.31        166.50        17.15 o                         
 -17  -3  13         35.94         31.74         9.98 o                         
 -15  -3  13         72.81         77.75         5.75 o                         
 -13  -3  13        131.99        144.25         7.13 o                         
 -11  -3  13         42.42         45.47         4.33 o                         
  -9  -3  13        353.85        348.25         8.11 o                         
  -7  -3  13        666.47        613.66        13.32 o                         
  -5  -3  13         79.07         86.97         8.47 o                         
  -3  -3  13        287.31        307.52         8.70 o                         
  -1  -3  13        399.87        429.87         9.68 o                         
   1  -3  13        572.29        563.97        10.99 o                         
   3  -3  13         89.17         83.41         5.75 o                         
   5  -3  13        365.38        367.85        23.18 o                         
   7  -3  13        299.39        293.89        13.96 o                         
   9  -3  13         12.23          9.71        10.29 o                         
  11  -3  13        386.23        370.17        22.68 o                         
 -18  -2  13         54.41         56.35         8.27 o                         
 -16  -2  13        212.19        209.31        14.31 o                         
 -14  -2  13        314.43        318.99        12.87 o                         
 -12  -2  13        899.38        926.66        11.61 o                         
 -10  -2  13        219.40        231.78        13.10 o                         
  -8  -2  13        407.16        384.41        14.76 o                         
  -6  -2  13       1531.05       1510.20        28.52 o                         
  -4  -2  13        127.48        121.33         5.95 o                         
  -2  -2  13       1261.58       1194.77        30.29 o                         
   0  -2  13        168.06        182.31         7.68 o                         
   2  -2  13        324.57        316.92         8.95 o                         
   4  -2  13          1.00          2.14         2.98 o                         
   6  -2  13        228.56        234.63         9.99 o                         
   8  -2  13        235.81        219.27         8.73 o                         
  10  -2  13        270.21        265.80        15.90 o                         
  12  -2  13         97.19        115.41        11.22 o                         
 -19  -1  13          2.77          8.75         9.50 o                         
 -17  -1  13         87.71         87.02         6.98 o                         
 -15  -1  13        137.03        150.56        10.08 o                         
 -13  -1  13        310.69        320.51        10.74 o                         
 -11  -1  13        443.83        445.12         9.51 o                         
  -9  -1  13        132.43        106.78        10.34 o                         
  -7  -1  13        838.93        840.10        10.02 o                         
  -5  -1  13       2651.74       2649.15        31.41 o                         
  -3  -1  13        243.16        233.07         7.85 o                         
  -1  -1  13       1193.74       1266.18        13.64 o                         
   1  -1  13        465.49        445.05         7.44 o                         
   3  -1  13        143.27        135.75        11.89 o                         
   5  -1  13        282.52        308.77        12.79 o                         
   7  -1  13        414.97        409.86         9.55 o                         
   9  -1  13        149.92        135.15         7.21 o                         
  11  -1  13        239.30        209.45        20.91 o                         
 -18   0  13         98.30        109.50        17.03 o                         
 -16   0  13        116.01        123.33        10.79 o                         
 -14   0  13        437.49        450.41        10.13 o                         
 -12   0  13        144.03        148.16         7.89 o                         
 -10   0  13       1776.09       1821.52        21.35 o                         
  -8   0  13         61.72         51.06         4.04 o                         
  -6   0  13       5056.76       5079.83        75.38 o                         
  -4   0  13        628.07        587.42         8.64 o                         
  -2   0  13         35.58         27.68         2.97 o                         
   0   0  13        978.43        962.67        10.34 o                         
   2   0  13          4.79         22.28         3.68 o                         
   4   0  13        137.76        122.33        11.24 o                         
   6   0  13          4.46          7.75         3.65 o                         
   8   0  13       1065.79       1089.19        13.94 o                         
  10   0  13         99.76        100.40         6.67 o                         
  12   0  13       1028.85        993.44        45.02 o                         
 -19   1  13          2.34         -6.62         9.23 o                         
 -17   1  13         92.15         78.07         6.86 o                         
 -15   1  13        135.05        138.97         7.45 o                         
 -13   1  13        320.53        327.09         8.54 o                         
 -11   1  13        423.41        424.49         9.47 o                         
  -9   1  13        134.76        144.34         6.03 o                         
  -7   1  13        867.79        862.62        13.13 o                         
  -5   1  13       2593.52       2593.82        81.93 o                         
  -3   1  13        243.53        240.10         6.15 o                         
  -1   1  13       1155.69       1187.57        17.61 o                         
   1   1  13        490.30        498.13         8.26 o                         
   3   1  13        142.47        139.18         6.47 o                         
   5   1  13        295.39        305.06        11.12 o                         
   7   1  13        407.95        399.86        10.45 o                         
   9   1  13        147.40        154.87        13.88 o                         
  11   1  13        252.29        211.21        10.44 o                         
 -18   2  13         52.34         43.12        11.31 o                         
 -16   2  13        206.94        158.98        20.78 o                         
 -14   2  13        311.51        325.35        10.29 o                         
 -12   2  13        894.85        855.09        23.05 o                         
 -10   2  13        219.67        218.68         7.94 o                         
  -8   2  13        405.21        375.01         7.84 o                         
  -6   2  13       1493.54       1461.98        28.57 o                         
  -4   2  13        132.35        122.82         5.43 o                         
  -2   2  13       1250.36       1185.98        13.27 o                         
   0   2  13        154.44        162.04         7.22 o                         
   2   2  13        340.71        332.23         7.94 o                         
   4   2  13          2.11          9.02         3.75 o                         
   6   2  13        239.33        261.64         9.19 o                         
   8   2  13        231.04        222.55         9.80 o                         
  10   2  13        265.47        307.55        14.45 o                         
  12   2  13        101.88        105.68        10.51 o                         
 -17   3  13         36.47         45.80        20.42 o                         
 -15   3  13         75.26         87.87         7.86 o                         
 -13   3  13        134.29        132.25        24.34 o                         
 -11   3  13         42.89         36.48         5.96 o                         
  -9   3  13        350.66        320.98         8.26 o                         
  -7   3  13        659.96        609.07        11.38 o                         
  -5   3  13         73.32         77.04         5.23 o                         
  -3   3  13        284.39        295.53        10.65 o                         
  -1   3  13        392.38        413.35         9.67 o                         
   1   3  13        566.29        556.04        12.68 o                         
   3   3  13         89.54         80.76         6.59 o                         
   5   3  13        360.25        368.31        11.47 o                         
   7   3  13        300.55        300.70        22.71 o                         
   9   3  13         12.75         25.79         6.54 o                         
  11   3  13        392.58        402.95        28.57 o                         
 -16   4  13          5.46          6.02        20.27 o                         
 -14   4  13         78.76         22.79        21.01 o                         
 -12   4  13        374.96        197.48       114.72 o                         
 -10   4  13        187.80        146.43         7.91 o                         
  -8   4  13        362.24        339.08        20.56 o                         
  -6   4  13        259.24        276.79        11.41 o                         
  -4   4  13        253.79        258.85         7.94 o                         
  -2   4  13        156.12        145.33         7.43 o                         
   0   4  13        194.05        197.78         8.13 o                         
   2   4  13        288.00        291.82         9.09 o                         
   4   4  13         71.57         80.41         5.68 o                         
   6   4  13        770.74        798.71        18.52 o                         
   8   4  13        142.87        134.85        15.42 o                         
 -13   5  13         88.29        134.25        26.62 o                         
 -11   5  13         53.95         15.41        17.26 o                         
  -9   5  13         65.26         43.23        17.46 o                         
  -7   5  13        176.36        170.37        19.23 o                         
  -5   5  13        226.10        228.29         8.58 o                         
  -3   5  13         48.30         51.07         4.92 o                         
  -1   5  13         33.74         39.32         5.87 o                         
   1   5  13        724.00        744.90        18.26 o                         
   3   5  13        144.84        138.31         7.23 o                         
   5   5  13        117.47        110.82         7.58 o                         
   7   5  13         97.42         68.97        16.26 o                         
 -10   6  13         11.93         38.41        19.96 o                         
  -8   6  13         66.58         41.31        43.56 o                         
  -6   6  13        510.65        500.64       167.52 o                         
  -4   6  13        111.86        102.91        19.52 o                         
  -2   6  13        282.28        248.27        40.55 o                         
   0   6  13        158.28        160.60        22.51 o                         
   2   6  13         33.72         21.13         9.19 o                         
  -6  -6  14        266.01        295.07        20.02 o                         
  -4  -6  14        128.27        144.94        21.05 o                         
  -2  -6  14        211.82        246.41        21.70 o                         
   0  -6  14        112.52        109.75         9.76 o                         
 -11  -5  14         31.58         30.14         5.59 o                         
  -9  -5  14         62.48         67.83         8.28 o                         
  -7  -5  14         44.37         33.81         5.27 o                         
  -5  -5  14         76.31         71.33         5.48 o                         
  -3  -5  14         48.29         41.92         6.05 o                         
  -1  -5  14         30.97         42.50         6.05 o                         
   1  -5  14        293.47        300.36        13.15 o                         
   3  -5  14        317.02        279.24        14.60 o                         
   5  -5  14        195.54        202.49        14.58 o                         
 -14  -4  14         52.70         59.37         6.53 o                         
 -12  -4  14         66.12         81.38        10.57 o                         
 -10  -4  14        154.92        172.46        14.55 o                         
  -8  -4  14         69.09         68.21         5.34 o                         
  -6  -4  14         25.28         26.99         4.30 o                         
  -4  -4  14        392.50        419.10         9.79 o                         
  -2  -4  14        172.05        180.47        18.95 o                         
   0  -4  14        166.12        166.27         8.98 o                         
   2  -4  14         28.13         22.63         5.60 o                         
   4  -4  14        134.74        146.47        12.70 o                         
   6  -4  14        267.09        250.22        15.80 o                         
   8  -4  14         49.79         43.83        22.59 o                         
 -15  -3  14         49.91         58.50         6.60 o                         
 -13  -3  14        524.55        529.09        16.96 o                         
 -11  -3  14        389.28        375.72        11.03 o                         
  -9  -3  14         15.97         17.36         3.99 o                         
  -7  -3  14        818.02        817.55        11.31 o                         
  -5  -3  14        259.25        240.11        12.05 o                         
  -3  -3  14        434.11        455.20        17.46 o                         
  -1  -3  14        475.15        464.86        12.36 o                         
   1  -3  14         72.37         63.82         5.72 o                         
   3  -3  14         63.93         72.04         8.47 o                         
   5  -3  14        420.30        428.01        14.99 o                         
   7  -3  14        134.22        141.02         9.28 o                         
   9  -3  14         52.87         49.52         8.25 o                         
 -18  -2  14         24.97         24.68        10.97 o                         
 -16  -2  14        316.40        312.84        12.65 o                         
 -14  -2  14          6.09         10.11         4.85 o                         
 -12  -2  14        200.85        207.64        13.88 o                         
 -10  -2  14        159.45        158.23         7.08 o                         
  -8  -2  14         11.09         10.31         3.80 o                         
  -6  -2  14        636.54        629.60        11.24 o                         
  -4  -2  14        133.47        118.90         6.19 o                         
  -2  -2  14        177.74        175.41        10.27 o                         
   0  -2  14        280.54        296.94         9.80 o                         
   2  -2  14        396.73        362.21        18.25 o                         
   4  -2  14        304.40        300.86         8.38 o                         
   6  -2  14        353.45        334.94        11.93 o                         
   8  -2  14         24.19         28.65         9.26 o                         
  10  -2  14        234.31        212.72        10.49 o                         
 -17  -1  14          4.01         15.50         6.81 o                         
 -15  -1  14          8.43         13.77         6.16 o                         
 -13  -1  14        460.59        475.03        10.84 o                         
 -11  -1  14        129.43        117.32         9.56 o                         
  -9  -1  14       1459.99       1487.06        13.54 o                         
  -7  -1  14        484.05        478.63        11.30 o                         
  -5  -1  14        161.41        148.96         6.88 o                         
  -3  -1  14        634.70        586.45        13.34 o                         
  -1  -1  14        499.50        463.33        10.05 o                         
   1  -1  14        259.46        282.23        15.10 o                         
   3  -1  14         46.18         35.17         3.88 o                         
   5  -1  14       1213.70       1204.71        17.27 o                         
   7  -1  14        194.54        231.51         9.35 o                         
   9  -1  14        357.80        380.74        14.87 o                         
  11  -1  14        280.66        281.68        31.04 o                         
 -18   0  14        129.95        147.66         9.29 o                         
 -16   0  14        308.17        311.51        11.51 o                         
 -14   0  14          7.61         10.96         4.76 o                         
 -12   0  14       1512.59       1592.61        27.77 o                         
 -10   0  14       1313.36       1249.44        32.92 o                         
  -8   0  14       5233.97       5391.54        61.08 o                         
  -6   0  14        150.33        125.75         6.42 o                         
  -4   0  14        279.63        274.28         8.80 o                         
  -2   0  14         60.22         76.30         4.38 o                         
   0   0  14        761.70        671.75        17.60 o                         
   2   0  14          3.45          3.72         3.18 o                         
   4   0  14         70.39         59.45         6.58 o                         
   6   0  14         18.21         17.65         4.49 o                         
   8   0  14         80.07         64.14         6.91 o                         
  10   0  14         79.16         55.13         8.93 o                         
 -17   1  14          5.18          3.87        11.35 o                         
 -15   1  14          8.67          4.10         6.28 o                         
 -13   1  14        460.69        489.79        24.37 o                         
 -11   1  14        130.77        130.17         8.22 o                         
  -9   1  14       1460.20       1482.88        15.45 o                         
  -7   1  14        502.38        495.54        14.54 o                         
  -5   1  14        158.09        153.66         8.16 o                         
  -3   1  14        627.22        590.37        10.61 o                         
  -1   1  14        535.84        482.02         8.57 o                         
   1   1  14        253.83        289.91         7.67 o                         
   3   1  14         51.22         36.46         4.05 o                         
   5   1  14       1199.20       1238.76        14.71 o                         
   7   1  14        192.59        182.99         8.57 o                         
   9   1  14        350.99        379.09        13.27 o                         
  11   1  14        280.66        272.61        26.46 o                         
 -18   2  14         27.82          5.79        13.32 o                         
 -16   2  14        312.39        259.60        50.27 o                         
 -14   2  14          5.25          6.74         5.10 o                         
 -12   2  14        204.07        196.19        14.36 o                         
 -10   2  14        155.58        170.51         7.05 o                         
  -8   2  14         13.87         18.36         3.77 o                         
  -6   2  14        628.04        613.98        25.68 o                         
  -4   2  14        135.66        150.67         7.64 o                         
  -2   2  14        193.31        162.16        13.32 o                         
   0   2  14        283.20        298.82         9.02 o                         
   2   2  14        396.64        349.83        12.18 o                         
   4   2  14        291.45        287.75        18.25 o                         
   6   2  14        353.92        346.59        12.03 o                         
   8   2  14         23.48         23.68         7.45 o                         
  10   2  14        238.01        239.15        20.48 o                         
 -15   3  14         50.57         56.64        10.23 o                         
 -13   3  14        529.78        463.10        61.38 o                         
 -11   3  14        376.82        373.53        11.13 o                         
  -9   3  14         15.02         13.38         3.64 o                         
  -7   3  14        812.24        836.34        12.31 o                         
  -5   3  14        272.84        256.18         9.56 o                         
  -3   3  14        441.49        446.06         8.97 o                         
  -1   3  14        465.64        495.98        11.02 o                         
   1   3  14         78.45         76.24         5.52 o                         
   3   3  14         62.77         48.19         4.67 o                         
   5   3  14        423.18        441.75        17.51 o                         
   7   3  14        139.99        147.03        10.77 o                         
   9   3  14         55.48         69.24        14.54 o                         
 -14   4  14         54.52         15.37        10.65 o                         
 -12   4  14         69.74         52.84        12.16 o                         
 -10   4  14        157.58        156.80         8.21 o                         
  -8   4  14         75.17         74.53         4.70 o                         
  -6   4  14         27.55         34.75         4.64 o                         
  -4   4  14        394.02        388.58         9.24 o                         
  -2   4  14        172.17        156.81         7.39 o                         
   0   4  14        170.17        176.51        12.80 o                         
   2   4  14         28.19         29.09         5.02 o                         
   4   4  14        130.38        139.31         8.48 o                         
   6   4  14        273.81        279.50        11.92 o                         
   8   4  14         50.72         41.34        10.20 o                         
 -11   5  14         30.08         24.64        11.84 o                         
  -9   5  14         63.99         45.93        16.25 o                         
  -7   5  14         41.86         45.05        11.34 o                         
  -5   5  14         70.58         77.88         9.51 o                         
  -3   5  14         49.93         51.28         5.50 o                         
  -1   5  14         26.80         22.54         5.28 o                         
   1   5  14        291.08        291.70        11.46 o                         
   3   5  14        314.79        345.01        13.32 o                         
   5   5  14        205.66        211.52        25.05 o                         
  -6   6  14        272.02        280.67        15.26 o                         
  -4   6  14        127.91        151.44        10.09 o                         
  -2   6  14        204.05        187.15        40.40 o                         
   0   6  14        116.21         92.33        44.25 o                         
 -11  -5  15        109.56        120.47         9.76 o                         
  -9  -5  15        164.42        186.70        13.21 o                         
  -7  -5  15        214.18        245.20        11.07 o                         
  -5  -5  15         37.78         50.98         6.49 o                         
  -3  -5  15        193.65        196.93        24.84 o                         
  -1  -5  15        348.18        391.49        15.15 o                         
   1  -5  15         18.46         21.68        10.43 o                         
   3  -5  15        381.68        373.36        25.23 o                         
 -14  -4  15        115.48        128.74        13.46 o                         
 -12  -4  15         14.61         38.59         7.85 o                         
 -10  -4  15        157.37        149.27         7.79 o                         
  -8  -4  15        222.63        245.67        10.21 o                         
  -6  -4  15         53.08         39.33         5.80 o                         
  -4  -4  15        191.76        192.45         9.43 o                         
  -2  -4  15         98.38         99.03         6.74 o                         
   0  -4  15        202.52        244.38        12.07 o                         
   2  -4  15         21.24         19.20         6.21 o                         
   4  -4  15        318.63        336.37        28.60 o                         
   6  -4  15         37.92         40.47        12.88 o                         
 -15  -3  15         16.66         15.00         7.56 o                         
 -13  -3  15         21.44         22.21         5.48 o                         
 -11  -3  15         27.61         20.68         6.14 o                         
  -9  -3  15         51.11         35.64         8.81 o                         
  -7  -3  15        462.15        437.18        12.63 o                         
  -5  -3  15         20.79         17.61         4.25 o                         
  -3  -3  15        220.08        227.15         9.77 o                         
  -1  -3  15        277.59        271.29        11.35 o                         
   1  -3  15        118.46        102.69         7.86 o                         
   3  -3  15        111.56        104.52        16.55 o                         
   5  -3  15        381.31        354.89        22.13 o                         
   7  -3  15         41.05         50.88         8.24 o                         
 -16  -2  15         45.86         55.84         7.72 o                         
 -14  -2  15        356.22        375.73        13.16 o                         
 -12  -2  15        263.64        265.65        13.54 o                         
 -10  -2  15         99.64         81.06         5.23 o                         
  -8  -2  15        277.81        292.97         9.54 o                         
  -6  -2  15         47.39         45.47         4.88 o                         
  -4  -2  15        219.35        204.14         8.37 o                         
  -2  -2  15        118.47        115.32         9.28 o                         
   0  -2  15        237.00        233.59        14.19 o                         
   2  -2  15        173.78        191.48        10.01 o                         
   4  -2  15        228.50        213.63         7.90 o                         
   6  -2  15        113.32        104.48         7.18 o                         
   8  -2  15        162.44        145.55        13.45 o                         
 -17  -1  15        257.17        270.91        20.98 o                         
 -15  -1  15        524.21        548.11        12.89 o                         
 -13  -1  15        602.51        619.69        11.58 o                         
 -11  -1  15        162.93        162.64         8.95 o                         
  -9  -1  15        143.76        158.12         7.57 o                         
  -7  -1  15        112.20        101.69         6.65 o                         
  -5  -1  15        210.74        193.54         7.83 o                         
  -3  -1  15        252.57        255.65         8.87 o                         
  -1  -1  15        488.93        530.13        11.35 o                         
   1  -1  15         84.58         87.68         5.95 o                         
   3  -1  15        375.64        352.68         8.82 o                         
   5  -1  15        572.49        555.80        11.02 o                         
   7  -1  15        109.42        134.71        14.14 o                         
   9  -1  15        171.54        189.77         9.54 o                         
 -18   0  15         42.90         64.25         9.53 o                         
 -16   0  15         91.60         96.88         7.92 o                         
 -14   0  15        322.50        342.96        10.50 o                         
 -12   0  15         60.39         59.96         5.37 o                         
 -10   0  15        345.07        356.96        10.23 o                         
  -8   0  15        173.51        173.89         9.08 o                         
  -6   0  15        278.50        268.68        10.23 o                         
  -4   0  15       1840.56       1849.91        14.81 o                         
  -2   0  15        542.38        579.84        12.16 o                         
   0   0  15        169.31        170.41        10.51 o                         
   2   0  15         70.66         95.05         5.10 o                         
   4   0  15        440.67        478.12        10.51 o                         
   6   0  15         89.69         81.56         6.33 o                         
   8   0  15        483.79        489.32        23.92 o                         
  10   0  15        495.59        479.37        22.96 o                         
 -17   1  15        256.15        240.39        25.12 o                         
 -15   1  15        515.01        548.31        21.36 o                         
 -13   1  15        605.66        577.03        31.45 o                         
 -11   1  15        166.50        159.77         9.40 o                         
  -9   1  15        140.24        145.95         8.34 o                         
  -7   1  15        115.74        112.82        10.26 o                         
  -5   1  15        213.93        203.90         8.20 o                         
  -3   1  15        254.56        263.89         8.70 o                         
  -1   1  15        493.61        504.95        10.29 o                         
   1   1  15         83.54         91.89         9.32 o                         
   3   1  15        365.98        371.82         9.60 o                         
   5   1  15        590.44        570.17        25.22 o                         
   7   1  15        109.72        148.50        14.01 o                         
   9   1  15        176.93        155.81         9.70 o                         
 -16   2  15         45.28         49.27         7.90 o                         
 -14   2  15        353.62        353.53        28.38 o                         
 -12   2  15        273.43        281.89         9.29 o                         
 -10   2  15         99.22         87.60         5.05 o                         
  -8   2  15        284.97        287.28         7.98 o                         
  -6   2  15         45.04         50.08         4.02 o                         
  -4   2  15        221.09        205.76        10.74 o                         
  -2   2  15        103.54         86.14         7.99 o                         
   0   2  15        234.84        223.22         8.22 o                         
   2   2  15        171.09        185.87        10.81 o                         
   4   2  15        223.04        203.88        19.18 o                         
   6   2  15        118.91        120.88         8.93 o                         
   8   2  15        166.25        178.04        15.85 o                         
 -15   3  15         18.07         13.77         7.33 o                         
 -13   3  15         22.07          2.37         6.57 o                         
 -11   3  15         28.91         36.29         4.83 o                         
  -9   3  15         47.71         49.56         4.90 o                         
  -7   3  15        480.40        458.19        15.12 o                         
  -5   3  15         19.85         15.75         5.76 o                         
  -3   3  15        233.14        226.78        13.04 o                         
  -1   3  15        262.69        241.19         9.03 o                         
   1   3  15        119.01        109.52         6.95 o                         
   3   3  15        120.51        127.63         7.06 o                         
   5   3  15        384.36        411.42        29.16 o                         
   7   3  15         41.47         39.96        12.53 o                         
 -14   4  15        111.02        120.97        12.91 o                         
 -12   4  15         15.32         11.28         5.34 o                         
 -10   4  15        156.25        130.08        24.92 o                         
  -8   4  15        220.59        225.06        11.39 o                         
  -6   4  15         48.04         45.46         6.81 o                         
  -4   4  15        186.66        160.34         8.68 o                         
  -2   4  15         96.83         78.17         6.09 o                         
   0   4  15        201.21        206.72         9.96 o                         
   2   4  15         19.96         18.40         9.55 o                         
   4   4  15        320.46        327.28        16.42 o                         
   6   4  15         34.98         33.55        15.55 o                         
 -11   5  15        107.81        123.16        10.89 o                         
  -9   5  15        168.25        118.75        59.34 o                         
  -7   5  15        211.72        227.31        11.64 o                         
  -5   5  15         36.52         47.12         6.16 o                         
  -3   5  15        189.64        152.85        19.68 o                         
  -1   5  15        352.98        347.79        20.69 o                         
   1   5  15         18.88          2.26        13.86 o                         
   3   5  15        384.15        389.09        19.59 o                         
  -7  -5  16         56.86         53.71        12.29 o                         
  -5  -5  16         44.05         30.10         7.39 o                         
  -3  -5  16        223.77        232.90        24.49 o                         
  -1  -5  16        120.01        154.15        16.28 o                         
 -12  -4  16         29.76         47.04        13.94 o                         
 -10  -4  16        141.83        135.46         9.53 o                         
  -8  -4  16        191.11        217.88        18.08 o                         
  -6  -4  16        144.94        130.06         7.98 o                         
  -4  -4  16        107.15        130.18        13.93 o                         
  -2  -4  16        172.23        181.75         9.69 o                         
   0  -4  16        211.44        209.00        14.01 o                         
   2  -4  16        205.93        186.43        11.44 o                         
   4  -4  16          6.73         28.86         8.05 o                         
 -13  -3  16         29.09         32.22         6.16 o                         
 -11  -3  16        125.01        124.91         6.92 o                         
  -9  -3  16         80.16         60.75         5.92 o                         
  -7  -3  16          1.41         -0.41         5.07 o                         
  -5  -3  16         91.82         82.05         7.37 o                         
  -3  -3  16        437.86        493.81        12.78 o                         
  -1  -3  16        543.83        551.40        13.47 o                         
   1  -3  16        269.06        278.56        13.45 o                         
   3  -3  16        469.88        496.29        15.18 o                         
   5  -3  16        206.89        189.08        27.24 o                         
 -16  -2  16        148.18        140.46        14.03 o                         
 -14  -2  16         27.94         19.12         6.19 o                         
 -12  -2  16        110.74        115.40         6.86 o                         
 -10  -2  16         60.95         47.52         7.53 o                         
  -8  -2  16         81.72         88.53         7.24 o                         
  -6  -2  16         20.99         19.14         4.78 o                         
  -4  -2  16         22.28         16.76         4.78 o                         
  -2  -2  16        146.77        148.91        12.75 o                         
   0  -2  16        340.05        345.29        11.78 o                         
   2  -2  16        264.30        251.34        25.49 o                         
   4  -2  16        182.42        202.48         9.06 o                         
   6  -2  16        128.98        126.36        14.04 o                         
   8  -2  16        415.89        418.75        13.51 o                         
 -15  -1  16        487.53        500.95        16.52 o                         
 -13  -1  16         91.43         87.76         6.50 o                         
 -11  -1  16        429.30        416.34        16.01 o                         
  -9  -1  16          2.33         10.41         5.33 o                         
  -7  -1  16        637.21        654.04        14.62 o                         
  -5  -1  16        111.30        110.85         8.21 o                         
  -3  -1  16        313.63        325.78        17.02 o                         
  -1  -1  16        115.36        131.67        12.01 o                         
   1  -1  16         42.04         45.07         4.69 o                         
   3  -1  16        756.81        728.39        11.82 o                         
   5  -1  16        129.71        132.51         9.19 o                         
   7  -1  16         57.43         65.00        11.58 o                         
 -16   0  16          1.19         -8.25         8.37 o                         
 -14   0  16          5.34          5.77         5.40 o                         
 -12   0  16         36.99         24.77         5.09 o                         
 -10   0  16         11.34         14.56         4.51 o                         
  -8   0  16         49.62         59.70         4.93 o                         
  -6   0  16         37.00         37.99         4.39 o                         
  -4   0  16         44.75         43.47         4.97 o                         
  -2   0  16        892.69        941.10        14.32 o                         
   0   0  16         81.09         65.83         4.80 o                         
   2   0  16         10.39         10.57         5.96 o                         
   4   0  16        728.78        777.88        12.98 o                         
   6   0  16         68.59         75.82         7.82 o                         
   8   0  16        348.25        335.68        22.92 o                         
 -15   1  16        491.68        523.90        25.59 o                         
 -13   1  16         95.14         84.98         7.23 o                         
 -11   1  16        430.61        403.29        11.14 o                         
  -9   1  16          4.15          3.74         3.88 o                         
  -7   1  16        627.59        630.43        11.78 o                         
  -5   1  16        111.85        120.89        10.84 o                         
  -3   1  16        317.44        321.76        10.20 o                         
  -1   1  16        115.06        125.47        11.19 o                         
   1   1  16         42.12         36.13         4.48 o                         
   3   1  16        759.16        721.11        19.72 o                         
   5   1  16        133.39        149.19         7.60 o                         
   7   1  16         59.86         50.81         7.68 o                         
 -16   2  16        146.66        160.50        18.64 o                         
 -14   2  16         31.33         26.01         6.22 o                         
 -12   2  16        110.07        123.53         6.53 o                         
 -10   2  16         63.85         67.51         6.04 o                         
  -8   2  16         73.84         71.41         5.05 o                         
  -6   2  16         20.16         20.19         3.93 o                         
  -4   2  16         18.06         21.09         5.50 o                         
  -2   2  16        139.18        113.86         7.49 o                         
   0   2  16        342.63        333.17         9.74 o                         
   2   2  16        272.26        243.71        11.42 o                         
   4   2  16        180.52        190.57        12.65 o                         
   6   2  16        127.92        121.21         8.57 o                         
   8   2  16        408.85        454.23        35.81 o                         
 -13   3  16         26.60         30.90        11.74 o                         
 -11   3  16        124.04        123.26         9.78 o                         
  -9   3  16         81.04         76.04         5.38 o                         
  -7   3  16          0.65         -1.22         3.78 o                         
  -5   3  16         91.06         86.13        14.97 o                         
  -3   3  16        434.57        469.82        13.75 o                         
  -1   3  16        551.17        534.89        11.58 o                         
   1   3  16        265.49        301.70        19.28 o                         
   3   3  16        476.46        470.70        12.92 o                         
   5   3  16        213.43        196.03        12.22 o                         
 -12   4  16         29.19         30.23        13.23 o                         
 -10   4  16        145.61         98.10        36.29 o                         
  -8   4  16        189.67        172.59        30.60 o                         
  -6   4  16        141.89        140.50        11.83 o                         
  -4   4  16        107.67         97.85         7.97 o                         
  -2   4  16        176.61        186.73        12.84 o                         
   0   4  16        208.66        227.96        10.83 o                         
   2   4  16        206.20        219.36        37.34 o                         
   4   4  16          8.94         17.35         9.88 o                         
  -7   5  16         60.38         66.48        20.57 o                         
  -5   5  16         44.70         33.79        10.43 o                         
  -3   5  16        224.37        194.66        34.74 o                         
  -1   5  16        120.14        100.19        13.06 o                         
 -10  -4  17        130.30        143.03        11.34 o                         
  -8  -4  17        207.81        224.47        18.02 o                         
  -6  -4  17          3.31         -5.85         9.74 o                         
  -4  -4  17        663.19        682.43        20.61 o                         
  -2  -4  17         23.12         30.74         7.78 o                         
   0  -4  17         87.87         95.67         9.14 o                         
   2  -4  17        181.86        157.63        26.11 o                         
 -13  -3  17          1.68         -9.98        10.07 o                         
 -11  -3  17         21.68         23.63         6.44 o                         
  -9  -3  17        268.74        307.43        20.70 o                         
  -7  -3  17        201.42        208.28        12.87 o                         
  -5  -3  17         13.34         16.38         5.65 o                         
  -3  -3  17        568.65        539.97        15.19 o                         
  -1  -3  17         39.27         64.06        13.25 o                         
   1  -3  17         38.22         34.66         7.77 o                         
   3  -3  17        210.46        254.74        15.12 o                         
 -14  -2  17         44.65         44.87         8.59 o                         
 -12  -2  17         43.86         40.57         6.35 o                         
 -10  -2  17        131.51        138.73         9.31 o                         
  -8  -2  17          0.17          6.32         5.90 o                         
  -6  -2  17          3.87         -1.04         4.73 o                         
  -4  -2  17        591.26        600.85        13.63 o                         
  -2  -2  17        179.20        200.49        10.48 o                         
   0  -2  17        190.10        185.84        15.55 o                         
   2  -2  17        424.28        456.55        15.54 o                         
   4  -2  17        125.31        130.73        13.99 o                         
   6  -2  17        233.95        224.69         9.84 o                         
 -15  -1  17        184.89        240.11        12.63 o                         
 -13  -1  17        272.10        284.92        11.78 o                         
 -11  -1  17        126.57        125.76        10.20 o                         
  -9  -1  17        145.69        141.51        10.98 o                         
  -7  -1  17        219.80        223.22        10.75 o                         
  -5  -1  17        278.14        274.11        16.27 o                         
  -3  -1  17         26.34         21.91         5.67 o                         
  -1  -1  17        278.24        310.23        11.38 o                         
   1  -1  17         11.62         17.33         5.93 o                         
   3  -1  17        638.07        652.59        22.28 o                         
   5  -1  17         88.27         79.82        13.00 o                         
   7  -1  17        129.08        154.26         9.12 o                         
 -16   0  17          7.85          9.27         8.74 o                         
 -14   0  17          0.06         -6.28         6.28 o                         
 -12   0  17         20.34         24.33         5.48 o                         
 -10   0  17        177.08        191.55        10.66 o                         
  -8   0  17         60.31         57.38         5.44 o                         
  -6   0  17        104.60        100.61         8.30 o                         
  -4   0  17         28.68         29.59         5.91 o                         
  -2   0  17       1121.30       1151.83        19.21 o                         
   0   0  17        296.59        291.31        15.91 o                         
   2   0  17        258.81        246.43        16.08 o                         
   4   0  17         70.00         74.00         6.58 o                         
   6   0  17         32.99         35.56         6.92 o                         
 -15   1  17        189.92        203.53        20.73 o                         
 -13   1  17        266.94        277.70        11.66 o                         
 -11   1  17        121.24        123.68         9.37 o                         
  -9   1  17        145.48        133.67        11.50 o                         
  -7   1  17        220.16        209.87         9.44 o                         
  -5   1  17        267.76        261.80        10.86 o                         
  -3   1  17         27.79         40.73        10.57 o                         
  -1   1  17        281.57        276.75        18.42 o                         
   1   1  17         11.19         -0.49         6.17 o                         
   3   1  17        630.00        619.56        13.37 o                         
   5   1  17         89.54         97.00         7.42 o                         
   7   1  17        124.83        134.41        10.23 o                         
 -14   2  17         45.30         41.42        11.10 o                         
 -12   2  17         43.99         48.17         6.22 o                         
 -10   2  17        130.01        131.12         6.49 o                         
  -8   2  17          0.59          4.91         4.49 o                         
  -6   2  17          3.62         13.85         5.49 o                         
  -4   2  17        603.54        643.56        13.71 o                         
  -2   2  17        168.75        190.67         9.58 o                         
   0   2  17        191.44        189.52        10.09 o                         
   2   2  17        430.41        429.68        13.85 o                         
   4   2  17        116.45        126.39         7.99 o                         
   6   2  17        238.31        208.85        14.58 o                         
 -13   3  17          1.60          3.63         7.61 o                         
 -11   3  17         23.66         14.54         8.71 o                         
  -9   3  17        274.34        248.77        23.46 o                         
  -7   3  17        198.41        206.91        30.47 o                         
  -5   3  17         13.89         19.14         7.49 o                         
  -3   3  17        557.60        528.32        12.32 o                         
  -1   3  17         38.87         48.90         6.01 o                         
   1   3  17         32.87         44.37         6.25 o                         
   3   3  17        202.16        173.93        11.17 o                         
 -10   4  17        129.71        133.79        19.84 o                         
  -8   4  17        205.38        152.16        35.09 o                         
  -6   4  17          3.35          5.40         6.66 o                         
  -4   4  17        655.39        710.13        15.95 o                         
  -2   4  17         26.61          4.11         6.90 o                         
   0   4  17         85.80         84.66         9.93 o                         
   2   4  17        178.78        166.12        12.27 o                         
  -6  -4  18         88.69         89.48        29.45 o                         
  -4  -4  18         79.00         80.08         9.18 o                         
 -11  -3  18          6.06        -10.79        10.79 o                         
  -9  -3  18        378.12        383.54        13.84 o                         
  -7  -3  18        317.06        385.26        16.22 o                         
  -5  -3  18         80.24         94.58         9.91 o                         
  -3  -3  18         25.81         26.19         7.59 o                         
  -1  -3  18        155.25        163.42        10.66 o                         
   1  -3  18        161.22        161.18        11.97 o                         
 -12  -2  18        103.96        122.40         9.01 o                         
 -10  -2  18        180.59        173.45        10.87 o                         
  -8  -2  18         65.11         70.53         6.99 o                         
  -6  -2  18         35.20         33.15         5.94 o                         
  -4  -2  18        527.34        554.00        21.57 o                         
  -2  -2  18        100.55         82.14         8.63 o                         
   0  -2  18         33.86         34.55         8.38 o                         
   2  -2  18       1171.33       1218.24        21.63 o                         
   4  -2  18         49.39         34.08        16.20 o                         
 -13  -1  18         12.36          8.64         7.63 o                         
 -11  -1  18         39.45         38.00         6.68 o                         
  -9  -1  18        210.92        199.57         9.76 o                         
  -7  -1  18        406.19        421.12        16.96 o                         
  -5  -1  18        642.28        699.85        15.02 o                         
  -3  -1  18        167.24        198.24        13.72 o                         
  -1  -1  18        120.11        132.20         9.39 o                         
   1  -1  18        482.77        511.81        15.66 o                         
   3  -1  18        242.00        258.47        10.75 o                         
   5  -1  18        439.44        487.64        34.28 o                         
 -14   0  18          1.32          1.97         7.83 o                         
 -12   0  18         45.66         61.10         7.04 o                         
 -10   0  18        204.58        184.77         9.20 o                         
  -8   0  18         44.88         49.72         5.95 o                         
  -6   0  18         28.79         39.48         5.37 o                         
  -4   0  18        179.89        172.72        19.78 o                         
  -2   0  18        314.09        372.58        29.36 o                         
   0   0  18       1133.39       1145.19        15.21 o                         
   2   0  18         13.05         15.76         7.11 o                         
   4   0  18        107.64        100.95         7.73 o                         
 -13   1  18         12.41          0.24         7.62 o                         
 -11   1  18         35.84         45.68         9.04 o                         
  -9   1  18        220.42        227.92        12.81 o                         
  -7   1  18        408.15        413.41        13.77 o                         
  -5   1  18        631.96        702.32        15.06 o                         
  -3   1  18        170.28        211.10        20.34 o                         
  -1   1  18        122.76        142.52        13.05 o                         
   1   1  18        481.37        475.15        12.88 o                         
   3   1  18        232.42        255.38        10.91 o                         
   5   1  18        436.06        468.97        19.52 o                         
 -12   2  18        107.70        117.23        11.51 o                         
 -10   2  18        178.80        189.08        19.75 o                         
  -8   2  18         62.52         63.20         6.83 o                         
  -6   2  18         32.61         39.97         7.32 o                         
  -4   2  18        541.04        547.36        25.76 o                         
  -2   2  18         99.67         98.91         7.99 o                         
   0   2  18         33.62         34.24         8.06 o                         
   2   2  18       1186.40       1233.47        18.35 o                         
   4   2  18         50.14         36.09        10.41 o                         
 -11   3  18          4.64          5.05         8.00 o                         
  -9   3  18        376.09        316.52        66.95 o                         
  -7   3  18        316.70        326.20        27.50 o                         
  -5   3  18         72.04         72.33         7.99 o                         
  -3   3  18         26.62         34.47         6.16 o                         
  -1   3  18        152.12        157.94        10.44 o                         
   1   3  18        174.93        191.73        15.04 o                         
  -6   4  18         88.36         49.89        33.88 o                         
  -4   4  18         75.32         70.83        10.23 o                         
  -7  -3  19         83.48         87.56         8.75 o                         
  -5  -3  19          2.77         11.46        10.42 o                         
  -3  -3  19        296.44        320.71        33.31 o                         
 -10  -2  19        263.04        303.83        15.71 o                         
  -8  -2  19        309.95        343.93        25.18 o                         
  -6  -2  19        227.33        228.89        13.32 o                         
  -4  -2  19        223.89        235.14        19.65 o                         
  -2  -2  19         39.39         30.54        10.47 o                         
   0  -2  19        307.58        333.24        16.64 o                         
 -11  -1  19         96.01         81.20         8.61 o                         
  -9  -1  19        110.22        116.98         7.88 o                         
  -7  -1  19          9.72         18.98         6.54 o                         
  -5  -1  19        243.97        239.08        18.38 o                         
  -3  -1  19         93.53        102.43        12.64 o                         
  -1  -1  19         52.44         37.35        10.35 o                         
   1  -1  19        450.72        477.62        27.90 o                         
 -12   0  19          6.36          1.54        14.40 o                         
 -10   0  19        147.89        149.87         8.97 o                         
  -8   0  19          3.29          5.38         6.51 o                         
  -6   0  19        157.53        160.99        15.41 o                         
  -4   0  19        421.74        472.08        15.15 o                         
  -2   0  19         87.34        122.86        13.77 o                         
   0   0  19        226.60        237.48        34.23 o                         
   2   0  19          3.00         -4.61         6.97 o                         
 -11   1  19         88.89         99.15         9.33 o                         
  -9   1  19        111.52        104.90         7.65 o                         
  -7   1  19         10.41         25.26         6.58 o                         
  -5   1  19        241.49        294.66        14.71 o                         
  -3   1  19         95.47        106.98        14.54 o                         
  -1   1  19         58.14         55.45         6.41 o                         
   1   1  19        442.43        439.13        17.78 o                         
 -10   2  19        253.42        232.30        38.46 o                         
  -8   2  19        309.12        240.34        64.56 o                         
  -6   2  19        217.78        196.58        12.84 o                         
  -4   2  19        234.96        237.07        27.15 o                         
  -2   2  19         38.10         66.18         9.91 o                         
   0   2  19        296.28        299.74        17.77 o                         
  -7   3  19         81.92         59.66        12.99 o                         
  -5   3  19          4.20         -4.98        14.82 o                         
  -3   3  19        296.20        354.72        18.52 o                         
  -6  -2  20        181.46        172.69        12.78 o                         
  -9  -1  20         90.15         90.93         9.35 o                         
  -7  -1  20        236.31        287.86        20.21 o                         
  -5  -1  20         35.07         39.53         9.63 o                         
  -3  -1  20        155.04        141.75        12.54 o                         
  -1  -1  20         64.00         29.25        12.28 o                         
 -10   0  20        151.20        156.40        10.31 o                         
  -8   0  20          5.84         19.32         8.26 o                         
  -6   0  20        723.60        793.00        28.18 o                         
  -4   0  20        117.71        104.49        17.01 o                         
  -2   0  20        662.94        678.73        39.43 o                         
  -9   1  20         90.29        107.21        12.10 o                         
  -7   1  20        243.74        251.25        17.92 o                         
  -5   1  20         35.35         46.99        10.04 o                         
  -3   1  20        155.98        184.39        15.94 o                         
  -1   1  20         64.73         71.63        11.37 o                         
  -6   2  20        182.98        180.49        29.71 o                         
                                                                                
