# Supplementary material for: An investigation to elucidate the factors dictating the crystal structure of seven ammonium carboxyl­ate mol­ecular salts
Source: Acta Crystallogr E Crystallogr Commun. 2018 Apr 17;74(Pt 5):580–6. doi: 10.1107/S2056989017017856 (PMC5947467; doi:10.1107/S2056989017017856)
Supplement: Supplementary file 7 [file e-74-00580-VIsup7.hkl]

data_VI                                                                         
_shelx_title ' 14A_jbg4_A in P2(1)/n'                                           
_shelx_refln_list_code          4                                               
_shelx_F_calc_maximum      197.80                                               
_exptl_crystal_F_000       668.00                                               
_reflns_d_resolution_high  0.7570                                               
                                                                                
loop_                                                                           
 _space_group_symop_operation_xyz                                               
 'x, y, z'                                                                      
 '-x+1/2, y+1/2, -z+1/2'                                                        
 '-x, -y, -z'                                                                   
 'x-1/2, -y-1/2, z-1/2'                                                         
                                                                                
_cell_length_a     6.4391                                                       
_cell_length_b    17.0023                                                       
_cell_length_c    14.1588                                                       
_cell_angle_alpha  90.000                                                       
_cell_angle_beta  102.241                                                       
_cell_angle_gamma  90.000                                                       
                                                                                
_shelx_F_squared_multiplier     1.000                                           
                                                                                
loop_                                                                           
 _refln_index_h                                                                 
 _refln_index_k                                                                 
 _refln_index_l                                                                 
 _refln_F_squared_calc                                                          
 _refln_F_squared_meas                                                          
 _refln_F_squared_sigma                                                         
 _refln_observed_status                                                         
   2   0   0       1298.09       1265.00        25.71 o                         
   4   0   0       3295.99       3130.99        73.04 o                         
   6   0   0        413.05        456.37        11.43 o                         
   8   0   0         16.35         25.30         7.91 o                         
   1   1   0        359.78        295.59        38.18 o                         
   2   1   0       8057.71       7900.06       130.33 o                         
   3   1   0        214.04        227.56         3.30 o                         
   4   1   0       1408.00       1483.88        19.08 o                         
   5   1   0        446.30        383.52         5.42 o                         
   6   1   0         53.10         46.38         4.12 o                         
   7   1   0         48.35         54.78         4.77 o                         
   8   1   0         62.41         63.37         5.77 o                         
   1   2   0       1489.37        998.03        86.99 o                         
   2   2   0        964.09        815.99        11.75 o                         
   3   2   0       3420.40       3003.78        44.70 o                         
   4   2   0        490.46        454.79         8.63 o                         
   5   2   0         49.01         47.67         2.72 o                         
   6   2   0        205.23        190.06         6.78 o                         
   7   2   0        608.03        624.67        11.13 o                         
   8   2   0         28.96         19.36         6.01 o                         
   1   3   0      20225.70      19297.42       345.73 o                         
   2   3   0       7513.09       7811.95       130.02 o                         
   3   3   0        715.29        680.87        10.26 o                         
   4   3   0        212.11        220.42         4.87 o                         
   5   3   0       1025.09        991.76        10.91 o                         
   6   3   0        273.43        295.42         6.64 o                         
   7   3   0        199.82        198.96         7.89 o                         
   8   3   0         55.83         59.75         6.25 o                         
   0   4   0       8352.74       8680.42       392.52 o                         
   1   4   0       1167.93       1226.59        28.92 o                         
   2   4   0         27.01         21.36         1.15 o                         
   3   4   0       3429.71       3336.12        56.46 o                         
   4   4   0       1278.27       1145.46        20.45 o                         
   5   4   0        813.09        759.92        12.25 o                         
   6   4   0        540.51        578.48         9.19 o                         
   7   4   0         23.57         23.67         4.25 o                         
   8   4   0         13.99          0.83         9.82 o                         
   1   5   0       1384.23       1491.61        27.80 o                         
   2   5   0       6376.48       6305.22       110.98 o                         
   3   5   0        271.41        331.66         9.22 o                         
   4   5   0       1947.73       1966.79        32.40 o                         
   5   5   0         11.75         16.30         2.75 o                         
   6   5   0        436.43        489.71        10.00 o                         
   7   5   0          5.40          0.90         3.80 o                         
   8   5   0        467.18        487.97        25.39 o                         
   0   6   0       1392.73       1291.59        30.43 o                         
   1   6   0        364.28        397.79         6.88 o                         
   2   6   0        196.10        137.13         6.30 o                         
   3   6   0       3836.85       3843.00        68.90 o                         
   4   6   0       2042.16       1952.81        34.09 o                         
   5   6   0        528.87        551.30        17.05 o                         
   6   6   0       1797.77       1759.75        33.57 o                         
   7   6   0        428.82        425.83        10.29 o                         
   8   6   0         18.25         12.16         6.36 o                         
   1   7   0       3890.01       3826.83       150.62 o                         
   2   7   0          2.37         10.04         1.87 o                         
   3   7   0        301.03        315.80         7.85 o                         
   4   7   0        406.15        356.42        10.34 o                         
   5   7   0       1264.74       1203.71        27.17 o                         
   6   7   0         69.50         59.46         3.72 o                         
   7   7   0         79.98         93.57         4.63 o                         
   0   8   0       2065.26       2083.12        49.45 o                         
   1   8   0       2718.72       2833.50        95.19 o                         
   2   8   0        119.38        147.42         9.13 o                         
   3   8   0       4229.93       4264.09        64.48 o                         
   4   8   0        768.29        781.64        16.86 o                         
   5   8   0         70.53         74.04         3.17 o                         
   6   8   0         17.00         12.17         3.41 o                         
   7   8   0        176.89        164.38         7.97 o                         
   1   9   0         17.78         10.75         1.48 o                         
   2   9   0       2013.33       1884.79        78.27 o                         
   3   9   0        249.82        253.86         6.57 o                         
   4   9   0       2005.10       2097.54        40.94 o                         
   5   9   0        910.97        816.25        20.48 o                         
   6   9   0        105.55        113.24         4.36 o                         
   7   9   0         84.14         81.73         6.15 o                         
   0  10   0       1435.28       1298.17        34.49 o                         
   1  10   0        468.76        493.88         9.59 o                         
   2  10   0       1188.86       1128.07        45.48 o                         
   3  10   0          3.39          2.80         1.89 o                         
   4  10   0        959.03        904.02        19.34 o                         
   5  10   0         32.97         28.31         3.09 o                         
   6  10   0        793.71        830.14        13.85 o                         
   7  10   0          0.29         -4.24         4.24 o                         
   1  11   0       1257.90       1349.75        24.93 o                         
   2  11   0       1067.60        852.23        32.59 o                         
   3  11   0       1767.64       1881.45        31.09 o                         
   4  11   0        452.93        426.96         9.02 o                         
   5  11   0        354.44        393.14        12.94 o                         
   6  11   0        119.66        109.81         4.34 o                         
   7  11   0         15.64         14.74         5.49 o                         
   0  12   0        292.30        254.52         5.11 o                         
   1  12   0       2029.86       2304.24        38.15 o                         
   2  12   0        131.11        122.17         5.74 o                         
   3  12   0       1448.97       1495.21        28.68 o                         
   4  12   0         28.97         21.53         3.30 o                         
   5  12   0          0.70          1.70         3.34 o                         
   6  12   0         33.08         32.75         3.91 o                         
   7  12   0        256.40        277.68        14.78 o                         
   1  13   0        833.71        824.52        13.11 o                         
   2  13   0        922.00        877.98        33.74 o                         
   3  13   0        124.76        123.56         4.86 o                         
   4  13   0        225.12        231.04         5.54 o                         
   5  13   0        681.43        691.45        16.61 o                         
   6  13   0         88.97         93.78         7.08 o                         
   0  14   0       1680.32       1633.30        38.67 o                         
   1  14   0        202.80        206.81         4.19 o                         
   2  14   0        136.08        124.21         7.98 o                         
   3  14   0        666.86        652.58        14.15 o                         
   4  14   0       1063.87       1037.47        26.35 o                         
   5  14   0         34.71         35.08         3.90 o                         
   6  14   0        316.44        327.01        17.10 o                         
   1  15   0          3.17          0.49         2.29 o                         
   2  15   0       2625.67       2459.62       109.11 o                         
   3  15   0        191.14        189.01         9.48 o                         
   4  15   0         67.13         68.48         3.65 o                         
   5  15   0        236.66        252.90        15.27 o                         
   6  15   0        163.13        182.57        13.30 o                         
   0  16   0        390.61        355.55        14.88 o                         
   1  16   0        304.41        291.75         6.76 o                         
   2  16   0        107.80         94.70         6.67 o                         
   3  16   0         97.57         98.69         4.28 o                         
   4  16   0        229.90        216.60         9.79 o                         
   5  16   0          2.93          5.51         3.88 o                         
   1  17   0        688.32        687.25        10.28 o                         
   2  17   0        250.82        221.09        16.86 o                         
   3  17   0         22.40         27.84         3.83 o                         
   4  17   0          2.09          0.74         3.97 o                         
   5  17   0        540.90        545.98        36.61 o                         
   0  18   0         91.71         84.85         4.89 o                         
   1  18   0         65.13         72.50         3.70 o                         
   2  18   0         67.46         54.13         5.34 o                         
   3  18   0         50.23         44.61         3.58 o                         
   4  18   0        230.81        225.68        19.82 o                         
   1  19   0          4.71          8.36         3.33 o                         
   2  19   0        856.23        827.07        26.93 o                         
   3  19   0         55.56         61.66         8.05 o                         
   4  19   0         23.55         33.52         8.43 o                         
   0  20   0       1032.52       1052.92        36.11 o                         
   1  20   0         22.99         21.67         3.53 o                         
   2  20   0        438.67        408.79        19.39 o                         
   3  20   0         46.27         45.34         8.38 o                         
   1  21   0         40.97         28.89         4.90 o                         
   2  21   0          8.61          8.62         4.70 o                         
   0  22   0         24.41         11.39         6.99 o                         
   1  22   0        176.46        160.22        16.39 o                         
  -7   0   1        120.09        115.87         6.45 o                         
  -5   0   1       2650.66       2599.52        46.38 o                         
  -3   0   1        792.83        674.82        22.65 o                         
  -1   0   1        958.21        857.89       149.43 o                         
   1   0   1      39123.33      31342.64      4645.73 o                         
   3   0   1        458.25        381.77        10.44 o                         
   5   0   1       1531.88       1498.72        30.07 o                         
   7   0   1        207.03        224.77         9.57 o                         
  -8   1   1         11.42          3.88         5.06 o                         
  -7   1   1        435.65        419.00         7.84 o                         
  -6   1   1          4.88          0.85         3.72 o                         
  -5   1   1        138.71        142.84         4.54 o                         
  -4   1   1       2108.17       2059.98        36.27 o                         
  -3   1   1       6068.93       6174.73        89.84 o                         
  -2   1   1       2658.69       2569.16        46.39 o                         
  -1   1   1       2098.90       1459.11       300.21 o                         
   1   1   1        123.23         73.98         6.02 o                         
   2   1   1       8724.04       8444.60        90.38 o                         
   3   1   1       5928.49       5864.01        86.40 o                         
   4   1   1        302.22        251.55         6.04 o                         
   5   1   1        172.32        155.99         5.01 o                         
   6   1   1        175.30        143.56         5.93 o                         
   7   1   1        356.20        400.69         7.50 o                         
   8   1   1         79.42         88.63         6.50 o                         
  -8   2   1         53.37         45.75         5.49 o                         
  -7   2   1          4.47          4.44         3.70 o                         
  -6   2   1       1182.00       1246.29        11.83 o                         
  -5   2   1        253.66        228.70         4.83 o                         
  -4   2   1          1.43         -0.08         1.80 o                         
  -3   2   1       8003.48       8175.10       108.57 o                         
  -2   2   1       8207.64       7604.16       105.25 o                         
  -1   2   1       3549.28       3128.07       165.42 o                         
   0   2   1       1132.30        534.82       278.73 o                         
   1   2   1      10929.91      11096.35       343.08 o                         
   2   2   1       5346.94       5186.45        81.53 o                         
   3   2   1         57.71         51.96         2.63 o                         
   4   2   1       4340.10       4062.26        55.40 o                         
   5   2   1         31.38         19.10         2.65 o                         
   6   2   1         31.95         29.86         3.60 o                         
   7   2   1         23.34         22.43         4.04 o                         
   8   2   1        229.56        224.45         7.83 o                         
  -8   3   1        257.08        278.72         8.55 o                         
  -7   3   1        290.98        297.63         7.42 o                         
  -6   3   1        223.11        206.04         6.60 o                         
  -5   3   1        469.02        504.85         5.60 o                         
  -4   3   1        850.44        678.77        13.53 o                         
  -3   3   1        371.38        336.00         6.12 o                         
  -2   3   1         41.05         25.63         2.60 o                         
  -1   3   1       5897.41       5989.75       116.56 o                         
   0   3   1       4910.13       4542.62       174.62 o                         
   1   3   1        116.56        120.88         4.24 o                         
   2   3   1       4363.57       4417.24        75.62 o                         
   3   3   1       4428.13       4919.15        87.97 o                         
   4   3   1        322.88        305.29         5.99 o                         
   5   3   1       1067.66        999.27        24.59 o                         
   6   3   1       1030.76       1033.61        14.31 o                         
   7   3   1          9.79          7.06         3.91 o                         
   8   3   1         29.73         28.91         7.24 o                         
  -8   4   1          4.24         -0.52         5.00 o                         
  -7   4   1         49.32         46.13         4.17 o                         
  -6   4   1         14.06         13.62         3.39 o                         
  -5   4   1       1828.51       1823.92        24.89 o                         
  -4   4   1          3.59          4.31         1.82 o                         
  -3   4   1       1634.85       1511.13        27.41 o                         
  -2   4   1       3515.57       3319.99        49.24 o                         
  -1   4   1       4848.82       5241.67        81.24 o                         
   0   4   1        905.92        840.80        29.74 o                         
   1   4   1      23187.51      22877.18       380.22 o                         
   2   4   1       2175.04       2016.74        40.60 o                         
   3   4   1          2.31          5.23         1.58 o                         
   4   4   1       1266.76       1234.33        25.44 o                         
   5   4   1       1441.10       1457.54        35.86 o                         
   6   4   1        565.40        547.91        14.14 o                         
   7   4   1        163.97        176.24         5.92 o                         
   8   4   1         25.02         -1.56         6.66 o                         
  -8   5   1          1.59         -2.14         5.50 o                         
  -7   5   1        860.12        886.91        14.09 o                         
  -6   5   1        106.34         89.80         4.00 o                         
  -5   5   1        404.26        431.01         8.42 o                         
  -4   5   1         42.10         40.22         2.12 o                         
  -3   5   1       3024.59       3035.21        67.17 o                         
  -2   5   1       1922.37       1987.04        30.66 o                         
  -1   5   1       8229.10       8604.49       113.90 o                         
   0   5   1         91.59         33.13         2.39 o                         
   1   5   1         45.50         67.69         3.29 o                         
   2   5   1          9.85          4.06         1.24 o                         
   3   5   1       5805.38       5768.23       113.20 o                         
   4   5   1         13.16         11.18         2.15 o                         
   5   5   1       2154.84       2159.77        49.25 o                         
   6   5   1          0.27          1.49         3.22 o                         
   7   5   1        283.89        307.80         7.76 o                         
  -8   6   1         49.22         47.28         7.31 o                         
  -7   6   1          7.95          5.15         4.10 o                         
  -6   6   1       1698.41       1717.34        27.28 o                         
  -5   6   1       2275.59       2103.39        47.78 o                         
  -4   6   1         14.29          8.29         1.95 o                         
  -3   6   1       1835.07       1507.08        85.85 o                         
  -2   6   1       1018.59        937.74        17.11 o                         
  -1   6   1       3297.23       3409.17        43.11 o                         
   0   6   1         42.68         31.75         1.93 o                         
   1   6   1       2943.42       2816.09        58.31 o                         
   2   6   1        336.99        306.51         9.68 o                         
   3   6   1        191.06        216.42         6.67 o                         
   4   6   1       1628.73       1664.87        30.70 o                         
   5   6   1        974.13        945.33        19.34 o                         
   6   6   1         68.40         70.87         3.97 o                         
   7   6   1        408.01        399.38         8.13 o                         
  -7   7   1         49.36         58.51         4.55 o                         
  -6   7   1        241.63        277.10         8.44 o                         
  -5   7   1         28.69         22.06         2.59 o                         
  -4   7   1       2295.23       2308.65        46.27 o                         
  -3   7   1        104.48        122.87        11.01 o                         
  -2   7   1       1765.92       1844.23        34.72 o                         
  -1   7   1        366.84        243.03         3.71 o                         
   0   7   1       5751.06       6022.20       103.95 o                         
   1   7   1        267.29        256.89         5.50 o                         
   2   7   1       2527.04       2419.85        48.16 o                         
   3   7   1         66.58         58.65         2.36 o                         
   4   7   1        238.97        250.32         7.97 o                         
   5   7   1          3.45          9.48         3.00 o                         
   6   7   1        416.54        415.32        12.32 o                         
   7   7   1          1.54          6.12         4.03 o                         
  -7   8   1         15.91         11.26         4.04 o                         
  -6   8   1       1179.42       1202.84        22.43 o                         
  -5   8   1         82.87        105.17         6.15 o                         
  -4   8   1        131.89        128.19         5.45 o                         
  -3   8   1         78.58         78.33         6.05 o                         
  -2   8   1       7695.50       8192.63       125.53 o                         
  -1   8   1        550.18        538.30         8.41 o                         
   0   8   1       1895.03       2021.97        37.38 o                         
   1   8   1        392.92        346.07         6.59 o                         
   2   8   1         74.88         57.09         4.46 o                         
   3   8   1        453.34        487.36        12.18 o                         
   4   8   1       1625.27       1561.66        32.67 o                         
   5   8   1       1242.65       1184.15        20.54 o                         
   6   8   1          4.08          5.18         3.45 o                         
   7   8   1         77.29         85.33         4.83 o                         
  -7   9   1        338.39        357.62        22.55 o                         
  -6   9   1        467.22        480.98         9.76 o                         
  -5   9   1         93.83         86.63         4.36 o                         
  -4   9   1        966.19        876.53        54.56 o                         
  -3   9   1       2294.53       2435.66        40.90 o                         
  -2   9   1         49.52         55.12         2.77 o                         
  -1   9   1       7364.64       7019.64       359.16 o                         
   0   9   1         77.49        103.43         2.42 o                         
   1   9   1        401.06        351.31         7.54 o                         
   2   9   1         97.48         91.71         3.93 o                         
   3   9   1       1774.21       1818.89        27.90 o                         
   4   9   1         40.36         28.57         2.65 o                         
   5   9   1        113.65        125.73         4.31 o                         
   6   9   1        712.99        622.27        13.12 o                         
   7   9   1        187.21        180.94        12.56 o                         
  -7  10   1          4.56          0.26         4.16 o                         
  -6  10   1         44.17         52.36         3.61 o                         
  -5  10   1        500.75        474.83        32.30 o                         
  -4  10   1        117.50        120.83         6.65 o                         
  -3  10   1       2175.46       2030.45        32.91 o                         
  -2  10   1          2.20          6.07         1.68 o                         
  -1  10   1       1440.69       1431.91        13.35 o                         
   0  10   1        212.96        262.19         3.11 o                         
   1  10   1       5420.60       5608.58        89.13 o                         
   2  10   1         13.21         12.88         1.85 o                         
   3  10   1         13.79         11.60         2.06 o                         
   4  10   1        141.39        163.01         5.07 o                         
   5  10   1        918.43        901.86        21.24 o                         
   6  10   1          3.39          7.90         3.77 o                         
   7  10   1        328.23        347.36        25.70 o                         
  -7  11   1        157.06        134.40        11.24 o                         
  -6  11   1        130.43        133.59         9.07 o                         
  -5  11   1         69.84         66.56         3.97 o                         
  -4  11   1       1510.83       1559.58        34.86 o                         
  -3  11   1       1826.92       1840.87        35.04 o                         
  -2  11   1        103.41        100.51         5.11 o                         
  -1  11   1       2060.01       1870.82        61.14 o                         
   0  11   1        790.22        818.62        12.15 o                         
   1  11   1        143.49        103.62         3.69 o                         
   2  11   1        662.32        664.23        12.19 o                         
   3  11   1        726.17        711.66        10.98 o                         
   4  11   1        405.22        420.63        11.39 o                         
   5  11   1         95.19         91.45         7.36 o                         
   6  11   1        381.60        400.20        10.62 o                         
   7  11   1         41.58         42.83         5.41 o                         
  -7  12   1          3.26          3.63         6.58 o                         
  -6  12   1        161.53        185.17         9.19 o                         
  -5  12   1        199.24        183.59         5.40 o                         
  -4  12   1         15.21         19.98         2.59 o                         
  -3  12   1        296.55        326.68         7.73 o                         
  -2  12   1       2993.56       3148.71        66.20 o                         
  -1  12   1        112.56        103.61         6.37 o                         
   0  12   1       4765.50       5002.44        84.04 o                         
   1  12   1          1.31          5.59         1.87 o                         
   2  12   1        730.09        774.15        16.44 o                         
   3  12   1          1.32          4.51         2.34 o                         
   4  12   1        268.55        268.56         9.26 o                         
   5  12   1         49.58         42.06         3.55 o                         
   6  12   1          2.14          7.03         4.06 o                         
  -6  13   1         45.44         36.38         3.94 o                         
  -5  13   1        126.22        130.40         6.03 o                         
  -4  13   1        923.01        934.91        23.65 o                         
  -3  13   1         57.07         60.48         2.94 o                         
  -2  13   1         73.18         72.38         3.04 o                         
  -1  13   1       1009.28        971.62        28.30 o                         
   0  13   1       1271.72       1375.14        22.07 o                         
   1  13   1         34.35         21.42         2.24 o                         
   2  13   1        730.91        685.06        14.98 o                         
   3  13   1        651.42        687.43        11.49 o                         
   4  13   1         68.58         71.62         4.02 o                         
   5  13   1         42.57         46.99         3.68 o                         
   6  13   1        186.06        188.75        13.82 o                         
  -6  14   1         21.04         17.82         4.01 o                         
  -5  14   1        862.23        900.25        30.09 o                         
  -4  14   1         25.95         30.18         3.36 o                         
  -3  14   1       1401.37       1383.11        26.09 o                         
  -2  14   1        393.23        395.77        12.88 o                         
  -1  14   1        585.24        569.04        16.38 o                         
   0  14   1        188.64        210.67         4.48 o                         
   1  14   1       1529.19       1511.62        20.23 o                         
   2  14   1        138.20        122.55         3.99 o                         
   3  14   1         48.49         58.41         3.75 o                         
   4  14   1        154.82        124.68         5.60 o                         
   5  14   1        397.27        407.97        12.37 o                         
   6  14   1          7.48         10.46         4.31 o                         
  -6  15   1         38.42         33.90         4.89 o                         
  -5  15   1        126.11        119.05        10.32 o                         
  -4  15   1        128.13        121.25         4.34 o                         
  -3  15   1        209.40        233.82         6.58 o                         
  -2  15   1        209.84        187.97         6.46 o                         
  -1  15   1       3647.89       3591.45        91.39 o                         
   0  15   1          1.68          3.04         2.23 o                         
   1  15   1          6.23          3.20         2.35 o                         
   2  15   1         89.95         84.84         5.59 o                         
   3  15   1       1486.88       1559.20        35.29 o                         
   4  15   1         27.42         25.02         3.52 o                         
   5  15   1         35.27         28.06         3.82 o                         
   6  15   1         15.82         27.83         6.22 o                         
  -5  16   1        153.15        143.07        14.95 o                         
  -4  16   1          0.09          0.62         3.10 o                         
  -3  16   1        256.92        248.10         9.04 o                         
  -2  16   1         62.71         60.26         3.95 o                         
  -1  16   1        202.02        208.78         5.04 o                         
   0  16   1         29.51         25.20         2.65 o                         
   1  16   1        492.85        462.81         9.71 o                         
   2  16   1        814.67        821.54        22.66 o                         
   3  16   1         57.65         50.73         4.22 o                         
   4  16   1        165.81        166.27        10.74 o                         
   5  16   1        146.86        143.29         6.16 o                         
  -5  17   1          2.75          4.62         4.16 o                         
  -4  17   1        415.92        396.29        26.92 o                         
  -3  17   1        163.10        156.53         5.79 o                         
  -2  17   1          0.71          0.02         2.85 o                         
  -1  17   1         72.51         67.91         2.96 o                         
   0  17   1        926.66        927.78        17.13 o                         
   1  17   1          0.14         -1.25         3.15 o                         
   2  17   1        554.31        575.12        15.46 o                         
   3  17   1         56.53         57.00         4.84 o                         
   4  17   1         15.12         24.80         4.17 o                         
   5  17   1         53.52         54.65         5.36 o                         
  -5  18   1        153.26        162.50         7.78 o                         
  -4  18   1          0.42          3.28         7.27 o                         
  -3  18   1        408.18        398.11        23.23 o                         
  -2  18   1        413.52        393.22        13.88 o                         
  -1  18   1          7.59          6.91         3.04 o                         
   0  18   1        122.43        119.93         3.74 o                         
   1  18   1        155.43        156.03         5.00 o                         
   2  18   1       1002.22       1007.95        25.90 o                         
   3  18   1        105.29         89.43         7.46 o                         
   4  18   1        225.64        236.48        12.17 o                         
  -4  19   1         51.12         64.92         9.44 o                         
  -3  19   1        178.52        171.14        16.56 o                         
  -2  19   1          8.81          5.82         4.20 o                         
  -1  19   1        364.49        339.90        14.32 o                         
   0  19   1        141.31        145.68         4.99 o                         
   1  19   1        148.10        135.94         4.29 o                         
   2  19   1        112.16         96.76         4.91 o                         
   3  19   1        265.39        288.93        13.84 o                         
   4  19   1         47.12         66.85         8.87 o                         
  -3  20   1         42.83         45.01         8.05 o                         
  -2  20   1        169.39        134.33        10.54 o                         
  -1  20   1        159.46        153.06         9.76 o                         
   0  20   1        139.80        132.05         6.45 o                         
   1  20   1        164.80        154.16         8.57 o                         
   2  20   1          7.08         -3.17         4.13 o                         
   3  20   1        352.64        346.03        19.76 o                         
  -3  21   1         82.40         96.76        10.18 o                         
  -2  21   1         36.50         28.92         5.10 o                         
  -1  21   1        121.04        137.30         7.61 o                         
   0  21   1        200.20        171.58        12.99 o                         
   1  21   1         17.51          7.79         3.79 o                         
   2  21   1         94.40         82.29         7.51 o                         
  -1  22   1         31.08         24.71         5.78 o                         
   0  22   1         67.78         59.29         5.58 o                         
   1  22   1          4.17         -2.68         7.54 o                         
  -8   0   2        482.16        529.67        13.75 o                         
  -6   0   2         21.69         20.16         8.06 o                         
  -4   0   2       3767.10       3317.29        73.60 o                         
  -2   0   2      15976.11      14777.43       381.22 o                         
   0   0   2       2097.97       1473.41       641.88 o                         
   2   0   2       1239.20        940.34        12.98 o                         
   4   0   2        921.65        766.29        17.39 o                         
   6   0   2        232.13        255.98        11.26 o                         
   8   0   2        305.57        328.51        18.16 o                         
  -8   1   2        162.89        179.28         7.31 o                         
  -7   1   2          3.52          6.72         3.73 o                         
  -6   1   2       1218.56       1205.87        13.84 o                         
  -5   1   2         93.14         96.72         5.04 o                         
  -4   1   2       1914.32       2008.68        36.70 o                         
  -3   1   2       1016.72        820.22        12.41 o                         
  -2   1   2       7067.94       6967.05       105.11 o                         
  -1   1   2         27.12         81.12         4.68 o                         
   0   1   2       1079.36        746.23       145.57 o                         
   1   1   2       3985.08       4046.48        62.31 o                         
   2   1   2       1013.73        949.21        18.02 o                         
   3   1   2       3488.85       3716.51        48.71 o                         
   4   1   2       4694.29       4534.45        64.02 o                         
   5   1   2        650.04        598.95        12.50 o                         
   6   1   2        194.60        195.49         6.28 o                         
   7   1   2        360.72        361.10         9.02 o                         
   8   1   2        332.72        389.96        12.87 o                         
  -8   2   2          2.51         -4.44         4.52 o                         
  -7   2   2        660.87        651.31        10.86 o                         
  -6   2   2         60.73         52.11         3.56 o                         
  -5   2   2       1439.99       1405.91        16.57 o                         
  -4   2   2        332.96        282.56         4.97 o                         
  -3   2   2          8.83         26.41         1.43 o                         
  -2   2   2        303.65        310.55         5.72 o                         
  -1   2   2      19169.09      19120.62       377.71 o                         
   0   2   2       1171.72        934.52        99.15 o                         
   1   2   2        616.46        727.80        16.42 o                         
   2   2   2        290.60        252.14         5.09 o                         
   3   2   2       4400.25       4144.54        71.88 o                         
   4   2   2        110.53         98.37         3.84 o                         
   5   2   2       3078.35       3205.54        49.35 o                         
   6   2   2        291.69        285.81         7.98 o                         
   7   2   2         88.63         91.15         4.38 o                         
   8   2   2          1.29         -2.18         6.04 o                         
  -8   3   2          4.47          5.63         5.73 o                         
  -7   3   2        177.53        169.40         6.96 o                         
  -6   3   2        912.20        866.13        10.07 o                         
  -5   3   2        127.71         91.62         3.52 o                         
  -4   3   2        850.05        736.74        12.03 o                         
  -3   3   2       3987.58       3671.25        54.96 o                         
  -2   3   2       4338.83       4303.83        83.79 o                         
  -1   3   2      16961.58      18569.84       435.02 o                         
   0   3   2       8047.70       8147.29       161.62 o                         
   1   3   2       9708.66       9295.39       176.44 o                         
   2   3   2        144.12        131.07         3.68 o                         
   3   3   2       2402.56       2436.54        51.66 o                         
   4   3   2        139.83        159.50         4.14 o                         
   5   3   2        185.18        180.73         5.42 o                         
   6   3   2        931.57        931.86        22.34 o                         
   7   3   2        269.67        271.35         7.75 o                         
  -8   4   2        401.73        422.83        14.35 o                         
  -7   4   2        352.48        307.34         8.04 o                         
  -6   4   2          3.45          1.80         3.11 o                         
  -5   4   2        936.78        918.25        12.12 o                         
  -4   4   2       4688.10       4701.75        75.98 o                         
  -3   4   2       1355.59       1223.26        77.30 o                         
  -2   4   2        502.80        430.09         9.57 o                         
  -1   4   2       9755.09      10872.38       190.14 o                         
   0   4   2      25389.62      25994.99       649.86 o                         
   1   4   2        130.16        130.12         4.50 o                         
   2   4   2       6735.87       7235.79       118.42 o                         
   3   4   2        449.93        409.64         8.71 o                         
   4   4   2         26.88         27.46         2.41 o                         
   5   4   2        932.60        866.36        18.81 o                         
   6   4   2        764.45        779.57        17.34 o                         
   7   4   2          0.94          2.48         4.03 o                         
  -8   5   2         64.42         68.41         5.86 o                         
  -7   5   2         17.53         14.40         3.87 o                         
  -6   5   2        619.83        606.00         7.68 o                         
  -5   5   2        786.60        742.51        14.66 o                         
  -4   5   2         10.49         12.06         1.85 o                         
  -3   5   2        353.78        385.64         6.92 o                         
  -2   5   2       6555.29       7027.79       141.06 o                         
  -1   5   2        519.57        486.31         9.14 o                         
   0   5   2       7263.83       7293.08       125.39 o                         
   1   5   2        690.91        606.28        14.85 o                         
   2   5   2        515.30        404.98         9.71 o                         
   3   5   2          4.13          3.83         1.83 o                         
   4   5   2       2700.30       2744.65        56.64 o                         
   5   5   2        207.51        209.39         6.73 o                         
   6   5   2        269.27        264.05         6.84 o                         
   7   5   2          8.35         13.03         4.11 o                         
  -8   6   2         98.33         82.55         9.29 o                         
  -7   6   2        120.04        126.38         5.03 o                         
  -6   6   2        140.25        120.82         5.71 o                         
  -5   6   2       2599.46       2603.86        53.10 o                         
  -4   6   2       1437.44       1174.13        70.60 o                         
  -3   6   2        314.86        370.33        11.98 o                         
  -2   6   2       2226.68       2160.04        34.77 o                         
  -1   6   2        191.75        182.93         5.31 o                         
   0   6   2       1570.30       1389.59        64.46 o                         
   1   6   2         53.44         36.11         2.38 o                         
   2   6   2      11191.14      11347.59       192.60 o                         
   3   6   2        189.20        148.22         6.60 o                         
   4   6   2         83.98         85.86         5.11 o                         
   5   6   2        969.09       1004.20        17.34 o                         
   6   6   2        283.45        288.93         6.81 o                         
   7   6   2         14.56         19.26         4.23 o                         
  -8   7   2         95.68        100.56         6.82 o                         
  -7   7   2        643.62        658.00        15.99 o                         
  -6   7   2         14.53         24.33         4.32 o                         
  -5   7   2       1132.08       1172.65        24.87 o                         
  -4   7   2         32.01         32.65         2.22 o                         
  -3   7   2       3982.65       4112.53        86.73 o                         
  -2   7   2          6.37         16.45         1.24 o                         
  -1   7   2        545.74        617.39         9.01 o                         
   0   7   2        922.16        643.81        25.29 o                         
   1   7   2       4788.59       4771.09       117.85 o                         
   2   7   2        626.39        691.20        16.88 o                         
   3   7   2       1043.40        980.51        22.94 o                         
   4   7   2        364.71        336.17         8.51 o                         
   5   7   2         26.35         29.16         3.18 o                         
   6   7   2          0.17          4.33         3.54 o                         
   7   7   2        809.30        826.83        18.38 o                         
  -7   8   2         77.29         80.01         5.19 o                         
  -6   8   2         51.69         58.46         6.10 o                         
  -5   8   2       1265.09       1261.97        24.48 o                         
  -4   8   2         97.82        113.87         5.85 o                         
  -3   8   2       1522.57       1565.50        20.90 o                         
  -2   8   2       1143.90       1292.16        18.34 o                         
  -1   8   2       7370.97       8045.21       149.75 o                         
   0   8   2        815.21        746.03        25.66 o                         
   1   8   2        152.97        100.27         3.17 o                         
   2   8   2        593.12        641.42        16.41 o                         
   3   8   2        217.69        159.49         6.64 o                         
   4   8   2          6.69         10.43         2.51 o                         
   5   8   2        140.96        135.25         8.05 o                         
   6   8   2        318.93        301.76         7.12 o                         
   7   8   2         27.89         35.05         4.63 o                         
  -7   9   2        135.64        123.66        10.25 o                         
  -6   9   2        858.30        869.35        47.36 o                         
  -5   9   2        188.88        195.13        10.70 o                         
  -4   9   2        161.82        168.18         4.51 o                         
  -3   9   2        324.27        324.37         7.45 o                         
  -2   9   2       2068.79       2050.12        28.23 o                         
  -1   9   2        299.57        309.92         5.24 o                         
   0   9   2       9024.19       9420.90       227.66 o                         
   1   9   2        639.04        564.78        11.02 o                         
   2   9   2         43.51         24.99         1.88 o                         
   3   9   2        195.60        157.97         6.07 o                         
   4   9   2       2077.81       2156.67        57.40 o                         
   5   9   2          1.90         -0.09         3.47 o                         
   6   9   2         84.17         87.74         4.91 o                         
   7   9   2         13.34          9.43         5.35 o                         
  -7  10   2          2.12         10.68         5.76 o                         
  -6  10   2        390.36        412.15        15.26 o                         
  -5  10   2        109.03        109.33         4.70 o                         
  -4  10   2       3640.23       3641.34        84.22 o                         
  -3  10   2         48.33         68.03         2.44 o                         
  -2  10   2       1036.47        993.31        15.58 o                         
  -1  10   2         15.79         13.64         1.61 o                         
   0  10   2       1381.57       1277.97        21.96 o                         
   1  10   2         17.97         16.53         1.81 o                         
   2  10   2       5106.02       5121.29       106.05 o                         
   3  10   2          3.53          3.48         2.20 o                         
   4  10   2         98.37         97.37         5.26 o                         
   5  10   2         38.93         46.15         4.00 o                         
   6  10   2        933.84        950.88        21.27 o                         
   7  10   2          2.65          7.64         4.81 o                         
  -7  11   2         27.17         21.28         4.58 o                         
  -6  11   2        212.20        177.75         6.02 o                         
  -5  11   2         32.63         39.35         3.20 o                         
  -4  11   2        130.13        118.96         4.25 o                         
  -3  11   2       2212.65       2378.77        44.10 o                         
  -2  11   2       1739.89       1652.81        28.82 o                         
  -1  11   2          5.21          1.47         1.70 o                         
   0  11   2       2306.42       2268.84        37.13 o                         
   1  11   2       1547.30       1531.65        26.23 o                         
   2  11   2         23.26         15.42         2.14 o                         
   3  11   2        198.23        185.42         9.11 o                         
   4  11   2       1016.30        998.26        15.13 o                         
   5  11   2        191.22        179.67         7.24 o                         
   6  11   2          1.21          4.43         3.97 o                         
   7  11   2         32.56         44.37         7.66 o                         
  -7  12   2        144.60        164.51        11.62 o                         
  -6  12   2         67.90         64.87         5.27 o                         
  -5  12   2        372.54        387.52        17.71 o                         
  -4  12   2        533.09        486.01        11.42 o                         
  -3  12   2        291.71        291.16         7.43 o                         
  -2  12   2        176.32        206.34         4.86 o                         
  -1  12   2       3293.63       3487.69        40.75 o                         
   0  12   2        309.62        290.64         6.19 o                         
   1  12   2       1651.24       1653.02        30.82 o                         
   2  12   2         82.01         90.17         4.33 o                         
   3  12   2        533.98        487.31        10.50 o                         
   4  12   2         23.67         24.72         3.07 o                         
   5  12   2        159.39        156.74         5.51 o                         
   6  12   2         48.47         63.48         4.73 o                         
  -6  13   2         69.42         85.98         8.20 o                         
  -5  13   2        647.54        639.50        16.24 o                         
  -4  13   2         10.19          7.77         2.33 o                         
  -3  13   2       2085.80       2148.02        47.61 o                         
  -2  13   2         23.53         27.44         2.74 o                         
  -1  13   2         30.47         25.22         2.20 o                         
   0  13   2       1217.86       1194.65        20.67 o                         
   1  13   2       1180.84       1135.75        16.36 o                         
   2  13   2         33.71         28.86         2.65 o                         
   3  13   2       1407.24       1366.39        28.50 o                         
   4  13   2        627.51        668.32        12.67 o                         
   5  13   2        307.13        301.43         9.98 o                         
   6  13   2         24.58         37.14         4.59 o                         
  -6  14   2          5.21          2.32         3.76 o                         
  -5  14   2         90.20         74.79         3.68 o                         
  -4  14   2        131.37        141.27         3.94 o                         
  -3  14   2        354.60        363.16         9.66 o                         
  -2  14   2        866.85        861.38        22.07 o                         
  -1  14   2         49.87         48.61         2.52 o                         
   0  14   2        484.13        476.95         7.30 o                         
   1  14   2         96.77         74.22         2.83 o                         
   2  14   2       1683.10       1687.22        39.96 o                         
   3  14   2        570.64        560.52        13.10 o                         
   4  14   2          4.92         -1.70         3.29 o                         
   5  14   2         26.09         23.13         3.97 o                         
   6  14   2        302.44        327.31        24.42 o                         
  -6  15   2        274.24        266.30        23.55 o                         
  -5  15   2          0.86         -1.79         2.98 o                         
  -4  15   2         49.72         53.31         2.73 o                         
  -3  15   2        230.83        218.62         7.12 o                         
  -2  15   2        926.80        893.57        21.20 o                         
  -1  15   2         55.34         60.05         3.05 o                         
   0  15   2       1161.34       1156.82        17.77 o                         
   1  15   2         22.26         15.16         2.71 o                         
   2  15   2        140.56        118.08         5.12 o                         
   3  15   2        278.24        294.54        10.54 o                         
   4  15   2        418.98        449.23        12.27 o                         
   5  15   2         54.46         52.85         5.35 o                         
  -5  16   2        189.48        183.20         9.32 o                         
  -4  16   2        617.27        571.00        21.61 o                         
  -3  16   2          0.28         -2.43         2.43 o                         
  -2  16   2         47.73         38.16         3.30 o                         
  -1  16   2       1209.34       1205.96        19.86 o                         
   0  16   2        499.80        527.69        10.43 o                         
   1  16   2        885.13        857.75        16.85 o                         
   2  16   2        378.17        365.39         9.90 o                         
   3  16   2        848.67        860.09        14.18 o                         
   4  16   2         70.67         75.93         4.24 o                         
   5  16   2        182.66        173.78        16.40 o                         
  -5  17   2          9.87          8.56         4.60 o                         
  -4  17   2         33.65         34.24         5.55 o                         
  -3  17   2        540.29        540.43        12.80 o                         
  -2  17   2        133.73        121.35         5.83 o                         
  -1  17   2         51.53         41.86         3.28 o                         
   0  17   2          0.17         -1.87         2.73 o                         
   1  17   2        837.70        846.46        21.23 o                         
   2  17   2         27.42         23.43         3.48 o                         
   3  17   2        568.25        555.15        19.53 o                         
   4  17   2          0.04          5.54         4.08 o                         
   5  17   2         42.36         60.68         8.04 o                         
  -5  18   2         16.57         19.92         6.81 o                         
  -4  18   2        409.93        453.04        28.57 o                         
  -3  18   2        122.83        127.99         7.21 o                         
  -2  18   2          4.15         -0.67         3.10 o                         
  -1  18   2        496.51        533.63        11.48 o                         
   0  18   2         68.24         59.81         3.49 o                         
   1  18   2        213.28        209.15         6.31 o                         
   2  18   2         17.67         10.81         3.75 o                         
   3  18   2        715.87        695.15        32.24 o                         
   4  18   2         86.45         79.01        11.52 o                         
  -4  19   2        110.17        122.80        19.05 o                         
  -3  19   2          7.19         10.07         4.70 o                         
  -2  19   2        359.43        376.82        15.94 o                         
  -1  19   2        153.84        156.66         4.99 o                         
   0  19   2        769.39        735.27        12.51 o                         
   1  19   2        129.69        138.47         4.82 o                         
   2  19   2        285.62        267.19        13.56 o                         
   3  19   2         86.98         71.28         8.89 o                         
   4  19   2        180.59        197.21        19.55 o                         
  -3  20   2         11.11         16.45         6.62 o                         
  -2  20   2        192.57        199.44        14.98 o                         
  -1  20   2          1.09          0.66         3.47 o                         
   0  20   2         53.89         57.95         4.63 o                         
   1  20   2         13.49          6.23         3.64 o                         
   2  20   2         22.13         17.62         3.84 o                         
   3  20   2          9.55         -1.36         5.06 o                         
  -3  21   2        221.49        213.49        29.11 o                         
  -2  21   2         64.81         62.63         5.27 o                         
  -1  21   2          0.40          1.49         4.18 o                         
   0  21   2         36.86         46.40         6.40 o                         
   1  21   2         92.08         68.90         9.25 o                         
   2  21   2        104.57         96.05        14.95 o                         
  -1  22   2        243.41        228.70        16.86 o                         
   0  22   2          0.09         -4.65         4.65 o                         
   1  22   2         38.77         26.89         7.48 o                         
  -7   0   3        497.16        561.75        13.50 o                         
  -5   0   3       2158.98       2168.71        40.90 o                         
  -3   0   3       4625.78       4358.13        95.65 o                         
  -1   0   3       2836.49       3346.83        69.18 o                         
   1   0   3       7188.48       7304.43       123.38 o                         
   3   0   3       3499.43       3224.38        54.48 o                         
   5   0   3       1477.86       1373.41        28.55 o                         
   7   0   3        812.59        803.84        30.32 o                         
  -8   1   3         70.31         81.89         6.24 o                         
  -7   1   3        536.10        481.78        10.95 o                         
  -6   1   3        430.43        426.09         6.65 o                         
  -5   1   3       1093.91       1054.93        12.84 o                         
  -4   1   3        123.95        111.09         3.34 o                         
  -3   1   3       1719.10       1764.67        27.93 o                         
  -2   1   3       4357.29       4116.35       162.06 o                         
  -1   1   3        970.38        923.75         9.09 o                         
   0   1   3       2474.52       2781.05        59.63 o                         
   1   1   3       4380.29       4505.14        55.48 o                         
   2   1   3       3131.66       3002.64        35.61 o                         
   3   1   3        734.86        679.71         8.22 o                         
   4   1   3        185.14        169.97         4.05 o                         
   5   1   3       4510.49       4523.46        72.78 o                         
   6   1   3        140.94        131.92         4.64 o                         
   7   1   3        143.85        131.98         4.75 o                         
  -8   2   3        152.76        161.62         6.27 o                         
  -7   2   3         27.66         24.54         3.82 o                         
  -6   2   3       3158.92       3110.50        41.10 o                         
  -5   2   3        176.79        172.32         6.20 o                         
  -4   2   3       4340.37       4406.68        71.94 o                         
  -3   2   3         37.53          9.61         1.33 o                         
  -2   2   3        444.46        311.71         5.13 o                         
  -1   2   3       2347.27       2922.41        22.30 o                         
   0   2   3      12904.59      13131.37       334.26 o                         
   1   2   3       3101.55       2954.96        53.87 o                         
   2   2   3        734.14        702.76        13.94 o                         
   3   2   3        384.75        316.84         5.37 o                         
   4   2   3        931.83        834.04        15.11 o                         
   5   2   3        298.75        284.18         6.17 o                         
   6   2   3        965.67       1026.13        14.09 o                         
   7   2   3          1.28         -0.38         3.93 o                         
  -8   3   3        340.26        325.84        15.23 o                         
  -7   3   3         33.89         44.15         4.10 o                         
  -6   3   3        271.43        254.03         7.23 o                         
  -5   3   3        765.90        760.27        10.51 o                         
  -4   3   3       3290.53       3247.69        47.63 o                         
  -3   3   3         10.31          6.13         1.43 o                         
  -2   3   3       5673.21       5718.74        92.50 o                         
  -1   3   3       1829.62       1963.84        22.99 o                         
   0   3   3       7331.41       7176.40       365.31 o                         
   1   3   3        106.13        143.50         5.43 o                         
   2   3   3       6967.86       7188.93       108.13 o                         
   3   3   3        436.58        435.39         9.48 o                         
   4   3   3       1154.63       1127.61        19.60 o                         
   5   3   3         51.72         46.73         3.33 o                         
   6   3   3        332.34        339.74        10.55 o                         
   7   3   3         26.31         29.00         4.21 o                         
  -8   4   3         98.41         99.92         9.21 o                         
  -7   4   3        146.99        162.67         6.39 o                         
  -6   4   3        573.15        535.87         8.63 o                         
  -5   4   3          9.46         10.86         2.37 o                         
  -4   4   3       1199.00       1080.15        18.34 o                         
  -3   4   3       2168.45       1902.35        28.76 o                         
  -2   4   3        765.44        657.84         8.42 o                         
  -1   4   3      10823.31      12312.02       231.79 o                         
   0   4   3       5466.24       5843.65       246.92 o                         
   1   4   3       2680.69       2591.51        67.01 o                         
   2   4   3        556.72        565.95        11.27 o                         
   3   4   3       2609.12       2717.89        59.49 o                         
   4   4   3        718.25        659.31        16.82 o                         
   5   4   3        260.96        240.33         6.35 o                         
   6   4   3        318.05        318.67         9.85 o                         
   7   4   3         83.24         88.97         5.67 o                         
  -8   5   3         32.02         30.93         4.98 o                         
  -7   5   3         56.37         59.76         4.11 o                         
  -6   5   3         40.59         45.97         3.12 o                         
  -5   5   3       2155.45       2064.96        34.46 o                         
  -4   5   3        749.53        717.58        46.96 o                         
  -3   5   3         40.46         31.52         1.46 o                         
  -2   5   3       1047.17       1169.79        20.58 o                         
  -1   5   3      15381.12      16523.10       290.28 o                         
   0   5   3        138.70        155.12         5.61 o                         
   1   5   3       5876.83       6108.09       132.38 o                         
   2   5   3         83.89        138.03         5.26 o                         
   3   5   3        130.51         73.18         4.15 o                         
   4   5   3         56.42         50.84         2.71 o                         
   5   5   3        744.40        750.31        21.18 o                         
   6   5   3         12.89         11.62         3.50 o                         
   7   5   3          8.30          7.55         3.93 o                         
  -8   6   3         55.83         61.57         7.13 o                         
  -7   6   3        463.33        443.23        16.30 o                         
  -6   6   3        279.62        302.96         7.18 o                         
  -5   6   3          0.70         -1.11         2.26 o                         
  -4   6   3       1469.61       1473.90        23.36 o                         
  -3   6   3       5873.07       5861.94        83.16 o                         
  -2   6   3        974.65        983.49        12.70 o                         
  -1   6   3        469.35        650.24         9.72 o                         
   0   6   3        879.37        783.01        18.89 o                         
   1   6   3       1687.49       1500.57        34.12 o                         
   2   6   3          8.30         20.35         1.74 o                         
   3   6   3       3208.77       3252.42        67.09 o                         
   4   6   3       1077.62       1032.02        22.08 o                         
   5   6   3        150.34        151.44         5.94 o                         
   6   6   3        254.43        268.41         7.07 o                         
   7   6   3        180.65        181.01         6.60 o                         
  -8   7   3        221.47        222.47         9.34 o                         
  -7   7   3         14.78         11.64         3.72 o                         
  -6   7   3        162.72        164.53         5.01 o                         
  -5   7   3         13.27         11.52         2.68 o                         
  -4   7   3        480.24        432.37        11.41 o                         
  -3   7   3        130.91        137.81         3.43 o                         
  -2   7   3       6655.19       7340.37       124.67 o                         
  -1   7   3       4972.44       5227.23       101.86 o                         
   0   7   3          7.98          9.45         1.51 o                         
   1   7   3        115.92         56.49         2.89 o                         
   2   7   3       8476.80       8674.36       165.95 o                         
   3   7   3          0.50          1.69         2.00 o                         
   4   7   3        192.43        210.80         5.74 o                         
   5   7   3        122.43        100.06         6.10 o                         
   6   7   3        118.76        121.17         4.57 o                         
   7   7   3         16.13         22.11         4.51 o                         
  -7   8   3        351.06        326.33        21.32 o                         
  -6   8   3        138.42        129.79         4.92 o                         
  -5   8   3          3.09         -2.34         2.88 o                         
  -4   8   3        829.47        781.15        18.37 o                         
  -3   8   3       1315.39       1277.64        34.10 o                         
  -2   8   3       1315.71       1467.18        22.90 o                         
  -1   8   3       1372.54       1535.77        30.49 o                         
   0   8   3       7761.01       7830.21       325.89 o                         
   1   8   3        276.63        289.24         5.53 o                         
   2   8   3        307.46        243.00         6.68 o                         
   3   8   3       1145.43       1175.02        25.74 o                         
   4   8   3        405.19        376.84         8.90 o                         
   5   8   3         29.11         21.18         3.59 o                         
   6   8   3        301.36        333.34        13.35 o                         
   7   8   3         31.05         38.01         6.66 o                         
  -7   9   3          4.95          6.85         4.16 o                         
  -6   9   3        394.18        378.20         7.03 o                         
  -5   9   3       1623.70       1699.01        32.61 o                         
  -4   9   3        700.79        708.60        15.11 o                         
  -3   9   3         80.32         70.57         4.55 o                         
  -2   9   3        403.02        381.50         6.50 o                         
  -1   9   3       2393.35       2287.52        46.29 o                         
   0   9   3        619.03        647.10        27.73 o                         
   1   9   3       1459.95       1573.18        33.16 o                         
   2   9   3       1143.84       1162.38        27.22 o                         
   3   9   3        687.54        683.32        12.76 o                         
   4   9   3       1353.70       1293.65        26.96 o                         
   5   9   3        814.04        838.04        16.14 o                         
   6   9   3          4.89          3.20         3.87 o                         
   7   9   3         29.88         24.44         5.56 o                         
  -7  10   3        453.24        405.05        29.28 o                         
  -6  10   3         69.47         75.81         4.52 o                         
  -5  10   3         47.93         44.31         2.64 o                         
  -4  10   3        268.84        278.55         7.86 o                         
  -3  10   3       4999.44       5228.44       123.30 o                         
  -2  10   3        135.11        156.35         4.46 o                         
  -1  10   3        500.94        505.45         8.84 o                         
   0  10   3        121.83        154.67         4.41 o                         
   1  10   3       3708.54       3794.21        69.75 o                         
   2  10   3        775.44        790.30        11.06 o                         
   3  10   3       1038.37       1055.52        22.28 o                         
   4  10   3          5.04          6.06         2.85 o                         
   5  10   3          1.59          2.44         3.49 o                         
   6  10   3         20.70         24.38         4.40 o                         
   7  10   3        180.57        183.83        14.12 o                         
  -7  11   3         85.76         81.67         6.56 o                         
  -6  11   3        220.84        222.41         8.24 o                         
  -5  11   3        366.42        342.34        10.71 o                         
  -4  11   3          7.26          9.78         2.01 o                         
  -3  11   3        185.94        194.94         5.39 o                         
  -2  11   3       1826.99       1797.34        42.06 o                         
  -1  11   3       1115.63        988.09        20.82 o                         
   0  11   3        110.77         91.28         3.53 o                         
   1  11   3        381.22        329.43         6.72 o                         
   2  11   3       1673.12       1621.04        34.75 o                         
   3  11   3          2.37          1.07         2.77 o                         
   4  11   3       1399.76       1421.81        25.06 o                         
   5  11   3        467.78        467.45        10.51 o                         
   6  11   3         12.51         16.75         4.37 o                         
  -7  12   3        197.94        197.18        11.31 o                         
  -6  12   3        169.26        173.28         8.16 o                         
  -5  12   3         33.13         38.34         2.70 o                         
  -4  12   3        539.18        542.73        19.09 o                         
  -3  12   3        801.88        753.38        15.05 o                         
  -2  12   3         55.62         81.37         5.78 o                         
  -1  12   3          0.50         -0.40         1.67 o                         
   0  12   3       4464.49       4621.29        89.22 o                         
   1  12   3          1.12         -1.74         2.02 o                         
   2  12   3        330.07        286.63         9.42 o                         
   3  12   3          3.00         -0.28         3.07 o                         
   4  12   3       1127.22       1118.88        23.15 o                         
   5  12   3        155.50        139.12         4.62 o                         
   6  12   3        196.46        232.41        17.89 o                         
  -6  13   3         63.13         73.71         6.64 o                         
  -5  13   3        474.50        481.71        15.42 o                         
  -4  13   3        405.81        404.86        11.78 o                         
  -3  13   3        214.70        230.40         6.53 o                         
  -2  13   3       1774.00       1766.18        33.56 o                         
  -1  13   3        779.39        826.93        18.01 o                         
   0  13   3        239.41        263.22         5.62 o                         
   1  13   3        339.51        311.69         8.12 o                         
   2  13   3       1384.78       1376.95        30.15 o                         
   3  13   3         19.23         22.98         3.16 o                         
   4  13   3        421.85        384.75        10.70 o                         
   5  13   3        147.92        161.73         9.41 o                         
   6  13   3        302.51        277.98        23.32 o                         
  -6  14   3        147.43        145.20         7.71 o                         
  -5  14   3          4.69         -1.44         3.47 o                         
  -4  14   3         53.80         46.88         3.07 o                         
  -3  14   3        493.09        507.16        14.28 o                         
  -2  14   3        180.30        193.10         5.01 o                         
  -1  14   3        354.23        348.64         8.51 o                         
   0  14   3         28.80         22.31         2.19 o                         
   1  14   3        459.47        468.03        10.67 o                         
   2  14   3        171.69        182.75         5.25 o                         
   3  14   3       1145.95       1167.17        31.03 o                         
   4  14   3        345.22        356.28         7.97 o                         
   5  14   3        205.26        208.78         9.92 o                         
   6  14   3         33.06         24.99         5.96 o                         
  -6  15   3          6.35         -6.17         6.17 o                         
  -5  15   3        167.99        180.94        12.49 o                         
  -4  15   3         83.19         76.65         5.88 o                         
  -3  15   3          0.76          3.21         2.65 o                         
  -2  15   3        156.09        142.24         4.17 o                         
  -1  15   3       1087.53       1066.73        21.17 o                         
   0  15   3         33.07         31.78         2.51 o                         
   1  15   3       1554.59       1577.67        35.41 o                         
   2  15   3         82.98         76.78         4.95 o                         
   3  15   3        312.58        340.08         7.97 o                         
   4  15   3          4.63          1.52         3.85 o                         
   5  15   3        275.46        267.88        19.17 o                         
  -5  16   3         16.30         17.90         7.50 o                         
  -4  16   3        348.09        348.86        13.41 o                         
  -3  16   3        153.12        128.51         4.60 o                         
  -2  16   3         62.83         65.60         2.91 o                         
  -1  16   3        106.35         99.85         4.91 o                         
   0  16   3       1459.56       1473.52        29.00 o                         
   1  16   3        199.72        208.45         6.01 o                         
   2  16   3        574.37        548.33        14.89 o                         
   3  16   3        430.09        419.93        12.90 o                         
   4  16   3        181.37        174.91         9.17 o                         
   5  16   3          9.09         14.35         4.73 o                         
  -5  17   3          0.27         -3.39         7.36 o                         
  -4  17   3        571.83        651.29        34.16 o                         
  -3  17   3         92.25         93.43         6.76 o                         
  -2  17   3       1533.20       1492.52        28.90 o                         
  -1  17   3          1.92         -0.08         2.70 o                         
   0  17   3         14.01         19.42         2.76 o                         
   1  17   3          0.09          2.13         2.91 o                         
   2  17   3        154.28        146.68         5.25 o                         
   3  17   3         85.14         82.33         5.47 o                         
   4  17   3        234.09        206.45        18.93 o                         
  -5  18   3         23.96         16.35         8.15 o                         
  -4  18   3        270.07        239.92        16.37 o                         
  -3  18   3         83.93         86.40         6.10 o                         
  -2  18   3         22.19         25.46         3.29 o                         
  -1  18   3          3.36         -1.82         2.94 o                         
   0  18   3        636.76        663.67        13.00 o                         
   1  18   3        223.29        239.42         7.32 o                         
   2  18   3        379.13        341.37        10.07 o                         
   3  18   3         38.85         28.83         7.03 o                         
   4  18   3        125.11        137.02        14.14 o                         
  -4  19   3          7.53         24.52        18.92 o                         
  -3  19   3          9.22         15.77         7.74 o                         
  -2  19   3          7.16          7.78         3.83 o                         
  -1  19   3        353.80        345.46        13.24 o                         
   0  19   3         11.70         13.23         3.38 o                         
   1  19   3        491.61        502.05        11.60 o                         
   2  19   3         32.08         34.38         4.11 o                         
   3  19   3        173.94        166.04        14.24 o                         
  -3  20   3        561.67        604.12        47.56 o                         
  -2  20   3         12.53          9.11         3.31 o                         
  -1  20   3         59.33         54.95         5.09 o                         
   0  20   3         36.85         25.23         4.02 o                         
   1  20   3        177.44        176.16         8.81 o                         
   2  20   3          9.02          0.92         4.35 o                         
   3  20   3         61.71         84.00         9.41 o                         
  -2  21   3        184.21        143.13        15.62 o                         
  -1  21   3         53.08         54.23         4.76 o                         
   0  21   3         21.08         14.88         3.86 o                         
   1  21   3        108.01        107.55         8.11 o                         
   2  21   3         58.09         41.24         7.92 o                         
  -1  22   3         18.62         11.14         5.91 o                         
   0  22   3        184.60        175.22        15.22 o                         
  -8   0   4        223.21        210.05         9.73 o                         
  -6   0   4        134.13        146.48         7.77 o                         
  -4   0   4       2615.95       2596.27        53.45 o                         
  -2   0   4       5511.78       5549.12       116.56 o                         
   0   0   4       5507.68       6119.27        34.20 o                         
   2   0   4       4062.49       3702.90        99.63 o                         
   4   0   4       3372.42       3535.86        82.85 o                         
   6   0   4        371.86        360.98         9.76 o                         
  -8   1   4         89.86         76.61         5.05 o                         
  -7   1   4        247.03        244.21         6.81 o                         
  -6   1   4        465.06        392.29         6.71 o                         
  -5   1   4        774.02        739.30        15.72 o                         
  -4   1   4       1187.07       1069.83        17.19 o                         
  -3   1   4       3952.09       3879.76        64.83 o                         
  -2   1   4         13.20         14.65         1.02 o                         
  -1   1   4       4205.57       4408.25       262.82 o                         
   0   1   4       2124.09       1833.63        11.11 o                         
   1   1   4          7.89         15.09         0.97 o                         
   2   1   4       3241.28       3622.37        64.20 o                         
   3   1   4       2107.00       2120.98        42.10 o                         
   4   1   4         80.63         79.79         2.84 o                         
   5   1   4        156.55        147.81         4.70 o                         
   6   1   4       1311.75       1325.04        31.82 o                         
   7   1   4        108.57        119.34         5.88 o                         
  -8   2   4        110.20         95.67         5.34 o                         
  -7   2   4        105.12         94.75         4.20 o                         
  -6   2   4        459.46        437.93         9.97 o                         
  -5   2   4       3475.38       3254.42        40.95 o                         
  -4   2   4        119.31        123.33         4.41 o                         
  -3   2   4       6860.10       6514.73       354.93 o                         
  -2   2   4        746.16        662.95        11.70 o                         
  -1   2   4       6111.26       6231.40        47.02 o                         
   0   2   4       2467.77       2646.33        15.28 o                         
   1   2   4       8865.78       9543.27       139.91 o                         
   2   2   4       1275.27       1301.23        21.02 o                         
   3   2   4         14.70         13.53         1.83 o                         
   4   2   4       1588.35       1519.90        23.95 o                         
   5   2   4        500.41        516.59        10.54 o                         
   6   2   4          6.59          9.29         3.42 o                         
   7   2   4        336.62        368.31         8.33 o                         
  -8   3   4          4.11          0.26         4.33 o                         
  -7   3   4        231.84        224.68         9.04 o                         
  -6   3   4         20.49          8.96         3.18 o                         
  -5   3   4        405.52        368.93         7.36 o                         
  -4   3   4       1314.78       1342.98        22.72 o                         
  -3   3   4       2141.69       2117.80        49.35 o                         
  -2   3   4        284.31        258.96         6.51 o                         
  -1   3   4       9927.23      10036.12       207.42 o                         
   0   3   4         49.75         39.08         2.02 o                         
   1   3   4          6.93          6.31         1.88 o                         
   2   3   4        413.06        478.22         7.54 o                         
   3   3   4       6614.21       6910.78       132.76 o                         
   4   3   4          8.53          9.43         2.57 o                         
   5   3   4         21.21         19.86         3.15 o                         
   6   3   4        234.56        246.86         6.77 o                         
   7   3   4        334.05        351.59         8.33 o                         
  -8   4   4        123.62        122.52         8.76 o                         
  -7   4   4          1.57          6.08         3.98 o                         
  -6   4   4        433.45        459.80         9.94 o                         
  -5   4   4        460.07        393.54         6.68 o                         
  -4   4   4       1151.22       1116.85        18.49 o                         
  -3   4   4        353.50        322.01         5.19 o                         
  -2   4   4       4531.85       4533.82       167.15 o                         
  -1   4   4        478.28        424.86        11.51 o                         
   0   4   4       1937.30       2079.64        85.65 o                         
   1   4   4        185.46        186.24         3.55 o                         
   2   4   4        126.95        180.76         5.28 o                         
   3   4   4        804.97        812.15        20.76 o                         
   4   4   4        945.82        988.03        20.85 o                         
   5   4   4        262.74        245.64         8.43 o                         
   6   4   4         43.82         52.60         3.97 o                         
   7   4   4         32.15         35.18         4.33 o                         
  -8   5   4        131.11        133.78        11.78 o                         
  -7   5   4         94.72         85.42         4.06 o                         
  -6   5   4        398.39        379.98        11.82 o                         
  -5   5   4         72.74         65.41         2.96 o                         
  -4   5   4       4435.96       4578.97        61.52 o                         
  -3   5   4        450.11        430.33         7.99 o                         
  -2   5   4        554.56        673.47        12.64 o                         
  -1   5   4       9100.10       9269.36       195.38 o                         
   0   5   4      16747.34      15451.81       883.12 o                         
   1   5   4        571.92        491.21        11.48 o                         
   2   5   4       1343.73       1348.36        27.17 o                         
   3   5   4         66.40         54.83         2.54 o                         
   4   5   4       1075.33       1068.17        22.06 o                         
   5   5   4        101.22         85.99         4.02 o                         
   6   5   4       1013.64       1056.77        26.26 o                         
   7   5   4         20.10         15.49         4.35 o                         
  -8   6   4         86.91         83.44         8.64 o                         
  -7   6   4         51.81         50.81         3.82 o                         
  -6   6   4        278.11        274.94         7.45 o                         
  -5   6   4        880.66        892.86        15.21 o                         
  -4   6   4         51.75         46.93         2.00 o                         
  -3   6   4       2306.14       2337.60        18.98 o                         
  -2   6   4       5567.04       5616.11       107.94 o                         
  -1   6   4       3998.19       4288.08        98.12 o                         
   0   6   4        605.45        644.69        35.27 o                         
   1   6   4       1869.09       1599.26        34.76 o                         
   2   6   4       4420.03       4243.16        82.12 o                         
   3   6   4        423.84        450.46         6.83 o                         
   4   6   4        228.83        220.53        10.32 o                         
   5   6   4        248.78        267.15        10.47 o                         
   6   6   4         52.21         64.78         4.56 o                         
   7   6   4         87.60         92.22         5.86 o                         
  -8   7   4         49.99         46.56         6.08 o                         
  -7   7   4        853.38        833.20        39.59 o                         
  -6   7   4          2.18          2.25         3.28 o                         
  -5   7   4        331.89        326.83         4.92 o                         
  -4   7   4         12.29          9.45         1.68 o                         
  -3   7   4       2558.89       2769.51        52.89 o                         
  -2   7   4       1442.15       1537.78        15.52 o                         
  -1   7   4       9057.42       9707.90       160.83 o                         
   0   7   4       1590.49       1389.84        53.99 o                         
   1   7   4       1052.32       1201.23        27.35 o                         
   2   7   4         32.63         26.56         1.98 o                         
   3   7   4       3231.41       3247.96        56.25 o                         
   4   7   4        109.16         89.77         3.62 o                         
   5   7   4        767.34        782.43        21.12 o                         
   6   7   4          0.93          3.67         3.80 o                         
   7   7   4         65.70         64.68         5.75 o                         
  -7   8   4        120.97        127.27         4.75 o                         
  -6   8   4        146.61        153.80         6.81 o                         
  -5   8   4       1631.02       1665.85        28.50 o                         
  -4   8   4        649.03        637.52        11.53 o                         
  -3   8   4        540.91        598.78        11.01 o                         
  -2   8   4        998.00       1060.20        16.36 o                         
  -1   8   4       1648.87       1787.86        34.68 o                         
   0   8   4        190.08        168.06        10.39 o                         
   1   8   4       6186.35       6424.05       119.14 o                         
   2   8   4       1551.51       1745.71        33.47 o                         
   3   8   4         56.27         47.77         2.98 o                         
   4   8   4        655.35        688.19        19.12 o                         
   5   8   4       1140.15       1131.24        24.26 o                         
   6   8   4         58.70         58.13         4.45 o                         
   7   8   4        349.16        356.67        11.53 o                         
  -7   9   4         38.79         30.58         4.72 o                         
  -6   9   4         57.91         65.04         3.34 o                         
  -5   9   4        177.06        168.46         6.15 o                         
  -4   9   4       1975.77       1935.56        41.63 o                         
  -3   9   4        805.53        797.30        13.86 o                         
  -2   9   4         18.92         18.85         2.70 o                         
  -1   9   4        424.87        450.32         9.57 o                         
   0   9   4       2563.49       2443.84        91.99 o                         
   1   9   4        720.12        773.96        15.67 o                         
   2   9   4        165.32        152.16         3.84 o                         
   3   9   4       2271.41       2277.60        33.44 o                         
   4   9   4        477.56        449.09         7.85 o                         
   5   9   4         48.10         44.36         3.96 o                         
   6   9   4         79.42         77.22         4.70 o                         
   7   9   4          4.02          0.44         6.36 o                         
  -7  10   4         27.91         26.59         4.92 o                         
  -6  10   4       1708.03       1737.05        31.92 o                         
  -5  10   4          6.53         14.67         2.22 o                         
  -4  10   4        165.92        165.44         5.18 o                         
  -3  10   4        158.73        192.00         9.28 o                         
  -2  10   4       2954.02       3021.14        33.70 o                         
  -1  10   4         74.95         64.18         2.45 o                         
   0  10   4        550.66        555.23        19.93 o                         
   1  10   4         31.18         20.17         2.26 o                         
   2  10   4       1746.47       1716.50        31.78 o                         
   3  10   4        760.43        772.19        17.46 o                         
   4  10   4        403.74        404.76        11.62 o                         
   5  10   4        261.45        275.42         7.12 o                         
   6  10   4         14.03          8.07         4.40 o                         
  -7  11   4        618.65        630.16        32.89 o                         
  -6  11   4         71.30         80.92         3.41 o                         
  -5  11   4         29.64         29.54         3.19 o                         
  -4  11   4        170.03        154.61         8.87 o                         
  -3  11   4         10.04         13.99         3.68 o                         
  -2  11   4         13.17          9.74         3.13 o                         
  -1  11   4        643.46        619.24        12.61 o                         
   0  11   4       1886.90       1699.27        62.73 o                         
   1  11   4        164.36        152.05         4.21 o                         
   2  11   4        224.68        215.88         6.23 o                         
   3  11   4       2550.84       2567.17        52.68 o                         
   4  11   4        511.16        548.38        11.02 o                         
   5  11   4        568.01        542.16        13.33 o                         
   6  11   4        143.97        134.59         5.74 o                         
  -7  12   4          1.39          0.44         6.89 o                         
  -6  12   4         61.17         70.99         5.33 o                         
  -5  12   4       1071.45       1138.87        29.71 o                         
  -4  12   4          2.34          3.23         4.19 o                         
  -3  12   4        441.69        446.07         9.77 o                         
  -2  12   4         14.41          6.02         3.30 o                         
  -1  12   4        181.61        195.50         3.99 o                         
   0  12   4         48.49         47.18         2.95 o                         
   1  12   4       3178.53       3123.04        57.73 o                         
   2  12   4        339.18        305.59         7.83 o                         
   3  12   4         72.64         75.30         3.56 o                         
   4  12   4         34.89         36.24         3.50 o                         
   5  12   4        829.73        840.00        17.70 o                         
   6  12   4          2.45         15.09         6.74 o                         
  -6  13   4         23.65          0.06         4.51 o                         
  -5  13   4        283.79        290.69        11.47 o                         
  -4  13   4        711.94        697.88        29.73 o                         
  -3  13   4        802.04        907.95        37.45 o                         
  -2  13   4         31.51         33.28         4.91 o                         
  -1  13   4        999.34        941.29        15.53 o                         
   0  13   4        657.35        630.30        24.49 o                         
   1  13   4         47.02         47.50         2.61 o                         
   2  13   4        605.74        589.87        13.81 o                         
   3  13   4        396.44        379.29         9.01 o                         
   4  13   4         98.37        106.73         4.12 o                         
   5  13   4        326.57        309.80        11.75 o                         
   6  13   4          7.47         19.26         6.07 o                         
  -6  14   4         30.73         17.87         6.28 o                         
  -5  14   4         17.45          9.92         5.25 o                         
  -4  14   4        162.38        177.28        12.65 o                         
  -3  14   4         26.30         16.41         4.16 o                         
  -2  14   4        846.02        866.16        30.95 o                         
  -1  14   4        600.50        618.77        10.70 o                         
   0  14   4        381.02        356.82        12.37 o                         
   1  14   4        806.25        779.50        13.00 o                         
   2  14   4       1608.74       1643.11        34.00 o                         
   3  14   4        128.24        124.25         5.76 o                         
   4  14   4        610.92        618.67        17.66 o                         
   5  14   4         69.96         74.33         5.24 o                         
  -6  15   4        299.34        306.43        13.11 o                         
  -5  15   4         99.87        110.39        14.78 o                         
  -4  15   4        550.41        605.42        23.15 o                         
  -3  15   4          8.67          8.04         4.95 o                         
  -2  15   4          1.55          6.19         3.12 o                         
  -1  15   4         21.82         20.90         2.26 o                         
   0  15   4        773.79        760.70        26.00 o                         
   1  15   4         51.42         48.57         3.22 o                         
   2  15   4       1415.95       1414.10        23.57 o                         
   3  15   4          1.23         -1.23         3.39 o                         
   4  15   4        319.84        369.99        13.42 o                         
   5  15   4         27.39         29.69         4.96 o                         
  -5  16   4         72.25         79.28         7.71 o                         
  -4  16   4        270.88        261.41        15.58 o                         
  -3  16   4        537.76        536.67        15.37 o                         
  -2  16   4        271.52        288.08         9.51 o                         
  -1  16   4         24.85         19.60         2.53 o                         
   0  16   4         30.76         28.43         2.63 o                         
   1  16   4        855.44        844.47        19.37 o                         
   2  16   4         66.77         45.79         3.36 o                         
   3  16   4         27.62         17.51         4.09 o                         
   4  16   4        226.64        217.29        10.82 o                         
   5  16   4         39.36         48.73         6.49 o                         
  -5  17   4          3.28         16.71         6.84 o                         
  -4  17   4         14.59         10.79         8.62 o                         
  -3  17   4        643.21        706.88        27.47 o                         
  -2  17   4         12.73         14.98         3.20 o                         
  -1  17   4       1682.83       1587.39        27.71 o                         
   0  17   4         10.21         10.99         2.57 o                         
   1  17   4        272.32        283.26         6.86 o                         
   2  17   4         20.15         16.69         3.53 o                         
   3  17   4        234.12        235.99        10.74 o                         
   4  17   4          8.46          6.01         4.70 o                         
  -5  18   4        260.12        298.38        25.54 o                         
  -4  18   4         47.16         30.25        10.16 o                         
  -3  18   4        206.09        226.66        22.07 o                         
  -2  18   4        101.18        101.24         4.93 o                         
  -1  18   4        117.53        134.68         3.98 o                         
   0  18   4         40.28         34.39         3.23 o                         
   1  18   4        365.45        363.96         6.73 o                         
   2  18   4        126.80        130.04         6.15 o                         
   3  18   4         29.10         12.31         5.71 o                         
   4  18   4        194.75        191.14        18.99 o                         
  -4  19   4        129.52        173.58        42.62 o                         
  -3  19   4         52.88         79.78        11.22 o                         
  -2  19   4         40.92         30.27         5.30 o                         
  -1  19   4         25.44         28.89         3.34 o                         
   0  19   4        214.42        219.71         8.80 o                         
   1  19   4          1.27         -0.29         3.38 o                         
   2  19   4        295.24        264.51         7.32 o                         
   3  19   4          3.96          2.25         4.65 o                         
  -3  20   4        119.14        134.54        24.07 o                         
  -2  20   4        748.19        775.96        25.66 o                         
  -1  20   4         43.39         34.37         4.86 o                         
   0  20   4         42.38         29.89         3.85 o                         
   1  20   4        199.38        180.51        11.38 o                         
   2  20   4        225.92        215.38        16.85 o                         
  -2  21   4        109.23        112.26         5.93 o                         
  -1  21   4        268.83        213.31        15.47 o                         
   0  21   4         98.21        115.70         4.78 o                         
   1  21   4         71.77         61.10         5.79 o                         
  -7   0   5        640.40        653.75        22.98 o                         
  -5   0   5        941.02        922.68        22.09 o                         
  -3   0   5       2050.18       2114.48        58.03 o                         
  -1   0   5      10707.77      11559.42       119.94 o                         
   1   0   5       4773.33       6035.03       105.64 o                         
   3   0   5       1439.64       1354.12        42.15 o                         
   5   0   5       1197.76       1281.77        32.97 o                         
   7   0   5          6.65          9.73         7.34 o                         
  -8   1   5        165.73        173.81         6.74 o                         
  -7   1   5        613.86        584.85        11.19 o                         
  -6   1   5        139.58        125.55         5.98 o                         
  -5   1   5        322.34        301.40         7.32 o                         
  -4   1   5         20.60         25.76         1.97 o                         
  -3   1   5       3128.35       3201.46        56.52 o                         
  -2   1   5       2258.56       2378.82        34.46 o                         
  -1   1   5        357.03        336.66         3.50 o                         
   0   1   5       6763.20       7021.14        51.46 o                         
   1   1   5      10096.11      10705.30       117.49 o                         
   2   1   5         36.42         14.72         1.51 o                         
   3   1   5        885.60        983.15        17.86 o                         
   4   1   5       2048.16       2021.47        35.90 o                         
   5   1   5         15.97         19.91         3.09 o                         
   6   1   5          2.80          1.63         3.37 o                         
   7   1   5         44.50         52.52         4.76 o                         
  -8   2   5        783.96        800.92        37.00 o                         
  -7   2   5        118.97        113.86         5.21 o                         
  -6   2   5        115.29        108.81         4.39 o                         
  -5   2   5         41.45         37.11         2.47 o                         
  -4   2   5       2241.24       1970.75        40.31 o                         
  -3   2   5         67.68         59.43         8.07 o                         
  -2   2   5        511.05        598.57         8.83 o                         
  -1   2   5        396.21        300.09        17.39 o                         
   0   2   5       1898.22       1838.12        16.15 o                         
   1   2   5        541.21        652.57        12.34 o                         
   2   2   5       5011.09       4706.98        71.75 o                         
   3   2   5        107.43        102.83         3.44 o                         
   4   2   5        113.44        129.35         5.20 o                         
   5   2   5        411.16        408.72        12.50 o                         
   6   2   5        320.46        341.44         7.08 o                         
   7   2   5          0.06          1.08         4.71 o                         
  -8   3   5         79.20         77.55         8.43 o                         
  -7   3   5          5.03          3.08         3.66 o                         
  -6   3   5       1448.01       1393.87        30.99 o                         
  -5   3   5        198.88        189.88         6.30 o                         
  -4   3   5         41.20         43.11         3.50 o                         
  -3   3   5       1949.38       2173.75        41.72 o                         
  -2   3   5       6939.06       7527.62        86.39 o                         
  -1   3   5        523.64        588.06         5.06 o                         
   0   3   5       6861.16       7078.14        52.75 o                         
   1   3   5       5386.64       6400.09       101.04 o                         
   2   3   5         17.62         10.65         1.54 o                         
   3   3   5        349.42        355.43         7.95 o                         
   4   3   5       4335.37       4303.08        82.76 o                         
   5   3   5         28.46         24.12         3.45 o                         
   6   3   5        179.43        188.69         5.83 o                         
   7   3   5        109.26        113.21         5.44 o                         
  -8   4   5         91.58         89.36         8.21 o                         
  -7   4   5        127.93        133.68         5.09 o                         
  -6   4   5          3.21         -0.03         3.30 o                         
  -5   4   5        453.78        460.28        10.30 o                         
  -4   4   5        791.71        710.87        17.82 o                         
  -3   4   5         30.50         22.80         1.91 o                         
  -2   4   5        204.70        200.97         3.71 o                         
  -1   4   5      13987.16      15368.87       189.25 o                         
   0   4   5       3744.17       4399.96        60.55 o                         
   1   4   5        219.07        196.33         4.94 o                         
   2   4   5       1099.38       1027.60        13.47 o                         
   3   4   5       3454.46       3274.51        55.09 o                         
   4   4   5         25.48         20.91         2.69 o                         
   5   4   5         33.32         39.70         3.71 o                         
   6   4   5        301.42        309.81         8.44 o                         
   7   4   5         19.75         27.90         5.26 o                         
  -8   5   5          0.08          1.83         4.65 o                         
  -7   5   5        134.15        137.11         4.56 o                         
  -6   5   5         19.69         19.95         3.14 o                         
  -5   5   5       1007.46        934.87        20.95 o                         
  -4   5   5        124.45        109.96         3.09 o                         
  -3   5   5       4189.93       4233.15        92.30 o                         
  -2   5   5        543.40        657.03         6.17 o                         
  -1   5   5       1913.19       2264.03        45.19 o                         
   0   5   5        211.10        236.52         9.58 o                         
   1   5   5       2905.23       2650.21        45.07 o                         
   2   5   5        477.35        555.09         8.30 o                         
   3   5   5        100.14        104.66         3.68 o                         
   4   5   5        188.87        187.13         8.31 o                         
   5   5   5        393.92        391.36        11.91 o                         
   6   5   5          3.14          6.56         4.01 o                         
   7   5   5        642.66        683.47        15.06 o                         
  -8   6   5        123.93        128.66         6.49 o                         
  -7   6   5        610.97        583.48        21.58 o                         
  -6   6   5          3.77          5.42         3.16 o                         
  -5   6   5       1242.86       1267.24        15.79 o                         
  -4   6   5       2394.02       2574.93        42.48 o                         
  -3   6   5       1683.56       1648.65        23.80 o                         
  -2   6   5       2788.72       3040.91        38.97 o                         
  -1   6   5        267.77        202.57         5.08 o                         
   0   6   5       4195.96       3775.83       216.67 o                         
   1   6   5         66.29         47.32         2.47 o                         
   2   6   5       5627.65       5724.90       115.69 o                         
   3   6   5        234.85        237.52         5.31 o                         
   4   6   5        388.70        439.44        11.99 o                         
   5   6   5        516.40        526.52        12.40 o                         
   6   6   5        135.11        150.26         5.28 o                         
   7   6   5         39.67         54.05         5.70 o                         
  -8   7   5         49.69         45.72         7.17 o                         
  -7   7   5         25.81         21.79         3.84 o                         
  -6   7   5       1035.91       1039.86        15.47 o                         
  -5   7   5        292.52        306.27         6.84 o                         
  -4   7   5       1193.35       1184.84        14.60 o                         
  -3   7   5         33.40         13.99         3.04 o                         
  -2   7   5       3518.03       3659.49        30.26 o                         
  -1   7   5       1314.29       1545.91        30.68 o                         
   0   7   5      14066.28      13508.08       879.64 o                         
   1   7   5         86.24         58.60         2.17 o                         
   2   7   5       1317.77       1204.51        22.88 o                         
   3   7   5        206.20        217.79         8.42 o                         
   4   7   5       1972.00       2002.01        53.58 o                         
   5   7   5        126.92        136.91         6.72 o                         
   6   7   5         29.04         28.19         4.17 o                         
   7   7   5         85.93         79.02         5.89 o                         
  -7   8   5          1.24         -3.95         3.95 o                         
  -6   8   5         14.71         18.02         2.87 o                         
  -5   8   5         13.22         17.49         2.45 o                         
  -4   8   5       4254.62       4490.63        67.80 o                         
  -3   8   5        231.26        241.61         6.26 o                         
  -2   8   5       4617.69       4937.85        51.08 o                         
  -1   8   5         25.35         28.63         1.70 o                         
   0   8   5       1399.48       1470.94        63.35 o                         
   1   8   5        180.88        155.67         5.18 o                         
   2   8   5       1157.88       1085.35        21.80 o                         
   3   8   5         17.68         19.11         2.61 o                         
   4   8   5         86.77         71.73         5.73 o                         
   5   8   5        120.52        131.82         8.85 o                         
   6   8   5        439.99        471.33        11.29 o                         
  -7   9   5        117.99        116.31        10.14 o                         
  -6   9   5        260.14        246.77         6.02 o                         
  -5   9   5        671.25        707.05        18.07 o                         
  -4   9   5        963.69        926.30        24.99 o                         
  -3   9   5       1726.73       1847.97        40.46 o                         
  -2   9   5       1313.02       1434.56        37.92 o                         
  -1   9   5        278.49        240.51         6.78 o                         
   0   9   5        135.38        165.13         7.42 o                         
   1   9   5       3888.83       4058.88        79.49 o                         
   2   9   5          8.55          9.31         2.12 o                         
   3   9   5        800.90        763.28        14.79 o                         
   4   9   5        240.58        247.50         9.04 o                         
   5   9   5        254.67        256.92         7.15 o                         
   6   9   5         14.11         20.35         4.54 o                         
  -7  10   5        174.14        150.49        16.11 o                         
  -6  10   5        298.42        307.17         6.50 o                         
  -5  10   5        450.54        467.92        11.39 o                         
  -4  10   5         46.90         54.44         4.35 o                         
  -3  10   5         76.30         83.91         5.53 o                         
  -2  10   5         62.07         54.08         5.08 o                         
  -1  10   5       2441.41       2394.46        38.99 o                         
   0  10   5         46.01         38.25         2.85 o                         
   1  10   5        403.82        389.97         8.18 o                         
   2  10   5         27.99         17.20         2.37 o                         
   3  10   5       1570.63       1581.92        33.60 o                         
   4  10   5        222.85        240.09         8.35 o                         
   5  10   5        756.55        736.70        15.77 o                         
   6  10   5         59.77         65.49         5.21 o                         
  -7  11   5         36.39         42.88         4.92 o                         
  -6  11   5        618.76        684.38        24.28 o                         
  -5  11   5        170.86        191.92         8.69 o                         
  -4  11   5        179.40        170.64        18.98 o                         
  -3  11   5        732.88        760.19        16.40 o                         
  -2  11   5        369.22        383.69         6.81 o                         
  -1  11   5        351.31        340.19         5.76 o                         
   0  11   5        588.10        583.73        11.17 o                         
   1  11   5       1987.96       2079.50        41.34 o                         
   2  11   5        115.28         88.86         3.43 o                         
   3  11   5        347.65        308.86         6.05 o                         
   4  11   5        252.80        289.92         6.44 o                         
   5  11   5        448.16        447.66         9.41 o                         
   6  11   5         90.70         88.55         5.46 o                         
  -7  12   5        134.48        150.75        14.89 o                         
  -6  12   5          2.43         -0.15         5.33 o                         
  -5  12   5         23.23         22.00         4.76 o                         
  -4  12   5       1895.21       1990.56       127.75 o                         
  -3  12   5         35.09         24.81         3.83 o                         
  -2  12   5       1502.09       1519.34        38.34 o                         
  -1  12   5         75.16         67.15         3.22 o                         
   0  12   5        584.25        621.37         8.09 o                         
   1  12   5        344.94        325.64        11.24 o                         
   2  12   5       2432.34       2362.08        48.02 o                         
   3  12   5         11.75          7.20         3.44 o                         
   4  12   5          0.31          0.60         3.21 o                         
   5  12   5         11.40         12.88         3.97 o                         
   6  12   5        387.10        441.88        19.68 o                         
  -6  13   5        560.20        558.62        28.27 o                         
  -5  13   5         63.97         69.14         6.14 o                         
  -4  13   5         20.94         20.48         5.12 o                         
  -3  13   5        465.28        485.22        17.51 o                         
  -2  13   5       2157.56       2336.76        44.80 o                         
  -1  13   5         24.89         14.19         1.94 o                         
   0  13   5        997.56        965.10        14.56 o                         
   1  13   5        228.30        225.23         5.25 o                         
   2  13   5        119.94        121.60         4.45 o                         
   3  13   5        587.89        559.91        13.69 o                         
   4  13   5        700.47        686.29         8.96 o                         
   5  13   5          8.49         12.34         4.24 o                         
  -6  14   5         93.70         96.63         9.07 o                         
  -5  14   5        625.53        649.95        18.25 o                         
  -4  14   5        119.59         98.49         5.50 o                         
  -3  14   5         52.40         54.17         5.23 o                         
  -2  14   5        175.47        182.82         7.26 o                         
  -1  14   5        563.47        540.43        11.91 o                         
   0  14   5        322.21        368.48         8.71 o                         
   1  14   5        158.69        123.24         4.03 o                         
   2  14   5        761.52        756.29        18.51 o                         
   3  14   5        129.27        135.88         5.81 o                         
   4  14   5         98.15         85.32         4.48 o                         
   5  14   5        231.48        239.69        11.31 o                         
  -6  15   5         69.14         55.53        12.11 o                         
  -5  15   5        136.75        157.59        13.23 o                         
  -4  15   5        191.00        192.26         8.22 o                         
  -3  15   5       1056.15       1117.31        36.62 o                         
  -2  15   5        109.07        110.47         6.27 o                         
  -1  15   5         83.93         64.21         2.74 o                         
   0  15   5        267.07        272.79         8.38 o                         
   1  15   5        342.41        352.81        10.30 o                         
   2  15   5         40.44         36.64         3.15 o                         
   3  15   5        317.61        284.00         9.50 o                         
   4  15   5        175.11        169.52         5.46 o                         
   5  15   5        255.43        246.16        21.09 o                         
  -5  16   5        145.59        123.74         8.07 o                         
  -4  16   5        461.19        534.47        16.71 o                         
  -3  16   5        303.19        312.46        16.02 o                         
  -2  16   5        184.16        197.72        10.14 o                         
  -1  16   5       1070.78       1108.69        17.58 o                         
   0  16   5         48.01         60.70         3.27 o                         
   1  16   5          0.49         -0.41         3.00 o                         
   2  16   5        537.81        506.95        12.48 o                         
   3  16   5        164.40        183.27         8.08 o                         
   4  16   5          0.29          5.71         4.31 o                         
  -5  17   5        106.51        103.92         7.50 o                         
  -4  17   5          9.57         23.06         7.29 o                         
  -3  17   5         20.09         20.26         5.45 o                         
  -2  17   5        429.69        493.58        14.82 o                         
  -1  17   5         86.30         72.29         2.94 o                         
   0  17   5        338.89        322.53         7.62 o                         
   1  17   5         69.86         72.45         3.41 o                         
   2  17   5         50.57         57.08         4.00 o                         
   3  17   5         28.66         26.66         4.63 o                         
   4  17   5        219.03        195.76        18.19 o                         
  -4  18   5        129.80        180.26        35.47 o                         
  -3  18   5         49.18         53.35         8.24 o                         
  -2  18   5         29.74         40.06         5.69 o                         
  -1  18   5        503.08        463.57         9.91 o                         
   0  18   5         74.67         82.08         3.82 o                         
   1  18   5        100.98         76.37         3.80 o                         
   2  18   5        253.58        249.49         6.79 o                         
   3  18   5        138.62        119.04         8.48 o                         
  -4  19   5         88.92        160.39        38.82 o                         
  -3  19   5        415.58        461.17        30.37 o                         
  -2  19   5         35.39         39.43         6.10 o                         
  -1  19   5          3.36          7.61         3.04 o                         
   0  19   5         45.54         50.00         4.57 o                         
   1  19   5        478.80        462.41        14.72 o                         
   2  19   5        107.39        116.02         6.68 o                         
   3  19   5         94.42         59.36        11.99 o                         
  -3  20   5         58.96         77.84        14.00 o                         
  -2  20   5        110.33        107.76         8.62 o                         
  -1  20   5        728.29        693.30        38.76 o                         
   0  20   5          3.03          6.04         3.49 o                         
   1  20   5         28.23         17.73         3.82 o                         
   2  20   5        167.57        100.14        18.71 o                         
  -2  21   5        168.27        180.93        17.87 o                         
  -1  21   5         77.62         62.85         8.58 o                         
   0  21   5        320.31        275.65        17.30 o                         
   1  21   5         78.06         81.63        10.22 o                         
  -8   0   6         16.29         13.83         6.41 o                         
  -6   0   6        839.80        875.97        39.14 o                         
  -4   0   6       1135.53       1120.60        32.66 o                         
  -2   0   6         16.62         44.19         3.88 o                         
   0   0   6       5720.99       6208.05        65.91 o                         
   2   0   6       1227.82       1596.25        41.84 o                         
   4   0   6       1667.35       1769.47        48.76 o                         
   6   0   6         44.30         49.17         6.03 o                         
  -8   1   6         92.51        112.49         5.17 o                         
  -7   1   6        111.13        101.19         4.23 o                         
  -6   1   6        927.65        919.74        26.95 o                         
  -5   1   6       1573.61       1565.42        36.97 o                         
  -4   1   6        558.96        562.91        12.46 o                         
  -3   1   6        286.25        296.10         3.99 o                         
  -2   1   6       1586.78       1562.45        15.60 o                         
  -1   1   6       4551.68       4712.32        24.25 o                         
   0   1   6        466.87        338.71         3.57 o                         
   1   1   6        468.70        438.98         3.91 o                         
   2   1   6       3824.79       4225.00        63.92 o                         
   3   1   6        101.81        118.27         4.17 o                         
   4   1   6        162.95        163.79         4.84 o                         
   5   1   6       1368.37       1356.10        33.26 o                         
   6   1   6        322.09        330.80         8.41 o                         
   7   1   6         19.47         16.21         6.06 o                         
  -8   2   6         12.01          4.62         4.40 o                         
  -7   2   6       1133.56       1162.16        24.05 o                         
  -6   2   6        197.95        201.56         5.99 o                         
  -5   2   6        434.29        364.44         9.92 o                         
  -4   2   6         26.40         20.07         1.96 o                         
  -3   2   6       5552.64       5056.57       328.57 o                         
  -2   2   6       3251.40       3621.73        34.87 o                         
  -1   2   6         21.20         37.82         3.88 o                         
   0   2   6        281.96        321.64         4.19 o                         
   1   2   6       3379.99       3422.60        32.36 o                         
   2   2   6        703.04        880.49        14.22 o                         
   3   2   6       3051.44       3009.89        52.82 o                         
   4   2   6        335.16        346.36         9.19 o                         
   5   2   6        159.38        170.62         5.64 o                         
   6   2   6         80.12         69.19         4.57 o                         
   7   2   6        340.01        372.96        14.21 o                         
  -8   3   6         34.68         27.47         5.09 o                         
  -7   3   6        273.83        253.40         7.31 o                         
  -6   3   6        243.49        237.59         6.05 o                         
  -5   3   6       2227.37       2204.50        43.04 o                         
  -4   3   6        164.84        150.90        15.08 o                         
  -3   3   6        353.14        412.28         9.57 o                         
  -2   3   6        218.58        228.61         3.54 o                         
  -1   3   6       8889.68       9580.66        76.32 o                         
   0   3   6       1596.13       1791.26        22.51 o                         
   1   3   6       6785.44       7006.56        61.59 o                         
   2   3   6       1441.55       1588.27        26.76 o                         
   3   3   6        734.13        726.97        12.27 o                         
   4   3   6        386.47        389.59         9.90 o                         
   5   3   6       1977.89       1964.52        34.87 o                         
   6   3   6          6.65          8.24         3.88 o                         
   7   3   6          9.84         12.79         5.97 o                         
  -8   4   6         11.99         19.67         5.09 o                         
  -7   4   6         16.80         13.17         3.60 o                         
  -6   4   6        590.64        619.58        20.19 o                         
  -5   4   6        375.33        330.17        28.10 o                         
  -4   4   6       1144.28       1082.50        30.45 o                         
  -3   4   6        643.29        620.51        16.00 o                         
  -2   4   6         97.04         65.88         3.52 o                         
  -1   4   6          3.09          8.48         1.50 o                         
   0   4   6       2388.70       2454.40        41.07 o                         
   1   4   6       1921.93       2138.39        30.22 o                         
   2   4   6        404.92        409.82         7.42 o                         
   3   4   6        585.53        518.40        10.36 o                         
   4   4   6       3020.95       3138.76        59.56 o                         
   5   4   6         27.17         25.01         3.26 o                         
   6   4   6        287.82        289.52         9.20 o                         
   7   4   6        111.44        125.72         6.74 o                         
  -8   5   6        240.83        239.25        21.99 o                         
  -7   5   6          1.89          0.89         3.54 o                         
  -6   5   6        298.20        295.60         7.91 o                         
  -5   5   6          6.79          5.58         2.38 o                         
  -4   5   6       2493.46       2424.29        57.76 o                         
  -3   5   6         55.81         48.59         2.93 o                         
  -2   5   6       4536.66       4821.59        69.44 o                         
  -1   5   6        895.55       1083.06        18.01 o                         
   0   5   6        251.04        413.57        10.84 o                         
   1   5   6         24.38         42.57         2.00 o                         
   2   5   6       4232.24       4571.48        81.60 o                         
   3   5   6         28.06         22.14         2.27 o                         
   4   5   6        206.54        214.16         5.32 o                         
   5   5   6          0.70         -0.72         3.55 o                         
   6   5   6         50.27         50.77         4.76 o                         
   7   5   6          5.97          7.44         6.24 o                         
  -8   6   6         61.22         56.15         6.77 o                         
  -7   6   6        548.34        590.10        11.20 o                         
  -6   6   6        381.32        382.66        14.12 o                         
  -5   6   6        551.17        555.38         8.22 o                         
  -4   6   6       2244.16       2316.43        53.15 o                         
  -3   6   6       1899.72       1889.75        22.34 o                         
  -2   6   6        518.86        501.20         7.20 o                         
  -1   6   6         26.13         35.05         3.61 o                         
   0   6   6       2978.19       2915.67        86.98 o                         
   1   6   6       1098.10        956.12        17.98 o                         
   2   6   6        158.37        186.16         3.84 o                         
   3   6   6       1588.67       1549.58        29.34 o                         
   4   6   6        435.50        442.00         7.75 o                         
   5   6   6          1.55          8.74         3.67 o                         
   6   6   6        314.59        322.41         9.02 o                         
  -8   7   6         13.73          9.78         7.00 o                         
  -7   7   6         89.95         85.76         6.90 o                         
  -6   7   6         50.30         47.95         3.20 o                         
  -5   7   6       1344.07       1404.81        28.27 o                         
  -4   7   6        216.04        226.87         4.78 o                         
  -3   7   6        149.37        147.19         5.30 o                         
  -2   7   6         53.52         77.62         5.98 o                         
  -1   7   6       2164.08       2002.52        41.67 o                         
   0   7   6        196.38        126.67         5.27 o                         
   1   7   6       1972.29       1972.65        43.43 o                         
   2   7   6          4.90          4.37         1.70 o                         
   3   7   6       2001.66       1983.43        32.29 o                         
   4   7   6        137.76        103.91         4.58 o                         
   5   7   6        833.03        872.19        16.53 o                         
   6   7   6          4.53          6.12         4.47 o                         
  -7   8   6        196.25        173.64        13.54 o                         
  -6   8   6          7.66          5.81         2.69 o                         
  -5   8   6         89.65         84.48         4.49 o                         
  -4   8   6         19.61         15.97         4.22 o                         
  -3   8   6       3291.61       3502.14        55.79 o                         
  -2   8   6          4.06          6.15         2.71 o                         
  -1   8   6       6981.19       7103.09       121.97 o                         
   0   8   6       1810.98       1625.74        90.95 o                         
   1   8   6       1927.42       1824.92        35.09 o                         
   2   8   6        874.11        859.02        17.31 o                         
   3   8   6       1408.15       1330.97        29.19 o                         
   4   8   6        118.77        109.27         5.28 o                         
   5   8   6        178.67        172.39         7.92 o                         
   6   8   6          5.81          4.11         4.43 o                         
  -7   9   6         85.48         66.12         7.37 o                         
  -6   9   6        208.62        216.31         6.31 o                         
  -5   9   6        115.81         97.25         6.01 o                         
  -4   9   6        976.49        994.44        20.90 o                         
  -3   9   6        803.07        783.88        12.03 o                         
  -2   9   6       3049.11       3442.86        50.69 o                         
  -1   9   6       2555.78       2792.15        37.96 o                         
   0   9   6          1.35          1.59         1.60 o                         
   1   9   6        615.58        561.53        12.77 o                         
   2   9   6       1069.97       1055.63        16.74 o                         
   3   9   6        164.82        168.76         5.63 o                         
   4   9   6        520.44        483.54        15.73 o                         
   5   9   6        137.22        129.03         6.79 o                         
   6   9   6         48.05         53.43         5.02 o                         
  -7  10   6          1.54          0.89         4.32 o                         
  -6  10   6        422.22        461.30         9.59 o                         
  -5  10   6        188.74        192.75         9.35 o                         
  -4  10   6         98.07        100.48         8.91 o                         
  -3  10   6        661.21        721.50        14.97 o                         
  -2  10   6       1667.18       1783.97        31.36 o                         
  -1  10   6        131.91        100.43         3.86 o                         
   0  10   6       1323.51       1257.16        31.03 o                         
   1  10   6         19.65         13.38         2.27 o                         
   2  10   6         28.00         21.46         2.97 o                         
   3  10   6        252.82        260.16         6.42 o                         
   4  10   6        175.32        187.40         8.38 o                         
   5  10   6         11.64         17.60         4.08 o                         
   6  10   6        223.77        198.55         7.79 o                         
  -7  11   6         32.34         47.45         5.49 o                         
  -6  11   6          0.64         -2.68         5.15 o                         
  -5  11   6        578.25        612.67        30.83 o                         
  -4  11   6        446.17        502.67        19.17 o                         
  -3  11   6        175.15        162.69         6.80 o                         
  -2  11   6       3172.36       3417.57        73.41 o                         
  -1  11   6       1567.59       1590.88        20.91 o                         
   0  11   6          6.74          7.26         2.17 o                         
   1  11   6       4285.94       4277.01        78.05 o                         
   2  11   6       2480.55       2658.87        44.77 o                         
   3  11   6         91.33         83.85         3.94 o                         
   4  11   6        130.52        104.38         3.90 o                         
   5  11   6        135.27        138.22         9.13 o                         
   6  11   6         90.15         96.27         6.05 o                         
  -7  12   6        179.00        171.50        17.47 o                         
  -6  12   6          3.37          5.78         5.47 o                         
  -5  12   6        188.76        204.05         9.80 o                         
  -4  12   6          8.93          3.60         5.04 o                         
  -3  12   6       2429.20       2612.62        54.00 o                         
  -2  12   6        353.27        338.16        13.79 o                         
  -1  12   6       1522.40       1518.41        18.07 o                         
   0  12   6        713.83        737.63        23.37 o                         
   1  12   6        396.75        412.20         7.35 o                         
   2  12   6          2.20         -2.54         2.66 o                         
   3  12   6        971.88        985.15        20.85 o                         
   4  12   6         13.28         17.99         3.55 o                         
   5  12   6          1.25          5.83         4.18 o                         
  -6  13   6         44.28         39.58         8.57 o                         
  -5  13   6        492.20        539.34        14.55 o                         
  -4  13   6         28.45         26.48         4.78 o                         
  -3  13   6         90.58        103.77        10.13 o                         
  -2  13   6        210.40        201.04         7.46 o                         
  -1  13   6       1491.10       1520.04        15.28 o                         
   0  13   6         17.50         24.33         2.57 o                         
   1  13   6         19.06         22.14         2.61 o                         
   2  13   6        150.29        164.81         5.22 o                         
   3  13   6         75.74         87.52         4.38 o                         
   4  13   6         66.66         53.36         4.04 o                         
   5  13   6        181.29        199.78         7.21 o                         
  -6  14   6        502.82        528.90        28.54 o                         
  -5  14   6         76.62         80.24         6.44 o                         
  -4  14   6       1184.20       1186.36        24.69 o                         
  -3  14   6         52.98         57.02         5.46 o                         
  -2  14   6          7.94          1.61         4.40 o                         
  -1  14   6         69.19         68.75         2.80 o                         
   0  14   6       2538.72       2588.10        56.57 o                         
   1  14   6        142.89        147.53         7.09 o                         
   2  14   6         90.50         62.30         3.34 o                         
   3  14   6        108.88        109.62         5.13 o                         
   4  14   6        180.96        188.19         8.45 o                         
   5  14   6         13.46         15.64         7.67 o                         
  -6  15   6          7.79         14.88         8.20 o                         
  -5  15   6         49.29         48.92        10.90 o                         
  -4  15   6        404.79        438.66        12.57 o                         
  -3  15   6         47.25         48.15         5.11 o                         
  -2  15   6        987.69       1032.50        25.76 o                         
  -1  15   6          0.63          0.46         2.24 o                         
   0  15   6          7.46         11.84         3.67 o                         
   1  15   6         78.96         67.56         3.58 o                         
   2  15   6        276.95        300.69         8.02 o                         
   3  15   6          7.57          4.04         3.74 o                         
   4  15   6         99.55         71.56         4.72 o                         
   5  15   6         38.50         48.97         9.70 o                         
  -5  16   6          2.19         -6.02         6.02 o                         
  -4  16   6        122.38        110.76         6.80 o                         
  -3  16   6        311.82        362.15        18.23 o                         
  -2  16   6        298.42        328.53        12.08 o                         
  -1  16   6        249.52        254.13         5.30 o                         
   0  16   6        161.10        181.13         6.09 o                         
   1  16   6        316.66        339.26         8.63 o                         
   2  16   6         44.75         52.14         3.54 o                         
   3  16   6        488.80        468.31        13.95 o                         
   4  16   6        143.71        162.39        10.83 o                         
  -5  17   6        797.10        879.29        46.05 o                         
  -4  17   6         12.20         23.08         8.94 o                         
  -3  17   6         11.66         13.73         5.86 o                         
  -2  17   6        212.86        192.16        14.15 o                         
  -1  17   6        641.98        662.76         9.31 o                         
   0  17   6         82.80         84.53         3.56 o                         
   1  17   6        427.43        431.43         7.90 o                         
   2  17   6         15.08         11.74         3.57 o                         
   3  17   6         44.86         55.11         6.16 o                         
   4  17   6          0.29         -4.63         6.67 o                         
  -4  18   6        195.30        240.81        40.15 o                         
  -3  18   6        621.72        739.41        35.86 o                         
  -2  18   6          0.56          3.09         5.28 o                         
  -1  18   6          9.58          4.41         3.39 o                         
   0  18   6        394.27        337.55         6.88 o                         
   1  18   6        277.70        315.78         7.48 o                         
   2  18   6         24.35         13.73         3.76 o                         
   3  18   6        392.56        363.19        27.36 o                         
  -4  19   6          6.61         36.87        11.17 o                         
  -3  19   6        183.77        233.37        22.36 o                         
  -2  19   6        349.78        320.34        28.86 o                         
  -1  19   6         80.09         72.08         3.89 o                         
   0  19   6          4.46          5.14         3.29 o                         
   1  19   6          3.36          3.95         3.48 o                         
   2  19   6        535.04        474.04        40.67 o                         
  -3  20   6         14.26         20.55        13.37 o                         
  -2  20   6          6.50         25.76        13.76 o                         
  -1  20   6        101.46         90.73         4.62 o                         
   0  20   6        429.77        423.30        27.91 o                         
   1  20   6         10.39          4.09         4.19 o                         
   2  20   6          5.62          5.83         6.50 o                         
  -1  21   6        272.38        264.30        11.51 o                         
   0  21   6        111.51        108.76         8.04 o                         
  -7   0   7          1.65         -1.71         5.19 o                         
  -5   0   7       4780.65       4941.26       178.83 o                         
  -3   0   7       2238.26       2441.64        48.75 o                         
  -1   0   7       1345.25       1341.64        17.83 o                         
   1   0   7        142.82        120.61         4.03 o                         
   3   0   7         16.25         25.28         3.35 o                         
   5   0   7        679.88        717.99        25.68 o                         
   7   0   7        468.31        508.08        17.89 o                         
  -8   1   7          7.72         -3.02         4.53 o                         
  -7   1   7        311.62        316.36        10.22 o                         
  -6   1   7         16.11          7.96         3.28 o                         
  -5   1   7        427.41        415.87        11.16 o                         
  -4   1   7        636.43        668.62        15.57 o                         
  -3   1   7       3479.91       3777.31        53.62 o                         
  -2   1   7       1664.08       1807.01        14.67 o                         
  -1   1   7       1686.08       1764.31        15.34 o                         
   0   1   7       3925.42       3839.48        39.84 o                         
   1   1   7        417.69        335.58         4.11 o                         
   2   1   7        565.44        606.81        10.63 o                         
   3   1   7       1037.68       1114.41        21.94 o                         
   4   1   7        344.62        318.90         8.17 o                         
   5   1   7        174.07        183.59         8.25 o                         
   6   1   7        189.21        190.98        10.94 o                         
   7   1   7        175.43        177.91         8.22 o                         
  -8   2   7        167.70        157.86        14.97 o                         
  -7   2   7          1.89         -2.07         3.67 o                         
  -6   2   7        737.95        728.09        18.70 o                         
  -5   2   7         43.31         42.57         2.64 o                         
  -4   2   7        139.96        102.26         4.69 o                         
  -3   2   7        188.14        172.14         8.99 o                         
  -2   2   7       5551.40       5541.29       265.21 o                         
  -1   2   7        783.90        768.39         8.53 o                         
   0   2   7        763.35        794.24        10.28 o                         
   1   2   7        132.08        124.56         3.77 o                         
   2   2   7       4960.24       4963.81        75.47 o                         
   3   2   7          1.26          1.75         2.33 o                         
   4   2   7       1001.62       1073.91        18.82 o                         
   5   2   7         11.55         17.89         3.51 o                         
   6   2   7          1.39          8.98         4.01 o                         
  -8   3   7        194.42        178.06        18.22 o                         
  -7   3   7        471.37        447.71        12.57 o                         
  -6   3   7        980.80        955.05        23.33 o                         
  -5   3   7        976.07        999.35        32.33 o                         
  -4   3   7       4590.55       4826.41       161.84 o                         
  -3   3   7        267.89        280.85         3.93 o                         
  -2   3   7         57.46         74.46         4.52 o                         
  -1   3   7        480.00        502.62         6.11 o                         
   0   3   7       5350.50       5396.30        58.89 o                         
   1   3   7        374.54        385.88         6.65 o                         
   2   3   7        863.90        909.01        15.56 o                         
   3   3   7         19.66         16.35         2.47 o                         
   4   3   7        182.62        168.63         7.81 o                         
   5   3   7        241.29        243.53         6.91 o                         
   6   3   7        760.34        786.79        21.28 o                         
  -8   4   7        132.27        125.80        12.57 o                         
  -7   4   7         14.76          9.32         3.61 o                         
  -6   4   7        454.80        423.63        35.17 o                         
  -5   4   7        457.54        482.91        20.34 o                         
  -4   4   7       1435.79       1368.21        42.15 o                         
  -3   4   7       2006.05       2036.65        35.10 o                         
  -2   4   7       3004.73       3243.78        21.17 o                         
  -1   4   7         28.95         64.59         2.70 o                         
   0   4   7        175.61        152.99         5.29 o                         
   1   4   7       2773.17       2878.85        31.74 o                         
   2   4   7        156.56        128.11         3.57 o                         
   3   4   7        187.34        237.07         5.28 o                         
   4   4   7        346.75        351.09        11.84 o                         
   5   4   7        613.15        648.46        16.05 o                         
   6   4   7          1.72          9.75         4.19 o                         
  -8   5   7         50.39         52.67         8.56 o                         
  -7   5   7        691.20        710.15        15.58 o                         
  -6   5   7          0.71          0.69         3.32 o                         
  -5   5   7        514.29        485.12        14.93 o                         
  -4   5   7         14.08         10.13         1.84 o                         
  -3   5   7       2095.92       2015.25        47.40 o                         
  -2   5   7        106.77        112.85         3.15 o                         
  -1   5   7       3020.92       3132.33        37.72 o                         
   0   5   7         99.44         78.02         6.00 o                         
   1   5   7       1161.24       1055.48        14.84 o                         
   2   5   7         18.81         26.32         2.04 o                         
   3   5   7       2888.59       3035.08        49.67 o                         
   4   5   7        300.24        287.88         7.35 o                         
   5   5   7         34.60         37.31         3.67 o                         
   6   5   7        230.93        231.31         7.79 o                         
  -8   6   7         96.44        103.30         6.33 o                         
  -7   6   7         14.78         16.69         3.96 o                         
  -6   6   7        385.23        395.15        11.51 o                         
  -5   6   7         70.26         65.44         3.08 o                         
  -4   6   7        750.49        781.05        23.97 o                         
  -3   6   7        490.31        506.80        10.21 o                         
  -2   6   7       2702.47       2601.09        64.71 o                         
  -1   6   7       1705.27       1718.84        22.05 o                         
   0   6   7        372.04        439.15         9.91 o                         
   1   6   7       2532.67       2553.73        47.14 o                         
   2   6   7        972.51        868.00        16.94 o                         
   3   6   7        628.39        667.91        11.09 o                         
   4   6   7        773.27        771.63        14.28 o                         
   5   6   7        511.19        547.54        14.17 o                         
   6   6   7          1.81         10.40         4.49 o                         
  -7   7   7         50.71         50.86         6.26 o                         
  -6   7   7        397.11        399.96         9.38 o                         
  -5   7   7          4.45          9.73         2.05 o                         
  -4   7   7       1324.73       1381.34        34.34 o                         
  -3   7   7        264.69        235.95         6.98 o                         
  -2   7   7         35.76         42.37         2.99 o                         
  -1   7   7        368.17        395.59         9.60 o                         
   0   7   7       4358.37       4238.56        99.66 o                         
   1   7   7         13.44          7.35         2.14 o                         
   2   7   7       1420.87       1423.00        26.85 o                         
   3   7   7       1264.52       1288.47        19.50 o                         
   4   7   7       1273.09       1283.29        27.59 o                         
   5   7   7        128.84        117.94         5.36 o                         
   6   7   7        373.89        391.09         9.88 o                         
  -7   8   7          3.65         -0.94         3.72 o                         
  -6   8   7        342.97        363.56         9.35 o                         
  -5   8   7        436.00        465.18        12.55 o                         
  -4   8   7        842.94        816.60        16.32 o                         
  -3   8   7        187.45        202.14         6.23 o                         
  -2   8   7       1232.25       1253.00        11.36 o                         
  -1   8   7        583.32        624.34        12.76 o                         
   0   8   7         42.31         29.06         2.36 o                         
   1   8   7        875.46        772.83        16.47 o                         
   2   8   7       1164.30       1120.31        15.85 o                         
   3   8   7         62.88         65.10         3.32 o                         
   4   8   7        797.09        776.99        15.47 o                         
   5   8   7        143.39        142.36         5.94 o                         
   6   8   7         40.04         52.13         5.56 o                         
  -7   9   7        109.74        122.74         6.71 o                         
  -6   9   7         48.03         47.95         3.57 o                         
  -5   9   7        296.02        324.70        11.98 o                         
  -4   9   7        132.18        127.50        12.66 o                         
  -3   9   7        322.91        313.91         6.83 o                         
  -2   9   7       1680.69       1891.59        30.61 o                         
  -1   9   7       5934.39       6402.47       117.97 o                         
   0   9   7       2654.44       2485.50       140.33 o                         
   1   9   7        412.91        403.35         7.26 o                         
   2   9   7         52.01         37.44         3.16 o                         
   3   9   7        773.59        743.66         8.85 o                         
   4   9   7         95.54        101.05         4.78 o                         
   5   9   7        139.56        121.47         4.73 o                         
   6   9   7        116.54        126.57         6.94 o                         
  -7  10   7          8.85         16.05         4.97 o                         
  -6  10   7         97.11         95.46         6.50 o                         
  -5  10   7       1007.50       1078.45        26.49 o                         
  -4  10   7         47.76         39.46         4.71 o                         
  -3  10   7       1802.72       1919.92        35.33 o                         
  -2  10   7       1340.49       1407.95        23.46 o                         
  -1  10   7        228.97        226.28         5.23 o                         
   0  10   7        206.00        191.36         7.25 o                         
   1  10   7       4999.92       4889.91        97.53 o                         
   2  10   7        144.88        133.42         5.29 o                         
   3  10   7         10.08          4.35         2.67 o                         
   4  10   7         11.50         13.06         3.18 o                         
   5  10   7        348.76        375.66        10.29 o                         
   6  10   7          2.41          1.13         5.88 o                         
  -7  11   7        115.82         90.71        16.52 o                         
  -6  11   7        174.28        188.60         9.03 o                         
  -5  11   7          3.24          4.60         4.64 o                         
  -4  11   7        694.84        737.75        26.03 o                         
  -3  11   7        781.92        845.25        18.38 o                         
  -2  11   7       1066.29       1175.30        26.71 o                         
  -1  11   7       1198.76       1224.42        13.99 o                         
   0  11   7        894.92        844.13        54.54 o                         
   1  11   7        130.87        112.03         4.05 o                         
   2  11   7        738.86        712.30        16.99 o                         
   3  11   7        591.92        614.77        13.52 o                         
   4  11   7          1.63          2.82         3.22 o                         
   5  11   7          6.58          5.58         3.87 o                         
  -6  12   7        323.36        341.67        16.20 o                         
  -5  12   7        313.91        331.61        12.70 o                         
  -4  12   7        451.27        521.38        16.74 o                         
  -3  12   7        190.73        217.05         9.25 o                         
  -2  12   7       2483.12       2769.09        63.52 o                         
  -1  12   7       1305.68       1362.26        11.57 o                         
   0  12   7        665.01        636.13        11.94 o                         
   1  12   7          1.76         -3.08         3.08 o                         
   2  12   7        525.96        534.62        12.91 o                         
   3  12   7         42.32         38.61         4.06 o                         
   4  12   7        374.00        372.12        11.29 o                         
   5  12   7         10.89         15.28         4.15 o                         
  -6  13   7        114.09        121.00        11.42 o                         
  -5  13   7        150.29        150.83         6.85 o                         
  -4  13   7        948.32       1035.38        34.13 o                         
  -3  13   7         98.64         99.16         7.20 o                         
  -2  13   7         13.46          3.52         4.29 o                         
  -1  13   7        347.73        306.65         4.25 o                         
   0  13   7       1372.76       1383.78        27.90 o                         
   1  13   7         43.16         43.62         3.35 o                         
   2  13   7        319.91        294.42         8.79 o                         
   3  13   7        115.34         92.93         4.36 o                         
   4  13   7        159.38        159.63         7.85 o                         
   5  13   7        111.25        107.99        15.25 o                         
  -6  14   7          2.40         -7.25         7.25 o                         
  -5  14   7        565.14        607.84        26.50 o                         
  -4  14   7         80.96         76.13         5.51 o                         
  -3  14   7         73.45         71.26         5.41 o                         
  -2  14   7         96.75        111.03         6.11 o                         
  -1  14   7        303.90        331.34         5.21 o                         
   0  14   7         25.24         12.15         3.33 o                         
   1  14   7       1236.48       1152.22        29.65 o                         
   2  14   7         84.24         86.94         4.34 o                         
   3  14   7          6.93         -1.25         4.32 o                         
   4  14   7         28.94         35.12         4.18 o                         
   5  14   7        113.90        138.26        21.49 o                         
  -6  15   7         18.21         22.69         9.15 o                         
  -5  15   7          1.68         -1.85         6.00 o                         
  -4  15   7         99.78        103.30        11.30 o                         
  -3  15   7        712.12        817.90        30.13 o                         
  -2  15   7        137.20        117.17         8.89 o                         
  -1  15   7        346.34        354.55         5.30 o                         
   0  15   7          0.37         -2.80         2.95 o                         
   1  15   7        276.98        297.07         8.31 o                         
   2  15   7        386.80        360.84        10.33 o                         
   3  15   7        500.34        476.30        12.08 o                         
   4  15   7        120.57        102.43         5.12 o                         
  -5  16   7        302.44        356.75        20.18 o                         
  -4  16   7          5.56         15.28         8.22 o                         
  -3  16   7         75.46         76.13         7.06 o                         
  -2  16   7        736.57        803.32        31.10 o                         
  -1  16   7        297.09        351.62         9.26 o                         
   0  16   7        326.87        283.82         9.22 o                         
   1  16   7         86.71         96.19         3.98 o                         
   2  16   7        186.19        191.21         7.09 o                         
   3  16   7          0.72          1.46         5.21 o                         
   4  16   7        526.22        546.87        20.16 o                         
  -5  17   7          4.88         12.20         9.23 o                         
  -4  17   7        770.87        875.78        44.54 o                         
  -3  17   7        106.89        126.63        15.16 o                         
  -2  17   7          0.28          1.07         6.41 o                         
  -1  17   7         81.16         56.89         3.63 o                         
   0  17   7        548.84        551.62         8.82 o                         
   1  17   7        149.27        154.74         5.69 o                         
   2  17   7        179.65        168.74         5.56 o                         
   3  17   7          1.39          5.22         4.67 o                         
  -4  18   7          2.48          5.38         8.58 o                         
  -3  18   7        227.36        256.34        15.98 o                         
  -2  18   7        481.84        548.85        23.06 o                         
  -1  18   7          0.23         -0.49         3.87 o                         
   0  18   7          0.38         -3.28         3.28 o                         
   1  18   7        344.22        276.87        16.39 o                         
   2  18   7        406.39        415.04        21.73 o                         
   3  18   7         27.26         22.72         7.18 o                         
  -3  19   7        118.22        171.50        28.82 o                         
  -2  19   7         56.60         69.87         6.35 o                         
  -1  19   7        279.06        245.11         8.47 o                         
   0  19   7         69.90         77.25         7.41 o                         
   1  19   7         20.41          9.22         4.18 o                         
   2  19   7          0.19          3.53         4.90 o                         
  -2  20   7         14.28         -2.11         8.32 o                         
  -1  20   7         93.65        124.23         7.59 o                         
   0  20   7        191.78        153.90        14.38 o                         
   1  20   7        163.45        141.54         7.73 o                         
  -8   0   8         90.60         91.82        19.31 o                         
  -6   0   8        282.55        298.96        15.79 o                         
  -4   0   8       3489.63       3350.39        97.59 o                         
  -2   0   8       4977.22       5791.10        84.91 o                         
   0   0   8        552.38        599.31        10.92 o                         
   2   0   8       1761.11       1767.02        54.80 o                         
   4   0   8        455.69        473.43        18.48 o                         
   6   0   8        600.49        648.56        26.40 o                         
  -8   1   8         49.44         40.82         4.97 o                         
  -7   1   8        116.09        123.58         5.92 o                         
  -6   1   8       1295.89       1259.96        36.42 o                         
  -5   1   8        757.86        722.52        20.02 o                         
  -4   1   8         87.31         81.59         4.11 o                         
  -3   1   8       1281.99       1356.02        15.25 o                         
  -2   1   8       7667.65       8260.62        31.90 o                         
  -1   1   8        134.76        180.02         4.24 o                         
   0   1   8       1937.89       2160.84        28.88 o                         
   1   1   8        474.72        425.11         4.28 o                         
   2   1   8        370.53        401.32         6.86 o                         
   3   1   8        713.24        751.48        15.97 o                         
   4   1   8        507.90        530.42        14.55 o                         
   5   1   8        132.39        125.27         4.78 o                         
   6   1   8        116.92        122.45         5.41 o                         
  -8   2   8         38.59         39.16         6.05 o                         
  -7   2   8        453.48        459.50        14.12 o                         
  -6   2   8          3.50          1.52         3.16 o                         
  -5   2   8       1677.20       1717.70        53.51 o                         
  -4   2   8        338.21        350.07         6.08 o                         
  -3   2   8        516.38        417.08         6.36 o                         
  -2   2   8        464.42        497.61         7.03 o                         
  -1   2   8       3269.73       3320.52        26.20 o                         
   0   2   8        539.92        635.74         5.84 o                         
   1   2   8       1597.84       1755.39        13.46 o                         
   2   2   8         87.04         84.37         3.05 o                         
   3   2   8       2254.93       2177.47        39.91 o                         
   4   2   8        187.08        174.46         5.89 o                         
   5   2   8        313.14        326.56         7.78 o                         
   6   2   8        135.25        143.94         5.50 o                         
  -8   3   8          5.89          2.75         5.33 o                         
  -7   3   8         36.17         45.74         3.92 o                         
  -6   3   8         27.00         23.59         3.30 o                         
  -5   3   8        868.84        788.53        55.68 o                         
  -4   3   8        391.36        382.11        10.09 o                         
  -3   3   8       1868.92       1989.86        31.74 o                         
  -2   3   8        890.09        925.59         5.62 o                         
  -1   3   8         51.40         70.91         5.24 o                         
   0   3   8        728.94        740.33        10.28 o                         
   1   3   8       3285.40       3047.79        29.66 o                         
   2   3   8         12.62         13.78         2.19 o                         
   3   3   8         10.02          8.46         2.72 o                         
   4   3   8          4.57          9.22         3.12 o                         
   5   3   8        675.98        678.08        21.41 o                         
   6   3   8         10.78         17.35         4.45 o                         
  -8   4   8        580.91        575.77        20.27 o                         
  -7   4   8        117.64        111.64         9.94 o                         
  -6   4   8         51.62         53.06         3.98 o                         
  -5   4   8        550.42        579.10        30.36 o                         
  -4   4   8       2196.68       2169.04        54.57 o                         
  -3   4   8        971.63       1006.06        11.03 o                         
  -2   4   8       1335.61       1367.86        17.58 o                         
  -1   4   8       2020.72       2072.90        14.37 o                         
   0   4   8        174.72        167.10         4.32 o                         
   1   4   8         29.88         28.74         2.21 o                         
   2   4   8       2395.20       2368.29        33.58 o                         
   3   4   8        184.46        156.77         4.64 o                         
   4   4   8        182.99        201.17         8.70 o                         
   5   4   8         80.84         86.71         4.59 o                         
   6   4   8         93.89        118.28         5.27 o                         
  -8   5   8          1.60          4.18         5.85 o                         
  -7   5   8        100.58        104.21         8.91 o                         
  -6   5   8       1508.91       1481.22        55.76 o                         
  -5   5   8         34.46         30.33         2.55 o                         
  -4   5   8        797.02        730.70        18.26 o                         
  -3   5   8         74.42         69.47         2.60 o                         
  -2   5   8       1356.28       1321.12        15.87 o                         
  -1   5   8       1345.99       1379.53        71.45 o                         
   0   5   8       5290.39       5828.38        98.00 o                         
   1   5   8         43.32         32.10         2.25 o                         
   2   5   8        389.33        430.91         8.08 o                         
   3   5   8        441.63        442.42         7.82 o                         
   4   5   8       1788.47       1736.24        34.86 o                         
   5   5   8        288.06        279.94         7.47 o                         
   6   5   8         17.23         16.67         4.85 o                         
  -7   6   8         79.42         72.76         9.48 o                         
  -6   6   8         13.71         19.61         3.16 o                         
  -5   6   8         22.86         23.54         2.39 o                         
  -4   6   8         22.07         16.55         2.33 o                         
  -3   6   8        347.18        294.86         9.71 o                         
  -2   6   8        206.50        220.91         3.92 o                         
  -1   6   8       2470.46       2374.97        37.90 o                         
   0   6   8       1612.65       1605.23        40.04 o                         
   1   6   8        150.10        158.45         4.19 o                         
   2   6   8       1510.29       1565.05        22.07 o                         
   3   6   8        492.66        512.71         9.47 o                         
   4   6   8        149.43        140.59         7.21 o                         
   5   6   8        190.76        187.66         8.27 o                         
   6   6   8        179.65        200.24        11.56 o                         
  -7   7   8        106.58        100.49        11.59 o                         
  -6   7   8         17.04         17.21         2.82 o                         
  -5   7   8       1808.56       1865.81        59.52 o                         
  -4   7   8        272.77        303.36         8.52 o                         
  -3   7   8       2267.68       2365.35        41.78 o                         
  -2   7   8        889.93        878.67        23.24 o                         
  -1   7   8        234.32        234.90         6.82 o                         
   0   7   8         47.76         80.82         5.13 o                         
   1   7   8       4833.88       4735.45        88.60 o                         
   2   7   8         41.75         41.41         3.01 o                         
   3   7   8       1035.74       1048.81        21.00 o                         
   4   7   8        630.15        644.42        14.65 o                         
   5   7   8        132.99        144.96         6.55 o                         
   6   7   8          9.27          9.10         5.26 o                         
  -7   8   8        167.59        183.84         9.40 o                         
  -6   8   8        106.66         97.78         4.68 o                         
  -5   8   8        327.24        336.30        15.27 o                         
  -4   8   8        208.34        224.23         7.77 o                         
  -3   8   8        283.47        275.62         7.70 o                         
  -2   8   8       1585.62       1631.70        12.51 o                         
  -1   8   8       2170.87       2150.89        47.43 o                         
   0   8   8        189.56        199.14         9.02 o                         
   1   8   8         56.29         45.18         2.67 o                         
   2   8   8       1170.66       1115.55        18.12 o                         
   3   8   8       1117.74       1167.30        17.15 o                         
   4   8   8         44.75         40.61         3.68 o                         
   5   8   8        361.11        351.45         7.85 o                         
   6   8   8         97.56        109.14         6.62 o                         
  -7   9   8          0.18         -4.08         4.08 o                         
  -6   9   8        537.11        565.26        24.20 o                         
  -5   9   8         60.53         53.13         5.82 o                         
  -4   9   8         89.76         88.82         5.59 o                         
  -3   9   8        312.21        339.71         7.42 o                         
  -2   9   8        351.39        380.02         7.84 o                         
  -1   9   8        636.83        659.57        16.18 o                         
   0   9   8       1068.00       1050.71        30.11 o                         
   1   9   8       2080.85       2195.06        46.70 o                         
   2   9   8          8.71          2.07         2.85 o                         
   3   9   8         56.93         53.29         4.15 o                         
   4   9   8        367.59        383.19        16.52 o                         
   5   9   8         14.18         16.68         4.18 o                         
  -7  10   8          5.48         -7.14         7.14 o                         
  -6  10   8         12.26         14.60         5.33 o                         
  -5  10   8        370.67        347.91        14.44 o                         
  -4  10   8       2389.88       2531.39        59.73 o                         
  -3  10   8        245.51        254.68         8.00 o                         
  -2  10   8        992.92       1002.96        29.72 o                         
  -1  10   8        608.16        590.68        11.67 o                         
   0  10   8        775.16        738.29        44.24 o                         
   1  10   8         95.80         91.82         3.93 o                         
   2  10   8       2257.29       2155.31        31.82 o                         
   3  10   8         57.85         54.89         4.41 o                         
   4  10   8         19.80         12.03         3.55 o                         
   5  10   8          0.59          1.14         3.99 o                         
  -7  11   8        151.01        125.63         9.70 o                         
  -6  11   8        141.52        135.42         6.71 o                         
  -5  11   8          2.33          6.83         5.02 o                         
  -4  11   8          0.69          6.03         4.71 o                         
  -3  11   8        703.59        720.45        29.00 o                         
  -2  11   8        510.11        566.77        31.15 o                         
  -1  11   8          0.76          3.50         2.01 o                         
   0  11   8         83.75         98.49         4.55 o                         
   1  11   8        573.24        549.37        11.56 o                         
   2  11   8         31.95         39.25         4.20 o                         
   3  11   8        162.56        144.46         5.98 o                         
   4  11   8        140.83        147.32         6.37 o                         
   5  11   8          4.16          2.20         4.18 o                         
  -6  12   8         30.10         31.27         6.04 o                         
  -5  12   8        515.04        498.13        16.55 o                         
  -4  12   8          3.20         -2.13         4.48 o                         
  -3  12   8        148.47        159.58        17.82 o                         
  -2  12   8        104.80         81.70         8.92 o                         
  -1  12   8       2000.21       2155.67        28.81 o                         
   0  12   8         80.50         90.33         4.64 o                         
   1  12   8         12.26         16.92         2.97 o                         
   2  12   8         19.31          9.87         3.64 o                         
   3  12   8        676.69        684.91        17.20 o                         
   4  12   8         32.38         32.86         4.65 o                         
   5  12   8        272.93        267.93        41.91 o                         
  -6  13   8         38.67         35.37         6.47 o                         
  -5  13   8        484.59        536.31        20.29 o                         
  -4  13   8        246.24        261.16         9.26 o                         
  -3  13   8       1493.85       1658.99        66.66 o                         
  -2  13   8        289.11        266.41        12.71 o                         
  -1  13   8        466.12        514.08         6.88 o                         
   0  13   8        877.05        841.96        16.87 o                         
   1  13   8       1103.08       1231.86        29.69 o                         
   2  13   8          7.46          6.36         3.58 o                         
   3  13   8         98.93         80.54         4.99 o                         
   4  13   8        210.54        181.94        11.15 o                         
   5  13   8        109.70        143.08        18.04 o                         
  -6  14   8        135.08        121.10        13.00 o                         
  -5  14   8         36.07         25.01         5.94 o                         
  -4  14   8        544.08        585.56        22.69 o                         
  -3  14   8        216.31        233.01        10.34 o                         
  -2  14   8        108.70        118.32         8.82 o                         
  -1  14   8         85.93        109.98         4.18 o                         
   0  14   8        379.94        395.19        11.44 o                         
   1  14   8         11.46          8.30         3.81 o                         
   2  14   8        729.34        658.02        12.97 o                         
   3  14   8        215.37        226.11         7.01 o                         
   4  14   8         14.21          3.87         6.64 o                         
  -5  15   8        106.52         97.40         7.69 o                         
  -4  15   8         26.18         21.66         6.34 o                         
  -3  15   8         49.42         54.50         5.48 o                         
  -2  15   8       1015.21       1078.45        29.36 o                         
  -1  15   8          8.51          8.50         2.70 o                         
   0  15   8        387.40        382.03         8.35 o                         
   1  15   8         39.16         43.42         3.45 o                         
   2  15   8         80.76         91.00         4.28 o                         
   3  15   8        126.50        115.53         5.11 o                         
   4  15   8        271.18        280.37        15.41 o                         
  -5  16   8         88.68         89.63         7.96 o                         
  -4  16   8        781.23        939.88        25.49 o                         
  -3  16   8          1.29          9.18         5.43 o                         
  -2  16   8          3.19          9.90         5.06 o                         
  -1  16   8       1057.32       1104.49        17.80 o                         
   0  16   8        912.91        965.94        20.09 o                         
   1  16   8        108.07         68.78         3.85 o                         
   2  16   8         48.38         58.43         4.64 o                         
   3  16   8        195.35        196.20         8.87 o                         
  -4  17   8         77.06         83.63        10.53 o                         
  -3  17   8        377.39        407.93        24.50 o                         
  -2  17   8        110.57        120.47         8.49 o                         
  -1  17   8          8.73          1.76         3.63 o                         
   0  17   8          0.88          6.35         3.49 o                         
   1  17   8        330.19        344.06        20.88 o                         
   2  17   8        199.67        183.82         7.97 o                         
   3  17   8         37.73         14.67         6.00 o                         
  -4  18   8        112.28         94.08        17.60 o                         
  -3  18   8         96.14        148.99        23.66 o                         
  -2  18   8        170.76        167.96        14.66 o                         
  -1  18   8        339.66        361.35        13.76 o                         
   0  18   8         31.05         27.00         3.94 o                         
   1  18   8          0.29         -1.30         3.72 o                         
   2  18   8        145.63        105.20         9.86 o                         
  -3  19   8          9.81         16.06        10.47 o                         
  -2  19   8        159.66        167.75        10.55 o                         
  -1  19   8        149.21        137.62         6.02 o                         
   0  19   8        443.49        401.93        28.31 o                         
   1  19   8         16.70          8.87         5.78 o                         
  -2  20   8        140.63        134.70         9.95 o                         
  -1  20   8         23.70         16.65         8.33 o                         
   0  20   8        107.62        109.69         6.19 o                         
  -7   0   9        615.09        567.73        13.33 o                         
  -5   0   9        400.11        410.02        18.64 o                         
  -3   0   9       2034.93       1967.64        26.79 o                         
  -1   0   9       2985.27       3279.53        30.14 o                         
   1   0   9        108.95        105.35         4.53 o                         
   3   0   9       2369.81       2459.52        64.88 o                         
   5   0   9        170.15        166.80         8.01 o                         
  -8   1   9         33.73         34.64        11.27 o                         
  -7   1   9         99.84        101.63         4.94 o                         
  -6   1   9          1.74         -0.32         3.32 o                         
  -5   1   9       2341.46       2383.49        64.38 o                         
  -4   1   9        708.67        750.70        10.41 o                         
  -3   1   9        273.89        311.85         4.60 o                         
  -2   1   9       2148.07       2142.04        12.93 o                         
  -1   1   9       4150.33       4445.25        20.18 o                         
   0   1   9       1644.38       1523.28        20.99 o                         
   1   1   9       1435.77       1541.75        12.17 o                         
   2   1   9       1067.06       1047.13        14.94 o                         
   3   1   9         36.12         45.37         3.17 o                         
   4   1   9          2.59         10.24         3.53 o                         
   5   1   9        244.87        257.65         7.39 o                         
   6   1   9        261.91        264.74         9.41 o                         
  -8   2   9         24.30         17.80         9.88 o                         
  -7   2   9          6.99          8.74         4.13 o                         
  -6   2   9        310.09        315.52        14.22 o                         
  -5   2   9          5.43          3.99         2.81 o                         
  -4   2   9       2642.35       2829.76        54.58 o                         
  -3   2   9        269.76        276.58         4.19 o                         
  -2   2   9       3286.50       3229.10        25.28 o                         
  -1   2   9         42.99         74.33         3.21 o                         
   0   2   9       3811.21       3844.86        46.27 o                         
   1   2   9       1626.11       1766.14        10.47 o                         
   2   2   9          1.45          2.80         2.26 o                         
   3   2   9         90.28        100.40         3.84 o                         
   4   2   9        756.31        768.26        16.51 o                         
   5   2   9          5.28          9.19         3.94 o                         
   6   2   9        100.97         91.66         5.36 o                         
  -8   3   9        250.48        258.25        10.65 o                         
  -7   3   9         10.09         13.43         4.01 o                         
  -6   3   9        210.94        213.76        12.87 o                         
  -5   3   9        344.41        336.68        10.21 o                         
  -4   3   9       1705.99       1697.55        31.06 o                         
  -3   3   9         11.93         16.30         2.25 o                         
  -2   3   9       1625.85       1635.99        12.88 o                         
  -1   3   9        373.30        364.43         5.23 o                         
   0   3   9        539.40        468.22         7.83 o                         
   1   3   9       1377.92       1441.21        16.08 o                         
   2   3   9       1124.04       1066.00        12.28 o                         
   3   3   9        457.74        450.66        11.32 o                         
   4   3   9         41.66         52.48         3.69 o                         
   5   3   9        123.60        127.80         7.02 o                         
   6   3   9        114.15        123.85         6.19 o                         
  -8   4   9         15.67         11.81         6.47 o                         
  -7   4   9        146.39        154.78        10.10 o                         
  -6   4   9         12.26          9.82         3.45 o                         
  -5   4   9        381.52        367.88        14.09 o                         
  -4   4   9        221.94        247.51         5.39 o                         
  -3   4   9       1435.27       1489.13        17.63 o                         
  -2   4   9         42.22         45.03         2.45 o                         
  -1   4   9       1429.64       1461.21        16.79 o                         
   0   4   9        349.67        353.65         6.70 o                         
   1   4   9        653.48        589.41         9.15 o                         
   2   4   9        165.57        178.69         4.68 o                         
   3   4   9       2258.36       2259.40        51.59 o                         
   4   4   9        332.02        328.45         6.58 o                         
   5   4   9         74.99         83.90         4.76 o                         
   6   4   9         34.83         45.90         5.74 o                         
  -7   5   9         76.87         70.70         9.05 o                         
  -6   5   9        181.08        173.20         7.94 o                         
  -5   5   9       2058.51       1985.90        64.05 o                         
  -4   5   9        243.12        206.36         7.47 o                         
  -3   5   9          0.75          4.38         1.91 o                         
  -2   5   9        627.21        620.38        10.68 o                         
  -1   5   9       3291.20       3323.40        41.62 o                         
   0   5   9        333.56        354.56         7.85 o                         
   1   5   9       1714.66       1791.37        27.72 o                         
   2   5   9        322.33        315.63         7.99 o                         
   3   5   9        303.36        339.79         5.88 o                         
   4   5   9        373.23        366.32         8.82 o                         
   5   5   9        709.32        712.76        14.80 o                         
   6   5   9         23.51         24.66         8.47 o                         
  -7   6   9        558.43        541.18        47.42 o                         
  -6   6   9         42.40         43.06         3.35 o                         
  -5   6   9         57.27         54.36         2.55 o                         
  -4   6   9        389.10        366.34        15.10 o                         
  -3   6   9       2794.54       2760.92        48.31 o                         
  -2   6   9        679.08        629.09        12.52 o                         
  -1   6   9        198.16        209.57        11.70 o                         
   0   6   9       2708.38       2800.14        53.93 o                         
   1   6   9       1935.32       2023.10        32.47 o                         
   2   6   9        171.38        170.12         6.42 o                         
   3   6   9        209.86        206.24         5.53 o                         
   4   6   9         18.19         22.02         3.55 o                         
   5   6   9         14.07         11.67         4.53 o                         
   6   6   9          8.31         14.91         6.66 o                         
  -7   7   9          0.98          0.88         4.24 o                         
  -6   7   9          3.88         -2.01         3.85 o                         
  -5   7   9         54.65         45.55         3.08 o                         
  -4   7   9        765.94        825.25        32.97 o                         
  -3   7   9         50.49         56.82         6.55 o                         
  -2   7   9       1046.94        968.65        26.08 o                         
  -1   7   9        170.08        159.52         5.23 o                         
   0   7   9        305.18        344.88         7.41 o                         
   1   7   9         59.27         69.15         3.08 o                         
   2   7   9       2514.61       2474.72        30.80 o                         
   3   7   9          7.76         15.68         3.14 o                         
   4   7   9        373.06        365.91         8.87 o                         
   5   7   9          4.13          4.52         4.19 o                         
  -7   8   9        213.77        241.11        10.37 o                         
  -6   8   9        927.20       1035.31        25.84 o                         
  -5   8   9        111.36        100.90         5.81 o                         
  -4   8   9         72.08         77.38         5.47 o                         
  -3   8   9       1001.82       1058.34        16.69 o                         
  -2   8   9        223.73        208.48         7.19 o                         
  -1   8   9        187.87        186.62         6.53 o                         
   0   8   9       1162.74       1189.37        28.73 o                         
   1   8   9        166.13        155.00         6.10 o                         
   2   8   9        178.16        184.24         5.42 o                         
   3   8   9        545.73        533.65        10.72 o                         
   4   8   9       1221.39       1317.56        34.11 o                         
   5   8   9         51.75         48.63         4.45 o                         
  -7   9   9          9.55         14.68         7.58 o                         
  -6   9   9          6.95          1.29         5.04 o                         
  -5   9   9       1362.24       1424.26        62.13 o                         
  -4   9   9        349.04        418.25        11.89 o                         
  -3   9   9        311.78        279.20         7.29 o                         
  -2   9   9        367.38        372.26        11.34 o                         
  -1   9   9       1516.28       1433.20        32.75 o                         
   0   9   9        123.99        152.48         5.64 o                         
   1   9   9        310.48        284.16         6.76 o                         
   2   9   9        273.73        309.89         9.96 o                         
   3   9   9        600.69        606.70        16.75 o                         
   4   9   9         58.77         61.07         3.54 o                         
   5   9   9        229.49        240.86        13.64 o                         
  -7  10   9        325.90        303.72        20.80 o                         
  -6  10   9          1.05          0.98         5.46 o                         
  -5  10   9         34.06         29.28         5.15 o                         
  -4  10   9        189.11        159.45         9.43 o                         
  -3  10   9        904.09        937.71        32.07 o                         
  -2  10   9         22.68         25.76         4.04 o                         
  -1  10   9        580.83        551.78        14.01 o                         
   0  10   9        117.32        101.03         5.32 o                         
   1  10   9       1144.14       1083.81        22.74 o                         
   2  10   9         37.64         32.85         3.54 o                         
   3  10   9        804.80        778.56        20.36 o                         
   4  10   9         12.69         17.45         4.41 o                         
   5  10   9          9.05         15.67         6.16 o                         
  -6  11   9        143.35        131.58         7.90 o                         
  -5  11   9        298.49        303.42        18.83 o                         
  -4  11   9        239.29        274.04         9.47 o                         
  -3  11   9        201.09        197.51        12.83 o                         
  -2  11   9        425.93        440.60        15.87 o                         
  -1  11   9        722.34        747.49        21.00 o                         
   0  11   9         43.08         40.00         3.11 o                         
   1  11   9          5.45          6.32         2.80 o                         
   2  11   9        534.08        534.30        10.95 o                         
   3  11   9        513.61        518.62        10.20 o                         
   4  11   9        313.99        292.46        11.22 o                         
   5  11   9        308.24        317.66        31.20 o                         
  -6  12   9        657.64        729.96        33.75 o                         
  -5  12   9        171.56        189.53        11.96 o                         
  -4  12   9        308.04        287.62         9.97 o                         
  -3  12   9         50.97         40.56         5.25 o                         
  -2  12   9          7.13          3.04         4.44 o                         
  -1  12   9          3.23          6.10         2.22 o                         
   0  12   9       1180.19       1215.71        42.46 o                         
   1  12   9         17.20         26.41         3.29 o                         
   2  12   9         33.80         47.05         3.63 o                         
   3  12   9         16.20         16.12         4.24 o                         
   4  12   9        798.49        835.47        19.65 o                         
  -6  13   9         87.76         83.67         8.27 o                         
  -5  13   9        291.58        312.74        18.76 o                         
  -4  13   9        170.31        222.35         9.28 o                         
  -3  13   9        463.80        489.99        26.34 o                         
  -2  13   9        961.24       1055.95        27.92 o                         
  -1  13   9        429.11        384.35         5.80 o                         
   0  13   9        347.36        379.86        10.28 o                         
   1  13   9        445.87        456.97         8.31 o                         
   2  13   9        606.25        664.17        12.71 o                         
   3  13   9        171.91        157.21         7.51 o                         
   4  13   9          2.76         -4.29         6.97 o                         
  -5  14   9          7.42          4.20         7.17 o                         
  -4  14   9          0.43          1.16         5.16 o                         
  -3  14   9       2018.55       2064.40        43.02 o                         
  -2  14   9        589.11        640.13        16.63 o                         
  -1  14   9        205.18        199.64         5.19 o                         
   0  14   9         95.52        113.24         7.02 o                         
   1  14   9        544.19        525.69         9.03 o                         
   2  14   9         13.78          9.69         3.70 o                         
   3  14   9        393.04        378.19         8.42 o                         
   4  14   9         14.12         20.75         5.92 o                         
  -5  15   9        193.54        212.95        20.13 o                         
  -4  15   9        175.40        198.19        17.85 o                         
  -3  15   9         25.47         25.26         5.57 o                         
  -2  15   9          3.11          2.49         5.09 o                         
  -1  15   9        489.99        505.24        12.24 o                         
   0  15   9         95.21         83.72         3.59 o                         
   1  15   9        704.38        701.64        13.63 o                         
   2  15   9         48.92         40.35         4.06 o                         
   3  15   9         94.45        115.37         5.49 o                         
  -5  16   9         23.56         29.26        11.51 o                         
  -4  16   9        128.48        129.22        20.32 o                         
  -3  16   9        441.54        530.40        26.67 o                         
  -2  16   9         18.01         29.26         5.50 o                         
  -1  16   9          4.06          3.52         3.41 o                         
   0  16   9        553.49        531.54        13.91 o                         
   1  16   9        411.33        424.84        12.95 o                         
   2  16   9         33.21         19.56         4.19 o                         
   3  16   9         46.90         51.47         6.28 o                         
  -4  17   9        233.55        283.51        19.95 o                         
  -3  17   9        256.97        244.78        20.54 o                         
  -2  17   9        454.45        457.06        20.90 o                         
  -1  17   9         58.67         75.17         4.18 o                         
   0  17   9        114.44        116.97        13.71 o                         
   1  17   9         12.80         13.92         5.07 o                         
   2  17   9        280.34        270.52        22.27 o                         
  -3  18   9         16.25         11.04        15.32 o                         
  -2  18   9        308.98        380.93        16.73 o                         
  -1  18   9        179.71        158.86        10.87 o                         
   0  18   9        601.22        610.13        31.35 o                         
   1  18   9          4.60         -1.78         4.49 o                         
   2  18   9         69.81         67.88         6.76 o                         
  -2  19   9          0.37         -0.82         9.36 o                         
  -1  19   9         37.78         37.74         8.28 o                         
   0  19   9        122.87        120.28         6.04 o                         
   1  19   9        490.40        447.85        11.63 o                         
  -6   0  10       1178.69       1148.44        66.92 o                         
  -4   0  10        501.29        460.55         8.72 o                         
  -2   0  10       2041.76       2043.21        25.99 o                         
   0   0  10        947.29        970.28        16.47 o                         
   2   0  10       4504.87       4260.31        97.16 o                         
   4   0  10       1452.73       1516.89        56.26 o                         
   6   0  10         25.61         32.73         9.31 o                         
  -7   1  10        201.73        180.59        10.63 o                         
  -6   1  10          8.97         10.24         3.28 o                         
  -5   1  10          2.77          3.52         2.88 o                         
  -4   1  10       1904.08       1914.92        29.54 o                         
  -3   1  10        337.01        346.10         4.85 o                         
  -2   1  10         41.55         56.20         2.95 o                         
  -1   1  10        576.03        611.96         5.10 o                         
   0   1  10       3331.80       3553.77        35.18 o                         
   1   1  10         95.26         77.99         3.06 o                         
   2   1  10        500.64        482.85         7.63 o                         
   3   1  10         66.40         61.65         3.61 o                         
   4   1  10         86.24         90.63         4.21 o                         
   5   1  10          8.41          8.94         4.52 o                         
   6   1  10         57.37         63.24         6.84 o                         
  -7   2  10         11.45          9.79         4.01 o                         
  -6   2  10        122.16        114.53         4.69 o                         
  -5   2  10        193.57        193.72         5.54 o                         
  -4   2  10          1.42         -2.48         2.48 o                         
  -3   2  10       1159.30       1314.51        12.01 o                         
  -2   2  10        176.21        185.50         6.20 o                         
  -1   2  10       1294.20       1224.51        12.90 o                         
   0   2  10         60.66         54.30         2.82 o                         
   1   2  10       3412.33       3439.02        28.69 o                         
   2   2  10          3.40          3.26         2.58 o                         
   3   2  10         28.33         22.46         3.34 o                         
   4   2  10         49.37         48.14         3.97 o                         
   5   2  10        178.32        192.03         6.87 o                         
   6   2  10          5.23         12.31         6.22 o                         
  -7   3  10        516.99        514.55        47.69 o                         
  -6   3  10         92.72         83.88         4.45 o                         
  -5   3  10         31.67         26.61         3.47 o                         
  -4   3  10         63.95         57.48         3.07 o                         
  -3   3  10       1537.09       1573.84        12.31 o                         
  -2   3  10        246.21        266.36         6.09 o                         
  -1   3  10       2748.53       2888.76        21.00 o                         
   0   3  10       1291.10       1282.08        15.19 o                         
   1   3  10       1148.37       1047.72        14.37 o                         
   2   3  10        320.33        328.52         7.25 o                         
   3   3  10       2827.06       2873.93        63.58 o                         
   4   3  10         71.74         69.96         4.08 o                         
   5   3  10         80.71         84.67         4.87 o                         
  -7   4  10         14.49         16.17         3.87 o                         
  -6   4  10        665.43        643.11        18.98 o                         
  -5   4  10        148.13        150.98         5.49 o                         
  -4   4  10        341.90        333.64         9.64 o                         
  -3   4  10        487.49        479.83         5.40 o                         
  -2   4  10       1799.61       1761.89        25.55 o                         
  -1   4  10       1066.07       1088.63        11.24 o                         
   0   4  10        823.18        800.50        11.55 o                         
   1   4  10        232.71        249.60         5.01 o                         
   2   4  10        220.18        221.60         5.30 o                         
   3   4  10         87.47         81.70         3.40 o                         
   4   4  10        621.74        629.58        19.56 o                         
   5   4  10        316.09        317.20        13.48 o                         
  -7   5  10          1.51          3.34         3.80 o                         
  -6   5  10        464.27        456.19        12.45 o                         
  -5   5  10          4.34          2.55         2.59 o                         
  -4   5  10       1931.22       1854.19        67.17 o                         
  -3   5  10        224.49        274.36         4.05 o                         
  -2   5  10          7.99          7.33         2.54 o                         
  -1   5  10        161.67        179.30         4.48 o                         
   0   5  10       1863.27       1849.82        33.22 o                         
   1   5  10        203.66        237.28         5.92 o                         
   2   5  10        410.60        401.85        10.81 o                         
   3   5  10         29.83         19.58         3.24 o                         
   4   5  10        194.21        238.95         7.05 o                         
   5   5  10          0.56          5.41         4.40 o                         
  -7   6  10          0.24          3.19         4.06 o                         
  -6   6  10         41.24         48.27         3.84 o                         
  -5   6  10        340.37        310.50        11.47 o                         
  -4   6  10        201.13        179.14         5.83 o                         
  -3   6  10        453.66        446.40         6.02 o                         
  -2   6  10       3173.33       3215.99        46.23 o                         
  -1   6  10        594.94        497.45        11.37 o                         
   0   6  10       1149.51       1156.77        26.88 o                         
   1   6  10       1672.91       1679.45        32.33 o                         
   2   6  10       1498.53       1444.94        28.94 o                         
   3   6  10         22.74         28.65         3.88 o                         
   4   6  10        234.48        239.84         7.16 o                         
   5   6  10         80.75         86.67         6.46 o                         
  -7   7  10        654.93        649.36        27.88 o                         
  -6   7  10        264.56        245.17        10.92 o                         
  -5   7  10        130.56        131.02         7.08 o                         
  -4   7  10        203.70        231.04         9.83 o                         
  -3   7  10        810.25        809.33        22.04 o                         
  -2   7  10        310.86        259.49         5.20 o                         
  -1   7  10        393.29        379.51         9.63 o                         
   0   7  10         23.20         24.18         2.42 o                         
   1   7  10         97.44         89.70         4.85 o                         
   2   7  10          8.89          6.01         3.57 o                         
   3   7  10        294.45        320.26         8.98 o                         
   4   7  10         25.02         26.75         4.29 o                         
   5   7  10         77.15         87.15         5.94 o                         
  -7   8  10         49.79         61.63         8.73 o                         
  -6   8  10         14.93         23.08         5.42 o                         
  -5   8  10        969.90       1071.80        34.13 o                         
  -4   8  10          6.94          1.86         4.75 o                         
  -3   8  10        561.37        558.79         9.56 o                         
  -2   8  10        582.97        527.99        13.46 o                         
  -1   8  10        173.64        203.60         6.12 o                         
   0   8  10         60.22         51.13         3.47 o                         
   1   8  10        359.98        388.64         8.33 o                         
   2   8  10         51.69         25.71         3.66 o                         
   3   8  10         12.59          8.09         3.71 o                         
   4   8  10        172.79        159.61        12.70 o                         
   5   8  10        548.76        575.43        32.01 o                         
  -7   9  10         56.30         60.57         8.53 o                         
  -6   9  10        256.95        249.50         9.50 o                         
  -5   9  10         56.79         51.50         5.44 o                         
  -4   9  10       1496.41       1557.76        36.12 o                         
  -3   9  10        539.57        656.80        12.34 o                         
  -2   9  10         53.06         39.45         2.37 o                         
  -1   9  10        291.84        285.33         8.67 o                         
   0   9  10       2406.99       2301.08        54.92 o                         
   1   9  10         68.02         81.51         3.57 o                         
   2   9  10        875.65        853.68        15.37 o                         
   3   9  10          5.29          3.33         3.77 o                         
   4   9  10        227.19        205.16        10.82 o                         
   5   9  10         40.39         48.64         9.41 o                         
  -6  10  10        538.48        539.63        21.74 o                         
  -5  10  10         47.38         57.67         6.20 o                         
  -4  10  10        126.02        109.48         7.34 o                         
  -3  10  10        176.25        165.01         6.50 o                         
  -2  10  10       1249.72       1413.10        12.00 o                         
  -1  10  10          1.43         10.69         2.39 o                         
   0  10  10         14.93         18.55         3.31 o                         
   1  10  10        206.07        205.50         6.18 o                         
   2  10  10        672.35        678.57        13.65 o                         
   3  10  10         11.97         10.59         5.67 o                         
   4  10  10        491.34        490.80        13.88 o                         
   5  10  10         29.95         43.47         7.62 o                         
  -6  11  10        288.18        304.86        17.04 o                         
  -5  11  10        186.45        202.42        13.06 o                         
  -4  11  10        317.87        332.55         9.34 o                         
  -3  11  10        218.44        215.17        10.79 o                         
  -2  11  10        201.26        180.72         8.54 o                         
  -1  11  10        746.98        685.15        20.21 o                         
   0  11  10        835.79        875.87        48.33 o                         
   1  11  10         25.56         17.95         3.31 o                         
   2  11  10        309.32        306.98         6.83 o                         
   3  11  10        378.91        348.42         8.27 o                         
   4  11  10        227.17        233.68        17.12 o                         
  -6  12  10         53.85         49.75        10.66 o                         
  -5  12  10       1253.58       1406.07        40.75 o                         
  -4  12  10        157.92        159.98         9.21 o                         
  -3  12  10        297.67        292.70        13.43 o                         
  -2  12  10         62.62         52.81         4.94 o                         
  -1  12  10        278.28        315.94         8.41 o                         
   0  12  10         63.59         59.71         3.79 o                         
   1  12  10        584.65        527.28        13.50 o                         
   2  12  10         95.65        104.47         4.24 o                         
   3  12  10         16.21         21.66         4.09 o                         
   4  12  10          0.03          3.59         6.18 o                         
  -6  13  10          3.50         12.29         9.28 o                         
  -5  13  10        254.44        259.76        15.64 o                         
  -4  13  10        249.26        293.37        12.68 o                         
  -3  13  10        533.91        654.62        14.84 o                         
  -2  13  10        738.88        707.31        13.23 o                         
  -1  13  10        311.49        340.70        11.27 o                         
   0  13  10        209.93        190.63         6.94 o                         
   1  13  10        360.96        409.77         8.71 o                         
   2  13  10        115.41        125.33         5.49 o                         
   3  13  10        148.36        159.27         7.34 o                         
   4  13  10          0.13          8.18         7.13 o                         
  -5  14  10         56.28         88.60         9.35 o                         
  -4  14  10          9.51         11.50         7.28 o                         
  -3  14  10         24.34         21.44         5.46 o                         
  -2  14  10       1537.21       1615.90        25.38 o                         
  -1  14  10        418.13        458.79         9.89 o                         
   0  14  10        392.83        336.74        13.06 o                         
   1  14  10        283.36        320.48         8.70 o                         
   2  14  10        277.94        270.56         9.32 o                         
   3  14  10          8.52         13.32         5.07 o                         
  -5  15  10         40.65         37.31         8.00 o                         
  -4  15  10        408.41        453.34        29.36 o                         
  -3  15  10         88.12         79.40         7.35 o                         
  -2  15  10          0.14          3.69         5.39 o                         
  -1  15  10         94.17         65.16         3.91 o                         
   0  15  10        231.55        252.24         7.78 o                         
   1  15  10         79.77         75.82         3.96 o                         
   2  15  10         82.93         62.51         4.50 o                         
   3  15  10          0.45         -0.93         5.79 o                         
  -4  16  10         29.75         48.53         8.62 o                         
  -3  16  10        184.76        195.44        15.04 o                         
  -2  16  10        693.83        699.50        21.88 o                         
  -1  16  10         25.39         39.61         3.76 o                         
   0  16  10         30.83         21.61         4.26 o                         
   1  16  10        497.66        407.44        28.47 o                         
   2  16  10        110.10        109.81         8.76 o                         
  -4  17  10         12.11         19.19         8.94 o                         
  -3  17  10        359.11        436.90        25.00 o                         
  -2  17  10        303.10        319.47        21.73 o                         
  -1  17  10        515.88        499.31        10.53 o                         
   0  17  10        166.96        172.69        16.57 o                         
   1  17  10         99.24        110.84         8.19 o                         
   2  17  10         27.42         23.05         6.13 o                         
  -3  18  10          1.83          7.30         9.46 o                         
  -2  18  10        140.37        144.52        12.81 o                         
  -1  18  10        132.05        155.72         9.52 o                         
   0  18  10         53.64         41.85         6.71 o                         
   1  18  10        197.53        189.23         9.75 o                         
  -7   0  11        185.30        179.36        26.66 o                         
  -5   0  11       1944.25       1901.49        78.09 o                         
  -3   0  11        318.55        287.14         6.78 o                         
  -1   0  11       1437.93       1450.02        16.53 o                         
   1   0  11         11.66         16.24         3.23 o                         
   3   0  11       3254.48       3145.10        70.63 o                         
   5   0  11        153.97        149.06        11.19 o                         
  -7   1  11          8.77          7.89         4.06 o                         
  -6   1  11        575.44        575.70        16.09 o                         
  -5   1  11         55.68         67.83         3.70 o                         
  -4   1  11          6.46          3.62         2.85 o                         
  -3   1  11        879.22        869.01         6.07 o                         
  -2   1  11        539.09        518.81         6.22 o                         
  -1   1  11        258.61        243.39         5.53 o                         
   0   1  11       1137.20       1248.59        14.44 o                         
   1   1  11       1961.08       1994.85        17.12 o                         
   2   1  11         57.10         53.18         3.75 o                         
   3   1  11        104.75         97.08         4.10 o                         
   4   1  11        413.70        428.09        14.11 o                         
   5   1  11        201.51        210.27         7.19 o                         
  -7   2  11         44.50         41.18         5.16 o                         
  -6   2  11          0.76          4.01         3.34 o                         
  -5   2  11         11.36          8.93         3.15 o                         
  -4   2  11       1251.71       1235.02        28.24 o                         
  -3   2  11        127.24        106.09         4.46 o                         
  -2   2  11        222.71        246.52         6.86 o                         
  -1   2  11       1697.29       1795.87        12.82 o                         
   0   2  11        891.60        862.45         8.20 o                         
   1   2  11        276.37        289.72         6.10 o                         
   2   2  11       1380.57       1415.65        15.32 o                         
   3   2  11        255.78        233.37         7.75 o                         
   4   2  11         21.12         20.55         4.06 o                         
   5   2  11          2.91          5.19         4.72 o                         
  -7   3  11         20.63          9.72         4.51 o                         
  -6   3  11       1241.00       1276.50        52.38 o                         
  -5   3  11         10.67         10.08         3.38 o                         
  -4   3  11          6.09          4.60         2.19 o                         
  -3   3  11       1369.40       1346.41        14.32 o                         
  -2   3  11        927.54        938.89         8.27 o                         
  -1   3  11         39.70         41.83         2.54 o                         
   0   3  11        350.98        371.35         8.36 o                         
   1   3  11        583.68        586.48         9.28 o                         
   2   3  11        180.19        181.82         5.57 o                         
   3   3  11          2.53          6.89         3.46 o                         
   4   3  11        415.12        445.11        10.42 o                         
   5   3  11         60.68         80.32         6.03 o                         
  -7   4  11        363.77        338.84        27.93 o                         
  -6   4  11         11.04         10.45         3.99 o                         
  -5   4  11        743.64        724.68        20.21 o                         
  -4   4  11        108.70        125.86         4.29 o                         
  -3   4  11         70.13         64.26         5.16 o                         
  -2   4  11        991.25        999.12        17.85 o                         
  -1   4  11       1962.76       1903.93        20.75 o                         
   0   4  11       1086.02       1113.99        15.78 o                         
   1   4  11        881.89        861.13        15.15 o                         
   2   4  11        143.91        170.76         5.15 o                         
   3   4  11        953.59        936.52        16.92 o                         
   4   4  11         59.64         76.44         4.49 o                         
   5   4  11        407.81        406.16        18.44 o                         
  -7   5  11         83.03         81.11         7.49 o                         
  -6   5  11         50.94         44.46         3.42 o                         
  -5   5  11       1318.50       1269.25        36.14 o                         
  -4   5  11         10.58          5.89         2.81 o                         
  -3   5  11       2488.16       2476.94        17.14 o                         
  -2   5  11        171.70        175.81         6.81 o                         
  -1   5  11        158.49        174.16         4.89 o                         
   0   5  11       1701.77       1740.07        37.43 o                         
   1   5  11       1582.77       1533.07        24.59 o                         
   2   5  11        116.30        136.21         4.77 o                         
   3   5  11        352.19        339.76         6.68 o                         
   4   5  11         25.69         33.28         4.29 o                         
   5   5  11        149.90        171.83        11.38 o                         
  -7   6  11        253.57        257.55        32.05 o                         
  -6   6  11         31.02         33.66         3.50 o                         
  -5   6  11         62.65         61.70         2.70 o                         
  -4   6  11        327.78        322.34         5.81 o                         
  -3   6  11        972.59        909.45        22.45 o                         
  -2   6  11        216.83        206.62         7.45 o                         
  -1   6  11        701.41        821.44        19.42 o                         
   0   6  11         91.28         88.67         5.41 o                         
   1   6  11         67.46         73.79         3.54 o                         
   2   6  11        205.92        207.56         6.74 o                         
   3   6  11         89.37         89.37         4.22 o                         
   4   6  11          3.03          2.46         3.97 o                         
   5   6  11        160.86        151.34        11.26 o                         
  -7   7  11        104.60        100.03        13.61 o                         
  -6   7  11        505.18        491.44        17.15 o                         
  -5   7  11        369.74        390.35        10.68 o                         
  -4   7  11         63.23         69.63         6.06 o                         
  -3   7  11          5.19          9.82         2.58 o                         
  -2   7  11        496.58        458.16        10.13 o                         
  -1   7  11        282.40        230.53        15.58 o                         
   0   7  11        808.97        773.75        24.26 o                         
   1   7  11        125.22         84.04         5.87 o                         
   2   7  11        233.31        245.72        10.21 o                         
   3   7  11        166.81        150.77         4.81 o                         
   4   7  11        569.71        555.47        17.01 o                         
   5   7  11         88.17         78.30         7.56 o                         
  -7   8  11         78.42        102.87         9.86 o                         
  -6   8  11         20.17         33.59         5.78 o                         
  -5   8  11        130.95        112.58         6.57 o                         
  -4   8  11       1052.02       1153.04        31.19 o                         
  -3   8  11        224.01        201.55         7.52 o                         
  -2   8  11        800.26        737.32        17.83 o                         
  -1   8  11        351.26        321.13         6.02 o                         
   0   8  11        885.58        919.81        23.13 o                         
   1   8  11          5.38          4.76         3.26 o                         
   2   8  11        643.39        617.40        12.32 o                         
   3   8  11          9.68          7.84         4.22 o                         
   4   8  11          4.63         17.47         5.95 o                         
  -6   9  11         52.01         68.09         9.85 o                         
  -5   9  11        463.42        483.82        17.11 o                         
  -4   9  11        137.62        156.37         6.54 o                         
  -3   9  11        616.71        623.05        16.02 o                         
  -2   9  11        875.00        933.05        28.85 o                         
  -1   9  11         73.41         75.93         4.53 o                         
   0   9  11         41.76         51.08         3.14 o                         
   1   9  11        949.23       1012.56        17.30 o                         
   2   9  11        223.58        234.66         6.70 o                         
   3   9  11        722.74        696.20        17.92 o                         
   4   9  11         19.99          9.13         7.29 o                         
  -6  10  11        190.81        230.53        15.13 o                         
  -5  10  11        169.27        192.84        10.81 o                         
  -4  10  11          5.92          0.82         5.12 o                         
  -3  10  11        457.80        440.70        10.27 o                         
  -2  10  11        309.70        265.34         7.42 o                         
  -1  10  11       1500.78       1590.57        58.49 o                         
   0  10  11         35.75         27.18         2.99 o                         
   1  10  11         25.34         22.53         3.68 o                         
   2  10  11         83.49         51.03         3.85 o                         
   3  10  11        492.25        515.39        13.62 o                         
   4  10  11          0.64         11.07         6.44 o                         
  -6  11  11         13.52         18.59         7.99 o                         
  -5  11  11        568.48        619.24        18.45 o                         
  -4  11  11        289.86        291.86         9.99 o                         
  -3  11  11        460.15        509.66        12.75 o                         
  -2  11  11        821.52        775.32         9.16 o                         
  -1  11  11        200.07        184.25         6.58 o                         
   0  11  11       1084.73        986.43        37.62 o                         
   1  11  11        329.55        372.12         9.16 o                         
   2  11  11          8.39          4.76         3.72 o                         
   3  11  11        253.94        227.00         9.37 o                         
   4  11  11        104.43        106.46        17.57 o                         
  -6  12  11          0.09         -7.22        12.12 o                         
  -5  12  11          1.27          0.34         5.64 o                         
  -4  12  11        654.98        688.52        15.11 o                         
  -3  12  11        301.91        288.65        10.31 o                         
  -2  12  11        456.56        480.93        12.54 o                         
  -1  12  11        150.58        171.35         8.15 o                         
   0  12  11        383.48        424.82        11.52 o                         
   1  12  11        147.14        116.73         6.11 o                         
   2  12  11        986.33        962.72        16.58 o                         
   3  12  11         57.67         63.84         4.77 o                         
  -5  13  11         23.86         31.64         6.83 o                         
  -4  13  11         17.10         11.18         5.87 o                         
  -3  13  11        243.82        256.58        22.26 o                         
  -2  13  11        378.44        450.08        11.64 o                         
  -1  13  11        121.84        113.05         5.12 o                         
   0  13  11        288.21        304.56        10.24 o                         
   1  13  11         84.52         73.25         4.03 o                         
   2  13  11        204.16        260.68         8.70 o                         
   3  13  11          3.01         -0.95         4.71 o                         
  -5  14  11        217.95        213.15        10.62 o                         
  -4  14  11        150.74        211.66        15.26 o                         
  -3  14  11         45.99         65.30         6.35 o                         
  -2  14  11        168.98        175.62        12.72 o                         
  -1  14  11       1056.25       1107.15        30.80 o                         
   0  14  11        163.54        190.51         6.70 o                         
   1  14  11         33.53         30.82         4.56 o                         
   2  14  11          5.04          7.36         4.11 o                         
   3  14  11         90.24        102.85         6.79 o                         
  -4  15  11        274.75        245.45        30.07 o                         
  -3  15  11        577.17        671.54        21.81 o                         
  -2  15  11         14.59          7.11         6.06 o                         
  -1  15  11          1.63          4.68         3.87 o                         
   0  15  11        532.02        476.68        37.98 o                         
   1  15  11       1135.75       1217.66        68.79 o                         
   2  15  11         60.18         40.97         6.96 o                         
  -4  16  11        254.05        265.75        35.00 o                         
  -3  16  11          4.62         22.37         7.14 o                         
  -2  16  11         84.60         80.08        10.69 o                         
  -1  16  11        577.90        599.85        13.22 o                         
   0  16  11         20.19         16.32         3.72 o                         
   1  16  11         49.03         33.06         4.78 o                         
   2  16  11         62.99         55.47         7.91 o                         
  -3  17  11         13.74         20.48         8.92 o                         
  -2  17  11        357.60        349.60        25.93 o                         
  -1  17  11        183.95        162.71         8.35 o                         
   0  17  11        158.55        125.67        14.53 o                         
   1  17  11          3.53         -5.54         5.54 o                         
  -1  18  11        526.39        508.49        20.58 o                         
  -6   0  12        721.83        710.43        40.30 o                         
  -4   0  12       1091.93       1135.47        15.49 o                         
  -2   0  12         57.03         49.25         4.12 o                         
   0   0  12       3123.68       3251.80        60.31 o                         
   2   0  12        390.11        371.75         9.93 o                         
   4   0  12       1177.59       1138.62        43.51 o                         
  -7   1  12         21.93         18.71         4.39 o                         
  -6   1  12        197.60        176.50         9.80 o                         
  -5   1  12        419.11        425.98         9.36 o                         
  -4   1  12        447.33        444.02         9.45 o                         
  -3   1  12          0.21         -2.56         2.56 o                         
  -2   1  12       1443.84       1453.17        10.59 o                         
  -1   1  12        628.87        617.12         9.44 o                         
   0   1  12        444.08        459.75         6.11 o                         
   1   1  12          8.82         10.93         2.58 o                         
   2   1  12        776.92        764.81        12.78 o                         
   3   1  12         13.26         14.68         3.64 o                         
   4   1  12         35.69         32.52         4.44 o                         
   5   1  12        105.63         98.02         7.52 o                         
  -7   2  12         87.99         87.12        11.64 o                         
  -6   2  12         16.82         18.58         3.81 o                         
  -5   2  12         25.06         25.60         3.60 o                         
  -4   2  12          3.43         -0.77         2.91 o                         
  -3   2  12       1496.06       1493.69        32.93 o                         
  -2   2  12        581.88        583.90         6.57 o                         
  -1   2  12        650.28        691.44        14.50 o                         
   0   2  12        554.14        597.15         8.50 o                         
   1   2  12       1428.27       1393.02        23.56 o                         
   2   2  12          0.06         -0.39         2.99 o                         
   3   2  12        286.18        296.09         7.11 o                         
   4   2  12         90.05         91.30         5.07 o                         
   5   2  12         15.38         28.15         6.73 o                         
  -7   3  12         66.69         79.53         5.29 o                         
  -6   3  12        105.59         95.97         5.35 o                         
  -5   3  12       1227.48       1250.41        27.83 o                         
  -4   3  12         12.11         14.14         3.20 o                         
  -3   3  12        239.21        232.62         5.64 o                         
  -2   3  12       1236.25       1219.88        19.33 o                         
  -1   3  12        318.44        319.39         6.16 o                         
   0   3  12         98.11         94.63         3.13 o                         
   1   3  12       1440.66       1442.86        17.17 o                         
   2   3  12         31.14         29.36         3.17 o                         
   3   3  12         49.21         67.87         4.02 o                         
   4   3  12         10.24          9.03         4.54 o                         
   5   3  12         65.06         77.08         6.60 o                         
  -7   4  12         38.26         39.89         5.33 o                         
  -6   4  12       1163.73       1038.38        75.77 o                         
  -5   4  12         58.30         66.45         3.41 o                         
  -4   4  12        379.20        386.19        10.01 o                         
  -3   4  12        551.80        567.33         7.16 o                         
  -2   4  12        756.94        738.08        10.39 o                         
  -1   4  12        367.64        389.46         8.65 o                         
   0   4  12        158.14        146.09         5.07 o                         
   1   4  12        301.35        336.66         6.56 o                         
   2   4  12         46.31         45.50         4.03 o                         
   3   4  12         97.10         99.68         4.32 o                         
   4   4  12        296.05        290.49        11.71 o                         
   5   4  12         34.14         60.03         8.34 o                         
  -7   5  12         12.68          7.19         4.98 o                         
  -6   5  12         91.63         98.84         7.17 o                         
  -5   5  12          4.33         -2.87         2.87 o                         
  -4   5  12        431.54        418.08        10.94 o                         
  -3   5  12        335.83        351.52         6.00 o                         
  -2   5  12        953.42        913.93        59.36 o                         
  -1   5  12          7.24          9.77         2.74 o                         
   0   5  12        399.75        367.73         7.01 o                         
   1   5  12          9.56          6.94         3.30 o                         
   2   5  12       1417.07       1433.33        17.49 o                         
   3   5  12          2.16         12.36         4.18 o                         
   4   5  12        118.11        106.83         6.50 o                         
  -7   6  12        143.73        141.55         7.84 o                         
  -6   6  12        198.12        206.96         6.77 o                         
  -5   6  12         30.57         26.82         2.87 o                         
  -4   6  12        180.31        188.09         4.08 o                         
  -3   6  12       1154.58       1124.48        13.66 o                         
  -2   6  12        342.25        356.81         8.56 o                         
  -1   6  12        560.13        535.03        18.12 o                         
   0   6  12        827.81        871.52        29.92 o                         
   1   6  12        113.74        101.20         4.05 o                         
   2   6  12          0.21          1.88         3.73 o                         
   3   6  12         78.92         67.21         4.49 o                         
   4   6  12        199.46        224.92        11.38 o                         
  -6   7  12         25.95          6.81         6.35 o                         
  -5   7  12       1139.94       1175.30        35.18 o                         
  -4   7  12        184.81        190.40         5.23 o                         
  -3   7  12        168.73        147.44         3.84 o                         
  -2   7  12         27.43         36.57         2.72 o                         
  -1   7  12       1244.78       1226.00        37.73 o                         
   0   7  12        220.09        233.43        10.07 o                         
   1   7  12        313.40        302.05         6.91 o                         
   2   7  12          7.39          9.97         3.60 o                         
   3   7  12        150.30        153.75         5.57 o                         
   4   7  12         32.08         46.50         7.48 o                         
  -6   8  12         21.58         14.36         6.75 o                         
  -5   8  12         98.09        111.17         6.91 o                         
  -4   8  12        120.89         80.64         6.58 o                         
  -3   8  12        627.01        613.95        15.27 o                         
  -2   8  12          1.78          3.51         2.15 o                         
  -1   8  12          2.80          3.82         2.98 o                         
   0   8  12        466.95        425.78        10.88 o                         
   1   8  12        747.19        767.55        13.54 o                         
   2   8  12         97.85         84.53         4.41 o                         
   3   8  12        458.37        473.38        13.07 o                         
   4   8  12          3.07          1.48         6.49 o                         
  -6   9  12        265.84        258.29        13.59 o                         
  -5   9  12         12.57          9.75         5.29 o                         
  -4   9  12        554.17        600.27        10.35 o                         
  -3   9  12        284.23        289.78         9.04 o                         
  -2   9  12        933.17        824.53        19.43 o                         
  -1   9  12        281.01        319.01        10.72 o                         
   0   9  12          9.90          7.31         3.18 o                         
   1   9  12         74.32         71.11         4.23 o                         
   2   9  12        320.41        324.02         7.48 o                         
   3   9  12        125.79        148.06         5.82 o                         
   4   9  12        108.01        102.08         8.78 o                         
  -6  10  12        317.67        348.77        23.90 o                         
  -5  10  12        178.07        191.48        11.98 o                         
  -4  10  12        304.84        299.93        11.33 o                         
  -3  10  12          0.37          0.41         4.73 o                         
  -2  10  12       1148.40       1079.09        46.61 o                         
  -1  10  12        415.89        457.90         8.32 o                         
   0  10  12       1556.26       1614.27        35.28 o                         
   1  10  12          0.41          1.48         3.27 o                         
   2  10  12          4.81          4.84         3.92 o                         
   3  10  12          6.01         -2.51         4.44 o                         
   4  10  12        216.64        305.05        32.07 o                         
  -6  11  12          1.74         -4.76         9.51 o                         
  -5  11  12         18.28         10.23         5.76 o                         
  -4  11  12        452.09        515.24        16.16 o                         
  -3  11  12        179.97        164.77        10.91 o                         
  -2  11  12        183.79        217.90        16.34 o                         
  -1  11  12        338.07        308.73        10.63 o                         
   0  11  12         76.16         74.64         4.98 o                         
   1  11  12        639.69        600.56        15.84 o                         
   2  11  12         42.93         52.04         4.31 o                         
   3  11  12          1.35         -3.50         4.51 o                         
  -5  12  12         33.09         46.46         7.46 o                         
  -4  12  12         32.36         20.49         7.64 o                         
  -3  12  12        555.30        571.18        17.76 o                         
  -2  12  12         50.74         57.43         9.03 o                         
  -1  12  12         62.95         40.34         3.36 o                         
   0  12  12         36.08         50.56         4.04 o                         
   1  12  12        143.87        135.52         8.38 o                         
   2  12  12         46.12         35.68         4.36 o                         
   3  12  12        571.03        503.11        18.52 o                         
  -5  13  12        113.08        111.35        13.72 o                         
  -4  13  12          1.78         23.95         6.86 o                         
  -3  13  12         44.34         72.07         7.71 o                         
  -2  13  12        624.58        601.47        28.60 o                         
  -1  13  12       1088.92       1174.72        26.31 o                         
   0  13  12         83.52         73.61         4.62 o                         
   1  13  12        126.38        102.77         5.95 o                         
   2  13  12        534.85        512.14        13.85 o                         
   3  13  12         60.69         76.08         7.20 o                         
  -4  14  12        119.34        136.52         8.22 o                         
  -3  14  12        260.27        300.70        19.96 o                         
  -2  14  12         33.28         45.06         6.89 o                         
  -1  14  12         15.02         19.79         4.26 o                         
   0  14  12        711.95        698.28        42.75 o                         
   1  14  12         65.65         75.59         5.59 o                         
   2  14  12          5.03          0.03         4.96 o                         
  -4  15  12        366.43        452.63        26.92 o                         
  -3  15  12        219.27        222.19        23.56 o                         
  -2  15  12        119.39        139.38        14.24 o                         
  -1  15  12          1.79          2.79         3.83 o                         
   0  15  12         45.57         47.97         7.66 o                         
   1  15  12         79.52         67.63         7.02 o                         
  -3  16  12        203.50        207.35        11.10 o                         
  -2  16  12        204.69        252.75        13.59 o                         
  -1  16  12        167.37        133.17         6.53 o                         
   0  16  12        156.05        151.06        15.72 o                         
   1  16  12         17.93         17.09         6.06 o                         
  -2  17  12          0.78          0.68         9.99 o                         
  -1  17  12        172.68        176.28        11.81 o                         
  -7   0  13          0.15         18.93         8.80 o                         
  -5   0  13       2243.60       2256.85        99.62 o                         
  -3   0  13         61.32         65.57         4.81 o                         
  -1   0  13       1095.42       1178.55        21.61 o                         
   1   0  13        820.45        780.91        11.04 o                         
   3   0  13         47.59         37.76         6.67 o                         
  -7   1  13        241.60        238.52        36.00 o                         
  -6   1  13         34.88         36.39         5.40 o                         
  -5   1  13        120.67        114.90         3.97 o                         
  -4   1  13        139.28        133.21         4.42 o                         
  -3   1  13       1382.06       1441.44        21.35 o                         
  -2   1  13        583.32        568.20         6.69 o                         
  -1   1  13       2097.83       2212.99        44.28 o                         
   0   1  13         30.43         34.72         3.59 o                         
   1   1  13        173.49        171.18         5.39 o                         
   2   1  13        318.88        288.24         6.18 o                         
   3   1  13        272.03        275.66         7.95 o                         
   4   1  13        114.56        116.80         9.75 o                         
  -7   2  13         61.15         59.27        10.60 o                         
  -6   2  13        137.57        119.99        12.37 o                         
  -5   2  13         34.09         26.82         3.45 o                         
  -4   2  13          4.81          3.41         3.31 o                         
  -3   2  13        125.52        123.21         7.02 o                         
  -2   2  13       1298.04       1274.04        10.12 o                         
  -1   2  13        226.41        239.24         6.70 o                         
   0   2  13       1206.84       1213.84        16.02 o                         
   1   2  13        151.56        158.57         6.25 o                         
   2   2  13        848.10        829.23        10.83 o                         
   3   2  13          8.08          3.56         3.90 o                         
   4   2  13        242.48        225.07         6.95 o                         
  -7   3  13          9.34          8.88         8.66 o                         
  -6   3  13        153.40        158.37        12.82 o                         
  -5   3  13         13.06         16.05         3.94 o                         
  -4   3  13        920.00        839.86        42.62 o                         
  -3   3  13        203.13        169.78         5.71 o                         
  -2   3  13        184.42        177.89         5.40 o                         
  -1   3  13         83.42         79.38         3.54 o                         
   0   3  13        436.07        446.55         9.37 o                         
   1   3  13         45.18         43.01         3.89 o                         
   2   3  13        393.50        370.94         7.15 o                         
   3   3  13          3.72          2.15         3.89 o                         
   4   3  13        135.23        168.29         6.01 o                         
  -7   4  13         25.17         17.23         6.49 o                         
  -6   4  13         15.25         16.88         4.35 o                         
  -5   4  13       1026.53        981.74        30.35 o                         
  -4   4  13        130.23        131.79         5.17 o                         
  -3   4  13        245.26        219.97        13.37 o                         
  -2   4  13        827.58        824.75         7.22 o                         
  -1   4  13        410.41        440.40         9.89 o                         
   0   4  13         27.84         24.17         3.25 o                         
   1   4  13        385.95        363.48         6.62 o                         
   2   4  13        347.36        370.74         8.89 o                         
   3   4  13         30.15         35.51         4.15 o                         
   4   4  13         22.04         19.60         4.78 o                         
  -6   5  13         90.61         80.21         8.58 o                         
  -5   5  13         88.93         83.43         3.64 o                         
  -4   5  13         95.81         83.51         3.29 o                         
  -3   5  13        197.85        227.53         5.83 o                         
  -2   5  13         83.69         84.01         3.50 o                         
  -1   5  13        578.36        615.16        10.37 o                         
   0   5  13        143.01        115.53         9.28 o                         
   1   5  13        152.19        163.60         8.40 o                         
   2   5  13        164.44        147.91         5.11 o                         
   3   5  13        690.07        702.97        14.45 o                         
   4   5  13         30.18         36.11         8.20 o                         
  -6   6  13         49.94         55.12         5.83 o                         
  -5   6  13        327.66        354.54        12.70 o                         
  -4   6  13          8.11          5.86         2.59 o                         
  -3   6  13        162.14        201.22         5.07 o                         
  -2   6  13        816.48        785.82        12.11 o                         
  -1   6  13        952.71       1056.62        22.21 o                         
   0   6  13        319.90        322.22         7.68 o                         
   1   6  13        697.62        743.31        13.92 o                         
   2   6  13        107.75         91.92         4.63 o                         
   3   6  13         42.01         42.97         4.77 o                         
   4   6  13         22.45         25.06         6.76 o                         
  -6   7  13        188.74        196.74        12.88 o                         
  -5   7  13        177.09        161.06        13.70 o                         
  -4   7  13       1127.94       1028.59        29.05 o                         
  -3   7  13          6.03          3.35         2.56 o                         
  -2   7  13         49.26         48.25         3.04 o                         
  -1   7  13          8.08          7.01         3.03 o                         
   0   7  13        871.05        862.07        17.69 o                         
   1   7  13        146.25        149.16         6.34 o                         
   2   7  13        473.52        426.93        11.42 o                         
   3   7  13         50.54         55.22         4.88 o                         
   4   7  13         14.25         15.18         8.90 o                         
  -6   8  13        706.14        670.72        49.82 o                         
  -5   8  13        207.47        191.84        13.30 o                         
  -4   8  13         92.97         94.38         7.16 o                         
  -3   8  13        237.06        190.92         7.32 o                         
  -2   8  13       1159.77       1193.29        25.60 o                         
  -1   8  13          1.08          6.41         2.97 o                         
   0   8  13        115.38        119.46         5.87 o                         
   1   8  13         90.63         67.16         4.23 o                         
   2   8  13        249.10        258.43         7.49 o                         
   3   8  13         81.95         70.21         5.35 o                         
  -6   9  13         48.34         44.75         9.29 o                         
  -5   9  13        107.31         96.90         9.30 o                         
  -4   9  13        432.99        402.17        27.72 o                         
  -3   9  13        215.89        209.52        10.51 o                         
  -2   9  13        281.10        248.63         9.85 o                         
  -1   9  13        646.89        599.40        20.93 o                         
   0   9  13        451.99        506.29        12.13 o                         
   1   9  13         42.06         48.37         3.74 o                         
   2   9  13          0.13         -2.43         3.91 o                         
   3   9  13        551.78        511.36        13.67 o                         
  -5  10  13         78.98         75.05         9.50 o                         
  -4  10  13         63.57         65.76         6.00 o                         
  -3  10  13         52.25         56.59         5.48 o                         
  -2  10  13         11.66          7.04         2.87 o                         
  -1  10  13        291.59        367.74        10.22 o                         
   0  10  13        191.14        172.18         5.82 o                         
   1  10  13        846.17        857.39        16.48 o                         
   2  10  13         47.31         51.71         4.37 o                         
   3  10  13         21.05         25.92         6.76 o                         
  -5  11  13         17.32          8.56         8.30 o                         
  -4  11  13        755.69        787.72        30.10 o                         
  -3  11  13        538.28        633.67        23.88 o                         
  -2  11  13         79.38         71.55         4.56 o                         
  -1  11  13         12.16         25.06         4.78 o                         
   0  11  13        404.39        395.74        10.65 o                         
   1  11  13        251.18        286.65         7.56 o                         
   2  11  13         64.51         53.78         4.78 o                         
   3  11  13          4.08          1.34         6.72 o                         
  -5  12  13        128.74        151.75        11.22 o                         
  -4  12  13          8.29          1.32         6.03 o                         
  -3  12  13          6.51         15.25         7.35 o                         
  -2  12  13        402.32        463.30        39.54 o                         
  -1  12  13        280.79        330.43        14.63 o                         
   0  12  13         49.84         40.55         4.53 o                         
   1  12  13         42.76         12.65         3.86 o                         
   2  12  13        170.67        178.65         7.19 o                         
  -4  13  13         57.75         58.60         7.51 o                         
  -3  13  13          9.51         21.83         5.58 o                         
  -2  13  13          7.25          0.64         6.11 o                         
  -1  13  13        386.43        283.86        28.85 o                         
   0  13  13        971.73       1048.53        30.32 o                         
   1  13  13         57.22         32.31         6.97 o                         
   2  13  13         58.71         25.90         8.62 o                         
  -4  14  13        277.68        325.79        27.44 o                         
  -3  14  13        223.66        261.45        11.92 o                         
  -2  14  13        167.50        193.89        21.27 o                         
  -1  14  13        142.08        148.41        16.62 o                         
   0  14  13          1.12         -3.74         3.74 o                         
   1  14  13        433.42        380.28        30.91 o                         
  -3  15  13        265.11        281.57        36.46 o                         
  -2  15  13        173.05        165.01         9.36 o                         
  -1  15  13         67.73         75.88        10.23 o                         
   0  15  13          1.46         -5.64         5.64 o                         
  -2  16  13        174.75        171.63        18.09 o                         
  -1  16  13        200.38        231.57        22.20 o                         
  -6   0  14         14.38         24.65         7.77 o                         
  -4   0  14        504.29        546.29        14.75 o                         
  -2   0  14          6.97          6.22         5.20 o                         
   0   0  14        168.52        207.77        12.17 o                         
   2   0  14        372.83        362.12        13.23 o                         
   4   0  14         26.65         43.00         9.32 o                         
  -6   1  14        188.92        178.96        19.55 o                         
  -5   1  14        347.78        321.95         7.21 o                         
  -4   1  14         28.40         18.97         3.31 o                         
  -3   1  14        833.88        785.75        22.62 o                         
  -2   1  14        211.36        235.68         6.72 o                         
  -1   1  14        137.86        129.52         8.81 o                         
   0   1  14       1220.90       1265.63        14.98 o                         
   1   1  14         96.02         98.05         3.78 o                         
   2   1  14         19.44         24.06         3.76 o                         
   3   1  14        118.71         99.40         4.92 o                         
   4   1  14        131.46        138.75         7.09 o                         
  -6   2  14        114.21        109.12        10.93 o                         
  -5   2  14        271.93        249.21         6.86 o                         
  -4   2  14        385.52        396.85         7.11 o                         
  -3   2  14        327.84        301.90        10.96 o                         
  -2   2  14         20.22         23.43         3.63 o                         
  -1   2  14       1796.03       1934.83        35.87 o                         
   0   2  14          2.20          4.96         3.28 o                         
   1   2  14        107.99         88.49         4.55 o                         
   2   2  14         53.28         44.07         4.28 o                         
   3   2  14        383.42        361.64        12.60 o                         
   4   2  14         25.45         30.88         6.37 o                         
  -6   3  14         47.87         39.21         4.18 o                         
  -5   3  14        124.01        130.80         5.55 o                         
  -4   3  14          0.52         -3.38         3.38 o                         
  -3   3  14        312.16        280.73         8.73 o                         
  -2   3  14        277.52        274.93         7.53 o                         
  -1   3  14        159.20        169.86         9.51 o                         
   0   3  14         89.14         77.23         3.62 o                         
   1   3  14        528.69        529.12         7.55 o                         
   2   3  14         18.23         12.61         4.29 o                         
   3   3  14        278.72        223.72        10.56 o                         
   4   3  14          3.02         -0.08         8.49 o                         
  -6   4  14         34.27         10.93         4.15 o                         
  -5   4  14          8.67          1.74         3.51 o                         
  -4   4  14       1052.73       1026.19        18.42 o                         
  -3   4  14          8.99          5.22         3.21 o                         
  -2   4  14         94.36         93.11         4.29 o                         
  -1   4  14        411.67        441.33         9.93 o                         
   0   4  14        668.50        697.14        22.10 o                         
   1   4  14          0.51          2.56         3.53 o                         
   2   4  14        489.57        435.06        12.22 o                         
   3   4  14        108.15        106.77         7.06 o                         
  -6   5  14        272.30        231.20        23.71 o                         
  -5   5  14          0.50         -1.46         3.44 o                         
  -4   5  14         32.49         32.27         3.40 o                         
  -3   5  14         72.12         58.54         3.53 o                         
  -2   5  14        897.04        961.04        17.84 o                         
  -1   5  14         30.05         41.22         4.33 o                         
   0   5  14        420.30        423.56         9.63 o                         
   1   5  14          3.41          4.13         3.51 o                         
   2   5  14        289.61        337.09         8.17 o                         
   3   5  14          6.08          5.37         4.95 o                         
  -6   6  14         10.55          9.05         5.47 o                         
  -5   6  14        261.26        223.28        13.36 o                         
  -4   6  14        296.09        305.39         8.47 o                         
  -3   6  14          2.96         -1.85         2.90 o                         
  -2   6  14         38.56         46.89         3.49 o                         
  -1   6  14        678.17        687.63        17.74 o                         
   0   6  14        568.45        620.89        17.16 o                         
   1   6  14         50.33         40.91         3.94 o                         
   2   6  14        308.02        352.66         8.95 o                         
   3   6  14          2.89          5.38         5.13 o                         
  -6   7  14        189.00        214.88        27.27 o                         
  -5   7  14        265.43        259.53        16.60 o                         
  -4   7  14        114.73         91.46         4.28 o                         
  -3   7  14       1350.10       1248.00        21.07 o                         
  -2   7  14          2.78          8.21         3.14 o                         
  -1   7  14          8.97         15.24         4.28 o                         
   0   7  14         46.40         27.76         3.52 o                         
   1   7  14        388.60        384.31         9.13 o                         
   2   7  14          7.00          6.67         4.62 o                         
   3   7  14        254.13        213.08         8.48 o                         
  -6   8  14         62.11         50.69        15.96 o                         
  -5   8  14        158.03        147.03         9.18 o                         
  -4   8  14         85.92         62.52         8.46 o                         
  -3   8  14         94.87         95.35         4.06 o                         
  -2   8  14        171.97        143.28        10.56 o                         
  -1   8  14        824.68        817.97        20.48 o                         
   0   8  14          0.88          1.79         3.34 o                         
   1   8  14         12.79         15.08         3.86 o                         
   2   8  14         19.38         14.53         4.31 o                         
   3   8  14        369.99        405.86        14.71 o                         
  -5   9  14         48.98         42.11        12.59 o                         
  -4   9  14        114.86         95.49         9.76 o                         
  -3   9  14         98.84         94.32         8.12 o                         
  -2   9  14        460.09        451.60        16.34 o                         
  -1   9  14         22.99         26.71         3.86 o                         
   0   9  14        173.64        154.18         8.10 o                         
   1   9  14        197.98        221.20        11.08 o                         
   2   9  14         64.86         79.38         5.02 o                         
   3   9  14         15.08         19.75         6.32 o                         
  -5  10  14          2.05         -2.87        15.97 o                         
  -4  10  14        810.76        835.72        23.84 o                         
  -3  10  14        133.95        143.82        16.95 o                         
  -2  10  14         51.97         50.63         5.34 o                         
  -1  10  14         22.68         24.54         3.74 o                         
   0  10  14        314.16        349.81        11.70 o                         
   1  10  14        130.63        105.64         4.56 o                         
   2  10  14        153.15        161.13         7.66 o                         
  -5  11  14        119.08        114.73        15.42 o                         
  -4  11  14         55.87         68.60         7.29 o                         
  -3  11  14        320.16        313.36        18.08 o                         
  -2  11  14        296.03        315.21        17.72 o                         
  -1  11  14        250.47        245.45        16.91 o                         
   0  11  14         13.02         11.25         4.52 o                         
   1  11  14        345.94        310.97        21.74 o                         
   2  11  14        327.46        353.94        21.65 o                         
  -4  12  14         20.72         48.67         8.59 o                         
  -3  12  14         58.84         82.39        17.68 o                         
  -2  12  14         47.04         40.33         7.35 o                         
  -1  12  14        187.02        182.16        18.98 o                         
   0  12  14        185.02        208.76        18.06 o                         
   1  12  14         60.47         44.06         4.96 o                         
  -4  13  14        166.71        149.44        10.44 o                         
  -3  13  14        344.56        368.17        19.67 o                         
  -2  13  14         16.94         19.50         8.93 o                         
  -1  13  14         18.32         24.79         4.19 o                         
   0  13  14         93.19         66.55         7.67 o                         
   1  13  14        400.46        418.00        18.83 o                         
  -3  14  14        175.03        161.20        11.81 o                         
  -2  14  14         98.12         55.15         8.19 o                         
  -1  14  14         17.54         23.72         5.31 o                         
   0  14  14         47.56         33.49         5.87 o                         
  -5   0  15         38.53         46.37         5.68 o                         
  -3   0  15        587.64        536.90        22.96 o                         
  -1   0  15        233.91        281.01        14.23 o                         
   1   0  15        327.98        333.94        10.57 o                         
   3   0  15        396.39        368.65        17.10 o                         
  -6   1  15          1.94         -4.12         4.12 o                         
  -5   1  15         52.02         50.66         4.07 o                         
  -4   1  15         68.05         60.67         4.00 o                         
  -3   1  15         10.84         -3.60         3.60 o                         
  -2   1  15        496.46        498.32         9.91 o                         
  -1   1  15         11.79         16.24         3.37 o                         
   0   1  15         81.64         78.00         3.90 o                         
   1   1  15        203.26        191.61         5.90 o                         
   2   1  15        272.43        279.67         9.61 o                         
   3   1  15         70.94         96.47         6.27 o                         
  -6   2  15        229.08        194.31        19.08 o                         
  -5   2  15         28.42         15.46         3.76 o                         
  -4   2  15        260.70        234.67         6.77 o                         
  -3   2  15         79.14         84.36         4.15 o                         
  -2   2  15        169.79        160.44        10.18 o                         
  -1   2  15          1.66          6.51         3.23 o                         
   0   2  15       1404.11       1393.76        24.98 o                         
   1   2  15        146.50        147.77         6.10 o                         
   2   2  15          0.13          2.34         4.22 o                         
   3   2  15          0.46          1.55         6.04 o                         
  -6   3  15         38.72         31.26         7.00 o                         
  -5   3  15          2.29         -3.99         3.99 o                         
  -4   3  15        583.01        545.55        11.08 o                         
  -3   3  15          2.31         -3.42         3.42 o                         
  -2   3  15        547.90        572.13        12.05 o                         
  -1   3  15        372.35        343.64        11.34 o                         
   0   3  15        192.63        185.58         7.17 o                         
   1   3  15        207.98        201.86         9.65 o                         
   2   3  15        360.06        355.76         8.60 o                         
   3   3  15         37.98         42.74         6.09 o                         
  -6   4  15        426.10        393.36        16.44 o                         
  -5   4  15         26.71         20.15         5.51 o                         
  -4   4  15          1.00         -4.16         4.16 o                         
  -3   4  15        256.36        227.19         6.23 o                         
  -2   4  15         24.83         31.75         3.83 o                         
  -1   4  15         79.81         63.70         4.31 o                         
   0   4  15        216.98        229.84         8.02 o                         
   1   4  15        118.43        120.37         4.62 o                         
   2   4  15          1.05          2.08         4.19 o                         
   3   4  15        266.25        221.08         8.12 o                         
  -6   5  15        413.58        352.79        13.55 o                         
  -5   5  15        310.77        280.81        23.94 o                         
  -4   5  15         14.21          7.56         3.54 o                         
  -3   5  15         21.85         33.35         3.81 o                         
  -2   5  15         72.13         58.19         4.15 o                         
  -1   5  15        941.00       1013.60        20.49 o                         
   0   5  15         12.07          8.84         4.02 o                         
   1   5  15        330.31        284.50         7.40 o                         
   2   5  15          9.10         14.80         4.77 o                         
   3   5  15        114.96        134.46         9.98 o                         
  -5   6  15          7.75          3.50         6.11 o                         
  -4   6  15        214.48        158.94        18.65 o                         
  -3   6  15       1001.29       1027.74        30.96 o                         
  -2   6  15         15.02         19.36         3.54 o                         
  -1   6  15          7.98          6.39         3.74 o                         
   0   6  15        841.41        819.27        19.66 o                         
   1   6  15        145.82        159.72         5.50 o                         
   2   6  15          7.74         12.71         5.06 o                         
  -5   7  15         95.08        104.51         6.36 o                         
  -4   7  15        245.53        210.16        14.15 o                         
  -3   7  15         53.62         53.36         4.60 o                         
  -2   7  15        444.25        444.04        13.70 o                         
  -1   7  15        121.53        158.76         8.78 o                         
   0   7  15          4.48         13.79         4.19 o                         
   1   7  15          1.43         -1.00         3.97 o                         
   2   7  15        508.55        486.15        11.77 o                         
  -5   8  15         11.65         -7.31         9.91 o                         
  -4   8  15         36.48         34.10         4.58 o                         
  -3   8  15        133.62         87.22         6.01 o                         
  -2   8  15        259.20        270.87        18.69 o                         
  -1   8  15        116.48        113.69         9.72 o                         
   0   8  15        266.58        244.58        10.48 o                         
   1   8  15          1.33         -4.17         4.17 o                         
   2   8  15          1.48          3.04         5.38 o                         
  -5   9  15        281.62        251.68        13.21 o                         
  -4   9  15         77.98         89.54         7.70 o                         
  -3   9  15         67.16         46.47         6.83 o                         
  -2   9  15        139.88        151.12        21.97 o                         
  -1   9  15        707.43        696.72        20.59 o                         
   0   9  15         56.92         52.82         6.99 o                         
   1   9  15        153.08        117.99         6.78 o                         
   2   9  15         22.05         16.43         6.07 o                         
  -4  10  15         41.99         53.44        18.09 o                         
  -3  10  15        753.73        831.35        25.76 o                         
  -2  10  15        189.13        195.56        20.23 o                         
  -1  10  15        111.69        103.43         8.57 o                         
   0  10  15         10.62         -3.16         4.10 o                         
   1  10  15        570.38        593.54        34.76 o                         
  -4  11  15        137.76        126.47        13.63 o                         
  -3  11  15         29.11         23.62        10.06 o                         
  -2  11  15        174.65        142.23        11.83 o                         
  -1  11  15        208.80        255.63        22.60 o                         
   0  11  15        174.62        148.57         8.72 o                         
   1  11  15          1.91         -2.78         5.58 o                         
  -3  12  15         30.43         52.27        13.89 o                         
  -2  12  15        160.71        188.67        19.82 o                         
  -1  12  15         39.37         29.47         5.13 o                         
   0  12  15        173.48        164.13        10.13 o                         
  -2  13  15        165.66        201.26        29.36 o                         
  -1  13  15        108.41         92.74         7.50 o                         
  -4   0  16         13.96         10.88         5.87 o                         
  -2   0  16        618.04        625.61        23.26 o                         
   0   0  16         10.67         18.32         5.36 o                         
   2   0  16        303.41        255.69        14.64 o                         
  -5   1  16         21.39          6.68         4.47 o                         
  -4   1  16         56.97         34.77         4.28 o                         
  -3   1  16        213.64        208.48         6.52 o                         
  -2   1  16         45.41         63.92         4.46 o                         
  -1   1  16         47.36         48.43         4.18 o                         
   0   1  16        102.82        111.62         4.65 o                         
   1   1  16         42.61         40.92         4.63 o                         
   2   1  16         12.34          3.69         5.61 o                         
  -5   2  16        469.22        417.61        27.06 o                         
  -4   2  16         26.57         15.47         4.22 o                         
  -3   2  16         25.22         20.19         4.11 o                         
  -2   2  16         78.36         94.71         6.60 o                         
  -1   2  16         71.16         95.68         6.86 o                         
   0   2  16         61.34         66.61         4.12 o                         
   1   2  16        567.98        551.18        16.05 o                         
   2   2  16         42.64         49.75         5.98 o                         
  -5   3  16          4.67         -4.29         4.29 o                         
  -4   3  16        208.84        141.57         9.40 o                         
  -3   3  16        387.99        372.55         8.34 o                         
  -2   3  16        306.29        309.86        10.96 o                         
  -1   3  16        409.86        458.12        16.80 o                         
   0   3  16         67.05         53.24         3.81 o                         
   1   3  16          8.36          9.60         4.34 o                         
   2   3  16          1.48          6.71         5.82 o                         
  -5   4  16        202.35        170.25        14.87 o                         
  -4   4  16         20.78         14.10         4.15 o                         
  -3   4  16          1.38          4.25         4.49 o                         
  -2   4  16        528.11        512.08        15.75 o                         
  -1   4  16         36.51         36.38         3.92 o                         
   0   4  16         34.03         49.44         4.45 o                         
   1   4  16          5.91          4.78         4.20 o                         
   2   4  16         11.96         15.06         7.62 o                         
  -5   5  16          9.12         -2.85         4.56 o                         
  -4   5  16        339.86        272.19        18.67 o                         
  -3   5  16         16.88         22.33         7.32 o                         
  -2   5  16          0.77          5.29         4.24 o                         
  -1   5  16          0.69          2.95         4.25 o                         
   0   5  16        642.49        668.95        20.76 o                         
   1   5  16          4.98         -2.85         5.63 o                         
   2   5  16        410.96        353.98        18.96 o                         
  -5   6  16         60.92         39.69         6.82 o                         
  -4   6  16        151.67        156.74         9.68 o                         
  -3   6  16        241.65        219.56        18.94 o                         
  -2   6  16        497.49        534.42        33.52 o                         
  -1   6  16         11.49         18.38         4.35 o                         
   0   6  16         32.24         22.62         4.33 o                         
   1   6  16        175.66        156.90         5.79 o                         
   2   6  16         86.33         99.25         6.49 o                         
  -4   7  16          0.07          1.11         3.99 o                         
  -3   7  16        537.87        502.30        30.49 o                         
  -2   7  16         33.05         40.28         5.57 o                         
  -1   7  16        162.71        156.44        13.02 o                         
   0   7  16          2.98          0.41         4.26 o                         
   1   7  16        118.50        138.91         6.34 o                         
  -4   8  16         40.88         50.49         7.25 o                         
  -3   8  16         77.81         88.00        11.13 o                         
  -2   8  16         30.08         20.11         5.69 o                         
  -1   8  16        554.34        543.37        42.67 o                         
   0   8  16        225.00        161.67        14.94 o                         
   1   8  16        650.40        675.05        22.19 o                         
  -4   9  16        184.32        180.84         9.30 o                         
  -3   9  16         75.35        108.69        16.12 o                         
  -2   9  16          0.97          6.60         4.53 o                         
  -1   9  16        423.16        464.75        30.57 o                         
   0   9  16        162.52        155.32         9.94 o                         
   1   9  16        145.07        130.83        15.45 o                         
  -3  10  16        165.61        168.38        34.00 o                         
  -2  10  16        139.29        137.99        14.51 o                         
  -1  10  16         45.15         54.58         7.60 o                         
   0  10  16         14.59          8.23         5.79 o                         
  -2  11  16         13.32         17.93         8.98 o                         
  -1  11  16        282.95        267.85        21.30 o                         
  -5   0  17        199.91        157.06        10.24 o                         
  -3   0  17        192.78        193.48        13.52 o                         
  -1   0  17        866.57        801.35        23.73 o                         
   1   0  17         11.00         17.24         7.38 o                         
  -5   1  17        146.92        132.12         8.70 o                         
  -4   1  17         10.88         -4.91         4.91 o                         
  -3   1  17        210.01        192.70        11.20 o                         
  -2   1  17         38.55         50.98         5.30 o                         
  -1   1  17         19.07         24.41         4.03 o                         
   0   1  17         16.97         14.25         4.21 o                         
   1   1  17        417.98        398.09        23.14 o                         
  -5   2  17         14.12         -1.11         7.85 o                         
  -4   2  17        465.39        420.00        26.85 o                         
  -3   2  17          0.55         -4.47         5.31 o                         
  -2   2  17          4.74          5.02         3.96 o                         
  -1   2  17          5.32          7.94         3.95 o                         
   0   2  17        111.18        150.16         7.26 o                         
   1   2  17          8.64         23.95         6.00 o                         
  -4   3  17          4.61         -5.39         5.39 o                         
  -3   3  17        185.84        151.28        14.41 o                         
  -2   3  17        712.77        780.59        25.20 o                         
  -1   3  17        492.17        493.31        11.80 o                         
   0   3  17         59.27         60.53         4.85 o                         
   1   3  17         30.88         23.70         6.15 o                         
  -4   4  17        131.76        125.05         6.92 o                         
  -3   4  17         16.53         13.10         5.01 o                         
  -2   4  17          2.75          4.25         5.51 o                         
  -1   4  17        357.59        337.36        10.27 o                         
   0   4  17         79.49         83.84         4.92 o                         
   1   4  17          0.67         -1.80         7.90 o                         
  -4   5  17          0.61         -5.66         5.66 o                         
  -3   5  17        107.82         90.80        10.18 o                         
  -2   5  17         78.37         63.87         7.05 o                         
  -1   5  17          4.65         16.06         4.29 o                         
   0   5  17         21.26         28.84         5.05 o                         
   1   5  17        123.83        117.25         7.06 o                         
  -4   6  17        161.11        171.98        11.79 o                         
  -3   6  17        200.97        231.05        26.93 o                         
  -2   6  17        705.27        653.27        47.34 o                         
  -1   6  17        212.04        189.52        16.06 o                         
   0   6  17         27.57         28.33         5.10 o                         
   1   6  17        142.23        157.50         8.05 o                         
  -3   7  17          6.00         27.31         7.54 o                         
  -2   7  17        369.76        369.66        32.31 o                         
  -1   7  17         39.98         54.35         5.71 o                         
   0   7  17        485.50        443.23        35.69 o                         
  -3   8  17          1.91         15.70         7.49 o                         
  -2   8  17         11.84         19.98         7.86 o                         
  -1   8  17          2.78         16.73         7.80 o                         
   0   8  17        283.58        312.33        21.58 o                         
  -2   9  17         54.33         78.32        12.05 o                         
  -1   9  17          0.15          9.12         9.07 o                         
  -2   0  18        263.75        294.20        23.17 o                         
   0   0  18        119.82        108.35         8.73 o                         
  -3   1  18         19.44         12.83         6.73 o                         
  -2   1  18        226.93        221.32        17.76 o                         
  -1   1  18        208.23        199.28         7.73 o                         
   0   1  18          0.96         -2.15         5.75 o                         
  -3   2  18        347.93        386.42        29.78 o                         
  -2   2  18         23.09         36.49         6.61 o                         
  -1   2  18         51.48         42.06         5.42 o                         
   0   2  18          7.61          6.68         6.36 o                         
  -3   3  18          4.86         18.51         9.19 o                         
  -2   3  18          2.02         12.18         6.61 o                         
  -1   3  18        231.78        248.13        14.48 o                         
   0   3  18          0.05          7.59         5.78 o                         
  -3   4  18        145.31        170.29        12.32 o                         
  -2   4  18        120.93        135.02        16.60 o                         
  -1   4  18        212.57        195.24        20.43 o                         
  -3   5  18         60.09         56.10        11.42 o                         
  -2   5  18        168.99        158.52        10.63 o                         
  -1   5  18          8.69         30.18         7.80 o                         
  -2   6  18         75.56         72.60        15.66 o                         
                                                                                
