# Supplementary material for: An investigation to elucidate the factors dictating the crystal structure of seven ammonium carboxyl­ate mol­ecular salts
Source: Acta Crystallogr E Crystallogr Commun. 2018 Apr 17;74(Pt 5):580–6. doi: 10.1107/S2056989017017856 (PMC5947467; doi:10.1107/S2056989017017856)
Supplement: Supplementary file 8 [file e-74-00580-VIIsup8.hkl]

data_VII                                                                        
_shelx_title ' 14A_jbf4_A in P2(1)2(1)2(1)'                                     
_shelx_refln_list_code          4                                               
_shelx_F_calc_maximum      224.08                                               
_exptl_crystal_F_000       680.00                                               
_reflns_d_resolution_high  0.8257                                               
                                                                                
loop_                                                                           
 _space_group_symop_operation_xyz                                               
 'x, y, z'                                                                      
 '-x+1/2, -y, z+1/2'                                                            
 'x+1/2, -y+1/2, -z'                                                            
 '-x, y+1/2, -z+1/2'                                                            
                                                                                
_cell_length_a     6.2790                                                       
_cell_length_b    15.6610                                                       
_cell_length_c    15.8800                                                       
_cell_angle_alpha  90.000                                                       
_cell_angle_beta   90.000                                                       
_cell_angle_gamma  90.000                                                       
                                                                                
_shelx_F_squared_multiplier     1.000                                           
                                                                                
loop_                                                                           
 _refln_index_h                                                                 
 _refln_index_k                                                                 
 _refln_index_l                                                                 
 _refln_F_squared_calc                                                          
 _refln_F_squared_meas                                                          
 _refln_F_squared_sigma                                                         
 _refln_observed_status                                                         
   2   0   0       6167.37       7600.62       179.63 o                         
   4   0   0        319.93        295.51        11.74 o                         
   6   0   0        239.36        345.88        11.26 o                         
   1   1   0         82.29        269.41         2.81 o                         
   2   1   0       5190.86       5353.72        98.73 o                         
   3   1   0       1087.81       1116.46        10.62 o                         
   4   1   0       2034.47       1402.88        20.15 o                         
   5   1   0        528.26        476.57         8.87 o                         
   6   1   0        885.91        700.06         8.70 o                         
   7   1   0        134.37        140.27         6.54 o                         
   1   2   0        194.39         46.89         4.36 o                         
   2   2   0        410.71        601.02         4.94 o                         
   3   2   0       2876.73       3551.43        62.68 o                         
   4   2   0        182.09        206.78         4.05 o                         
   5   2   0        188.68        269.69         8.26 o                         
   6   2   0         37.42          5.86         5.99 o                         
   7   2   0          6.14          7.25         5.79 o                         
   2   3   0        207.43        486.92         9.40 o                         
   3   3   0       1691.38       1186.14        17.86 o                         
   4   3   0       1718.24       1858.14        21.11 o                         
   5   3   0        457.19        279.46         9.15 o                         
   6   3   0         65.24         67.68         4.74 o                         
   7   3   0         65.32         58.72         6.18 o                         
   0   4   0      50212.09      55136.33      1197.96 o                         
   1   4   0       2293.20       2740.75        99.56 o                         
   2   4   0       4354.49       4383.11        80.03 o                         
   3   4   0        554.90        407.17         9.56 o                         
   4   4   0         87.40         58.83         4.47 o                         
   5   4   0          0.47         -3.53         3.53 o                         
   6   4   0        375.86        296.87         7.95 o                         
   7   4   0         58.36         58.02         7.89 o                         
   1   5   0      12242.25      14942.58       268.58 o                         
   2   5   0       1102.75       1892.36        43.54 o                         
   3   5   0          1.16         72.98         4.28 o                         
   4   5   0        347.92        232.39         6.66 o                         
   5   5   0        125.18        183.48         7.70 o                         
   6   5   0        224.03        234.89        10.22 o                         
   7   5   0        134.94        184.03         8.32 o                         
   0   6   0         59.92          7.18         2.44 o                         
   1   6   0       2592.99       2568.98        57.16 o                         
   2   6   0          3.94         38.72         2.38 o                         
   3   6   0       2696.79       2278.32        32.37 o                         
   4   6   0         43.98         54.28         3.05 o                         
   5   6   0       1251.70       1019.00        19.91 o                         
   6   6   0         13.13          7.30         4.97 o                         
   7   6   0         93.33         58.18         7.05 o                         
   1   7   0      13319.83      15302.50       312.88 o                         
   2   7   0        520.70        517.65        10.89 o                         
   3   7   0        117.71        119.34         4.57 o                         
   4   7   0        721.77        819.57        11.89 o                         
   5   7   0         50.62         55.22         3.76 o                         
   6   7   0          5.85         29.24         5.44 o                         
   7   7   0         32.78         27.91         7.16 o                         
   0   8   0        576.32        588.70        21.23 o                         
   1   8   0        275.97        145.29         4.16 o                         
   2   8   0       1964.11       2092.30        71.25 o                         
   3   8   0          1.89         23.86         2.98 o                         
   4   8   0         50.13         65.76         5.35 o                         
   5   8   0         97.55         78.32         4.24 o                         
   6   8   0        202.30        145.69        11.75 o                         
   1   9   0        776.48        789.70        17.66 o                         
   2   9   0         16.00         15.91         3.36 o                         
   3   9   0         13.35         21.38         3.26 o                         
   4   9   0          5.03          6.54         5.31 o                         
   5   9   0         36.02         49.66         4.43 o                         
   6   9   0          5.09         25.02         4.99 o                         
   0  10   0       1726.60       1650.21        40.44 o                         
   1  10   0        764.97        797.17        13.84 o                         
   2  10   0        210.34        272.46         5.11 o                         
   3  10   0        716.28        657.76        15.73 o                         
   4  10   0          4.99         11.23         4.02 o                         
   5  10   0        387.65        381.98        10.79 o                         
   6  10   0          0.16          6.17         5.38 o                         
   1  11   0       2840.72       3062.79        34.73 o                         
   2  11   0        753.45        656.70         9.23 o                         
   3  11   0         30.83         18.70         4.14 o                         
   4  11   0        585.23        706.59        21.43 o                         
   5  11   0          0.47         12.55         5.17 o                         
   6  11   0         44.50         29.05         6.06 o                         
   0  12   0       1445.27       1684.65        30.46 o                         
   1  12   0         40.38         28.06         3.66 o                         
   2  12   0        952.64       1028.97        21.69 o                         
   3  12   0          2.67          7.99         5.00 o                         
   4  12   0         13.10          8.30         4.82 o                         
   5  12   0         45.96         50.35         5.90 o                         
   1  13   0         26.22         33.75         4.00 o                         
   2  13   0         13.05         13.98         3.93 o                         
   3  13   0          8.42         12.64         5.22 o                         
   4  13   0        123.37         95.97         6.32 o                         
   5  13   0          3.53          9.77         6.55 o                         
   0  14   0          3.37         10.00         5.88 o                         
   1  14   0         97.68         43.35         4.91 o                         
   2  14   0          4.75         -1.52         5.20 o                         
   3  14   0         80.07         69.84         7.80 o                         
   4  14   0          0.95          5.33         6.29 o                         
   5  14   0          1.75          4.84         6.51 o                         
   1  15   0         63.45         98.17         5.61 o                         
   2  15   0        216.92        156.54         7.15 o                         
   3  15   0          0.34          4.29         5.77 o                         
   4  15   0         63.99         68.41         8.98 o                         
   0  16   0        335.99        358.54        12.79 o                         
   1  16   0          0.18          2.23         5.92 o                         
   2  16   0        145.29        217.89         7.84 o                         
   3  16   0         84.45         96.44         6.92 o                         
   4  16   0          0.15          1.04         6.55 o                         
   1  17   0         38.52         25.17         5.44 o                         
   2  17   0          0.83          3.48         5.27 o                         
   3  17   0         54.58         31.13         6.48 o                         
   0  18   0         21.78         68.16         9.74 o                         
   1  18   0          7.67          1.90         6.39 o                         
   2  18   0         30.50         15.81         5.96 o                         
   1   0   1        616.26        253.39         2.45 o                         
   2   0   1       5045.13       5933.78        76.40 o                         
   3   0   1        200.80         74.95         3.51 o                         
   4   0   1       1726.73       1648.19        30.61 o                         
   5   0   1        243.44        220.71         6.27 o                         
   6   0   1         57.40         94.49         4.92 o                         
   7   0   1          8.85         15.51         5.76 o                         
  -7   1   1         19.57         23.20         5.89 o                         
  -6   1   1        445.75        350.99         9.94 o                         
  -5   1   1        706.07        590.04         7.96 o                         
  -4   1   1         94.41        134.16         4.19 o                         
  -3   1   1       4327.22       3957.39        35.90 o                         
  -2   1   1       1485.97       1823.70        29.80 o                         
  -1   1   1       1700.69       1671.94        57.74 o                         
   1   1   1       1296.39       1329.94        64.54 o                         
   2   1   1       1328.65       1544.37        29.70 o                         
   3   1   1       3839.18       3696.90        90.05 o                         
   4   1   1         64.96        121.45         4.76 o                         
   5   1   1        769.31        626.98         8.26 o                         
   6   1   1        442.97        365.84         7.88 o                         
   7   1   1         15.67         16.61         5.78 o                         
  -7   2   1        151.76        159.64         9.31 o                         
  -6   2   1         17.13         17.02         7.20 o                         
  -5   2   1        263.54        191.66         5.21 o                         
  -4   2   1        237.29        246.27         5.18 o                         
  -3   2   1        895.51       1121.08        35.35 o                         
  -2   2   1        947.96        806.59        17.99 o                         
  -1   2   1      27349.91      27916.09       905.74 o                         
   0   2   1        163.04         -0.42         0.42 o                         
   1   2   1      26028.09      27004.73       686.31 o                         
   2   2   1        973.74        838.40        15.67 o                         
   3   2   1        908.49       1053.63        14.98 o                         
   4   2   1        239.12        222.85         8.89 o                         
   5   2   1        344.40        246.69         5.15 o                         
   6   2   1         10.57         10.79         7.24 o                         
   7   2   1        169.77        160.00         9.67 o                         
  -7   3   1         45.67         37.43         6.75 o                         
  -6   3   1        362.52        403.95        10.82 o                         
  -5   3   1        754.76        668.02        18.26 o                         
  -4   3   1        289.46        345.41         8.57 o                         
  -3   3   1       2442.27       2342.22        41.52 o                         
  -2   3   1       2540.48       3057.94        37.96 o                         
  -1   3   1      11981.45      14897.80       246.87 o                         
   0   3   1      13186.32      14750.56       573.73 o                         
   1   3   1      12955.05      16069.41       389.80 o                         
   2   3   1       2563.37       3004.84        36.13 o                         
   3   3   1       2244.36       2186.50        40.71 o                         
   4   3   1        329.90        389.74        16.08 o                         
   5   3   1        773.16        652.94        23.44 o                         
   6   3   1        302.26        343.36         7.64 o                         
   7   3   1         54.06         36.00         8.54 o                         
  -7   4   1          6.64          4.93         7.01 o                         
  -6   4   1        214.63        143.18         7.64 o                         
  -5   4   1        136.67         98.49         7.52 o                         
  -4   4   1       1964.86       1679.96        22.79 o                         
  -3   4   1          2.90         21.48         2.79 o                         
  -2   4   1       5700.98       5395.55       108.19 o                         
  -1   4   1        704.65        409.84        13.27 o                         
   0   4   1      26380.21      30566.65       637.68 o                         
   1   4   1        721.58        465.17        15.63 o                         
   2   4   1       6025.95       5626.97        46.62 o                         
   3   4   1          0.41         28.67         3.76 o                         
   4   4   1       2064.46       1707.99        23.28 o                         
   5   4   1        117.79         89.45         5.94 o                         
   6   4   1        196.06        154.91         6.09 o                         
   7   4   1          5.59         11.99         6.97 o                         
  -7   5   1         12.20         36.47         6.89 o                         
  -6   5   1        190.72        188.02         8.45 o                         
  -5   5   1        230.02        194.64         8.63 o                         
  -4   5   1         31.30         76.62         3.83 o                         
  -3   5   1       1425.12       1614.58        23.02 o                         
  -2   5   1       1166.77       1330.30        24.72 o                         
  -1   5   1        874.34        687.50        18.95 o                         
   0   5   1      10194.97      11089.56       144.33 o                         
   1   5   1        705.61        528.27        16.36 o                         
   2   5   1       1295.15       1453.11        37.73 o                         
   3   5   1       1382.79       1565.45        25.52 o                         
   4   5   1         19.08         75.00         5.83 o                         
   5   5   1        307.55        235.12        18.95 o                         
   6   5   1        141.58        166.96        17.56 o                         
   7   5   1         14.91         47.28         7.63 o                         
  -7   6   1        131.35        125.55         7.67 o                         
  -6   6   1         33.59         39.03         6.53 o                         
  -5   6   1        289.02        268.27         8.82 o                         
  -4   6   1        130.31        161.79         5.25 o                         
  -3   6   1        674.33        723.34        16.26 o                         
  -2   6   1        294.64        328.55         8.09 o                         
  -1   6   1       4129.17       4182.95       102.39 o                         
   0   6   1         30.25         32.77         1.89 o                         
   1   6   1       3266.30       3474.25        75.62 o                         
   2   6   1        262.99        352.13        13.56 o                         
   3   6   1        652.99        702.12        15.17 o                         
   4   6   1        114.16        132.41         8.66 o                         
   5   6   1        344.53        352.12         8.92 o                         
   6   6   1         31.15         37.25         6.95 o                         
   7   6   1        142.35        130.70         8.42 o                         
  -7   7   1          3.38         38.29         7.48 o                         
  -6   7   1        164.12        177.67        12.91 o                         
  -5   7   1         99.98        102.64         4.22 o                         
  -4   7   1        143.77        107.42         4.20 o                         
  -3   7   1        542.72        517.00        13.87 o                         
  -2   7   1       1471.92       1256.23        33.09 o                         
  -1   7   1       3147.44       3517.47       115.04 o                         
   0   7   1       3347.97       2835.52        51.60 o                         
   1   7   1       3499.59       3796.43        82.89 o                         
   2   7   1       1346.16       1162.08        19.69 o                         
   3   7   1        392.41        402.28         9.08 o                         
   4   7   1        159.40        118.11         5.65 o                         
   5   7   1        133.29        100.18         9.28 o                         
   6   7   1        151.69        128.64         8.02 o                         
   7   7   1          1.07         27.97         8.11 o                         
  -6   8   1        151.96        138.85         6.38 o                         
  -5   8   1         52.87         38.75         4.19 o                         
  -4   8   1       1556.42       1507.17        20.37 o                         
  -3   8   1         28.53         24.86         3.31 o                         
  -2   8   1       1294.19       1570.62        28.04 o                         
  -1   8   1        607.95        808.74        21.13 o                         
   0   8   1       1268.48        964.32        21.83 o                         
   1   8   1        562.20        772.80        19.83 o                         
   2   8   1       1275.87       1581.94        29.09 o                         
   3   8   1         34.96         22.72         2.97 o                         
   4   8   1       1549.42       1491.16        20.15 o                         
   5   8   1         36.18         21.04         3.73 o                         
   6   8   1        153.78        128.18         7.55 o                         
  -6   9   1         30.20         45.13         5.30 o                         
  -5   9   1        141.56        131.31         5.14 o                         
  -4   9   1         58.15         90.86         4.44 o                         
  -3   9   1        856.32        824.14        24.33 o                         
  -2   9   1        700.14        567.16        13.59 o                         
  -1   9   1       1761.03       1705.76        34.84 o                         
   0   9   1       3982.43       4534.37        62.20 o                         
   1   9   1       1620.71       1508.89        35.04 o                         
   2   9   1        764.90        635.53        10.70 o                         
   3   9   1        968.66        937.14        12.75 o                         
   4   9   1         62.72         95.28         9.78 o                         
   5   9   1        165.74        140.87         5.49 o                         
   6   9   1         19.21         27.45         4.76 o                         
  -6  10   1         49.75         34.88         5.80 o                         
  -5  10   1        101.97        128.92         6.41 o                         
  -4  10   1         26.21         46.15         4.43 o                         
  -3  10   1        113.57        151.02         5.92 o                         
  -2  10   1        186.60        165.96         6.66 o                         
  -1  10   1       2122.04       2308.45        43.38 o                         
   0  10   1         85.24         58.61         3.19 o                         
   1  10   1       2013.87       2328.06        45.72 o                         
   2  10   1        159.99        157.85         6.88 o                         
   3  10   1         93.41        141.16         6.97 o                         
   4  10   1         19.89         24.21         4.07 o                         
   5  10   1         80.61        115.54         5.14 o                         
   6  10   1         54.13         49.51         5.51 o                         
  -6  11   1         62.51         87.25         6.57 o                         
  -5  11   1         22.36          8.06         5.20 o                         
  -4  11   1         42.36         39.57         4.99 o                         
  -3  11   1        103.22         80.85         4.60 o                         
  -2  11   1        234.72        213.28         7.46 o                         
  -1  11   1        179.62        201.96        11.81 o                         
   0  11   1        176.32        170.96         7.54 o                         
   1  11   1        167.67        186.43         9.82 o                         
   2  11   1        169.72        169.31         5.74 o                         
   3  11   1        100.34         88.24         4.76 o                         
   4  11   1         45.32         50.51         4.67 o                         
   5  11   1         36.65         12.84         4.97 o                         
   6  11   1         67.56         85.18         6.24 o                         
  -5  12   1          2.57         18.28         5.61 o                         
  -4  12   1        270.08        255.76         9.18 o                         
  -3  12   1         22.01          5.01         5.01 o                         
  -2  12   1        185.45        217.34         7.53 o                         
  -1  12   1         42.36         23.73         3.59 o                         
   0  12   1          6.02          4.92         3.53 o                         
   1  12   1         46.97         26.74         3.64 o                         
   2  12   1        166.36        197.38         9.00 o                         
   3  12   1         15.37         14.87         5.07 o                         
   4  12   1        289.12        292.29         8.60 o                         
   5  12   1          5.97         36.52         7.54 o                         
  -5  13   1         82.78         98.13         7.75 o                         
  -4  13   1         60.79         84.73         6.36 o                         
  -3  13   1        217.58        220.99        11.66 o                         
  -2  13   1        151.78        155.69         7.80 o                         
  -1  13   1        182.99        249.07         7.82 o                         
   0  13   1         66.60         86.41         4.39 o                         
   1  13   1        154.60        213.23         7.89 o                         
   2  13   1        136.63        131.02         5.26 o                         
   3  13   1        243.99        249.04         9.39 o                         
   4  13   1         60.53         92.03         6.24 o                         
   5  13   1         83.49         94.50         7.05 o                         
  -5  14   1         15.68          2.39         6.62 o                         
  -4  14   1         19.10          7.17         5.75 o                         
  -3  14   1         46.01         46.25         6.42 o                         
  -2  14   1        175.74        117.00         5.31 o                         
  -1  14   1        506.11        547.45        12.50 o                         
   0  14   1        141.89        142.08         6.66 o                         
   1  14   1        521.48        584.73         9.31 o                         
   2  14   1        164.94        105.92         5.75 o                         
   3  14   1         39.82         41.53         6.55 o                         
   4  14   1         15.58         14.82         5.85 o                         
   5  14   1         11.16         19.47         7.14 o                         
  -4  15   1         19.40         23.85         6.34 o                         
  -3  15   1         30.12         48.81         5.96 o                         
  -2  15   1         37.45         48.42         5.07 o                         
  -1  15   1         37.09         47.84         5.08 o                         
   0  15   1        252.61        276.91        10.83 o                         
   1  15   1         27.67         34.07         5.47 o                         
   2  15   1         23.38         32.02         4.92 o                         
   3  15   1         36.34         56.30         5.95 o                         
   4  15   1         14.88         22.05         6.43 o                         
  -4  16   1         29.56         26.24         6.76 o                         
  -3  16   1          2.01         -1.99         6.12 o                         
  -2  16   1        115.47        123.27         7.33 o                         
  -1  16   1         12.68         31.54         5.59 o                         
   0  16   1          2.92          5.70         4.87 o                         
   1  16   1         13.80         28.07         5.99 o                         
   2  16   1        100.86        104.72         7.64 o                         
   3  16   1          2.06          9.70         6.14 o                         
   4  16   1         37.47         36.49         6.85 o                         
  -3  17   1         16.42         24.03         6.35 o                         
  -2  17   1         78.83         58.72         5.85 o                         
  -1  17   1          6.20          5.43         5.24 o                         
   0  17   1         13.13          0.59         5.50 o                         
   1  17   1          3.56          0.44         5.40 o                         
   2  17   1         67.49         49.99         5.66 o                         
   3  17   1         20.03         20.71         6.55 o                         
  -2  18   1         11.25          8.07         6.78 o                         
  -1  18   1         12.11         33.64         6.10 o                         
   0  18   1         18.42         18.12         6.24 o                         
   1  18   1         12.86         33.36         6.35 o                         
   2  18   1         10.84         10.32         6.18 o                         
   1   0   2       2290.29       2642.31       107.38 o                         
   2   0   2       5077.19       6652.02        91.01 o                         
   3   0   2       1056.18        971.95        26.41 o                         
   4   0   2          6.03          9.59         2.36 o                         
   5   0   2        396.33        266.96         5.47 o                         
   6   0   2        436.61        333.51         8.87 o                         
   7   0   2          0.68         -5.88         6.35 o                         
  -7   1   2        105.12         96.92         8.89 o                         
  -6   1   2         33.16         48.84         4.68 o                         
  -5   1   2        254.67        237.75         5.60 o                         
  -4   1   2       1357.22       1443.90        15.90 o                         
  -3   1   2        129.96        180.96         4.18 o                         
  -2   1   2       6694.74       5826.99        73.98 o                         
  -1   1   2       5898.65       6700.76       158.10 o                         
   1   1   2       5559.27       6407.73       124.74 o                         
   2   1   2       6993.17       6024.07        92.40 o                         
   3   1   2        141.39        132.58         5.04 o                         
   4   1   2       1600.55       1605.20        15.20 o                         
   5   1   2        268.66        260.94         8.90 o                         
   6   1   2         26.81         35.11         4.49 o                         
   7   1   2         99.08        103.93        12.05 o                         
  -7   2   2         25.34         55.53         6.61 o                         
  -6   2   2         38.90         29.93         5.53 o                         
  -5   2   2       1372.47       1265.85        13.75 o                         
  -4   2   2        235.80        196.84         3.68 o                         
  -3   2   2       3085.39       3129.93        42.07 o                         
  -2   2   2        853.82        773.09         6.60 o                         
  -1   2   2       6369.60       5437.33        92.72 o                         
   0   2   2         49.36         22.41         6.95 o                         
   1   2   2       6161.90       5390.91        68.71 o                         
   2   2   2        827.94        756.43         7.05 o                         
   3   2   2       3391.49       3254.74        65.63 o                         
   4   2   2        304.02        244.84         7.61 o                         
   5   2   2       1339.81       1245.73        11.30 o                         
   6   2   2         35.18         22.58         9.08 o                         
   7   2   2         20.07         67.22         6.02 o                         
  -7   3   2         95.24         89.21         7.83 o                         
  -6   3   2         87.97         96.95         6.03 o                         
  -5   3   2        209.22        238.21         9.15 o                         
  -4   3   2       1757.42       1755.34        18.07 o                         
  -3   3   2        222.83        473.10        14.36 o                         
  -2   3   2       2963.29       3701.26        43.30 o                         
  -1   3   2       4302.43       5198.19        96.38 o                         
   0   3   2       2025.72       2164.75        54.94 o                         
   1   3   2       4132.13       5226.65       136.05 o                         
   2   3   2       2793.77       3323.72        29.84 o                         
   3   3   2        127.79        390.94        18.03 o                         
   4   3   2       1546.05       1545.61        25.92 o                         
   5   3   2        201.72        199.92         8.80 o                         
   6   3   2        118.35        101.33        17.27 o                         
   7   3   2         85.96         79.79         6.67 o                         
  -7   4   2         40.06         28.70         7.51 o                         
  -6   4   2        397.67        384.44        10.33 o                         
  -5   4   2        255.62        216.81        11.91 o                         
  -4   4   2         14.66         74.12         4.50 o                         
  -3   4   2        138.36         77.08         4.64 o                         
  -2   4   2       2471.94       2664.48        40.55 o                         
  -1   4   2       1889.34       1403.67        28.31 o                         
   0   4   2       1380.27       1678.65        34.64 o                         
   1   4   2       2093.81       1643.33        51.60 o                         
   2   4   2       2596.91       2697.83        34.83 o                         
   3   4   2        114.06         64.09         6.32 o                         
   4   4   2         27.24         68.61         5.99 o                         
   5   4   2        240.54        192.16        12.14 o                         
   6   4   2        402.04        381.89        31.69 o                         
   7   4   2         40.79         15.35         9.82 o                         
  -7   5   2         86.89         74.01         7.56 o                         
  -6   5   2         35.75         69.42         5.54 o                         
  -5   5   2        235.71        246.01        13.34 o                         
  -4   5   2        949.87       1020.05        10.21 o                         
  -3   5   2        274.17        372.44        15.01 o                         
  -2   5   2       1677.50       1384.79        42.29 o                         
  -1   5   2       2718.25       2449.72       102.55 o                         
   0   5   2       2590.25       3383.24        56.09 o                         
   1   5   2       2297.28       2125.67        59.34 o                         
   2   5   2       1623.28       1247.53        26.90 o                         
   3   5   2        289.65        362.28        14.93 o                         
   4   5   2        977.41       1119.53        22.63 o                         
   5   5   2        238.35        227.59        19.48 o                         
   6   5   2         67.65         67.86        18.72 o                         
   7   5   2         80.05         58.49        10.27 o                         
  -7   6   2         10.87         23.22         7.35 o                         
  -6   6   2         24.04         14.89         5.56 o                         
  -5   6   2        459.01        450.76         6.93 o                         
  -4   6   2        177.80        161.33         8.30 o                         
  -3   6   2       2900.04       2917.19        31.09 o                         
  -2   6   2         29.63         38.11         2.61 o                         
  -1   6   2       1223.92       1284.45        32.75 o                         
   0   6   2        512.35        990.08        29.80 o                         
   1   6   2       1136.86       1234.93        26.49 o                         
   2   6   2         11.40         37.70         3.13 o                         
   3   6   2       2758.21       2732.14        33.85 o                         
   4   6   2        235.17        213.08         9.50 o                         
   5   6   2        426.76        387.06        12.80 o                         
   6   6   2         17.49          3.96         9.25 o                         
   7   6   2          8.66         23.12         9.95 o                         
  -7   7   2         43.67         50.84         7.87 o                         
  -6   7   2         22.02         15.46         5.45 o                         
  -5   7   2         35.02         43.89         4.12 o                         
  -4   7   2        763.55        686.19        15.63 o                         
  -3   7   2        376.87        331.10         7.63 o                         
  -2   7   2       1770.97       1557.88        21.79 o                         
  -1   7   2       1801.47       1837.09        52.48 o                         
   0   7   2       1302.89       1695.34        25.82 o                         
   1   7   2       1534.73       1676.02        54.39 o                         
   2   7   2       1902.30       1670.66        29.63 o                         
   3   7   2        297.26        312.29        13.07 o                         
   4   7   2        874.47        785.13        23.51 o                         
   5   7   2         26.26         26.08         4.65 o                         
   6   7   2         21.03         -2.22        10.52 o                         
   7   7   2         41.86         42.82        10.75 o                         
  -6   8   2        178.82        246.25         8.58 o                         
  -5   8   2         72.55        117.85         5.42 o                         
  -4   8   2         49.56        116.12         8.09 o                         
  -3   8   2        114.10        106.08         4.66 o                         
  -2   8   2        799.89        882.38        14.87 o                         
  -1   8   2        768.80        788.55        18.43 o                         
   0   8   2       3123.22       3377.78        49.75 o                         
   1   8   2        680.58        722.16        14.51 o                         
   2   8   2        808.39        870.27        16.29 o                         
   3   8   2         88.54         80.21         3.65 o                         
   4   8   2         62.93        142.42         6.65 o                         
   5   8   2         57.40        111.05        11.15 o                         
   6   8   2        167.76        212.68        13.89 o                         
  -6   9   2         41.76         36.65         5.55 o                         
  -5   9   2        166.36        165.62         6.51 o                         
  -4   9   2        283.86        305.34         8.85 o                         
  -3   9   2         86.86         85.38         4.33 o                         
  -2   9   2        776.27        681.21        25.93 o                         
  -1   9   2        693.01        559.51        11.02 o                         
   0   9   2         41.69         62.21         2.98 o                         
   1   9   2        792.86        617.78        13.08 o                         
   2   9   2        819.62        728.84        18.85 o                         
   3   9   2        111.88        105.74         4.21 o                         
   4   9   2        346.80        370.39         6.30 o                         
   5   9   2        175.90        174.05         9.62 o                         
   6   9   2         44.63         28.82         7.06 o                         
  -6  10   2          4.79         13.86         5.86 o                         
  -5  10   2        198.65        206.82         8.25 o                         
  -4  10   2         54.79         56.03         4.61 o                         
  -3  10   2        983.56       1090.19        17.45 o                         
  -2  10   2         27.39         30.52         3.96 o                         
  -1  10   2         11.24         19.60         3.02 o                         
   0  10   2         87.37        106.82         4.60 o                         
   1  10   2          5.64          3.98         2.97 o                         
   2  10   2         14.40         51.12         3.76 o                         
   3  10   2        836.40        890.27        17.51 o                         
   4  10   2         50.47         51.15         4.41 o                         
   5  10   2        194.95        196.08         7.12 o                         
   6  10   2          4.83          9.08         5.23 o                         
  -6  11   2         15.35         17.94         6.58 o                         
  -5  11   2         21.38         17.10         5.30 o                         
  -4  11   2        154.82        143.79         7.02 o                         
  -3  11   2        118.83        107.21         5.04 o                         
  -2  11   2        811.52        917.42        22.34 o                         
  -1  11   2        117.69        107.50         4.91 o                         
   0  11   2          7.18          8.09         3.24 o                         
   1  11   2         62.96         57.05         3.58 o                         
   2  11   2        786.61        923.10        16.55 o                         
   3  11   2        124.44        112.38         4.83 o                         
   4  11   2        198.80        191.48         8.30 o                         
   5  11   2         21.35         17.43         4.95 o                         
   6  11   2         17.68         22.14         5.84 o                         
  -5  12   2         13.30          6.45         6.01 o                         
  -4  12   2          1.20          8.01         4.98 o                         
  -3  12   2          5.76          2.96         4.96 o                         
  -2  12   2        356.54        324.56        10.09 o                         
  -1  12   2        241.10        278.42         6.57 o                         
   0  12   2        811.11        668.97         8.94 o                         
   1  12   2        219.10        247.03         6.58 o                         
   2  12   2        289.61        287.96         7.86 o                         
   3  12   2          9.28          7.79         4.82 o                         
   4  12   2          1.37         13.92         4.95 o                         
   5  12   2          9.71          5.07         5.51 o                         
  -5  13   2         53.06         78.65         6.63 o                         
  -4  13   2         21.28         31.86         6.38 o                         
  -3  13   2         23.27         39.51         6.29 o                         
  -2  13   2        309.79        272.69        10.35 o                         
  -1  13   2        315.33        392.96         8.55 o                         
   0  13   2         10.14          6.99         4.13 o                         
   1  13   2        354.44        424.39         9.21 o                         
   2  13   2        310.24        307.44         8.05 o                         
   3  13   2         29.55         47.47         5.69 o                         
   4  13   2         25.35         28.43         5.51 o                         
   5  13   2         55.47         87.59         6.47 o                         
  -5  14   2         65.37         40.19         6.81 o                         
  -4  14   2         12.01         10.11         5.82 o                         
  -3  14   2        186.03        163.95         7.76 o                         
  -2  14   2         55.42         35.75         6.76 o                         
  -1  14   2         26.02         18.25         4.61 o                         
   0  14   2          1.18         -3.37         4.18 o                         
   1  14   2         12.49         14.57         4.67 o                         
   2  14   2         47.77         27.12         5.26 o                         
   3  14   2        192.35        169.24         7.73 o                         
   4  14   2          8.91         15.37         5.93 o                         
   5  14   2         64.30         50.11         8.65 o                         
  -4  15   2         25.22         25.31         6.25 o                         
  -3  15   2         48.98         68.66         6.16 o                         
  -2  15   2         68.62        124.13         7.23 o                         
  -1  15   2         18.70         34.35         5.35 o                         
   0  15   2          0.37          9.07         4.55 o                         
   1  15   2         19.67         24.85         5.51 o                         
   2  15   2         46.71         89.99         5.47 o                         
   3  15   2         52.30         68.91         6.31 o                         
   4  15   2         31.84         30.81         6.42 o                         
  -4  16   2          2.51         -6.53         6.53 o                         
  -3  16   2         11.61          3.18         6.57 o                         
  -2  16   2         21.56          8.56         6.00 o                         
  -1  16   2         11.19          4.78         5.19 o                         
   0  16   2         21.89         27.13         5.38 o                         
   1  16   2         12.51         -0.46         5.80 o                         
   2  16   2         15.35          2.44         5.08 o                         
   3  16   2          9.08          7.83         6.55 o                         
   4  16   2          1.94         -4.30         6.79 o                         
  -3  17   2         10.78         19.66         9.60 o                         
  -2  17   2         10.54          0.94         6.67 o                         
  -1  17   2         67.02         63.63         5.77 o                         
   0  17   2         19.12         26.13         6.13 o                         
   1  17   2         62.18         58.47         6.03 o                         
   2  17   2         10.50          9.05         5.44 o                         
   3  17   2         11.36         11.26         9.82 o                         
  -2  18   2         22.79         14.37         6.70 o                         
  -1  18   2         15.97         19.05         5.86 o                         
   0  18   2         13.56         16.55         6.19 o                         
   1  18   2         12.81         25.42         6.84 o                         
   2  18   2         20.51         16.53         7.30 o                         
   1   0   3          8.38         25.72         1.06 o                         
   2   0   3       2838.66       2719.78        30.28 o                         
   3   0   3       4829.99       5683.15        67.33 o                         
   4   0   3       2908.59       2682.09        45.66 o                         
   5   0   3        124.11        125.52         4.70 o                         
   6   0   3        350.97        366.68         8.02 o                         
   7   0   3          5.62         19.04         7.52 o                         
  -7   1   3         54.89         74.98         6.63 o                         
  -6   1   3         54.71         69.14         7.00 o                         
  -5   1   3        460.92        446.84         9.91 o                         
  -4   1   3        141.62        109.02         4.77 o                         
  -3   1   3       3317.67       3813.10        50.42 o                         
  -2   1   3       1331.80       1142.83        28.27 o                         
  -1   1   3       2839.37       2509.82        36.33 o                         
   0   1   3       4334.18       4854.06       178.70 o                         
   1   1   3       2738.33       2307.22        37.70 o                         
   2   1   3       1506.92       1288.13        23.56 o                         
   3   1   3       2833.49       3247.80        40.23 o                         
   4   1   3        101.08        104.85         7.65 o                         
   5   1   3        479.71        425.50         8.74 o                         
   6   1   3         72.62         86.61         4.75 o                         
   7   1   3         65.74         70.86         8.80 o                         
  -7   2   3        259.98        238.52        14.00 o                         
  -6   2   3        173.83        165.90         6.84 o                         
  -5   2   3        647.77        660.81         7.14 o                         
  -4   2   3        150.69        112.07         3.42 o                         
  -3   2   3         45.21         82.98         4.31 o                         
  -2   2   3        876.92        963.25        40.85 o                         
  -1   2   3       5851.76       7310.60       196.49 o                         
   0   2   3       1257.24       1241.20        39.28 o                         
   1   2   3       6041.01       7495.63       202.51 o                         
   2   2   3       1133.89       1230.43        49.77 o                         
   3   2   3         33.09         96.65         6.88 o                         
   4   2   3        166.97        132.28         9.88 o                         
   5   2   3        586.96        567.34        20.32 o                         
   6   2   3        185.67        192.31        15.25 o                         
   7   2   3        254.25        232.63        30.07 o                         
  -7   3   3         21.11         57.84         6.66 o                         
  -6   3   3        169.73        168.82         7.75 o                         
  -5   3   3        253.23        222.20         9.11 o                         
  -4   3   3         64.89         38.64         2.60 o                         
  -3   3   3       2883.81       2852.69        22.19 o                         
  -2   3   3       2695.00       3144.12        38.49 o                         
  -1   3   3       3224.46       3090.47        74.24 o                         
   0   3   3        476.26        371.37        17.90 o                         
   1   3   3       3048.34       3010.99        61.08 o                         
   2   3   3       2429.62       2752.40        17.55 o                         
   3   3   3       2727.81       2587.66        57.87 o                         
   4   3   3         21.79          5.75         4.28 o                         
   5   3   3        218.68        201.25         8.46 o                         
   6   3   3        173.34        160.64        15.71 o                         
   7   3   3         14.90         72.44         9.20 o                         
  -7   4   3          2.81          6.68         6.62 o                         
  -6   4   3        136.42        179.10         7.73 o                         
  -5   4   3         32.20         61.46         5.84 o                         
  -4   4   3       1682.03       1743.72        16.70 o                         
  -3   4   3       2101.38       1766.44        53.95 o                         
  -2   4   3       2684.45       2765.30        60.07 o                         
  -1   4   3       1290.91       1031.81        22.18 o                         
   0   4   3          2.05          4.42         1.45 o                         
   1   4   3       1227.94        992.89        24.22 o                         
   2   4   3       2891.20       2893.12        56.21 o                         
   3   4   3       2349.99       1983.20        49.72 o                         
   4   4   3       1842.71       1784.08        17.99 o                         
   5   4   3         67.58         76.56        13.73 o                         
   6   4   3        126.83        150.98        13.97 o                         
   7   4   3          3.26         -5.39         9.42 o                         
  -7   5   3         14.28         28.76         8.09 o                         
  -6   5   3        103.87         99.17         6.17 o                         
  -5   5   3        482.68        565.34        18.81 o                         
  -4   5   3        478.12        481.61         5.87 o                         
  -3   5   3       1559.31       1518.85        41.99 o                         
  -2   5   3        346.49        459.36         9.17 o                         
  -1   5   3        346.10        393.03         5.63 o                         
   0   5   3       2698.36       2994.94        84.92 o                         
   1   5   3        188.90        261.27         4.56 o                         
   2   5   3        289.18        396.99         8.43 o                         
   3   5   3       1523.01       1392.74        25.74 o                         
   4   5   3        442.89        470.53         9.04 o                         
   5   5   3        478.47        509.67        19.51 o                         
   6   5   3        125.20        118.38        11.10 o                         
   7   5   3         11.74          9.07        10.17 o                         
  -7   6   3         91.41         96.86         8.56 o                         
  -6   6   3        134.48         99.32         5.68 o                         
  -5   6   3        198.15        227.19         6.76 o                         
  -4   6   3         26.85         17.05         4.47 o                         
  -3   6   3         67.02        112.87         5.18 o                         
  -2   6   3        869.73       1010.72        26.00 o                         
  -1   6   3       4166.53       3919.83        88.66 o                         
   0   6   3        578.37        578.40        10.36 o                         
   1   6   3       4516.99       4087.12        81.49 o                         
   2   6   3        981.02       1106.48        20.01 o                         
   3   6   3         47.91         74.28         5.44 o                         
   4   6   3         35.21         27.53         5.42 o                         
   5   6   3        206.59        237.80        13.51 o                         
   6   6   3        127.96         78.41        23.97 o                         
   7   6   3         85.46         84.92        11.04 o                         
  -6   7   3        188.19        211.54        10.09 o                         
  -5   7   3        335.99        330.39        12.21 o                         
  -4   7   3        315.10        284.85         7.24 o                         
  -3   7   3        888.77        694.92        14.88 o                         
  -2   7   3        456.68        664.32        13.13 o                         
  -1   7   3        706.08        676.33        16.49 o                         
   0   7   3       1616.49       1427.53        27.09 o                         
   1   7   3        649.91        573.86        18.59 o                         
   2   7   3        400.73        632.15        16.74 o                         
   3   7   3        922.80        673.40        15.89 o                         
   4   7   3        272.99        232.14         9.56 o                         
   5   7   3        349.93        356.71        12.96 o                         
   6   7   3        175.23        186.10        32.49 o                         
  -6   8   3         22.55         55.32         5.40 o                         
  -5   8   3         65.95         99.76         5.53 o                         
  -4   8   3        755.47        797.87        18.56 o                         
  -3   8   3        137.87        147.35         6.49 o                         
  -2   8   3       1430.72       1249.86        33.14 o                         
  -1   8   3        349.91        374.84        10.12 o                         
   0   8   3          0.90          1.24         2.45 o                         
   1   8   3        370.28        419.69        12.64 o                         
   2   8   3       1234.71       1064.12        23.68 o                         
   3   8   3        158.02        177.47         6.65 o                         
   4   8   3        663.10        670.78         8.67 o                         
   5   8   3         92.29        116.27        11.08 o                         
   6   8   3         36.34         54.10        13.00 o                         
  -6   9   3         58.85         42.51         5.79 o                         
  -5   9   3         63.52         86.50         5.58 o                         
  -4   9   3         60.66         75.19         5.25 o                         
  -3   9   3        817.24        848.02        21.49 o                         
  -2   9   3        394.26        418.08         6.69 o                         
  -1   9   3        107.02        118.34         4.62 o                         
   0   9   3        341.06        323.29         8.23 o                         
   1   9   3        180.80        215.52         6.69 o                         
   2   9   3        342.12        415.64         9.21 o                         
   3   9   3        880.41        895.02        18.88 o                         
   4   9   3         38.61         48.31         4.15 o                         
   5   9   3         71.09         89.08         6.14 o                         
   6   9   3         53.45         31.57         9.64 o                         
  -6  10   3         22.92         28.12         6.16 o                         
  -5  10   3         75.51         70.31         5.96 o                         
  -4  10   3        129.14        136.90         7.28 o                         
  -3  10   3        237.37        245.85         7.32 o                         
  -2  10   3         46.94         81.29         4.93 o                         
  -1  10   3        808.43        727.85        21.28 o                         
   0  10   3        448.22        598.18        10.68 o                         
   1  10   3        824.23        758.86        24.70 o                         
   2  10   3         23.21         65.98         6.11 o                         
   3  10   3        208.94        230.88         7.30 o                         
   4  10   3        137.44        136.73         6.56 o                         
   5  10   3         96.83         94.48         5.02 o                         
   6  10   3         12.86         14.17         6.46 o                         
  -6  11   3         31.72         56.90         7.04 o                         
  -5  11   3        109.42        129.23         6.64 o                         
  -4  11   3         77.66         73.14         5.23 o                         
  -3  11   3        226.46        217.58         9.51 o                         
  -2  11   3        138.64         99.32         4.99 o                         
  -1  11   3        234.52        293.15         6.12 o                         
   0  11   3        994.90        989.73        10.65 o                         
   1  11   3        238.53        292.92         6.36 o                         
   2  11   3        189.56        156.44         7.51 o                         
   3  11   3        302.37        282.68         8.42 o                         
   4  11   3         83.48         65.02         4.79 o                         
   5  11   3        115.32        143.05         6.39 o                         
   6  11   3         33.76         66.21         7.38 o                         
  -5  12   3         73.90         82.47         7.30 o                         
  -4  12   3        298.58        308.95        15.84 o                         
  -3  12   3         74.26         60.15         5.55 o                         
  -2  12   3        221.56        246.47        10.93 o                         
  -1  12   3         87.52         87.31         4.05 o                         
   0  12   3         17.14         44.44         3.84 o                         
   1  12   3         84.32         83.04         4.12 o                         
   2  12   3        162.43        150.64         9.46 o                         
   3  12   3         59.95         57.46         5.20 o                         
   4  12   3        277.42        311.11        10.60 o                         
   5  12   3         74.84         78.60         6.09 o                         
  -5  13   3          7.61         16.03         6.87 o                         
  -4  13   3         22.31         33.97         5.74 o                         
  -3  13   3        210.65        273.08        14.78 o                         
  -2  13   3         48.56         68.10        10.32 o                         
  -1  13   3        186.73        140.45         5.54 o                         
   0  13   3        180.83        271.23         7.41 o                         
   1  13   3        224.74        196.16         7.73 o                         
   2  13   3         67.93         92.17         4.65 o                         
   3  13   3        200.18        266.42        10.10 o                         
   4  13   3         15.86         23.73         5.49 o                         
   5  13   3         10.88         22.74         6.35 o                         
  -4  14   3         21.53         15.09         6.13 o                         
  -3  14   3         34.28         58.44         6.67 o                         
  -2  14   3         10.84         14.21         6.80 o                         
  -1  14   3        146.73        136.16         5.54 o                         
   0  14   3         39.61         37.36         4.65 o                         
   1  14   3        118.48         99.33         5.26 o                         
   2  14   3          4.96          5.32         5.25 o                         
   3  14   3         30.10         59.01         6.46 o                         
   4  14   3         25.43         18.95         6.45 o                         
  -4  15   3         17.83         32.51         6.69 o                         
  -3  15   3         13.86         19.96         5.93 o                         
  -2  15   3         12.77         34.32         6.56 o                         
  -1  15   3         46.87         48.15         5.22 o                         
   0  15   3         54.55         47.46         4.83 o                         
   1  15   3         47.34         54.58         5.70 o                         
   2  15   3         17.73         45.77         5.17 o                         
   3  15   3         16.50         23.65         6.08 o                         
   4  15   3         23.48         40.01         6.63 o                         
  -3  16   3         15.27         10.63         6.20 o                         
  -2  16   3         19.64         19.03         6.16 o                         
  -1  16   3         63.29         65.16         5.29 o                         
   0  16   3          0.85         -1.19         5.20 o                         
   1  16   3         60.67         64.67         6.86 o                         
   2  16   3         13.54         11.10         5.21 o                         
   3  16   3         10.09          3.16         6.48 o                         
  -3  17   3         18.09         21.21         6.67 o                         
  -2  17   3          6.77          3.48         3.87 o                         
  -1  17   3         22.85         31.18         6.23 o                         
   0  17   3         19.66         74.48         6.11 o                         
   1  17   3         28.47         36.49         6.15 o                         
   2  17   3          8.61         14.25         5.71 o                         
   3  17   3         22.61         28.98         7.25 o                         
  -2  18   3          8.71          8.11         7.05 o                         
  -1  18   3         25.74          8.53         5.85 o                         
   0  18   3          5.34         17.46         6.59 o                         
   1  18   3         25.42         16.34         6.27 o                         
   2  18   3          7.71         15.55         6.48 o                         
   0   0   4       2071.25       1785.50        63.93 o                         
   1   0   4        341.99        468.93        10.53 o                         
   2   0   4        471.71        524.42        10.16 o                         
   3   0   4         45.66         63.68         2.47 o                         
   4   0   4          0.99          0.98         2.03 o                         
   5   0   4        445.47        423.40         7.25 o                         
   6   0   4        176.75        176.41         7.24 o                         
   7   0   4         96.39         95.42         6.46 o                         
  -7   1   4         76.32         98.03         7.51 o                         
  -6   1   4        139.88        147.09        10.65 o                         
  -5   1   4         82.56        136.87         5.26 o                         
  -4   1   4        942.54       1021.59        22.43 o                         
  -3   1   4        953.12       1080.03        22.06 o                         
  -2   1   4        621.23        660.15         9.17 o                         
  -1   1   4       8051.44       8581.35       143.09 o                         
   0   1   4       7932.09       8656.13       212.52 o                         
   1   1   4       8161.24       8815.84       143.28 o                         
   2   1   4        463.14        463.66         7.97 o                         
   3   1   4        821.62        893.94        17.39 o                         
   4   1   4        834.89        968.20        14.93 o                         
   5   1   4        140.81        167.51        18.67 o                         
   6   1   4        109.73        132.11         5.41 o                         
   7   1   4         93.66         99.12        11.37 o                         
  -7   2   4         17.66         11.17         6.50 o                         
  -6   2   4         84.39        131.74         6.27 o                         
  -5   2   4        994.94       1035.92        11.86 o                         
  -4   2   4       1181.73       1076.02        13.40 o                         
  -3   2   4       5402.84       5045.78        80.10 o                         
  -2   2   4        401.72        553.48        10.44 o                         
  -1   2   4       2713.32       3052.95       104.38 o                         
   0   2   4       2003.02       2396.10        43.13 o                         
   1   2   4       2862.12       3045.97        90.32 o                         
   2   2   4        517.48        660.27         7.59 o                         
   3   2   4       5763.64       5409.51        93.47 o                         
   4   2   4       1209.46       1047.54        16.60 o                         
   5   2   4       1060.04       1045.27        16.11 o                         
   6   2   4         80.90        130.13         9.93 o                         
   7   2   4         17.14         17.60         8.67 o                         
  -7   3   4         61.48         61.64         7.25 o                         
  -6   3   4        166.92        176.25         9.25 o                         
  -5   3   4        404.10        419.42         6.09 o                         
  -4   3   4        876.87       1003.16        22.92 o                         
  -3   3   4        941.78        915.70        10.59 o                         
  -2   3   4       2147.27       1765.08        21.04 o                         
  -1   3   4       6265.88       7051.89       182.96 o                         
   0   3   4       3213.22       3638.54        96.55 o                         
   1   3   4       6503.03       7292.35       120.93 o                         
   2   3   4       1922.40       1498.74         5.86 o                         
   3   3   4        913.55        899.49        12.14 o                         
   4   3   4        901.06        911.96        22.84 o                         
   5   3   4        460.82        468.47         9.64 o                         
   6   3   4        143.34        134.82        11.64 o                         
   7   3   4         75.65         86.35         9.41 o                         
  -7   4   4         83.88         90.62         7.88 o                         
  -6   4   4        218.64        269.17         9.29 o                         
  -5   4   4        340.91        290.73         7.95 o                         
  -4   4   4         85.65         88.64         5.95 o                         
  -3   4   4         67.95        127.91         7.74 o                         
  -2   4   4        831.36       1061.14        26.74 o                         
  -1   4   4       1341.88       1362.47        37.03 o                         
   0   4   4       9631.54      10204.69       236.68 o                         
   1   4   4       1289.82       1333.61        29.23 o                         
   2   4   4        848.15       1104.51        28.16 o                         
   3   4   4         80.49        153.02         5.43 o                         
   4   4   4         71.78         70.32        16.15 o                         
   5   4   4        398.57        323.31        10.22 o                         
   6   4   4        146.57        205.26        12.52 o                         
   7   4   4         86.49         61.17        10.35 o                         
  -7   5   4         40.36         71.38         8.90 o                         
  -6   5   4        196.40        151.24         6.82 o                         
  -5   5   4        353.04        384.41         8.17 o                         
  -4   5   4        891.77        810.37        14.68 o                         
  -3   5   4        821.17        931.49        20.73 o                         
  -2   5   4       1120.83       1068.61        16.21 o                         
  -1   5   4       1512.27       1594.10        46.26 o                         
   0   5   4        653.22        556.33        14.21 o                         
   1   5   4       1255.26       1320.52        46.22 o                         
   2   5   4        980.38        976.35        23.37 o                         
   3   5   4        653.56        745.80        10.05 o                         
   4   5   4        784.34        663.70        11.55 o                         
   5   5   4        339.46        325.54        14.16 o                         
   6   5   4        182.57        126.84        16.69 o                         
   7   5   4         47.35         80.07        17.13 o                         
  -7   6   4          2.37         10.26         8.07 o                         
  -6   6   4         19.72         70.28         4.99 o                         
  -5   6   4        219.68        257.09        12.70 o                         
  -4   6   4        129.05        134.16         5.04 o                         
  -3   6   4       1902.74       2141.10        47.75 o                         
  -2   6   4       1664.97       1586.18        41.36 o                         
  -1   6   4        686.82        468.91        17.84 o                         
   0   6   4         70.09         44.55         2.28 o                         
   1   6   4        669.36        479.14        18.11 o                         
   2   6   4       1811.86       1752.52        31.89 o                         
   3   6   4       1956.41       2123.05        39.73 o                         
   4   6   4        100.47         97.40         9.22 o                         
   5   6   4        274.34        265.68        20.68 o                         
   6   6   4         32.42         61.87        19.41 o                         
   7   6   4          1.45          0.87        10.54 o                         
  -6   7   4        152.38        167.13        10.77 o                         
  -5   7   4        182.18        171.68         6.85 o                         
  -4   7   4        617.98        746.25        30.29 o                         
  -3   7   4        342.61        281.88        11.72 o                         
  -2   7   4        408.30        508.08        28.01 o                         
  -1   7   4        561.40        489.46        13.20 o                         
   0   7   4         98.74         80.84         7.06 o                         
   1   7   4        407.45        342.28         9.98 o                         
   2   7   4        437.87        505.75        22.31 o                         
   3   7   4        405.61        351.90        12.43 o                         
   4   7   4        648.55        762.92        38.07 o                         
   5   7   4        211.77        184.64        10.16 o                         
   6   7   4        136.91        126.96        22.67 o                         
  -6   8   4         57.82         36.57         5.56 o                         
  -5   8   4         94.00        103.11         5.21 o                         
  -4   8   4        182.35        233.36        10.25 o                         
  -3   8   4        147.35        140.86         9.83 o                         
  -2   8   4        770.71        733.05        19.94 o                         
  -1   8   4        926.43       1058.62        21.43 o                         
   0   8   4       4299.02       4287.35       104.73 o                         
   1   8   4        983.57       1110.20        16.39 o                         
   2   8   4        857.76        801.11        22.05 o                         
   3   8   4        182.32        165.25        10.20 o                         
   4   8   4        192.59        225.35        10.17 o                         
   5   8   4        102.53        118.85        11.44 o                         
   6   8   4         67.88         29.51        12.61 o                         
  -6   9   4        190.77        185.94         6.95 o                         
  -5   9   4        224.52        225.13        14.04 o                         
  -4   9   4        467.10        431.58         8.42 o                         
  -3   9   4        147.90         98.53         5.13 o                         
  -2   9   4        879.72        865.59        16.48 o                         
  -1   9   4       1847.04       1800.32        48.09 o                         
   0   9   4        302.49        250.83         5.84 o                         
   1   9   4       1611.50       1543.86        28.46 o                         
   2   9   4        964.41        891.29        15.34 o                         
   3   9   4        140.09         80.24         4.07 o                         
   4   9   4        502.67        437.86        11.60 o                         
   5   9   4        203.25        191.39        13.54 o                         
   6   9   4        202.59        176.42        23.93 o                         
  -6  10   4         20.54         68.34         6.69 o                         
  -5  10   4         60.50         71.15         5.56 o                         
  -4  10   4        254.64        295.50         8.52 o                         
  -3  10   4        727.38        724.39        23.67 o                         
  -2  10   4        393.28        412.64        15.03 o                         
  -1  10   4        457.85        432.41         9.44 o                         
   0  10   4        185.70        215.63         6.44 o                         
   1  10   4        372.05        326.12         7.18 o                         
   2  10   4        458.47        449.16        14.06 o                         
   3  10   4        677.51        665.79        16.01 o                         
   4  10   4        230.94        288.70         8.92 o                         
   5  10   4         55.70         64.69        11.90 o                         
   6  10   4         23.44         49.22        11.83 o                         
  -5  11   4          3.91         17.70         6.29 o                         
  -4  11   4         72.88         91.79         5.88 o                         
  -3  11   4         41.44         53.47         4.78 o                         
  -2  11   4        134.36         82.72         4.83 o                         
  -1  11   4        210.34        234.53         6.17 o                         
   0  11   4         26.72          8.80         3.47 o                         
   1  11   4        168.01        189.99         6.27 o                         
   2  11   4        126.65         89.19         4.10 o                         
   3  11   4         44.57         71.64         4.19 o                         
   4  11   4         72.94         74.47         5.41 o                         
   5  11   4          4.88         18.74         7.05 o                         
  -5  12   4         50.27         70.99         6.62 o                         
  -4  12   4         14.44         12.88         5.98 o                         
  -3  12   4        133.62        112.09         8.67 o                         
  -2  12   4        255.08        273.19        13.00 o                         
  -1  12   4         35.00         63.33         4.01 o                         
   0  12   4        357.41        375.08        10.48 o                         
   1  12   4         29.84         83.24         5.45 o                         
   2  12   4        230.07        260.37         7.19 o                         
   3  12   4        155.18        137.29         5.98 o                         
   4  12   4         15.82         19.14         5.39 o                         
   5  12   4         43.79         59.27         8.17 o                         
  -5  13   4         16.67          1.66         6.28 o                         
  -4  13   4         71.41         62.72         6.38 o                         
  -3  13   4         33.02         22.10         6.37 o                         
  -2  13   4        112.45        107.66         7.14 o                         
  -1  13   4        418.06        343.70        10.26 o                         
   0  13   4        204.77        235.79         7.90 o                         
   1  13   4        399.28        317.91         8.25 o                         
   2  13   4        139.27        134.39         5.77 o                         
   3  13   4         24.03         25.18         4.26 o                         
   4  13   4         90.67         91.71         5.99 o                         
   5  13   4         28.74         20.32         6.80 o                         
  -4  14   4         77.08         87.38         6.75 o                         
  -3  14   4        171.00        190.98        11.53 o                         
  -2  14   4         40.27         44.93         7.09 o                         
  -1  14   4         55.67         73.11         4.73 o                         
   0  14   4          5.87         -1.29         4.56 o                         
   1  14   4         46.38         67.89         5.13 o                         
   2  14   4         44.75         44.30         5.85 o                         
   3  14   4        171.51        192.15         7.52 o                         
   4  14   4         77.27         85.79         6.62 o                         
  -4  15   4         10.85         13.92         6.43 o                         
  -3  15   4         86.79         91.04         6.52 o                         
  -2  15   4         42.72         34.33         6.68 o                         
  -1  15   4         59.05         48.53         5.19 o                         
   0  15   4         14.15         15.88         5.11 o                         
   1  15   4         74.09         70.88         5.99 o                         
   2  15   4         45.07         37.60         5.26 o                         
   3  15   4         80.86         84.32         6.71 o                         
   4  15   4         16.73         16.07         6.43 o                         
  -3  16   4          1.95          8.57         6.16 o                         
  -2  16   4         68.51         88.48         6.81 o                         
  -1  16   4         21.36         28.31         5.11 o                         
   0  16   4         98.53        119.21         6.72 o                         
   1  16   4         19.49         35.59         5.83 o                         
   2  16   4         57.40         86.24         5.87 o                         
   3  16   4          0.88          3.62         6.72 o                         
  -2  17   4          6.56         13.78         7.35 o                         
  -1  17   4         15.52          9.76         6.27 o                         
   0  17   4          0.75          8.88         5.95 o                         
   1  17   4         21.97         23.77         5.89 o                         
   2  17   4          2.86         12.29         5.73 o                         
  -1  18   4          4.62         11.06         6.28 o                         
   0  18   4          7.92          6.46         5.88 o                         
   1  18   4          3.55          7.51         6.47 o                         
   1   0   5         63.18         25.75         1.68 o                         
   2   0   5       6446.93       6682.15        94.91 o                         
   3   0   5       2538.96       2284.26        43.26 o                         
   4   0   5       2136.97       2149.26        29.91 o                         
   5   0   5       1751.69       1898.03        23.26 o                         
   6   0   5         49.96         30.77         5.51 o                         
   7   0   5          2.46         24.80         7.66 o                         
  -7   1   5         57.81         35.86         6.58 o                         
  -6   1   5         66.99         56.22         5.54 o                         
  -5   1   5        354.91        311.15         6.77 o                         
  -4   1   5        423.08        353.45         8.56 o                         
  -3   1   5       1650.10       1549.57        30.13 o                         
  -2   1   5       5370.52       6333.66       114.31 o                         
  -1   1   5       6998.13       7030.14       152.44 o                         
   0   1   5       4671.58       5073.95       144.58 o                         
   1   1   5       6869.72       6810.97       158.27 o                         
   2   1   5       5559.46       6739.23       165.59 o                         
   3   1   5       1630.01       1493.58        28.27 o                         
   4   1   5        473.60        389.21         5.31 o                         
   5   1   5        343.86        276.42         8.91 o                         
   6   1   5         56.12         58.71         4.95 o                         
   7   1   5         60.16         39.31         6.08 o                         
  -7   2   5        104.71        101.83         7.89 o                         
  -6   2   5        183.10        170.56         8.40 o                         
  -5   2   5        302.17        292.83         5.70 o                         
  -4   2   5        216.77        171.74         4.44 o                         
  -3   2   5        278.22        356.76         8.28 o                         
  -2   2   5       2050.40       2274.56        32.27 o                         
  -1   2   5       3384.12       4123.36       127.03 o                         
   0   2   5       1863.09       2086.14        55.60 o                         
   1   2   5       3177.80       4039.62       101.82 o                         
   2   2   5       1715.52       1886.90        29.12 o                         
   3   2   5        323.95        396.77         4.74 o                         
   4   2   5        236.18        181.77         4.71 o                         
   5   2   5        213.72        192.04         8.83 o                         
   6   2   5        181.66        153.69         8.46 o                         
   7   2   5         85.08         88.55         9.45 o                         
  -7   3   5         42.09         49.65         7.53 o                         
  -6   3   5         52.34         83.31         5.77 o                         
  -5   3   5        253.43        311.50        11.24 o                         
  -4   3   5         96.93         84.45         4.00 o                         
  -3   3   5        543.99        507.10         6.83 o                         
  -2   3   5       2975.27       2167.43        44.33 o                         
  -1   3   5       1280.86       1034.25        24.79 o                         
   0   3   5        599.72        358.45         9.20 o                         
   1   3   5        950.50        813.78        18.78 o                         
   2   3   5       3151.72       2320.99        47.83 o                         
   3   3   5        403.39        361.15         5.06 o                         
   4   3   5         44.34         41.53         5.44 o                         
   5   3   5        291.98        313.60        15.08 o                         
   6   3   5         93.71        110.44        11.94 o                         
   7   3   5         35.25         27.84         9.22 o                         
  -7   4   5          6.71         31.16         8.42 o                         
  -6   4   5         82.38         76.69         5.08 o                         
  -5   4   5        336.21        301.76         6.63 o                         
  -4   4   5       1671.98       1907.99        27.62 o                         
  -3   4   5       1203.19       1189.45        14.18 o                         
  -2   4   5       2378.80       2758.00        79.87 o                         
  -1   4   5       1343.34       1639.31        57.90 o                         
   0   4   5       2168.51       2110.79        44.08 o                         
   1   4   5       1073.38       1251.51        27.40 o                         
   2   4   5       2842.58       3146.03        49.86 o                         
   3   4   5       1075.15       1056.39         9.04 o                         
   4   4   5       1678.35       1863.06        33.83 o                         
   5   4   5        370.29        284.94        10.27 o                         
   6   4   5         61.58         40.92        18.25 o                         
   7   4   5          7.13         21.42        10.16 o                         
  -7   5   5         26.53         11.61         8.89 o                         
  -6   5   5        158.66        147.32         5.36 o                         
  -5   5   5        331.92        271.36        11.82 o                         
  -4   5   5       1678.88       1528.33        30.70 o                         
  -3   5   5       1862.39       1966.29        64.28 o                         
  -2   5   5       3015.53       3490.70        95.77 o                         
  -1   5   5       2644.48       2619.80        71.01 o                         
   0   5   5        187.05        165.05         8.69 o                         
   1   5   5       2858.06       2772.56        68.83 o                         
   2   5   5       3308.87       3606.83        64.90 o                         
   3   5   5       1874.05       1944.79        42.02 o                         
   4   5   5       1786.48       1551.09        18.38 o                         
   5   5   5        325.46        248.57        13.65 o                         
   6   5   5        193.71        177.41        11.75 o                         
   7   5   5         23.64         11.06        10.09 o                         
  -6   6   5        148.30        172.52         6.83 o                         
  -5   6   5        139.42        132.76         5.65 o                         
  -4   6   5        199.69        208.62         6.55 o                         
  -3   6   5        151.78        251.64        11.03 o                         
  -2   6   5       1870.58       1654.67        36.73 o                         
  -1   6   5       3668.21       3811.98        67.80 o                         
   0   6   5       5349.15       6077.76       154.14 o                         
   1   6   5       3631.56       3880.89        99.54 o                         
   2   6   5       1766.03       1515.09        20.32 o                         
   3   6   5        171.83        279.59         9.35 o                         
   4   6   5        240.07        238.35         6.43 o                         
   5   6   5         99.09         87.40        14.16 o                         
   6   6   5        142.69        148.07        10.20 o                         
  -6   7   5         71.07         71.45         5.80 o                         
  -5   7   5         89.45         77.45         7.63 o                         
  -4   7   5        636.41        649.17        32.72 o                         
  -3   7   5        737.34        657.37        14.21 o                         
  -2   7   5        786.08        900.44        40.77 o                         
  -1   7   5       1390.93       1059.39        18.34 o                         
   0   7   5       1456.89       1969.13        56.23 o                         
   1   7   5       1057.08        780.60        15.10 o                         
   2   7   5        778.65        844.34        39.63 o                         
   3   7   5        675.27        591.33         7.78 o                         
   4   7   5        613.11        625.87        30.06 o                         
   5   7   5        108.63         69.49        27.75 o                         
   6   7   5         43.18         43.35         9.56 o                         
  -6   8   5         58.51         63.17         8.61 o                         
  -5   8   5         48.08         23.34         4.87 o                         
  -4   8   5        383.07        398.36        15.63 o                         
  -3   8   5        365.38        359.73         9.11 o                         
  -2   8   5        856.83        677.62        22.28 o                         
  -1   8   5        471.72        398.92         8.10 o                         
   0   8   5         53.17         63.53         3.83 o                         
   1   8   5        518.02        446.06         8.66 o                         
   2   8   5        881.68        711.40        19.11 o                         
   3   8   5        326.64        354.01         7.81 o                         
   4   8   5        341.34        328.03        14.59 o                         
   5   8   5         84.58         64.30         8.22 o                         
   6   8   5         46.71         39.38         9.64 o                         
  -6   9   5          0.40         10.08         6.81 o                         
  -5   9   5        200.32        224.08        11.70 o                         
  -4   9   5        276.80        248.85         8.23 o                         
  -3   9   5        296.09        410.39        14.30 o                         
  -2   9   5        478.99        530.27        11.80 o                         
  -1   9   5         26.32         61.80         6.17 o                         
   0   9   5        152.22        181.61         8.96 o                         
   1   9   5          4.76         73.68         7.87 o                         
   2   9   5        436.75        490.26        10.52 o                         
   3   9   5        319.96        417.30        11.39 o                         
   4   9   5        346.39        299.02        13.04 o                         
   5   9   5        196.54        224.44        11.49 o                         
   6   9   5          0.36          6.38        10.34 o                         
  -6  10   5         82.30        137.47        11.23 o                         
  -5  10   5        115.33        106.24         9.06 o                         
  -4  10   5         12.89         16.01         4.92 o                         
  -3  10   5        317.18        312.98        17.68 o                         
  -2  10   5        172.16        168.42         6.98 o                         
  -1  10   5        534.32        440.82        10.82 o                         
   0  10   5        769.18        745.11        20.42 o                         
   1  10   5        536.95        426.69         9.38 o                         
   2  10   5        196.34        208.46         7.64 o                         
   3  10   5        313.82        313.48        11.07 o                         
   4  10   5         15.47         23.79         4.29 o                         
   5  10   5        134.03        135.24        18.17 o                         
   6  10   5         69.35        126.95        24.93 o                         
  -5  11   5         88.04         82.90         6.78 o                         
  -4  11   5        200.89        206.90         9.01 o                         
  -3  11   5        430.81        543.74        17.14 o                         
  -2  11   5        394.90        373.10        14.96 o                         
  -1  11   5        867.01        854.39        17.23 o                         
   0  11   5       1597.80       1714.00        42.53 o                         
   1  11   5        938.49        930.45        12.09 o                         
   2  11   5        367.46        334.27        13.21 o                         
   3  11   5        443.37        533.70        12.87 o                         
   4  11   5        180.10        175.66         6.86 o                         
   5  11   5        102.10         86.26         6.94 o                         
  -5  12   5        125.91        141.80         7.36 o                         
  -4  12   5        110.05        150.64         8.45 o                         
  -3  12   5        310.94        309.90        14.61 o                         
  -2  12   5        601.83        608.97        18.51 o                         
  -1  12   5         50.27         54.83         4.36 o                         
   0  12   5         48.72         49.16         5.64 o                         
   1  12   5         62.68         63.20         4.20 o                         
   2  12   5        575.28        594.49        11.77 o                         
   3  12   5        375.41        354.30        11.08 o                         
   4  12   5         88.75        116.28         6.14 o                         
   5  12   5        125.44        146.59        10.72 o                         
  -5  13   5          7.10          0.79         6.61 o                         
  -4  13   5         22.60         23.79         5.81 o                         
  -3  13   5         12.89          5.24         6.37 o                         
  -2  13   5         88.94         79.04         6.73 o                         
  -1  13   5        196.18        235.90         8.16 o                         
   0  13   5        239.10        255.26         8.20 o                         
   1  13   5        153.64        187.19        10.85 o                         
   2  13   5         60.25         65.68         4.77 o                         
   3  13   5         15.05         17.89         4.48 o                         
   4  13   5         44.43         36.29         5.83 o                         
   5  13   5         11.02         16.63         8.32 o                         
  -4  14   5         21.05         28.91         6.14 o                         
  -3  14   5         23.26         18.16         5.72 o                         
  -2  14   5         23.09         10.22         6.48 o                         
  -1  14   5        105.77        161.92         7.63 o                         
   0  14   5          4.32          7.76         4.96 o                         
   1  14   5         98.21        154.73        10.18 o                         
   2  14   5         10.55          4.79         5.77 o                         
   3  14   5         25.60         26.90         4.94 o                         
   4  14   5         17.14         19.00         6.24 o                         
  -4  15   5          5.57         12.75         6.51 o                         
  -3  15   5         45.22         46.32         6.66 o                         
  -2  15   5        118.49         50.57         6.31 o                         
  -1  15   5        114.95         87.54         5.81 o                         
   0  15   5        239.22        231.33        15.08 o                         
   1  15   5        135.28        110.81         6.01 o                         
   2  15   5        106.29         40.86         5.71 o                         
   3  15   5         47.70         50.90         5.39 o                         
   4  15   5          2.57         17.59         6.57 o                         
  -3  16   5         75.74         75.91         6.67 o                         
  -2  16   5         48.04         62.19         7.19 o                         
  -1  16   5         10.06         15.16         5.56 o                         
   0  16   5         62.57         72.01         6.28 o                         
   1  16   5          6.86          1.31         5.93 o                         
   2  16   5         52.10         69.36         5.90 o                         
   3  16   5         93.54         94.90         6.53 o                         
  -2  17   5         44.35         48.09         7.18 o                         
  -1  17   5         50.46         45.69         5.59 o                         
   0  17   5         15.30         -1.16         5.54 o                         
   1  17   5         44.91         56.65         6.43 o                         
   2  17   5         40.11         35.53         6.45 o                         
  -1  18   5         53.46         92.44         6.76 o                         
   0  18   5         32.06         33.69         6.18 o                         
   1  18   5         57.22        104.95         6.93 o                         
   0   0   6       3475.38       3053.22       143.71 o                         
   1   0   6        613.64        910.69        25.64 o                         
   2   0   6       3054.19       2339.77        44.92 o                         
   3   0   6        243.78        392.80         6.89 o                         
   4   0   6          0.10         25.36         2.88 o                         
   5   0   6         16.06         60.31         3.36 o                         
   6   0   6        234.63        235.73        10.03 o                         
   7   0   6        102.10         52.57         6.76 o                         
  -7   1   6         39.87         59.11         7.03 o                         
  -6   1   6        168.57        150.98         8.07 o                         
  -5   1   6         57.24         33.30         3.31 o                         
  -4   1   6       1471.22       1621.97        18.56 o                         
  -3   1   6        989.46       1132.06        16.59 o                         
  -2   1   6       1468.49       1877.00        33.19 o                         
  -1   1   6       3025.28       2599.09        87.76 o                         
   0   1   6       7937.50      10642.39       294.19 o                         
   1   1   6       3414.62       2728.45        87.09 o                         
   2   1   6       1851.60       2201.04        53.41 o                         
   3   1   6        968.10       1056.23        10.46 o                         
   4   1   6       1572.57       1678.41        19.10 o                         
   5   1   6         27.19         21.90         5.53 o                         
   6   1   6        171.97        152.06         7.53 o                         
   7   1   6         45.51         55.19        11.34 o                         
  -7   2   6         20.96         27.07         7.08 o                         
  -6   2   6         63.64         26.55         5.79 o                         
  -5   2   6        189.09        157.92         5.34 o                         
  -4   2   6       3145.59       3346.26        45.45 o                         
  -3   2   6       1203.04       1202.62        17.07 o                         
  -2   2   6       4223.80       4556.31       147.98 o                         
  -1   2   6       2587.29       1717.45        52.10 o                         
   0   2   6        909.66       1023.39        20.63 o                         
   1   2   6       2666.94       1761.92        54.06 o                         
   2   2   6       4378.03       4518.83       118.90 o                         
   3   2   6       1264.75       1247.66         9.83 o                         
   4   2   6       3138.12       3214.72        45.65 o                         
   5   2   6        124.91        111.81         8.44 o                         
   6   2   6         52.88         29.39         9.20 o                         
   7   2   6         22.08         44.34         9.64 o                         
  -7   3   6         21.47         27.55         7.91 o                         
  -6   3   6        135.28        109.11         6.83 o                         
  -5   3   6        213.35        185.65         6.26 o                         
  -4   3   6        249.82        257.64        10.28 o                         
  -3   3   6       1737.04       1815.74        28.49 o                         
  -2   3   6       3144.52       2949.97        65.50 o                         
  -1   3   6       3073.27       3681.07        92.93 o                         
   0   3   6       4265.61       3761.97       112.08 o                         
   1   3   6       2929.69       3570.99        81.29 o                         
   2   3   6       3169.59       2829.62        40.91 o                         
   3   3   6       1684.09       1750.30        35.10 o                         
   4   3   6        212.50        191.79         8.20 o                         
   5   3   6        287.71        239.52        15.62 o                         
   6   3   6        149.27        123.94        11.92 o                         
   7   3   6         24.76         32.80        10.19 o                         
  -7   4   6         79.32         67.71         8.39 o                         
  -6   4   6         99.68        140.12         5.47 o                         
  -5   4   6        130.81        213.61        12.98 o                         
  -4   4   6         98.53        111.68         7.02 o                         
  -3   4   6        394.25        520.75        10.91 o                         
  -2   4   6       1246.16       1616.74        41.01 o                         
  -1   4   6       4257.18       4482.19       138.19 o                         
   0   4   6       1792.73       1895.89        43.09 o                         
   1   4   6       3512.45       3856.82        75.17 o                         
   2   4   6       1293.27       1707.23        27.71 o                         
   3   4   6        404.03        488.95         7.77 o                         
   4   4   6         98.59        116.09        12.66 o                         
   5   4   6         69.03        122.78        13.27 o                         
   6   4   6         97.76        124.52        22.51 o                         
   7   4   6        101.75         96.99        10.95 o                         
  -6   5   6         83.89        101.56         5.69 o                         
  -5   5   6        114.75         72.68         4.67 o                         
  -4   5   6        326.45        329.27         6.68 o                         
  -3   5   6       1514.42       1333.51        33.08 o                         
  -2   5   6       1183.16        981.49        17.77 o                         
  -1   5   6       2235.94       1482.85        31.49 o                         
   0   5   6       4004.05       3755.80        90.84 o                         
   1   5   6       2431.37       1560.92        35.46 o                         
   2   5   6        916.32        780.14        12.38 o                         
   3   5   6       1463.36       1233.96        11.01 o                         
   4   5   6        384.75        377.34        13.68 o                         
   5   5   6        124.51         83.08         9.49 o                         
   6   5   6         65.16         71.17         9.32 o                         
  -6   6   6          8.69         19.55         5.40 o                         
  -5   6   6        808.93        806.66        25.13 o                         
  -4   6   6        632.96        705.79         8.35 o                         
  -3   6   6        568.77        689.67        16.41 o                         
  -2   6   6       1851.57       1674.27        49.48 o                         
  -1   6   6         40.39         91.22         6.82 o                         
   0   6   6        134.39         72.05         2.80 o                         
   1   6   6         89.21        123.11         9.91 o                         
   2   6   6       1920.20       1728.60        48.12 o                         
   3   6   6        657.83        741.92        12.21 o                         
   4   6   6        665.54        724.39         7.90 o                         
   5   6   6        750.78        707.37        28.64 o                         
   6   6   6          5.13         10.84         8.71 o                         
  -6   7   6         31.62         34.04         6.82 o                         
  -5   7   6        191.51        212.20         8.80 o                         
  -4   7   6         45.31         44.03         6.28 o                         
  -3   7   6       1367.42       1501.66        29.63 o                         
  -2   7   6        980.18        984.80        35.94 o                         
  -1   7   6        805.91        822.81        16.75 o                         
   0   7   6          9.68         19.55         2.93 o                         
   1   7   6        934.75        888.77        21.45 o                         
   2   7   6       1061.76       1009.07        31.86 o                         
   3   7   6       1399.80       1455.15        13.52 o                         
   4   7   6         19.69         26.21         8.28 o                         
   5   7   6        198.59        200.52        18.64 o                         
   6   7   6         31.57          1.99        22.30 o                         
  -6   8   6         24.21         41.14         6.74 o                         
  -5   8   6         48.38         28.04         5.80 o                         
  -4   8   6          9.39          0.80         5.35 o                         
  -3   8   6        380.06        355.42         7.18 o                         
  -2   8   6        275.79        321.56        11.95 o                         
  -1   8   6       2319.52       2309.06        49.13 o                         
   0   8   6        214.18        242.36        15.79 o                         
   1   8   6       2404.87       2441.06        66.70 o                         
   2   8   6        250.44        308.45        17.20 o                         
   3   8   6        374.73        338.03         5.20 o                         
   4   8   6         14.02          2.32         7.55 o                         
   5   8   6         53.47         20.34        18.87 o                         
   6   8   6         36.14         27.79        10.84 o                         
  -6   9   6         41.07         59.03         6.65 o                         
  -5   9   6        205.32        185.98         7.84 o                         
  -4   9   6         29.57         24.34         4.70 o                         
  -3   9   6        848.82        922.04        37.23 o                         
  -2   9   6        798.31        668.59        15.51 o                         
  -1   9   6       1013.87       1032.33        16.56 o                         
   0   9   6       2623.37       2710.63        45.76 o                         
   1   9   6       1044.34       1065.70        26.76 o                         
   2   9   6        660.56        544.62         9.16 o                         
   3   9   6        848.49        852.07        17.36 o                         
   4   9   6         17.38         22.40         3.83 o                         
   5   9   6        187.23        159.32         9.24 o                         
   6   9   6         29.36         15.30        12.63 o                         
  -6  10   6         25.83         23.68         8.26 o                         
  -5  10   6        217.57        207.88         9.33 o                         
  -4  10   6        161.28        142.67        11.11 o                         
  -3  10   6        366.94        414.97        18.80 o                         
  -2  10   6        788.66        568.48        18.79 o                         
  -1  10   6         49.36         64.38         3.91 o                         
   0  10   6         16.82         36.25         3.60 o                         
   1  10   6         32.40         51.03         4.59 o                         
   2  10   6        770.05        596.99        14.02 o                         
   3  10   6        356.04        360.12        11.01 o                         
   4  10   6        241.21        194.38         9.87 o                         
   5  10   6        207.68        190.68        13.53 o                         
   6  10   6         27.30         10.44        15.57 o                         
  -5  11   6         45.21         45.23         6.21 o                         
  -4  11   6         64.57         43.28         7.73 o                         
  -3  11   6        201.46        215.80         9.89 o                         
  -2  11   6         99.99        249.29        15.06 o                         
  -1  11   6        268.72        308.98         9.55 o                         
   0  11   6          6.18          9.77         3.75 o                         
   1  11   6        332.41        375.51         8.34 o                         
   2  11   6         96.47        205.11        14.30 o                         
   3  11   6        220.04        224.49         7.02 o                         
   4  11   6         56.32         49.60         5.50 o                         
   5  11   6         34.10         27.74         5.53 o                         
  -5  12   6         11.60          8.70         6.37 o                         
  -4  12   6         20.32         33.30         5.74 o                         
  -3  12   6        115.94         79.84         6.12 o                         
  -2  12   6         35.96         50.30         6.53 o                         
  -1  12   6        281.42        228.69         6.93 o                         
   0  12   6        218.92        249.05         8.96 o                         
   1  12   6        299.24        238.12         7.31 o                         
   2  12   6         46.19         39.22         4.31 o                         
   3  12   6        103.13         70.22         4.74 o                         
   4  12   6         21.36         29.91         5.47 o                         
   5  12   6         10.93         10.73         5.89 o                         
  -5  13   6         27.35         18.39         6.81 o                         
  -4  13   6         56.50         42.30         6.13 o                         
  -3  13   6        174.14        177.32         7.34 o                         
  -2  13   6        218.87        208.26        14.22 o                         
  -1  13   6        125.82        131.23         5.30 o                         
   0  13   6        590.92        607.89         9.39 o                         
   1  13   6        124.40        150.13         5.99 o                         
   2  13   6        222.65        188.78         9.42 o                         
   3  13   6        170.61        163.34         5.92 o                         
   4  13   6         44.72         25.39         6.45 o                         
   5  13   6         19.17         19.96         7.71 o                         
  -4  14   6         95.06         91.27         7.45 o                         
  -3  14   6         58.74         94.32         7.98 o                         
  -2  14   6        125.70        132.17         8.35 o                         
  -1  14   6         53.89         43.50         4.90 o                         
   0  14   6          1.61          9.87         5.08 o                         
   1  14   6         68.48         56.24         5.36 o                         
   2  14   6        125.77        138.53         6.11 o                         
   3  14   6         44.22         90.16         5.83 o                         
   4  14   6        117.83         98.44         7.04 o                         
  -4  15   6         39.01         35.52         6.85 o                         
  -3  15   6         13.57          1.76         6.21 o                         
  -2  15   6         61.19         99.05         8.12 o                         
  -1  15   6         29.44         47.27         4.97 o                         
   0  15   6        125.81        150.90         6.65 o                         
   1  15   6         15.97         36.21         5.27 o                         
   2  15   6         59.30         92.92         5.72 o                         
   3  15   6         24.22         16.70         6.23 o                         
   4  15   6         34.35         42.55         7.13 o                         
  -3  16   6          9.37          6.10         6.50 o                         
  -2  16   6         34.66         28.18         6.36 o                         
  -1  16   6         37.36         40.61         5.14 o                         
   0  16   6        160.46        145.93         6.46 o                         
   1  16   6         36.41         42.69         6.40 o                         
   2  16   6         49.81         39.63         6.58 o                         
   3  16   6          7.41         10.07         6.17 o                         
  -2  17   6         70.55         85.59         7.01 o                         
  -1  17   6         35.00         46.20         5.81 o                         
   0  17   6         28.59         23.21         6.10 o                         
   1  17   6         32.64         44.60         6.34 o                         
   2  17   6         67.61         68.79         7.03 o                         
   0  18   6         20.64         30.40         7.02 o                         
   1   0   7       4894.25       2666.03        56.91 o                         
   2   0   7       1384.84        795.24        13.96 o                         
   3   0   7       2524.23       2281.46        39.33 o                         
   4   0   7        108.91         98.05         3.38 o                         
   5   0   7        134.75         89.48         5.06 o                         
   6   0   7        118.39        207.51        10.62 o                         
   7   0   7          0.63         11.11         6.86 o                         
  -7   1   7         54.39         82.14         7.55 o                         
  -6   1   7         41.76         56.85         6.72 o                         
  -5   1   7        190.13        233.98         7.94 o                         
  -4   1   7       1275.34       1305.49        17.19 o                         
  -3   1   7        118.04        177.20         7.28 o                         
  -2   1   7       2558.90       2987.16        52.84 o                         
  -1   1   7       1451.91       1936.34        55.33 o                         
   0   1   7       5626.49       6901.98       171.79 o                         
   1   1   7       1227.78       1788.18        53.76 o                         
   2   1   7       2336.13       2780.52        41.16 o                         
   3   1   7        158.22        182.44         9.40 o                         
   4   1   7       1218.81       1279.99        25.43 o                         
   5   1   7        128.43        187.65        10.96 o                         
   6   1   7         39.76         46.00         5.28 o                         
   7   1   7         52.62         79.49         6.91 o                         
  -7   2   7         49.79        109.11         7.79 o                         
  -6   2   7        314.45        243.28         7.72 o                         
  -5   2   7        335.88        324.36         6.90 o                         
  -4   2   7        124.36        154.88         5.01 o                         
  -3   2   7        140.38        139.38         5.04 o                         
  -2   2   7       4475.82       4837.21        77.79 o                         
  -1   2   7        568.24        386.37        13.55 o                         
   0   2   7       3386.61       4122.27        92.13 o                         
   1   2   7        873.64        595.77        17.44 o                         
   2   2   7       4227.15       4663.08        67.52 o                         
   3   2   7        140.76        110.08         3.59 o                         
   4   2   7         83.76        112.89         4.81 o                         
   5   2   7        362.00        356.45        19.84 o                         
   6   2   7        307.60        248.93        14.50 o                         
   7   2   7         48.89        104.14        12.66 o                         
  -6   3   7        108.66        116.65         7.13 o                         
  -5   3   7        393.04        392.41         7.46 o                         
  -4   3   7       2107.65       2217.72        39.69 o                         
  -3   3   7        329.27        269.78         5.74 o                         
  -2   3   7        912.45       1060.51        18.79 o                         
  -1   3   7       4097.25       3735.48        70.69 o                         
   0   3   7       3405.42       4034.19        73.56 o                         
   1   3   7       4762.72       4280.44        90.26 o                         
   2   3   7        858.67       1157.62        14.39 o                         
   3   3   7        393.50        319.92         6.13 o                         
   4   3   7       2174.78       2195.74        33.00 o                         
   5   3   7        433.34        436.65        18.45 o                         
   6   3   7        117.73        115.06        18.39 o                         
  -6   4   7        109.78        183.06         6.96 o                         
  -5   4   7        418.24        353.22         8.04 o                         
  -4   4   7        378.89        453.76        17.93 o                         
  -3   4   7       2719.83       2737.75        56.98 o                         
  -2   4   7        265.11        282.23         7.53 o                         
  -1   4   7        934.04       1041.81        60.99 o                         
   0   4   7        447.65        320.08        10.18 o                         
   1   4   7       1064.29       1196.35        56.29 o                         
   2   4   7        152.32        195.11         5.68 o                         
   3   4   7       2750.19       2651.36        34.78 o                         
   4   4   7        359.41        398.43        16.73 o                         
   5   4   7        354.79        294.31        12.62 o                         
   6   4   7        125.50        193.90        20.11 o                         
  -6   5   7         30.48         17.06         5.78 o                         
  -5   5   7          0.89          2.96         4.98 o                         
  -4   5   7        145.41        112.95         5.37 o                         
  -3   5   7        321.36        375.03         6.25 o                         
  -2   5   7       2852.43       2227.82        60.10 o                         
  -1   5   7        772.60        633.10        21.03 o                         
   0   5   7       1362.75       1243.77        27.44 o                         
   1   5   7       1024.32        759.65        38.69 o                         
   2   5   7       2652.07       2033.06        41.57 o                         
   3   5   7        299.67        313.09         4.15 o                         
   4   5   7         90.08         92.32         8.55 o                         
   5   5   7          8.31          3.14        16.39 o                         
   6   5   7         22.74         16.03         8.83 o                         
  -6   6   7         68.07         50.27         6.11 o                         
  -5   6   7         63.93         90.97         5.36 o                         
  -4   6   7        110.88         97.12         4.77 o                         
  -3   6   7        102.99         94.26         4.92 o                         
  -2   6   7        572.40        814.14        25.99 o                         
  -1   6   7        487.37        515.27        19.76 o                         
   0   6   7       4230.54       4520.44        95.86 o                         
   1   6   7        703.97        679.62        29.58 o                         
   2   6   7        586.01        811.08        30.79 o                         
   3   6   7         76.93         65.40         6.86 o                         
   4   6   7         79.34         78.90         5.09 o                         
   5   6   7         76.04        113.48        15.62 o                         
   6   6   7         72.25         47.60        13.11 o                         
  -6   7   7         48.98         91.97         6.42 o                         
  -5   7   7        327.14        264.46         9.77 o                         
  -4   7   7        335.99        318.35        18.98 o                         
  -3   7   7        203.09        178.13         6.87 o                         
  -2   7   7        697.49        606.35        13.29 o                         
  -1   7   7       1782.59       1803.31        39.66 o                         
   0   7   7       1428.08       1238.83        23.14 o                         
   1   7   7       1744.26       1803.84        41.78 o                         
   2   7   7        703.14        621.61         9.34 o                         
   3   7   7        249.63        226.15         5.66 o                         
   4   7   7        363.60        306.08        17.66 o                         
   5   7   7        292.94        244.92        12.03 o                         
   6   7   7         64.58         90.73        13.23 o                         
  -6   8   7         52.27         60.65         6.57 o                         
  -5   8   7        225.93        194.76        11.13 o                         
  -4   8   7        320.37        335.64        16.62 o                         
  -3   8   7       1904.20       1756.09        27.68 o                         
  -2   8   7          1.29         37.38         6.09 o                         
  -1   8   7        370.32        402.04        13.00 o                         
   0   8   7        269.18        256.33         9.29 o                         
   1   8   7        489.32        527.74        17.64 o                         
   2   8   7          8.60         30.01         4.72 o                         
   3   8   7       1886.59       1706.89        17.41 o                         
   4   8   7        327.98        340.56         9.68 o                         
   5   8   7        211.10        183.42        17.85 o                         
   6   8   7         52.83         72.70        10.45 o                         
  -6   9   7         62.03         55.17         7.08 o                         
  -5   9   7         21.86         27.60         5.90 o                         
  -4   9   7        335.75        275.83        11.32 o                         
  -3   9   7        286.81        384.16        10.50 o                         
  -2   9   7        488.57        454.92        26.39 o                         
  -1   9   7        414.58        399.53        12.14 o                         
   0   9   7        183.01        319.29        15.00 o                         
   1   9   7        423.48        378.40        13.22 o                         
   2   9   7        522.97        440.50        28.32 o                         
   3   9   7        236.63        318.50         6.49 o                         
   4   9   7        247.62        210.89         5.88 o                         
   5   9   7         28.74         24.61        13.52 o                         
   6   9   7         63.57         66.65        10.65 o                         
  -5  10   7         39.17         35.10         6.61 o                         
  -4  10   7          7.08         12.33         5.67 o                         
  -3  10   7          1.29         -5.64         5.64 o                         
  -2  10   7        259.65        281.88        11.76 o                         
  -1  10   7        100.75         84.77         4.85 o                         
   0  10   7       2276.96       2349.57        47.84 o                         
   1  10   7        151.52        118.40         6.82 o                         
   2  10   7        348.78        364.41        14.94 o                         
   3  10   7          8.70         -3.75         3.75 o                         
   4  10   7          3.68          8.14         3.71 o                         
   5  10   7         32.26         27.75         6.06 o                         
  -5  11   7        122.28        123.21         6.95 o                         
  -4  11   7         19.49         26.20         5.66 o                         
  -3  11   7          9.66          2.67         5.39 o                         
  -2  11   7        149.89        197.48         9.82 o                         
  -1  11   7        148.44        116.99         4.42 o                         
   0  11   7         98.21         50.99         4.39 o                         
   1  11   7        109.76         87.48         7.91 o                         
   2  11   7        144.73        154.29         6.96 o                         
   3  11   7         22.58          7.98         4.45 o                         
   4  11   7         16.35         19.18         6.09 o                         
   5  11   7        109.81         95.69         6.23 o                         
  -5  12   7         20.39         19.84         6.59 o                         
  -4  12   7         70.97         72.35         6.17 o                         
  -3  12   7        299.60        352.09        12.86 o                         
  -2  12   7         68.38         50.41         7.21 o                         
  -1  12   7        149.78        172.94         8.42 o                         
   0  12   7        511.98        466.35        15.42 o                         
   1  12   7        174.78        215.44         7.74 o                         
   2  12   7         90.07         83.23         5.09 o                         
   3  12   7        295.56        322.30        12.41 o                         
   4  12   7         64.93         71.85         7.29 o                         
   5  12   7         24.03         21.47         6.15 o                         
  -4  13   7        225.23        181.12         7.49 o                         
  -3  13   7        133.95        146.66         6.57 o                         
  -2  13   7        121.01        121.45         7.59 o                         
  -1  13   7         63.63         53.66         4.72 o                         
   0  13   7          9.55          0.48         5.43 o                         
   1  13   7         76.91         73.68         5.40 o                         
   2  13   7        134.79        130.63         6.33 o                         
   3  13   7        119.28        123.88         6.99 o                         
   4  13   7        196.64        167.27        12.43 o                         
  -4  14   7          1.62          9.03         6.51 o                         
  -3  14   7         11.93         26.17         6.15 o                         
  -2  14   7        123.40        106.11         7.23 o                         
  -1  14   7         62.95         56.90         4.85 o                         
   0  14   7        670.77        823.54        25.41 o                         
   1  14   7         68.55         61.84         5.38 o                         
   2  14   7        140.19        122.80         5.81 o                         
   3  14   7         16.20         37.57         5.61 o                         
   4  14   7          2.07          7.93         8.59 o                         
  -3  15   7          2.47         -1.76         7.51 o                         
  -2  15   7         53.36         58.40         6.69 o                         
  -1  15   7         32.10         23.59         5.06 o                         
   0  15   7          5.11         11.53         6.11 o                         
   1  15   7         29.00         25.91         5.40 o                         
   2  15   7         61.89         66.57         5.83 o                         
   3  15   7          0.76         -1.86         5.92 o                         
  -3  16   7         17.63         22.01         6.60 o                         
  -2  16   7         12.04         10.94         6.22 o                         
  -1  16   7         28.10         61.23         6.09 o                         
   0  16   7         18.68         10.72         6.83 o                         
   1  16   7         36.76         71.09         7.30 o                         
   2  16   7         18.10         14.65         6.11 o                         
   3  16   7          9.43         13.18         6.40 o                         
  -1  17   7          7.86         12.83         5.42 o                         
   0  17   7          3.49          8.68         5.86 o                         
   1  17   7         11.80         36.59         6.68 o                         
   0   0   8         12.62          8.66         3.20 o                         
   1   0   8      10466.43      11649.28       289.95 o                         
   2   0   8          7.15          6.76         2.34 o                         
   3   0   8        265.18        261.41         4.93 o                         
   4   0   8        128.82        148.82         4.52 o                         
   5   0   8        603.31        422.59        11.62 o                         
   6   0   8         30.00         56.07         5.85 o                         
  -6   1   8        160.85        203.18         9.68 o                         
  -5   1   8       1243.32       1526.68        13.09 o                         
  -4   1   8        127.20        142.90         5.38 o                         
  -3   1   8       1318.87       1341.52        24.41 o                         
  -2   1   8        464.80        512.15         8.32 o                         
  -1   1   8       1141.51       1144.78        32.41 o                         
   0   1   8        985.16        724.26        15.57 o                         
   1   1   8        878.38        955.84        27.91 o                         
   2   1   8        532.53        602.58        12.36 o                         
   3   1   8       1234.41       1249.22        23.24 o                         
   4   1   8         67.63         72.42         3.60 o                         
   5   1   8       1263.81       1497.37        16.94 o                         
   6   1   8        163.77        215.67         7.74 o                         
  -6   2   8          4.08         49.78         4.90 o                         
  -5   2   8        297.91        409.45         7.62 o                         
  -4   2   8        886.73        763.70        13.47 o                         
  -3   2   8        348.02        374.41         6.75 o                         
  -2   2   8       3538.89       3242.02        59.80 o                         
  -1   2   8        167.41        140.68         9.71 o                         
   0   2   8        196.93        212.99         7.06 o                         
   1   2   8        137.39         98.16        10.60 o                         
   2   2   8       3235.91       2736.21        48.49 o                         
   3   2   8        291.49        322.97         6.69 o                         
   4   2   8        910.16        773.18        11.99 o                         
   5   2   8        304.93        410.90         8.51 o                         
   6   2   8         11.06         50.67         7.13 o                         
  -6   3   8        133.37        155.32         6.15 o                         
  -5   3   8        209.52        179.33         6.81 o                         
  -4   3   8        203.08        271.53        13.56 o                         
  -3   3   8       1048.57        996.32        27.49 o                         
  -2   3   8        346.67        450.59        20.22 o                         
  -1   3   8       2189.73       1786.93        58.29 o                         
   0   3   8        507.06        553.41        18.55 o                         
   1   3   8       2156.50       1796.62        53.76 o                         
   2   3   8        481.19        551.01        20.12 o                         
   3   3   8       1197.19       1140.41        24.31 o                         
   4   3   8        225.02        304.59        13.14 o                         
   5   3   8        142.63        135.82         7.00 o                         
   6   3   8        121.69        132.25        20.38 o                         
  -6   4   8         63.38         78.41         5.83 o                         
  -5   4   8        378.47        351.31        10.31 o                         
  -4   4   8        392.82        427.11        10.24 o                         
  -3   4   8        205.35        320.57         9.29 o                         
  -2   4   8        104.94         55.48         4.07 o                         
  -1   4   8       5179.52       5854.73       160.90 o                         
   0   4   8       1670.85       1842.63        54.29 o                         
   1   4   8       5349.27       5807.61       119.82 o                         
   2   4   8        175.99         92.90         3.00 o                         
   3   4   8        138.60        236.41         7.53 o                         
   4   4   8        353.18        381.45         7.98 o                         
   5   4   8        398.93        361.25        16.57 o                         
   6   4   8         76.55         84.07        12.45 o                         
  -6   5   8        234.14        297.40        15.76 o                         
  -5   5   8        269.53        250.81        10.10 o                         
  -4   5   8         56.61         45.84         6.60 o                         
  -3   5   8        628.57        495.67        14.06 o                         
  -2   5   8        984.94        880.13        22.32 o                         
  -1   5   8        122.80        127.06         6.14 o                         
   0   5   8       1702.18       1699.30        41.61 o                         
   1   5   8        167.35        195.51        10.19 o                         
   2   5   8       1123.32       1002.82        21.94 o                         
   3   5   8        704.31        562.93        12.84 o                         
   4   5   8         43.36         31.94         6.53 o                         
   5   5   8        255.74        215.05        12.01 o                         
   6   5   8        256.41        320.62        40.08 o                         
  -6   6   8        150.10        209.95         9.36 o                         
  -5   6   8         13.47         35.11         5.81 o                         
  -4   6   8       1605.53       1533.80        25.99 o                         
  -3   6   8         12.99          8.72         3.77 o                         
  -2   6   8        907.07        977.44        19.24 o                         
  -1   6   8         25.62         11.96         2.94 o                         
   0   6   8        633.65        720.26        13.09 o                         
   1   6   8         37.88         15.76         4.34 o                         
   2   6   8        747.99        800.92        12.50 o                         
   3   6   8         14.11          7.17         3.32 o                         
   4   6   8       1590.48       1476.91        19.95 o                         
   5   6   8          3.34         20.37         9.40 o                         
   6   6   8        162.33        199.15        24.82 o                         
  -6   7   8         89.67         97.68         6.75 o                         
  -5   7   8        124.30        111.68         6.75 o                         
  -4   7   8        325.00        429.32        19.06 o                         
  -3   7   8        512.00        585.23        15.86 o                         
  -2   7   8        594.92        490.01        15.67 o                         
  -1   7   8        713.72        576.54        23.58 o                         
   0   7   8       1387.78       1475.09        35.17 o                         
   1   7   8        558.86        434.25        23.67 o                         
   2   7   8        602.23        514.70        19.37 o                         
   3   7   8        491.72        542.09        12.18 o                         
   4   7   8        316.61        413.39        18.63 o                         
   5   7   8         79.81         88.71         8.61 o                         
   6   7   8         95.17         96.55        27.81 o                         
  -6   8   8         60.26         80.26         7.08 o                         
  -5   8   8        126.39        136.26         6.29 o                         
  -4   8   8          1.00         -7.61         8.43 o                         
  -3   8   8          3.47          7.16         4.57 o                         
  -2   8   8        348.54        234.00        11.81 o                         
  -1   8   8       1321.71       1291.81        21.97 o                         
   0   8   8       1356.59       1166.22        23.39 o                         
   1   8   8       1396.11       1319.22        28.49 o                         
   2   8   8        332.95        226.28        12.84 o                         
   3   8   8         14.24         15.54         3.39 o                         
   4   8   8          1.55         -4.00         5.14 o                         
   5   8   8        123.70        121.93        13.85 o                         
   6   8   8         56.70         73.52        13.23 o                         
  -5   9   8         15.29         24.53         6.37 o                         
  -4   9   8        163.61        175.00         7.14 o                         
  -3   9   8        127.87        152.73         7.73 o                         
  -2   9   8         70.84         96.17         6.78 o                         
  -1   9   8         59.24         80.21         6.55 o                         
   0   9   8        260.87        239.46         8.31 o                         
   1   9   8         59.20         72.51        10.72 o                         
   2   9   8         98.98        103.63         7.15 o                         
   3   9   8        156.85        175.57         7.19 o                         
   4   9   8        175.09        170.22         9.17 o                         
   5   9   8          2.98          7.63        10.74 o                         
  -5  10   8          8.50         11.63         7.57 o                         
  -4  10   8        305.35        234.49         9.69 o                         
  -3  10   8          5.50         11.32         5.07 o                         
  -2  10   8        528.97        498.16        20.18 o                         
  -1  10   8        383.75        297.69        11.51 o                         
   0  10   8        259.86        328.03        10.82 o                         
   1  10   8        400.81        337.08        15.19 o                         
   2  10   8        604.65        558.60        15.95 o                         
   3  10   8         18.15         30.62         4.16 o                         
   4  10   8        283.96        196.85         8.24 o                         
   5  10   8          1.77          9.49         5.37 o                         
  -5  11   8        175.59        189.46         8.50 o                         
  -4  11   8         49.91         90.16         6.35 o                         
  -3  11   8        506.02        445.06        10.71 o                         
  -2  11   8        112.20        102.38         7.59 o                         
  -1  11   8         39.99         17.57         4.93 o                         
   0  11   8        727.61        870.47        12.61 o                         
   1  11   8         32.26         22.74         6.77 o                         
   2  11   8         93.73         83.69         7.45 o                         
   3  11   8        429.44        341.80         8.17 o                         
   4  11   8         53.38         92.06         6.42 o                         
   5  11   8        170.41        165.36        10.78 o                         
  -4  12   8         10.14          2.63         5.81 o                         
  -3  12   8         64.12         69.64         5.83 o                         
  -2  12   8         73.00         67.41         8.26 o                         
  -1  12   8        606.85        692.10        19.39 o                         
   0  12   8         16.59          5.86         4.62 o                         
   1  12   8        605.12        679.97        15.62 o                         
   2  12   8         69.78         56.73         4.85 o                         
   3  12   8         82.47         88.70         6.58 o                         
   4  12   8         11.09         16.85         4.95 o                         
  -4  13   8         18.12         23.13         6.76 o                         
  -3  13   8         64.01         69.53         6.06 o                         
  -2  13   8         13.15         -0.36         7.31 o                         
  -1  13   8          7.55          2.03         4.40 o                         
   0  13   8          4.26          4.54         5.09 o                         
   1  13   8          2.49         -4.23         5.30 o                         
   2  13   8         34.45         24.89         7.37 o                         
   3  13   8         56.52         66.03         5.73 o                         
   4  13   8         21.19         31.34         5.93 o                         
  -4  14   8         27.81         22.23         6.82 o                         
  -3  14   8         19.34         31.12         6.27 o                         
  -2  14   8         89.66         86.04         6.44 o                         
  -1  14   8        109.92         87.06         5.04 o                         
   0  14   8          6.14         11.87         5.66 o                         
   1  14   8        103.52         96.01         7.19 o                         
   2  14   8        112.40         77.94         6.04 o                         
   3  14   8         20.44         26.86         6.30 o                         
   4  14   8         15.20         16.52         6.88 o                         
  -3  15   8        115.42        111.61         7.13 o                         
  -2  15   8          6.24          8.66         6.41 o                         
  -1  15   8         71.36         90.39         5.36 o                         
   0  15   8         20.60         21.82         5.34 o                         
   1  15   8         86.40        101.19         7.48 o                         
   2  15   8         10.18          4.83         5.89 o                         
   3  15   8         99.34        122.55         7.04 o                         
  -2  16   8         26.13         19.03         6.40 o                         
  -1  16   8         66.13         52.43         5.56 o                         
   0  16   8          2.36         -2.58         5.98 o                         
   1  16   8         60.73         48.13         6.56 o                         
   2  16   8         18.62         22.53         6.60 o                         
  -1  17   8         12.14         29.59         5.53 o                         
   0  17   8         36.63         48.58         6.49 o                         
   1  17   8         15.53         28.45         6.77 o                         
   1   0   9        669.74        681.73        16.86 o                         
   2   0   9         21.72         73.86         3.00 o                         
   3   0   9       2994.14       2689.52        47.13 o                         
   4   0   9        420.01        416.11         7.48 o                         
   5   0   9        165.43        167.00         7.06 o                         
   6   0   9        148.50        148.70         5.61 o                         
  -6   1   9        102.34        133.30         5.50 o                         
  -5   1   9        348.76        383.59         9.22 o                         
  -4   1   9        887.44        894.06        32.72 o                         
  -3   1   9         67.88         74.56         4.42 o                         
  -2   1   9       1138.52       1244.67        36.67 o                         
  -1   1   9       1433.75       1737.96        25.26 o                         
   0   1   9        214.01        173.16         6.85 o                         
   1   1   9       1583.57       1857.54        48.48 o                         
   2   1   9       1308.89       1371.34        40.84 o                         
   3   1   9         68.72         85.68         3.70 o                         
   4   1   9       1003.68        960.77        26.93 o                         
   5   1   9        385.57        433.53         9.92 o                         
   6   1   9        105.77        150.63         7.09 o                         
  -6   2   9        272.13        335.42         8.95 o                         
  -5   2   9         39.68         50.39         4.77 o                         
  -4   2   9         32.66         52.68         4.21 o                         
  -3   2   9         95.38         91.31         4.14 o                         
  -2   2   9       2018.66       1852.54        30.00 o                         
  -1   2   9        362.36        359.30        11.84 o                         
   0   2   9       7528.61       8480.05       165.93 o                         
   1   2   9        433.03        407.71        12.46 o                         
   2   2   9       2196.18       2069.09        37.32 o                         
   3   2   9         66.57         77.68         3.58 o                         
   4   2   9         52.76         82.13         3.70 o                         
   5   2   9         32.67         43.06         4.56 o                         
   6   2   9        328.60        394.26        13.24 o                         
  -6   3   9        152.26        161.74         6.51 o                         
  -5   3   9        371.93        359.49        10.45 o                         
  -4   3   9        771.05        657.69        10.31 o                         
  -3   3   9         35.31         74.72         4.12 o                         
  -2   3   9        717.57        690.00        14.28 o                         
  -1   3   9       1901.59       1883.25        26.81 o                         
   0   3   9         15.56         29.61         2.91 o                         
   1   3   9       1750.99       1812.09        43.20 o                         
   2   3   9        620.12        542.18        10.96 o                         
   3   3   9         21.18         54.81         3.14 o                         
   4   3   9        728.59        620.64        12.64 o                         
   5   3   9        296.04        276.39         8.54 o                         
   6   3   9        149.01        167.87        16.84 o                         
  -6   4   9          8.42          8.04         6.04 o                         
  -5   4   9        646.04        675.94        14.56 o                         
  -4   4   9         25.82         24.01         5.03 o                         
  -3   4   9       1993.29       2055.73        50.95 o                         
  -2   4   9        176.32        153.09         5.48 o                         
  -1   4   9        430.17        583.95        13.31 o                         
   0   4   9         36.37         12.13         3.07 o                         
   1   4   9        370.22        513.85        13.77 o                         
   2   4   9        161.64        136.53         4.04 o                         
   3   4   9       2029.44       2068.78        31.20 o                         
   4   4   9         38.95         31.52         4.57 o                         
   5   4   9        634.66        614.73        19.29 o                         
   6   4   9          6.63         -0.14         9.09 o                         
  -6   5   9          9.91         48.01         6.48 o                         
  -5   5   9        446.52        596.66        20.96 o                         
  -4   5   9        315.81        309.55         8.37 o                         
  -3   5   9        136.09         90.17         4.29 o                         
  -2   5   9       1153.89       1146.04        25.44 o                         
  -1   5   9       1361.13       1126.81        35.86 o                         
   0   5   9         58.21         77.69         3.86 o                         
   1   5   9       1309.77       1171.35        32.30 o                         
   2   5   9       1110.20       1140.43        28.74 o                         
   3   5   9        101.83         64.18         3.23 o                         
   4   5   9        368.81        331.83        12.25 o                         
   5   5   9        410.62        512.30        12.99 o                         
   6   5   9          2.79         29.78        16.38 o                         
  -6   6   9        148.28        146.40         7.52 o                         
  -5   6   9         10.23         19.43         5.41 o                         
  -4   6   9        147.25        140.45         6.06 o                         
  -3   6   9        171.43        157.77         8.10 o                         
  -2   6   9        698.99        889.59        29.04 o                         
  -1   6   9        786.50        649.23        22.65 o                         
   0   6   9       1870.98       2184.91        62.49 o                         
   1   6   9        802.64        693.33        23.86 o                         
   2   6   9        759.46        948.38        21.46 o                         
   3   6   9        160.24        158.33         5.48 o                         
   4   6   9        140.51        136.12         6.77 o                         
   5   6   9         12.23         32.20         6.63 o                         
   6   6   9        173.72        173.93        33.39 o                         
  -6   7   9          0.58         21.82         6.73 o                         
  -5   7   9        187.29        207.71         7.97 o                         
  -4   7   9         84.16         40.27         6.69 o                         
  -3   7   9        154.13        185.95         7.63 o                         
  -2   7   9        463.02        348.25        11.88 o                         
  -1   7   9       1083.42       1049.91        18.60 o                         
   0   7   9         93.46        115.44         4.35 o                         
   1   7   9       1212.05       1158.58        25.96 o                         
   2   7   9        452.61        327.91         8.50 o                         
   3   7   9        115.33        153.13         6.09 o                         
   4   7   9         60.12         35.59         4.35 o                         
   5   7   9        208.85        226.83        14.02 o                         
   6   7   9          0.73          7.05        11.75 o                         
  -5   8   9        390.08        414.45        11.64 o                         
  -4   8   9         15.04          8.75         7.09 o                         
  -3   8   9        721.62        597.03        30.57 o                         
  -2   8   9        272.03        222.11        12.29 o                         
  -1   8   9        403.85        400.98        14.85 o                         
   0   8   9          2.61         -3.16         3.16 o                         
   1   8   9        422.43        420.70        17.96 o                         
   2   8   9        289.85        225.83        13.17 o                         
   3   8   9        791.39        630.15        25.29 o                         
   4   8   9         24.33         30.61         6.10 o                         
   5   8   9        396.24        390.82        18.85 o                         
  -5   9   9         45.33         79.37         7.12 o                         
  -4   9   9        432.40        443.74        26.16 o                         
  -3   9   9         64.89         81.12         6.62 o                         
  -2   9   9        311.52        307.11        12.14 o                         
  -1   9   9        827.15        892.56        15.69 o                         
   0   9   9          5.66         12.78         4.07 o                         
   1   9   9        836.89        900.53        20.51 o                         
   2   9   9        275.03        283.55         7.66 o                         
   3   9   9         53.53         76.33         6.67 o                         
   4   9   9        428.87        410.54        11.81 o                         
   5   9   9         42.92         66.32         7.89 o                         
  -5  10   9         26.92         28.30         6.36 o                         
  -4  10   9         38.83         29.17         5.83 o                         
  -3  10   9         45.11         80.27         6.15 o                         
  -2  10   9        393.36        375.20        16.80 o                         
  -1  10   9        317.64        275.01        12.64 o                         
   0  10   9        415.91        371.34        14.39 o                         
   1  10   9        302.41        273.82        15.32 o                         
   2  10   9        380.75        366.68        14.30 o                         
   3  10   9         45.07         66.53         4.63 o                         
   4  10   9         30.26         24.26         4.87 o                         
   5  10   9         29.98         20.10         5.32 o                         
  -5  11   9         49.99         64.95         7.09 o                         
  -4  11   9         94.43        104.83         6.50 o                         
  -3  11   9         62.21         61.59         5.82 o                         
  -2  11   9         81.64         77.79         6.66 o                         
  -1  11   9        153.37        129.71         5.75 o                         
   0  11   9         10.38          9.31         6.93 o                         
   1  11   9        176.84        144.24         6.12 o                         
   2  11   9         67.84         78.61         5.21 o                         
   3  11   9         45.94         43.64         4.77 o                         
   4  11   9         88.97         91.28         5.23 o                         
   5  11   9         51.08         58.16         6.57 o                         
  -4  12   9         12.46         12.92         6.66 o                         
  -3  12   9        125.17         99.20         6.30 o                         
  -2  12   9         28.67         22.89         6.67 o                         
  -1  12   9        135.47        113.32         5.22 o                         
   0  12   9         23.31         16.24         5.94 o                         
   1  12   9        131.83        115.40         9.28 o                         
   2  12   9         31.54         26.68         6.09 o                         
   3  12   9        139.70        110.96         5.68 o                         
   4  12   9         16.58         18.06         5.37 o                         
  -4  13   9        108.46         88.58         7.63 o                         
  -3  13   9         10.01         25.09         6.41 o                         
  -2  13   9        141.78         87.05         7.46 o                         
  -1  13   9         92.77        122.85         5.11 o                         
   0  13   9         59.99         76.79         5.86 o                         
   1  13   9         86.51        104.82         5.70 o                         
   2  13   9        161.76        119.09         5.88 o                         
   3  13   9         14.63         33.74         5.70 o                         
   4  13   9        108.78         83.85         6.35 o                         
  -3  14   9         57.10         64.26         6.90 o                         
  -2  14   9         58.32         53.43         6.62 o                         
  -1  14   9         19.12         11.49         4.62 o                         
   0  14   9        160.16        180.32         8.37 o                         
   1  14   9         13.61          6.93         5.56 o                         
   2  14   9         54.34         58.42         5.73 o                         
   3  14   9         52.95         55.40         6.96 o                         
  -3  15   9          5.73          3.82         6.90 o                         
  -2  15   9          8.61          7.18         6.24 o                         
  -1  15   9         48.53         48.95         5.66 o                         
   0  15   9          0.15         -5.79         5.79 o                         
   1  15   9         45.87         39.80         6.56 o                         
   2  15   9         10.82         10.23         6.67 o                         
   3  15   9          8.47         10.87         7.22 o                         
  -2  16   9         13.20         24.79         8.09 o                         
  -1  16   9         31.92         29.80         5.33 o                         
   0  16   9          0.14         -0.59         6.21 o                         
   1  16   9         21.57          8.79         6.16 o                         
   2  16   9         10.91         31.19         7.49 o                         
   0   0  10         72.55         37.60         4.35 o                         
   1   0  10       6097.23       6680.70       147.70 o                         
   2   0  10        103.37        168.74         4.70 o                         
   3   0  10       1685.89       2005.64        33.64 o                         
   4   0  10        406.77        329.77         6.93 o                         
   5   0  10        255.41        248.86         7.63 o                         
   6   0  10          9.54          3.09         5.17 o                         
  -6   1  10        182.00        221.20         7.93 o                         
  -5   1  10        261.55        198.56         7.24 o                         
  -4   1  10        135.36        132.61         7.28 o                         
  -3   1  10       2440.42       2428.16        33.62 o                         
  -2   1  10        323.91        247.97         7.73 o                         
  -1   1  10        872.68        838.12        16.30 o                         
   0   1  10       3434.12       3791.97        89.96 o                         
   1   1  10        810.55        747.80        19.62 o                         
   2   1  10        168.34        131.22         7.21 o                         
   3   1  10       2572.18       2525.11        31.87 o                         
   4   1  10        112.29        105.84         7.72 o                         
   5   1  10        270.72        221.44         7.16 o                         
   6   1  10        158.22        168.97         6.05 o                         
  -6   2  10         95.19         89.68         5.89 o                         
  -5   2  10         45.30         88.41         5.15 o                         
  -4   2  10        906.74       1027.13        16.42 o                         
  -3   2  10         40.12         55.24         4.43 o                         
  -2   2  10        812.88        738.32        14.12 o                         
  -1   2  10        256.33        176.78         7.29 o                         
   0   2  10          7.85          2.47         2.92 o                         
   1   2  10        267.89        184.52         7.07 o                         
   2   2  10        756.65        755.51        17.68 o                         
   3   2  10         42.27         55.84         7.26 o                         
   4   2  10        830.03        905.58        17.78 o                         
   5   2  10         54.64        102.11         4.93 o                         
   6   2  10         93.29        100.97         6.92 o                         
  -6   3  10        158.26        156.29         7.17 o                         
  -5   3  10        106.06         77.61         5.56 o                         
  -4   3  10         47.40         83.75         4.97 o                         
  -3   3  10       1786.52       1603.83        30.63 o                         
  -2   3  10        394.08        406.19        13.32 o                         
  -1   3  10        731.80        760.31        26.37 o                         
   0   3  10       2067.69       1942.76        41.49 o                         
   1   3  10        817.02        837.40        30.55 o                         
   2   3  10        310.74        371.91        12.57 o                         
   3   3  10       1778.78       1535.97        29.45 o                         
   4   3  10         43.33         78.79         4.16 o                         
   5   3  10        114.27         97.38         9.11 o                         
   6   3  10        130.38        147.13         7.76 o                         
  -6   4  10         13.25          2.95         6.91 o                         
  -5   4  10        195.37        224.26         9.28 o                         
  -4   4  10        281.93        340.37        28.67 o                         
  -3   4  10        289.11        310.61        14.07 o                         
  -2   4  10        357.12        322.94        11.81 o                         
  -1   4  10       3481.70       3880.30        81.77 o                         
   0   4  10          0.33          1.41         3.29 o                         
   1   4  10       3566.07       3927.95        77.67 o                         
   2   4  10        377.35        346.37        10.19 o                         
   3   4  10        318.72        317.83         9.45 o                         
   4   4  10        275.84        304.48         7.97 o                         
   5   4  10        257.73        303.97         7.76 o                         
   6   4  10         11.50          1.53         9.58 o                         
  -6   5  10        221.34        240.36         8.98 o                         
  -5   5  10        113.77         78.03         6.44 o                         
  -4   5  10         56.66         84.55         7.71 o                         
  -3   5  10        571.17        539.47        17.12 o                         
  -2   5  10        539.24        611.35         9.95 o                         
  -1   5  10        358.49        287.99        15.60 o                         
   0   5  10       2663.81       2601.24        60.78 o                         
   1   5  10        354.21        280.65        20.95 o                         
   2   5  10        552.17        638.05        11.30 o                         
   3   5  10        657.59        579.68        11.10 o                         
   4   5  10         58.73         87.55         4.29 o                         
   5   5  10        113.55         67.83         5.20 o                         
   6   5  10        222.28        216.17        28.20 o                         
  -6   6  10        121.18         98.64         7.52 o                         
  -5   6  10          4.09         11.98         6.12 o                         
  -4   6  10       1008.10       1016.88        35.42 o                         
  -3   6  10         34.34         52.42         4.51 o                         
  -2   6  10       1393.47       1412.74        37.07 o                         
  -1   6  10        141.06         99.87         4.12 o                         
   0   6  10          4.18         17.87         3.52 o                         
   1   6  10        121.01         93.24         8.16 o                         
   2   6  10       1338.58       1368.97        30.92 o                         
   3   6  10         33.96         55.58         3.96 o                         
   4   6  10       1002.12        951.86        18.02 o                         
   5   6  10          2.37         11.00         4.99 o                         
   6   6  10        109.97         99.00        11.61 o                         
  -5   7  10         98.06         98.60         7.61 o                         
  -4   7  10         17.14         42.48         5.87 o                         
  -3   7  10        619.35        619.77        13.61 o                         
  -2   7  10       1119.21       1235.46        58.35 o                         
  -1   7  10        245.25        247.22         5.74 o                         
   0   7  10        881.17        934.21        23.22 o                         
   1   7  10        267.66        262.80         6.76 o                         
   2   7  10       1107.27       1207.55        32.28 o                         
   3   7  10        632.20        615.72        15.87 o                         
   4   7  10         15.56         25.61         3.92 o                         
   5   7  10        103.96        103.19         7.39 o                         
  -5   8  10         78.57         86.62         6.47 o                         
  -4   8  10         21.56         33.70         8.02 o                         
  -3   8  10         27.67          6.13         5.93 o                         
  -2   8  10        156.13        160.86         6.25 o                         
  -1   8  10        955.31        928.81        17.83 o                         
   0   8  10         73.47        101.32         5.93 o                         
   1   8  10        867.10        876.01        19.60 o                         
   2   8  10        182.58        180.28         8.28 o                         
   3   8  10         27.77         14.89         5.26 o                         
   4   8  10         30.21         48.35         5.01 o                         
   5   8  10         61.48         65.07         6.51 o                         
  -5   9  10         31.54         14.87         7.18 o                         
  -4   9  10         99.77        103.05         8.35 o                         
  -3   9  10         78.53         55.44         5.98 o                         
  -2   9  10        153.77        164.02         8.10 o                         
  -1   9  10         37.37         58.39         4.66 o                         
   0   9  10       1045.59        982.20        27.25 o                         
   1   9  10         33.45         52.06         4.99 o                         
   2   9  10        182.73        213.57         8.19 o                         
   3   9  10         43.17         28.92         4.63 o                         
   4   9  10        104.31        101.96         5.05 o                         
   5   9  10         27.18         27.06         7.03 o                         
  -5  10  10         29.91         59.14         7.57 o                         
  -4  10  10        290.00        269.55        17.73 o                         
  -3  10  10         49.58         35.50         5.59 o                         
  -2  10  10        638.43        623.45        27.75 o                         
  -1  10  10         90.11         75.42         4.99 o                         
   0  10  10         71.53         69.03         5.35 o                         
   1  10  10         82.74         75.18         5.17 o                         
   2  10  10        610.76        545.34        17.03 o                         
   3  10  10         49.68         41.19         4.84 o                         
   4  10  10        296.43        264.28         8.51 o                         
   5  10  10         34.25         58.56         7.77 o                         
  -4  11  10          9.69         12.29         6.16 o                         
  -3  11  10        322.78        296.89        19.54 o                         
  -2  11  10        298.58        331.84        17.86 o                         
  -1  11  10        129.96        132.59         6.65 o                         
   0  11  10        441.53        559.18        23.05 o                         
   1  11  10        136.71        130.53         9.02 o                         
   2  11  10        309.23        318.83        14.21 o                         
   3  11  10        369.52        298.04         8.68 o                         
   4  11  10          9.22         14.35         5.48 o                         
  -4  12  10          4.08         21.85         6.86 o                         
  -3  12  10         55.83         67.49         6.18 o                         
  -2  12  10          0.53          2.40         7.02 o                         
  -1  12  10        265.64        264.60         8.38 o                         
   0  12  10          7.54         -5.28         5.28 o                         
   1  12  10        276.87        269.80        11.14 o                         
   2  12  10          2.86          6.60         5.69 o                         
   3  12  10         56.74         56.36         6.85 o                         
   4  12  10          5.51          5.87         6.76 o                         
  -3  13  10         34.49         27.64        11.01 o                         
  -2  13  10         45.21         38.39         6.11 o                         
  -1  13  10         29.67         32.73         4.64 o                         
   0  13  10        131.30        107.64         6.10 o                         
   1  13  10         21.94         14.80         5.74 o                         
   2  13  10         37.49         22.86         5.72 o                         
   3  13  10         31.38         18.41         6.72 o                         
  -3  14  10          7.08         15.90         6.75 o                         
  -2  14  10         61.06         84.63         6.83 o                         
  -1  14  10         14.35         -1.28         5.11 o                         
   0  14  10          2.20         -0.54         5.20 o                         
   1  14  10         14.46          4.83         5.79 o                         
   2  14  10         47.19         73.89         6.49 o                         
   3  14  10          6.86          2.54         7.00 o                         
  -2  15  10         12.04          2.72         7.46 o                         
  -1  15  10         74.62         58.51         8.50 o                         
   0  15  10         33.19         37.52         6.05 o                         
   1  15  10         86.27         83.03         6.68 o                         
   2  15  10          9.61         -5.12         6.18 o                         
  -1  16  10         63.58         86.34         6.98 o                         
   0  16  10          0.61         -1.91         5.99 o                         
   1  16  10         69.56         90.63         6.82 o                         
   1   0  11        391.09        658.70        13.68 o                         
   2   0  11        887.92        878.32        12.18 o                         
   3   0  11       1431.89       1445.40        26.82 o                         
   4   0  11          2.84         16.82         4.39 o                         
   5   0  11        642.00        663.03         9.54 o                         
   6   0  11         53.67        139.90         6.54 o                         
  -6   1  11         67.37        103.23         6.58 o                         
  -5   1  11         97.26         79.87         5.45 o                         
  -4   1  11        595.85        537.38         8.22 o                         
  -3   1  11         70.38        106.72         8.54 o                         
  -2   1  11       1141.67       1161.38        24.07 o                         
  -1   1  11       2198.92       2181.39        58.10 o                         
   0   1  11          0.32         11.91         3.29 o                         
   1   1  11       2287.82       2307.79        55.73 o                         
   2   1  11       1035.71       1000.26        18.77 o                         
   3   1  11        114.95        127.88         8.12 o                         
   4   1  11        557.41        522.73        11.01 o                         
   5   1  11        105.40         99.56         5.47 o                         
   6   1  11         58.17         79.14         6.04 o                         
  -6   2  11        216.61        212.33         8.06 o                         
  -5   2  11         99.61         82.37         5.45 o                         
  -4   2  11         24.54         55.22         4.63 o                         
  -3   2  11        324.08        359.08        10.27 o                         
  -2   2  11       2146.54       2293.53        31.07 o                         
  -1   2  11        124.10         78.58         4.75 o                         
   0   2  11       6284.26       7036.64       147.36 o                         
   1   2  11        152.00        104.27         5.50 o                         
   2   2  11       2119.71       2199.13        35.73 o                         
   3   2  11        332.45        357.10        10.22 o                         
   4   2  11         33.04         56.72         4.42 o                         
   5   2  11        100.70         87.16         5.45 o                         
   6   2  11        233.05        217.91         7.59 o                         
  -6   3  11         90.90         92.75         7.21 o                         
  -5   3  11         79.23         83.54         7.39 o                         
  -4   3  11        367.35        350.01         9.90 o                         
  -3   3  11        286.43        312.93         7.52 o                         
  -2   3  11       1315.60       1391.36        36.93 o                         
  -1   3  11       1568.98       1741.36        33.33 o                         
   0   3  11         40.36         23.70         3.48 o                         
   1   3  11       1549.20       1773.68        38.34 o                         
   2   3  11       1586.77       1681.06        27.30 o                         
   3   3  11        272.16        302.34         9.30 o                         
   4   3  11        428.06        381.87         7.74 o                         
   5   3  11         78.61         84.42         7.12 o                         
   6   3  11         86.25         88.82         5.91 o                         
  -6   4  11         24.82         90.74         7.88 o                         
  -5   4  11        354.33        316.57        16.24 o                         
  -4   4  11        102.79         84.17         5.94 o                         
  -3   4  11       1871.20       1892.78        39.41 o                         
  -2   4  11        184.12        224.98         6.89 o                         
  -1   4  11        510.78        554.55        12.21 o                         
   0   4  11         15.31          8.69         3.71 o                         
   1   4  11        439.14        507.24         9.93 o                         
   2   4  11        178.99        226.13         7.19 o                         
   3   4  11       1641.45       1572.00        39.89 o                         
   4   4  11        109.13         82.52         4.73 o                         
   5   4  11        366.10        317.73         8.50 o                         
   6   4  11         32.39        123.66         8.73 o                         
  -5   5  11         74.67         72.52         7.21 o                         
  -4   5  11        532.20        519.34        11.46 o                         
  -3   5  11        132.92        167.91         9.46 o                         
  -2   5  11        385.10        425.26        22.38 o                         
  -1   5  11       1352.25       1410.57        28.24 o                         
   0   5  11         67.30         44.60         3.83 o                         
   1   5  11       1415.42       1498.97        39.65 o                         
   2   5  11        442.57        526.16        10.92 o                         
   3   5  11        181.29        218.80        11.19 o                         
   4   5  11        486.54        486.70         9.85 o                         
   5   5  11         68.58         65.55         5.27 o                         
  -5   6  11         19.42         25.97         6.59 o                         
  -4   6  11         34.82         38.52         6.56 o                         
  -3   6  11        107.63         84.90         5.73 o                         
  -2   6  11       1079.47        909.43        19.79 o                         
  -1   6  11         88.53         94.50         4.23 o                         
   0   6  11       4635.10       4838.06       127.00 o                         
   1   6  11        106.47        110.51        13.42 o                         
   2   6  11        911.73        767.73        27.22 o                         
   3   6  11        120.82         94.26         5.28 o                         
   4   6  11         35.36         40.79         4.97 o                         
   5   6  11         16.29         25.42         5.56 o                         
  -5   7  11         44.94         72.80         6.53 o                         
  -4   7  11        239.75        202.80         8.71 o                         
  -3   7  11        174.67        164.34         6.87 o                         
  -2   7  11        183.00        207.96        11.00 o                         
  -1   7  11        904.29        929.95        24.17 o                         
   0   7  11        246.19        425.90         8.45 o                         
   1   7  11       1025.54       1057.23        18.48 o                         
   2   7  11        258.62        302.10         8.68 o                         
   3   7  11        181.04        184.36         6.67 o                         
   4   7  11        234.15        194.36         6.60 o                         
   5   7  11         66.96        104.82         8.96 o                         
  -5   8  11        149.91        108.17         8.21 o                         
  -4   8  11         14.50          9.29         5.66 o                         
  -3   8  11        793.18        848.44        23.55 o                         
  -2   8  11         77.36         62.62         5.73 o                         
  -1   8  11        364.87        317.73        13.86 o                         
   0   8  11          0.23          7.91         4.01 o                         
   1   8  11        292.93        265.05         9.22 o                         
   2   8  11         74.97         54.73         4.56 o                         
   3   8  11        760.75        791.95        20.80 o                         
   4   8  11         12.72         13.27         4.74 o                         
   5   8  11        137.48         94.68         9.91 o                         
  -5   9  11         15.26         16.19         6.93 o                         
  -4   9  11        246.96        262.51        12.56 o                         
  -3   9  11        126.35        150.09         6.48 o                         
  -2   9  11        317.95        369.22        21.20 o                         
  -1   9  11        493.70        517.83        12.56 o                         
   0   9  11          0.00         -3.86         3.86 o                         
   1   9  11        580.15        638.93        21.23 o                         
   2   9  11        368.04        385.32        15.95 o                         
   3   9  11        147.21        162.51         5.27 o                         
   4   9  11        249.30        270.84        11.29 o                         
   5   9  11         19.02         18.81         6.01 o                         
  -4  10  11          5.23         10.89         6.26 o                         
  -3  10  11         37.06         13.66         5.68 o                         
  -2  10  11        387.42        385.93        18.85 o                         
  -1  10  11         19.31         24.58         4.53 o                         
   0  10  11       1138.45       1156.80        25.90 o                         
   1  10  11         25.71         29.77         5.15 o                         
   2  10  11        369.38        318.56        17.87 o                         
   3  10  11         25.25          7.58         4.63 o                         
   4  10  11          4.34          3.09         5.08 o                         
  -4  11  11         97.64         49.79         6.68 o                         
  -3  11  11         11.37          8.21         6.56 o                         
  -2  11  11         46.74         87.61         6.64 o                         
  -1  11  11        362.49        308.13         8.29 o                         
   0  11  11        115.71        101.07         5.75 o                         
   1  11  11        351.20        311.76        13.59 o                         
   2  11  11         32.46         61.51         5.69 o                         
   3  11  11         10.35          4.55         5.07 o                         
   4  11  11         93.11         58.22         5.96 o                         
  -3  12  11        155.72        143.53         7.72 o                         
  -2  12  11         27.84         29.59         5.92 o                         
  -1  12  11         75.39         86.36         5.18 o                         
   0  12  11          2.51         -2.22         4.54 o                         
   1  12  11         82.47        109.12         7.53 o                         
   2  12  11         30.95         27.55         5.72 o                         
   3  12  11        130.31        126.27         7.09 o                         
  -3  13  11         30.13         20.51         6.53 o                         
  -2  13  11        143.51        121.57         8.20 o                         
  -1  13  11        170.08        214.39         8.03 o                         
   0  13  11          2.06          7.96         4.94 o                         
   1  13  11        170.65        199.82        11.83 o                         
   2  13  11        166.60        133.63         8.13 o                         
   3  13  11         27.33          5.44         6.39 o                         
  -2  14  11        113.38         91.36         6.91 o                         
  -1  14  11          8.54         -1.88         4.87 o                         
   0  14  11        150.25        119.18         7.99 o                         
   1  14  11          6.73          4.83         6.56 o                         
   2  14  11        138.61        101.21         6.67 o                         
  -1  15  11         63.55         48.96         6.67 o                         
   0  15  11          3.96         17.71         6.17 o                         
   1  15  11         57.25         58.12         6.79 o                         
   0   0  12          4.16         14.65         5.19 o                         
   1   0  12       1951.99       1823.75        37.65 o                         
   2   0  12         21.12         57.67         3.65 o                         
   3   0  12         89.51         68.24         5.75 o                         
   4   0  12         25.80         11.09         4.75 o                         
   5   0  12        178.33        177.30         6.56 o                         
  -5   1  12        226.08        234.24         7.94 o                         
  -4   1  12          9.05         10.66         4.57 o                         
  -3   1  12        382.94        405.18        10.17 o                         
  -2   1  12       1494.26       1604.65        25.58 o                         
  -1   1  12        660.23        646.03        18.51 o                         
   0   1  12       2871.02       3085.29        68.20 o                         
   1   1  12        826.92        793.06        11.32 o                         
   2   1  12       1349.61       1472.58        33.43 o                         
   3   1  12        432.66        418.69        15.21 o                         
   4   1  12         20.41          6.46         4.72 o                         
   5   1  12        225.36        229.94         8.76 o                         
  -5   2  12         21.46         33.07         6.02 o                         
  -4   2  12       1099.43        939.51        24.40 o                         
  -3   2  12        185.43        173.08         6.84 o                         
  -2   2  12       2035.57       2072.39        84.50 o                         
  -1   2  12         70.79        111.19         6.93 o                         
   0   2  12        424.79        546.34        14.99 o                         
   1   2  12         55.57         97.68         3.89 o                         
   2   2  12       2003.38       2068.04        40.99 o                         
   3   2  12        218.40        190.10         8.63 o                         
   4   2  12       1074.95        897.75        22.85 o                         
   5   2  12         19.80         43.88         5.76 o                         
  -5   3  12        396.58        499.29        11.88 o                         
  -4   3  12         85.48         74.74         5.94 o                         
  -3   3  12        294.85        350.64        11.84 o                         
  -2   3  12        745.38        644.99        14.16 o                         
  -1   3  12        988.30       1057.76        20.07 o                         
   0   3  12       4004.01       4753.22       119.45 o                         
   1   3  12        808.80        888.41        16.10 o                         
   2   3  12        709.27        597.71        11.34 o                         
   3   3  12        315.70        390.40        12.67 o                         
   4   3  12         77.48         84.84         5.92 o                         
   5   3  12        379.81        452.39        11.82 o                         
  -5   4  12        168.53        179.60         8.18 o                         
  -4   4  12         70.33         65.72         6.12 o                         
  -3   4  12        103.88         98.31         5.42 o                         
  -2   4  12         43.98         65.66         4.73 o                         
  -1   4  12       2260.20       2079.90        36.62 o                         
   0   4  12        824.27       1034.47        25.84 o                         
   1   4  12       2274.82       2167.37        44.74 o                         
   2   4  12         47.68         85.40         4.50 o                         
   3   4  12        124.57        104.90         5.07 o                         
   4   4  12         68.87         66.85         6.17 o                         
   5   4  12        140.80        144.33         6.56 o                         
  -5   5  12        219.17        248.72        10.59 o                         
  -4   5  12          0.10         -1.37         5.94 o                         
  -3   5  12        358.01        406.90        10.21 o                         
  -2   5  12        964.25        963.09        19.00 o                         
  -1   5  12          8.70         39.17         4.16 o                         
   0   5  12        744.35        676.55        14.01 o                         
   1   5  12         40.63         49.28         4.40 o                         
   2   5  12        939.77        939.36        20.80 o                         
   3   5  12        425.97        467.96         8.59 o                         
   4   5  12          0.79         21.31         5.46 o                         
   5   5  12        227.86        240.43         9.37 o                         
  -5   6  12          4.30          7.75         6.67 o                         
  -4   6  12        496.19        440.56        21.04 o                         
  -3   6  12         88.34         82.23         7.43 o                         
  -2   6  12        887.88        856.91        55.80 o                         
  -1   6  12         26.75         54.50         4.11 o                         
   0   6  12          8.55         21.06         4.15 o                         
   1   6  12         16.00         36.89         5.06 o                         
   2   6  12        828.87        836.57        17.18 o                         
   3   6  12        142.35        108.47         6.52 o                         
   4   6  12        501.69        493.68        17.60 o                         
   5   6  12          6.26         29.30         5.72 o                         
  -5   7  12        180.18        196.36        12.55 o                         
  -4   7  12         98.47         79.91         6.26 o                         
  -3   7  12        335.56        254.35        10.05 o                         
  -2   7  12        219.75        252.97        12.84 o                         
  -1   7  12        197.58        177.05         6.82 o                         
   0   7  12       1118.69       1215.09        38.14 o                         
   1   7  12        231.97        217.76         7.56 o                         
   2   7  12        173.30        208.52         7.31 o                         
   3   7  12        332.94        288.53         7.86 o                         
   4   7  12         94.01         90.74         4.81 o                         
   5   7  12        187.83        191.03         7.02 o                         
  -5   8  12         43.43         57.05         7.47 o                         
  -4   8  12         68.44         90.35         6.68 o                         
  -3   8  12         50.60         50.80         5.68 o                         
  -2   8  12        169.86        154.28         7.25 o                         
  -1   8  12       1960.26       1927.68        49.14 o                         
   0   8  12        439.56        414.47        14.62 o                         
   1   8  12       1870.32       1979.62        54.72 o                         
   2   8  12        156.65        140.13         5.43 o                         
   3   8  12         38.20         46.11         4.82 o                         
   4   8  12         55.60         68.18         5.79 o                         
   5   8  12         52.36         88.78        11.25 o                         
  -4   9  12         16.43          3.45         8.80 o                         
  -3   9  12        201.93        155.09         6.63 o                         
  -2   9  12        359.71        334.09        27.89 o                         
  -1   9  12        241.37        295.83        13.93 o                         
   0   9  12        252.54        154.08         7.19 o                         
   1   9  12        276.21        318.20        15.76 o                         
   2   9  12        353.95        309.98         9.29 o                         
   3   9  12        199.03        154.39         5.86 o                         
   4   9  12         11.09          7.22         5.18 o                         
  -4  10  12        228.58        253.37        16.24 o                         
  -3  10  12         13.22          2.12         6.07 o                         
  -2  10  12        127.25        158.04        15.71 o                         
  -1  10  12         52.11         62.41         5.03 o                         
   0  10  12        163.92        165.28         6.23 o                         
   1  10  12         70.18         70.96         7.60 o                         
   2  10  12         81.65        100.06         6.84 o                         
   3  10  12         20.41          8.01         5.30 o                         
   4  10  12        231.70        263.70         8.25 o                         
  -3  11  12        110.59        132.03         7.68 o                         
  -2  11  12         78.66        109.83         6.49 o                         
  -1  11  12         99.41         61.99         5.27 o                         
   0  11  12         44.89         32.13         4.78 o                         
   1  11  12         97.10         67.39         5.47 o                         
   2  11  12         77.66         98.94         7.00 o                         
   3  11  12        125.96        165.34         9.90 o                         
  -3  12  12         29.63         25.64         6.36 o                         
  -2  12  12         97.78        111.53         7.59 o                         
  -1  12  12        444.42        469.89         8.89 o                         
   0  12  12          3.50          1.60         4.90 o                         
   1  12  12        443.46        491.74        11.65 o                         
   2  12  12         97.93         94.95         5.81 o                         
   3  12  12         21.39         13.06         6.33 o                         
  -2  13  12         93.19        108.84         8.15 o                         
  -1  13  12        120.88        109.09         5.50 o                         
   0  13  12        217.41        215.99        11.70 o                         
   1  13  12        122.29         99.64         6.66 o                         
   2  13  12         76.83         74.99         6.22 o                         
  -1  14  12         25.99         38.94         6.56 o                         
   0  14  12          1.79          2.07         5.44 o                         
   1  14  12         32.74         42.44         6.56 o                         
   1   0  13        152.98        147.98         7.79 o                         
   2   0  13        490.93        362.91         7.43 o                         
   3   0  13       1015.81       1150.68        38.29 o                         
   4   0  13        181.40        138.34         5.83 o                         
   5   0  13        452.22        546.36        11.45 o                         
  -5   1  13         42.09        101.27        18.06 o                         
  -4   1  13        480.85        553.14        19.23 o                         
  -3   1  13        395.28        426.38        18.83 o                         
  -2   1  13        980.56        874.27        17.31 o                         
  -1   1  13        474.67        473.64        13.31 o                         
   0   1  13       3938.37       4790.41       107.26 o                         
   1   1  13        622.22        539.39        10.35 o                         
   2   1  13        936.34        853.05        17.26 o                         
   3   1  13        427.93        432.61        17.00 o                         
   4   1  13        494.58        535.58        10.31 o                         
   5   1  13         26.83         64.31         6.38 o                         
  -5   2  13        248.68        173.60         8.22 o                         
  -4   2  13         26.90         19.71         7.89 o                         
  -3   2  13         14.15         12.65         5.04 o                         
  -2   2  13        359.08        427.49         8.19 o                         
  -1   2  13        141.28        189.40         8.07 o                         
   0   2  13       2112.70       2056.08        31.29 o                         
   1   2  13        164.42        201.63         7.14 o                         
   2   2  13        451.69        522.21        11.46 o                         
   3   2  13         10.66         14.77         4.75 o                         
   4   2  13         23.41          8.97         5.48 o                         
   5   2  13        248.23        179.19         8.18 o                         
  -5   3  13         21.44         79.96         7.00 o                         
  -4   3  13        412.19        413.50        11.04 o                         
  -3   3  13         73.94        100.12         7.61 o                         
  -2   3  13        748.00        586.97        17.66 o                         
  -1   3  13       1516.91       1426.36        29.71 o                         
   0   3  13        104.19        101.39         4.41 o                         
   1   3  13       1300.66       1355.84        28.93 o                         
   2   3  13        681.67        536.27         8.94 o                         
   3   3  13         48.44         82.87         4.20 o                         
   4   3  13        432.28        435.12        12.99 o                         
   5   3  13         42.43        114.32         8.81 o                         
  -5   4  13        282.46        298.09        15.29 o                         
  -4   4  13         28.68         30.26         6.14 o                         
  -3   4  13        961.37        878.91        27.93 o                         
  -2   4  13         56.61         80.57         5.85 o                         
  -1   4  13        865.80        904.07        17.74 o                         
   0   4  13         99.85         84.04         7.29 o                         
   1   4  13       1046.56       1115.24        23.67 o                         
   2   4  13         89.65        138.52         6.37 o                         
   3   4  13        908.28        831.08        19.23 o                         
   4   4  13         26.81         32.92         5.80 o                         
   5   4  13        329.78        352.68        12.15 o                         
  -5   5  13         76.73         60.61         6.82 o                         
  -4   5  13        348.98        439.09        19.70 o                         
  -3   5  13        481.72        397.17        19.36 o                         
  -2   5  13        407.36        388.14        16.87 o                         
  -1   5  13        649.74        786.49        10.86 o                         
   0   5  13        975.18       1127.85        27.11 o                         
   1   5  13        547.52        684.54        12.02 o                         
   2   5  13        375.61        389.20         8.51 o                         
   3   5  13        419.65        360.62        10.82 o                         
   4   5  13        386.08        480.29        10.61 o                         
   5   5  13         93.17         84.60         6.74 o                         
  -5   6  13         74.06         69.70         7.15 o                         
  -4   6  13          3.46         20.03         6.00 o                         
  -3   6  13          0.19         10.37         8.07 o                         
  -2   6  13        381.69        406.04        16.05 o                         
  -1   6  13       1237.64       1440.47        35.00 o                         
   0   6  13        563.93        455.44        13.60 o                         
   1   6  13       1212.90       1422.98        42.65 o                         
   2   6  13        412.93        447.40        14.95 o                         
   3   6  13          0.14         10.10         4.76 o                         
   4   6  13          3.41         29.36         6.37 o                         
   5   6  13         67.68         65.72         7.07 o                         
  -4   7  13        207.06        263.64        14.64 o                         
  -3   7  13         74.83         39.04         5.76 o                         
  -2   7  13        190.69        199.12         9.38 o                         
  -1   7  13        648.98        597.82        16.25 o                         
   0   7  13         22.77         53.93         5.22 o                         
   1   7  13        653.95        600.84        22.10 o                         
   2   7  13        203.51        218.87        17.63 o                         
   3   7  13         76.23         34.32         5.26 o                         
   4   7  13        221.99        275.53         8.92 o                         
  -4   8  13         17.10         30.33         7.16 o                         
  -3   8  13        470.04        470.00        17.10 o                         
  -2   8  13         13.69          2.74         6.43 o                         
  -1   8  13        205.95        224.96        11.11 o                         
   0   8  13         50.50         63.87         5.73 o                         
   1   8  13        160.40        167.59         9.15 o                         
   2   8  13         31.58         38.74         6.16 o                         
   3   8  13        434.04        424.39         9.50 o                         
   4   8  13         31.77         24.28         5.83 o                         
  -4   9  13        143.87        142.38        10.67 o                         
  -3   9  13         78.47         45.37         6.16 o                         
  -2   9  13        191.55        184.22        14.10 o                         
  -1   9  13        386.65        379.33        10.98 o                         
   0   9  13          6.70         12.66         5.56 o                         
   1   9  13        315.40        295.91         9.97 o                         
   2   9  13        210.71        227.07         9.01 o                         
   3   9  13         58.70         31.38         6.27 o                         
   4   9  13        164.03        167.83         6.52 o                         
  -3  10  13          8.72         11.49         6.93 o                         
  -2  10  13        280.51        307.02        10.35 o                         
  -1  10  13        232.51        257.49         8.24 o                         
   0  10  13        406.64        435.25         9.42 o                         
   1  10  13        217.90        238.66         9.06 o                         
   2  10  13        233.10        291.00        11.60 o                         
   3  10  13         12.27          2.52         7.58 o                         
  -3  11  13         12.54         -6.27         6.27 o                         
  -2  11  13        175.21        144.83         8.18 o                         
  -1  11  13         92.33         80.32         5.17 o                         
   0  11  13        298.13        299.55         9.19 o                         
   1  11  13        118.72        106.41         7.65 o                         
   2  11  13        209.34        178.36         7.25 o                         
   3  11  13         11.13         -4.39         6.44 o                         
  -2  12  13          3.83          0.35         6.09 o                         
  -1  12  13        146.47        222.09        10.59 o                         
   0  12  13         25.42          6.86         5.46 o                         
   1  12  13        104.34        169.16        11.45 o                         
   2  12  13          1.64          0.21         6.08 o                         
  -2  13  13         86.45         75.32         8.54 o                         
  -1  13  13         45.65         40.04         6.38 o                         
   0  13  13         17.65         18.76         5.59 o                         
   1  13  13         29.65         20.61         6.22 o                         
   2  13  13         64.65         77.46         7.72 o                         
   0   0  14        802.85        906.23        31.83 o                         
   1   0  14       1458.42       1621.11        42.28 o                         
   2   0  14         16.48         97.89         4.95 o                         
   3   0  14          4.30         34.89         7.73 o                         
   4   0  14        116.14        167.73         7.59 o                         
   5   0  14          5.73         22.71         6.54 o                         
  -5   1  14        227.70        178.61         8.92 o                         
  -4   1  14         62.59         62.20         6.43 o                         
  -3   1  14        642.21        493.02        20.61 o                         
  -2   1  14        455.92        514.34         8.48 o                         
  -1   1  14        687.59        593.05        21.22 o                         
   0   1  14        312.32        240.45         9.81 o                         
   1   1  14        577.53        497.10        16.36 o                         
   2   1  14        440.19        488.19        14.37 o                         
   3   1  14        654.59        538.73        14.34 o                         
   4   1  14         37.90         37.79         6.28 o                         
   5   1  14        199.05        179.51         7.99 o                         
  -5   2  14         61.83         63.37         7.01 o                         
  -4   2  14        782.72       1065.08        20.47 o                         
  -3   2  14        629.02        573.55        21.47 o                         
  -2   2  14        662.31        594.91        17.89 o                         
  -1   2  14        311.16        365.10         7.99 o                         
   0   2  14         84.47         72.44         4.63 o                         
   1   2  14        375.14        439.67         9.83 o                         
   2   2  14        745.75        665.72        20.02 o                         
   3   2  14        561.95        563.81        25.74 o                         
   4   2  14        813.70       1099.50        25.77 o                         
   5   2  14         73.83         74.62         8.09 o                         
  -5   3  14        103.25        113.59         7.52 o                         
  -4   3  14        232.00        213.84         8.16 o                         
  -3   3  14        495.94        639.66        20.03 o                         
  -2   3  14        436.36        479.56        11.56 o                         
  -1   3  14        365.19        355.20         7.94 o                         
   0   3  14         13.34         50.66         4.52 o                         
   1   3  14        305.08        291.31        10.00 o                         
   2   3  14        492.21        552.81        17.22 o                         
   3   3  14        454.64        559.61        13.63 o                         
   4   3  14        253.68        240.27        10.25 o                         
   5   3  14        130.58        130.04         8.21 o                         
  -4   4  14         35.77         52.66         6.51 o                         
  -3   4  14         82.18        138.68         6.60 o                         
  -2   4  14        134.47        153.03         7.86 o                         
  -1   4  14        499.80        440.88         8.31 o                         
   0   4  14        576.75        619.26        15.90 o                         
   1   4  14        373.51        352.35         8.74 o                         
   2   4  14        173.22        189.84         8.48 o                         
   3   4  14         96.40        158.13         8.85 o                         
   4   4  14         40.54         74.19         7.17 o                         
  -4   5  14         21.40         19.72         6.31 o                         
  -3   5  14        438.77        364.15        13.75 o                         
  -2   5  14        345.07        372.61        21.38 o                         
  -1   5  14        515.09        450.13        10.86 o                         
   0   5  14       1745.15       1861.37        30.08 o                         
   1   5  14        392.80        341.57        12.37 o                         
   2   5  14        388.08        406.08        16.97 o                         
   3   5  14        390.39        335.64         9.81 o                         
   4   5  14         28.21         21.21         6.61 o                         
  -4   6  14        423.53        510.45        19.90 o                         
  -3   6  14        192.97        189.89         7.28 o                         
  -2   6  14        632.03        569.05        26.19 o                         
  -1   6  14        115.07        111.99         5.22 o                         
   0   6  14         62.52         46.37         5.23 o                         
   1   6  14        136.14        125.62         5.78 o                         
   2   6  14        672.96        604.16        16.19 o                         
   3   6  14        182.18        204.58         7.86 o                         
   4   6  14        430.65        490.33        11.99 o                         
  -4   7  14        125.65        110.49         7.62 o                         
  -3   7  14        185.14        172.43         6.91 o                         
  -2   7  14        165.18        186.71        15.61 o                         
  -1   7  14         59.06         66.11         4.80 o                         
   0   7  14        350.37        330.83        10.10 o                         
   1   7  14         39.96         45.52         5.84 o                         
   2   7  14        171.61        203.64         9.33 o                         
   3   7  14        209.90        189.75         6.90 o                         
   4   7  14        118.94        107.69         8.00 o                         
  -4   8  14         12.73         10.29         6.47 o                         
  -3   8  14        125.75        203.14        18.79 o                         
  -2   8  14         71.06         60.73         6.10 o                         
  -1   8  14        154.07        151.38         6.00 o                         
   0   8  14        126.87        147.22         6.64 o                         
   1   8  14         61.97         61.81         6.21 o                         
   2   8  14         69.86         75.25         6.05 o                         
   3   8  14        127.43        205.62         7.06 o                         
   4   8  14         17.53         17.19         6.40 o                         
  -3   9  14        162.30        171.78         9.16 o                         
  -2   9  14        117.42        110.88         7.30 o                         
  -1   9  14        307.14        243.46        12.53 o                         
   0   9  14        442.48        407.35        10.16 o                         
   1   9  14        293.19        248.04         9.52 o                         
   2   9  14        134.01        122.85         9.40 o                         
   3   9  14        158.01        197.77         8.50 o                         
  -3  10  14         97.97        132.05        10.97 o                         
  -2  10  14        188.39        181.93        10.27 o                         
  -1  10  14        103.64         92.96         6.15 o                         
   0  10  14          4.58          6.19         5.27 o                         
   1  10  14         83.44         78.43         6.37 o                         
   2  10  14        170.50        161.76         6.69 o                         
   3  10  14        113.35        137.99         6.85 o                         
  -2  11  14         46.65         33.12         8.04 o                         
  -1  11  14         16.60         30.46         7.42 o                         
   0  11  14        135.40        132.35         6.86 o                         
   1  11  14         13.79         25.17         6.60 o                         
   2  11  14         33.52         34.35         6.33 o                         
  -2  12  14         13.18          5.99         6.47 o                         
  -1  12  14         61.70         81.87         6.60 o                         
   0  12  14          1.44          2.94         5.80 o                         
   1  12  14         63.14         51.86         6.59 o                         
   2  12  14          6.47         -3.29         7.36 o                         
   0  13  14         69.28         89.35         6.60 o                         
   1   0  15        452.78        365.71        13.57 o                         
   2   0  15        489.50        557.66        17.21 o                         
   3   0  15        659.28        721.49        16.22 o                         
   4   0  15        279.08        287.51        12.11 o                         
  -4   1  15        310.83        337.47        12.02 o                         
  -3   1  15        534.89        528.25        18.44 o                         
  -2   1  15        189.36        196.98         6.94 o                         
  -1   1  15        748.09        629.78        10.10 o                         
   0   1  15          7.87         10.71         4.65 o                         
   1   1  15        688.86        589.40        22.38 o                         
   2   1  15        160.31        179.29         8.89 o                         
   3   1  15        553.57        568.78        13.21 o                         
   4   1  15        269.30        279.82        11.52 o                         
  -4   2  15          9.63         13.57         7.27 o                         
  -3   2  15         38.36         40.52         6.10 o                         
  -2   2  15        355.86        317.45        10.40 o                         
  -1   2  15        622.29        753.00        21.58 o                         
   0   2  15       1002.06        963.86        22.93 o                         
   1   2  15        620.79        760.29        11.75 o                         
   2   2  15        360.92        318.87         8.59 o                         
   3   2  15         38.16         39.88         6.17 o                         
   4   2  15         13.96         18.26         6.91 o                         
  -4   3  15        296.06        270.58        10.94 o                         
  -3   3  15        282.52        318.82        10.91 o                         
  -2   3  15        114.53        136.80         8.63 o                         
  -1   3  15        557.86        473.59        15.61 o                         
   0   3  15        174.36        201.23         7.13 o                         
   1   3  15        606.53        491.80        24.40 o                         
   2   3  15         96.10        145.76        11.03 o                         
   3   3  15        308.08        311.78        10.60 o                         
   4   3  15        267.44        262.81        10.16 o                         
  -4   4  15        179.15        165.19        17.02 o                         
  -3   4  15        394.27        439.10        21.29 o                         
  -2   4  15        457.71        436.04        14.09 o                         
  -1   4  15        300.82        272.85        13.10 o                         
   0   4  15         38.05         37.69         5.44 o                         
   1   4  15        293.91        224.00        15.22 o                         
   2   4  15        447.92        413.30         8.29 o                         
   3   4  15        467.77        514.54         9.02 o                         
   4   4  15        158.59        132.99         7.73 o                         
  -4   5  15        217.29        269.66        11.24 o                         
  -3   5  15        411.47        448.46        18.41 o                         
  -2   5  15        142.56        163.59         7.45 o                         
  -1   5  15        603.76        544.09        18.28 o                         
   0   5  15         34.75         47.10         5.43 o                         
   1   5  15        626.35        590.77        16.21 o                         
   2   5  15        166.38        174.33        10.61 o                         
   3   5  15        382.92        411.20         9.44 o                         
   4   5  15        197.53        222.43        12.32 o                         
  -4   6  15         14.57          5.17         6.57 o                         
  -3   6  15         14.06         16.73         6.97 o                         
  -2   6  15        268.07        316.93        10.53 o                         
  -1   6  15        179.37        123.70         5.84 o                         
   0   6  15        288.69        257.16        10.33 o                         
   1   6  15        161.64        129.59         5.96 o                         
   2   6  15        294.35        358.69        10.70 o                         
   3   6  15         12.59         11.52         6.54 o                         
   4   6  15         20.80          5.81         3.32 o                         
  -3   7  15        132.51        151.42         8.49 o                         
  -2   7  15        151.98        161.21        10.34 o                         
  -1   7  15        292.60        239.23         8.92 o                         
   0   7  15        259.11        297.44         9.94 o                         
   1   7  15        304.01        264.10        10.09 o                         
   2   7  15        116.09        116.16         5.73 o                         
   3   7  15        133.11        149.84         7.58 o                         
  -3   8  15        162.63        221.03        12.55 o                         
  -2   8  15        261.37        213.47        19.75 o                         
  -1   8  15         52.01         71.31         6.23 o                         
   0   8  15         25.64         20.21         5.29 o                         
   1   8  15         74.05         97.65         6.50 o                         
   2   8  15        279.09        240.01        11.20 o                         
   3   8  15        154.31        208.71         8.06 o                         
  -3   9  15        116.91        110.06         8.25 o                         
  -2   9  15        104.41         81.31         7.92 o                         
  -1   9  15        168.09        143.90        13.36 o                         
   0   9  15         21.80         15.98         5.53 o                         
   1   9  15        182.74        143.42         6.81 o                         
   2   9  15        130.12         95.48        11.34 o                         
   3   9  15        109.30        100.34         7.04 o                         
  -2  10  15         42.43         56.65         7.64 o                         
  -1  10  15         37.98         30.24         5.30 o                         
   0  10  15        201.45        231.94         8.61 o                         
   1  10  15         50.68         46.06         6.59 o                         
   2  10  15         54.35         72.81         7.28 o                         
  -1  11  15        143.64        133.63         8.85 o                         
   0  11  15         84.05         64.19         7.66 o                         
   1  11  15        134.90        126.84         7.56 o                         
   0   0  16       1308.56       1379.90        17.30 o                         
   1   0  16        836.85        789.41        14.61 o                         
   2   0  16        165.29        149.07         5.77 o                         
   3   0  16         68.49         41.75         6.78 o                         
   4   0  16        134.56        114.23         8.36 o                         
  -4   1  16        155.95        155.07         8.67 o                         
  -3   1  16        103.49         88.74         8.12 o                         
  -2   1  16        559.45        481.93         8.66 o                         
  -1   1  16        336.52        375.73        12.58 o                         
   0   1  16        311.13        290.57         9.11 o                         
   1   1  16        323.18        378.27        10.81 o                         
   2   1  16        513.51        443.06         8.78 o                         
   3   1  16        113.41        120.87         7.34 o                         
   4   1  16        151.13        156.90         8.28 o                         
  -4   2  16        189.61        203.19        13.63 o                         
  -3   2  16        667.74        642.61        12.64 o                         
  -2   2  16        125.31        175.54         8.31 o                         
  -1   2  16        282.23        265.50         9.22 o                         
   0   2  16         22.70         64.36         5.45 o                         
   1   2  16        253.35        226.06        10.90 o                         
   2   2  16        135.69        187.47         8.74 o                         
   3   2  16        641.30        635.19        14.59 o                         
   4   2  16        200.77        219.28        11.43 o                         
  -4   3  16        149.22        213.97        11.07 o                         
  -3   3  16        260.66        287.02        14.91 o                         
  -2   3  16        559.04        562.74        15.68 o                         
  -1   3  16        146.11        186.82         8.76 o                         
   0   3  16        545.53        590.81        13.52 o                         
   1   3  16        156.21        168.20        10.42 o                         
   2   3  16        618.33        633.92        13.46 o                         
   3   3  16        258.36        291.81        11.67 o                         
   4   3  16        166.78        230.95         9.66 o                         
  -3   4  16        105.11         95.65         7.60 o                         
  -2   4  16        188.02        158.03         6.94 o                         
  -1   4  16        764.52        723.90        13.57 o                         
   0   4  16        641.89        526.48        12.23 o                         
   1   4  16        789.31        743.33        18.78 o                         
   2   4  16        167.04        159.22         6.32 o                         
   3   4  16        111.55         89.36         5.94 o                         
  -3   5  16         62.75         92.90         8.58 o                         
  -2   5  16        197.77        179.67         8.74 o                         
  -1   5  16        323.20        375.64        12.98 o                         
   0   5  16        119.46        119.47         7.72 o                         
   1   5  16        346.05        399.17        11.45 o                         
   2   5  16        185.28        201.25         9.61 o                         
   3   5  16         47.63         59.67         5.71 o                         
  -3   6  16        342.44        231.84         9.65 o                         
  -2   6  16         92.98         97.79         9.46 o                         
  -1   6  16         96.54         91.79         6.02 o                         
   0   6  16         45.10         47.95         6.09 o                         
   1   6  16         85.04         74.84         6.81 o                         
   2   6  16         90.60        106.76         6.23 o                         
   3   6  16        347.24        246.30        10.42 o                         
  -3   7  16        146.34        210.30        15.27 o                         
  -2   7  16        365.94        321.48        20.11 o                         
  -1   7  16        119.48        129.43         5.96 o                         
   0   7  16        268.27        260.20        14.63 o                         
   1   7  16        125.11        148.56         6.88 o                         
   2   7  16        352.06        325.77         9.89 o                         
   3   7  16        172.30        244.05        11.21 o                         
  -2   8  16        115.13        147.15         7.77 o                         
  -1   8  16        357.75        353.41        10.79 o                         
   0   8  16        424.35        361.13        10.53 o                         
   1   8  16        395.94        411.07        11.10 o                         
   2   8  16         99.06        151.26         7.00 o                         
  -2   9  16        174.36        169.55        17.07 o                         
  -1   9  16         50.58         45.99         5.57 o                         
   0   9  16        100.20        126.17         7.40 o                         
   1   9  16         48.46         40.94         6.24 o                         
   2   9  16        170.17        162.54         7.81 o                         
  -1  10  16         16.39          6.07         6.75 o                         
   0  10  16        102.86        118.64         6.78 o                         
   1  10  16         29.19         30.46         7.05 o                         
   1   0  17         92.42        109.23         6.04 o                         
   2   0  17        482.36        432.57         9.76 o                         
   3   0  17        219.46        193.62         8.05 o                         
  -3   1  17        318.89        321.74        16.54 o                         
  -2   1  17        129.71        157.03         7.52 o                         
  -1   1  17        464.99        541.21        17.05 o                         
   0   1  17        211.60        141.79         6.73 o                         
   1   1  17        513.32        592.68        11.39 o                         
   2   1  17        119.62        132.65         6.10 o                         
   3   1  17        363.71        338.44        17.21 o                         
  -3   2  17         40.17         29.83         7.01 o                         
  -2   2  17        232.46        174.51         8.09 o                         
  -1   2  17       1032.91       1087.26        23.11 o                         
   0   2  17        233.22        147.79         7.00 o                         
   1   2  17       1061.74       1173.39        16.92 o                         
   2   2  17        182.47        153.51         8.33 o                         
   3   2  17         37.53         53.10         7.15 o                         
  -3   3  17        376.07        354.03        12.47 o                         
  -2   3  17        208.24        237.13        11.35 o                         
  -1   3  17        180.05        210.24         7.37 o                         
   0   3  17        961.75        949.07        19.26 o                         
   1   3  17        217.04        250.79        11.28 o                         
   2   3  17        214.31        272.55        19.18 o                         
   3   3  17        357.77        364.50        14.53 o                         
  -3   4  17        110.54        117.88         7.83 o                         
  -2   4  17        587.73        488.61        12.33 o                         
  -1   4  17         67.15         74.57         6.34 o                         
   0   4  17         51.48         76.04         5.97 o                         
   1   4  17         47.98         56.99         6.18 o                         
   2   4  17        582.15        517.18        11.20 o                         
   3   4  17        108.29        126.18         6.56 o                         
  -2   5  17         66.25         67.58         6.85 o                         
  -1   5  17        116.29        108.32         6.43 o                         
   0   5  17        368.41        369.27        13.60 o                         
   1   5  17        145.52        152.93         7.85 o                         
   2   5  17         59.58         79.66         6.46 o                         
  -2   6  17        238.20        173.61         7.91 o                         
  -1   6  17        271.38        264.89        15.46 o                         
   0   6  17        548.65        482.57        11.01 o                         
   1   6  17        292.58        304.08        11.27 o                         
   2   6  17        229.59        188.84         8.28 o                         
  -2   7  17        146.38        132.73        14.24 o                         
  -1   7  17         49.82         63.61         5.71 o                         
   0   7  17        558.64        479.06        19.79 o                         
   1   7  17         44.75         46.61         6.25 o                         
   2   7  17        136.31        126.92         7.21 o                         
  -1   8  17         51.90         40.90         5.73 o                         
   0   8  17          9.67         23.03         6.57 o                         
   1   8  17         59.12         58.12         6.68 o                         
   0   0  18       1085.36       1091.82        35.24 o                         
   1   0  18          4.96          2.16         7.02 o                         
   2   0  18        595.27        780.47        23.26 o                         
  -2   1  18        622.59        654.10        22.79 o                         
  -1   1  18        269.49        270.23        11.46 o                         
   0   1  18         86.25         57.46         6.67 o                         
   1   1  18        303.14        280.42        12.92 o                         
   2   1  18        626.68        635.05        14.72 o                         
  -2   2  18         69.10         46.96         8.03 o                         
  -1   2  18        243.95        213.27        12.93 o                         
   0   2  18          0.03         11.15         6.30 o                         
   1   2  18        176.13        142.62         7.20 o                         
   2   2  18         61.54         53.65         6.81 o                         
  -2   3  18        358.11        344.86        14.50 o                         
  -1   3  18        167.40        143.28         6.55 o                         
   0   3  18        355.00        397.95        13.93 o                         
   1   3  18        167.10        159.70         8.11 o                         
   2   3  18        391.77        372.62        12.23 o                         
  -2   4  18        386.19        433.52        13.57 o                         
  -1   4  18        140.60        152.27         6.60 o                         
   0   4  18        569.80        573.75        11.47 o                         
   1   4  18        148.44        138.13        11.11 o                         
   2   4  18        387.63        469.76        16.25 o                         
  -1   5  18        385.26        348.10        13.88 o                         
   0   5  18         69.10        108.07         6.53 o                         
   1   5  18        360.05        298.94        12.43 o                         
  -1   6  18        213.70        204.42        14.87 o                         
   0   6  18         25.98         37.50         8.16 o                         
   1   6  18        190.90        193.62        12.04 o                         
   1   0  19          8.42          5.02         8.19 o                         
  -1   1  19        190.05        157.82         9.89 o                         
   0   1  19        333.38        345.71        11.83 o                         
   1   1  19        205.67        165.13         9.36 o                         
   0   2  19         54.35         84.56         7.31 o                         
                                                                                
